# Supplementary material for: Functional Translatome Proteomics Reveal Converging and Dose-Dependent Regulation by mTORC1 and eIF2α
Source: Mol Cell. 2020 Feb 20;77(4):913–925.e4. doi: 10.1016/j.molcel.2019.11.010 (PMC7033560; doi:10.1016/j.molcel.2019.11.010)
Supplement: Table S1. mePROD Translation Values in Response to Thapsigargin, Related to Figure 3 — Translation was measured after 2.5 h of either DMSO, thapsigargin, or thapsigargin+ISRIB treatment. Provided are UniProt Identifiers, gene symbols, and expression values for each replicate and statistics (e.g., fold changes [log2] and adjusted p values). [file mmc2.xlsx]

## Sheet: Description
Supplementary table 1
Translation after 2.5h of DMSO or Thapsigargin or Thapsigargin + ISRIB treatment
Accession: UniProt Accession ID for identified proteins
Gene Symbol: Official gene symbol for proteins identified
Expression values: Expression values are median heavy intensities over all identified peptides of the given proteins
Fold change: Fold change is given on log2 scale between stated conditions
Adjusted P value: P values are calculated using an unpaired two-sided students-t-test and adjusted using Benjamini-Hochberg-procedure

## Sheet: Table 1 UPR
Accession	Gene Symbol	Basline	DMSO	DMSO	DMSO	Tg	Tg	Tg	Tg+ISRIB	Tg+ISRIB	Tg+ISRIB	Abundance: F1: 131C, Sample	Ratio Thaps/DMSO	Ratio ISRIB /DMSO	Adjusted P Tg	Adjusted P ISRIB	Ratio Tg/Tg+ISRIB	Adjusted P Tg/Tg+ISRIB
P04066	FUCA1	0	0	3.34274	2.83208	0	0	0	2.77481	2.80728	2.99337	14.7975	#NUM!	0.473816	0.200616	0.981361	#NUM!	0.0100778
P62877	RBX1	0	105.077	139.475	82.3899	23.7237	26.083	23.816	89.7078	91.6786	86.9584	761.274	-2.15081	-0.284944	0.0294198	1.00893	-1.86587	0.0053741
Q9H0C5	BTBD1	0	58.9856	43.356	41.6733	4.98365	7.15695	7.44404	46.7814	45.6026	48.0824	109.164	-2.87842	-0.0359932	0.0138597	1.00699	-2.84243	0.00492714
P36507	MAP2K2	0	141.877	122.186	145.811	47.5502	49.1267	52.8172	120.069	123.265	118.369	513.694	-1.45509	-0.180374	0.00711171	1.01036	-1.27472	0.00630333
P60520	GABARAPL2	0	23.2088	27.628	25.7398	8.82957	8.30808	9.17636	23.94	25.0328	25.2573	96.7823	-1.54107	-0.0448986	0.00580759	0.990113	-1.49617	0.00504379
Q15649	ZNHIT3	0	68.3178	66.2815	51.4785	0	0	0	45.3306	43.2119	47.9697	401.776	#NUM!	-0.446876	0.00714746	0.884759	#NUM!	0.00435496
Q9H8Y8-3	GORASP2	0	117.13	134.431	148.852	59.6739	57.7185	54.8762	138.434	142.738	146.867	398.768	-1.21683	0.0962547	0.012072	0.959086	-1.31308	0.00521982
P07951-3	TPM2	0	111.933	90.3648	101.299	28.5371	32.2527	31.2973	91.4337	96.0762	97.8177	377.937	-1.72109	-0.0895388	0.00758173	0.959489	-1.63155	0.00537127
P62081	RPS7	0	94.9517	94.9763	84.7437	21.5973	24.4469	18.6724	104.326	96.7958	101.416	579.457	-2.0855	0.139407	0.00394796	1.00153	-2.22491	0.00504623
Q9P0T7	TMEM9	0	40.3029	35.9771	38.9676	13.1445	13.4038	13.7708	34.9515	36.0338	37.6037	206.353	-1.5152	-0.0858589	0.00383596	1.0335	-1.42934	0.00455141
Q15056-2	EIF4H	0	135.474	137.331	119.138	31.1276	37.0035	40.2862	113.324	115.519	117.726	60.8944	-1.85405	-0.177494	0.00492449	0.987469	-1.67655	0.00550817
Q9Y5T4	DNAJC15	0	136.812	153.832	144.498	45.4019	40.0911	49.9768	130.918	133.336	137.272	212.404	-1.68351	-0.115991	0.00414734	1.01726	-1.56752	0.00562787
P68371	TUBB4B	0	56.311	57.5489	55.0292	20.0089	19.4704	23.0201	63.0538	59.5173	62.9964	1110.54	-1.43416	0.135868	0.00342809	0.736528	-1.57003	0.00565555
Q10589	BST2	0	160.412	145.933	168.853	67.1809	66.8058	67.9494	136.369	143.641	146.888	894.78	-1.23463	-0.15464	0.00545013	1.00308	-1.07999	0.00671727
Q9Y5S9	RBM8A; LOC101060541	0	129.863	161.786	115.234	61.6428	63.6254	59.1481	131.127	138.465	140.801	901.292	-1.14165	0.0123935	0.0262959	1.01764	-1.15404	0.00665298
Q9NZM5	GLTSCR2; NOP53	0	20.0135	20.7509	17.2428	4.65097	6.85876	5.34156	21.0508	21.1396	20.8205	67.8206	-1.78337	0.119373	0.00770088	1.03488	-1.90274	0.00652636
P02792	FTL	0	92.226	53.9852	68.867	31.8784	33.1966	28.3987	80.3168	78.3795	83.9419	171.655	-1.20223	0.173945	0.060188	0.971059	-1.37617	0.00661217
P25205-2	MCM3	0	18.6365	22.5143	22.1275	11.6586	11.1441	10.6676	23.6516	22.3379	23.6937	143.715	-0.918829	0.139101	0.0130385	1.0497	-1.05793	0.00636304
Q9NVU0	POLR3E; LOC101060521	0	17.2049	18.3443	22.891	10.9505	10.7049	10.522	19.4333	18.9831	20.2454	209.295	-0.860914	0.00546046	0.0300772	1.02053	-0.866375	0.00619711
O43684	BUB3	0	37.5192	43.237	34.6384	17.1932	18.401	18.0267	38.2278	41.3027	40.4554	269.754	-1.10571	0.0562904	0.0124138	0.988895	-1.162	0.00607057
P01034	CST3	0	161.739	196.908	157.901	72.2986	79.1133	70.9641	185.046	198.347	199.956	80.2975	-1.2159	0.175459	0.0133918	1.04689	-1.39136	0.00579969
O00625	PIR	0	4.24586	6.59286	5.09844	3.47549	2.90816	3.21084	6.95823	6.89481	7.02745	46.3678	-0.732118	0.38976	0.0900255	0.994253	-1.12188	0.00564686
O15304	SIVA1	0	49.5288	59.1597	49.5204	21.1877	19.5045	17.66	47.3841	49.8875	47.545	27.8734	-1.43897	-0.127604	0.00883226	1.03426	-1.31137	0.00559366
Q7L5Y9-1	MAEA	0	112.443	88.3842	80.759	34.305	36.024	38.6701	77.1928	81.0646	82.2143	314.45	-1.36926	-0.227712	0.0206703	1.03496	-1.14155	0.00537756
P30281-1	CCND3	0	58.5475	49.7136	45.2033	15.1062	17.1079	13.9619	42.939	42.8395	40.4879	14.51	-1.73269	-0.281434	0.0104143	0.989007	-1.45125	0.00539444
Q8N163-1	KIAA1967; CCAR2	0	16.0249	15.392	10.9097	6.57782	6.85199	6.01064	16.2395	16.8437	15.5491	133.683	-1.1225	0.200349	0.0350783	1.01949	-1.32285	0.0053825
P61968	LMO4	0	92.1649	90.7579	100.781	44.2218	41.8815	45.1681	75.8158	79.8531	79.6558	171.96	-1.11183	-0.269731	0.0048238	0.699498	-0.842101	0.00569535
P17813	ENG	0	124.926	141.37	106.912	48.8661	54.8349	50.5949	108.485	114.935	116.357	173.806	-1.27428	-0.135386	0.0147991	1.01434	-1.13889	0.00613762
Q86VP1	TAX1BP1	0	42.3809	41.6619	50.3716	19.3327	18.6046	21.5097	48.9745	53.1809	52.3312	13.0649	-1.17701	0.200794	0.0111852	1.00157	-1.37781	0.00615261
P09038-4	FGF2	0	35.5943	38.1252	38.0176	13.4338	14.4175	12.7773	30.9096	33.5486	31.736	515.871	-1.45954	-0.216088	0.00397912	0.710621	-1.24345	0.00609914
Q6AZY7-1	SCARA3	0	56.8669	54.688	61.4929	4.66887	7.63528	5.75098	53.6472	61.4367	60.7139	214.064	-3.26069	0.0227461	0.00351369	1.00812	-3.28344	0.00625509
Q9ULH7-5	MKL2	0	30.1182	33.3284	25.5506	9.15252	11.1025	10.2714	25.3447	25.1306	23.8163	222.064	-1.5437	-0.260559	0.0114798	1.01655	-1.28314	0.00638721
Q9BWH2	FUNDC2	0	15.1936	15.351	16.5436	6.85816	6.93317	5.71328	18.7741	20.0325	20.6391	232.858	-1.27155	0.33621	0.00458441	0.589648	-1.60776	0.00623476
Q8WUW1-2	BRK1	0	14.7917	20.6271	16.8509	8.48443	8.52321	8.62634	14.0326	14.5628	13.5984	171.068	-1.02792	-0.308945	0.0284	1.01451	-0.718974	0.00619029
Q13275	SEMA3F	0	2.35364	3.50117	4.07764	1.76284	1.83282	2.00909	4.31766	4.57572	4.70906	24.7086	-0.825498	0.453645	0.102877	1.00792	-1.27914	0.00602074
Q9H992	MARCH7	0	178.874	183.417	181.088	81.0891	81.9922	70.5482	151.257	153.84	150.453	136.156	-1.21774	-0.25435	0.00341936	0.10925	-0.963388	0.00605257
Q8IVB5	LIX1L; LOC101060547	0	95.0504	99.4874	92.8912	41.1984	40.4705	42.3651	91.343	99.4255	91.3793	196.858	-1.21247	-0.0267542	0.00376245	0.982087	-1.18571	0.00613032
Q9Y3A2	UTP11L; UTP11	0	67.5361	77.2199	64.9856	34.765	36.3982	35.501	67.9771	70.6283	74.1241	119.376	-0.975537	0.0204072	0.00978196	1.00866	-0.995944	0.00597899
Q9BQI6	ANKRD32; SLF1	0	21.0731	29.5416	33.1286	18.7331	18.0408	18.8568	29.4141	31.3711	30.1992	57.7303	-0.590094	0.119644	0.119483	0.985807	-0.709737	0.00616671
O14672	ADAM10	0	23.7928	22.9635	18.7238	8.16303	6.8095	8.26611	21.4598	22.0269	20.2062	86.2643	-1.49453	-0.0399267	0.0110563	1.00721	-1.4546	0.00605581
P63173	RPL38	0	100.362	91.4158	86.4887	36.6097	39.151	33.0746	83.8307	84.6674	90.1564	1258.46	-1.35432	-0.10544	0.0058045	1.03311	-1.24888	0.00599373
P17931	LGALS3	0	55.3874	60.0085	42.9819	24.0397	22.5104	23.723	51.8542	50.5034	55.4603	578.699	-1.17233	-0.00511009	0.0227054	1.02133	-1.16722	0.00586179
P83731	RPL24	0	103.822	81.8548	95.7474	37.037	36.7863	38.6236	89.693	99.9384	96.9943	436.745	-1.3235	0.0264212	0.0107594	1.0097	-1.34992	0.00582263
Q9Y6Y0	IVNS1ABP	0	108.128	98.9676	101.253	32.5504	35.8452	36.1666	111.732	105.236	119.022	196.245	-1.5602	0.123859	0.00359484	1.02532	-1.68406	0.00584478
O96005-1	CLPTM1	0	95.0649	102.246	91.0308	43.2743	39.5748	43.6271	85.7535	80.9831	87.4652	465.651	-1.18891	-0.181806	0.0047612	0.893905	-1.00711	0.00616741
O95833	CLIC3	0	1.46659	1.61121	2.05384	0.343773	0	0	2.51499	2.62117	2.3985	41.1889	-3.89989	0.554124	0.0136258	0.752788	-4.45402	0.00604726
Q8IUR0	TRAPPC5	0	18.4793	26.3139	16.1695	5.79591	6.88661	5.24887	20.7223	21.9141	19.6523	202.541	-1.76544	0.0310434	0.0362793	1.01254	-1.79648	0.00594426
Q15004-1	KIAA0101; PCLAF	0	60.7065	93.0208	53.0792	16.5502	19.0374	15.0945	65.8735	70.7298	62.2118	248.2	-2.02873	-0.0568539	0.0434885	1.00679	-1.97188	0.00592766
Q13813	SPTAN1	0	44.7296	51.6244	53.1816	19.1681	13.7928	16.6446	49.1541	48.7825	51.9407	69.6841	-1.59192	0.00329348	0.00772052	1.02044	-1.59521	0.0058347
O75534-4	CSDE1	0	49.2457	44.6762	58.7328	12.1459	14.4596	13.5879	57.7313	50.3011	55.1747	76.0091	-1.92524	0.0964328	0.0102688	0.982237	-2.02167	0.00589994
Q8IYB3	SRRM1	0	44.9223	45.8125	41.8976	21.1216	21.8676	18.6591	40.6168	42.5572	42.8774	186.399	-1.1053	-0.0734208	0.00477195	1.04085	-1.03188	0.00587946
P19388	POLR2E	0	55.1565	58.5545	55.6146	26.6171	26.1598	21.6603	54.3151	53.9548	55.7038	367.389	-1.1857	-0.046336	0.00451022	1.03277	-1.13937	0.00578857
P47813	EIF1AX; LOC101060318; LOC107984923	0	64.9006	56.4693	65.408	18.6897	25.1991	20.1616	66.3238	72.0329	71.9639	235.165	-1.54404	0.171267	0.00715968	0.990392	-1.71531	0.00572204
Q9NWX5	ASB6	0	28.2897	22.5435	18.0192	13.2821	12.3542	13.2078	23.7712	25.8323	24.7486	117.321	-0.825814	0.110866	0.0711096	0.993479	-0.93668	0.00569661
O95997	PTTG1	0	48.4122	51.7651	46.9523	17.2377	16.3567	17.2901	45.774	46.4759	51.2694	38.2873	-1.53179	-0.035843	0.00364731	0.984659	-1.49595	0.00581043
Q8TCD1	C18orf32	0	42.4462	49.3012	42.5789	14.6619	18.3065	16.8428	51.1819	46.3584	47.391	182.374	-1.4312	0.109627	0.00739262	1.02569	-1.54083	0.00581507
P60891	PRPS1	0	59.4747	65.3769	58.903	26.649	24.8803	20.044	60.3281	63.6254	62.9058	495.785	-1.36029	0.0241721	0.00576094	1.00149	-1.38446	0.00593445
P62899	RPL31	0	61.7972	72.2258	61.5871	16.5821	22.6316	22.2108	62.7979	61.1872	58.3617	578.153	-1.67109	-0.101296	0.00755351	1.01012	-1.5698	0.00603643
Q03519-1	TAP2	0	26.4591	26.6723	27.9044	9.73326	9.16064	8.53962	25.0643	23.4877	26.4888	216.216	-1.56262	-0.110884	0.00324828	1.01985	-1.45174	0.00621259
P61106	RAB14	0	15.6808	15.4907	13.948	4.28988	6.01638	5.14095	14.7461	14.7382	14.0261	165.621	-1.54641	-0.052393	0.0056585	0.958752	-1.49401	0.00623337
P23368-1	ME2	0	9.37126	8.31158	12.408	3.67685	3.86707	4.88894	13.6949	12.4189	13.3227	118.21	-1.27517	0.390207	0.0367638	1.01434	-1.66538	0.00623406
P23142	FBLN1	0	21.3426	22.9123	16.4449	9.87441	9.44056	8.79275	29.1949	29.1306	25.9276	74.2486	-1.11073	0.473036	0.0249276	0.790642	-1.58376	0.00642428
P62750	RPL23A	0	66.3136	43.5134	56.6045	21.7475	25.4883	23.3903	54.0617	59.4305	59.3019	397.295	-1.23666	0.054126	0.03368	1.00926	-1.29078	0.00668866
Q15645	TRIP13	0	14.6881	5.95829	13.041	2.57159	4.20808	2.41875	14.5736	14.1778	15.6267	112.828	-1.87275	0.397637	0.09122	1.02756	-2.27039	0.006715
P07996	THBS1	0	23.1949	21.4666	22.8294	24.5231	23.3811	23.0483	38.418	39.7131	41.4863	62.4138	0.072162	0.825664	0.261044	0.0983149	-0.753502	0.00667931
P62273-2	RPS29	0	466.859	455.117	430.592	171.017	195.021	188.128	380.56	355.147	355.705	1071.04	-1.28731	-0.309506	0.00366393	0.494589	-0.977806	0.00662425
P23458	JAK1	0	28.7873	27.1189	30.0119	8.36206	10.508	10.0685	23.7288	23.7413	25.6197	85.4648	-1.56997	-0.233293	0.00413542	0.735686	-1.33668	0.00660325
P49458	SRP9; SRP9P1	0	71.5716	91.0806	74.6602	24.5673	27.3762	23.1291	62.5443	64.426	69.7898	610.974	-1.66043	-0.270349	0.0107645	1.0169	-1.39008	0.00653711
P19338	NCL	0	46.4203	50.8278	43.3418	20.9829	19.9133	19.9691	44.2372	49.7481	48.3136	346.96	-1.2078	0.0174308	0.00669311	1.00826	-1.22523	0.00662074
P67775	PPP2CA	0	56.6353	58.1709	56.6342	15.6031	21.2709	19.4223	50.7846	49.4975	47.6568	409.615	-1.60659	-0.212705	0.00357609	0.408924	-1.39389	0.00654347
Q15041	ARL6IP1	0	185.695	172.727	161.037	68.0622	53.2843	65.3277	151.459	162.149	151.234	1080.54	-1.47648	-0.160269	0.00575282	1.00307	-1.31622	0.0065778
P06744	GPI	0	22.5143	16.3296	18.0044	9.77354	10.2683	9.37506	18.8557	18.4534	20.2031	416.007	-0.950474	0.0167517	0.0316223	1.01481	-0.967226	0.00664263
O14730	RIOK3	0	46.1146	57.444	41.2191	21.7498	21.1011	20.51	43.2178	46.8597	48.4279	410.932	-1.19217	-0.0638962	0.0238508	1.0044	-1.12828	0.00670789
O00161	SNAP23	0	4.66892	7.50921	8.20748	2.40369	3.25538	2.75179	8.19389	8.94369	9.11944	84.172	-1.27723	0.365152	0.0608255	1.04317	-1.64238	0.00662667
Q96H20-1	SNF8	0	18.6347	16.2889	11.7188	5.99377	5.63828	6.93628	14.9038	16.4737	16.0878	105.032	-1.3288	0.0252315	0.0376573	1.01452	-1.35403	0.0065951
Q13310-3	PABPC4	0	33.87	33.3128	27.2407	13.441	13.7587	11.2814	33.2065	32.2727	30.0912	173.115	-1.295	0.017418	0.0118961	1.00793	-1.31242	0.00652311
P48643	CCT5	0	65.4332	68.1113	66.2001	24.6043	30.0866	24.9282	63.9638	59.3566	63.0115	133.187	-1.32697	-0.100282	0.00368619	0.951468	-1.22669	0.00651943
P57076	C21orf59	0	23.2783	32.7903	19.6239	5.63482	5.11616	4.71792	18.0267	21.064	20.0281	150.356	-2.29078	-0.356533	0.0291749	1.03378	-1.93425	0.00654857
Q8NFJ5	GPRC5A	0	98.668	105.45	95.7883	34.5578	34.3213	29.6926	83.7447	94.0402	93.3306	722.266	-1.60527	-0.145606	0.0035855	1.00301	-1.45966	0.00647663
Q9UBT7	CTNNAL1	0	23.5006	26.2813	26.1672	10.3623	12.9982	12.7989	31.7665	29.3143	29.47	136.744	-1.07066	0.253695	0.00796068	0.730195	-1.32436	0.00641445
P40189-1	IL6ST	0	26.9718	29.7675	26.9801	7.53638	6.7264	3.65711	24.5631	24.7172	24.1993	55.9376	-2.224	-0.188219	0.00503655	0.769687	-2.03578	0.00646451
P00505	GOT2	0	21.5672	14.845	9.54284	7.64552	8.75542	9.97959	20.1845	21.1562	21.5339	361.496	-0.800748	0.452256	0.225165	1.04823	-1.253	0.0064572
Q9Y4H2	IRS2	0	24.6674	22.1891	22.5901	17.0159	15.2833	15.1147	29.6473	32.2951	30.8256	127.562	-0.550593	0.417723	0.0137537	0.414161	-0.968316	0.00643988
P60981-1	DSTN	0	74.87	68.4479	65.4697	17.3794	19.5995	14.2796	53.8641	54.6362	60.2686	87.0742	-2.02617	-0.306987	0.00441611	0.748466	-1.71919	0.00643784
P0DJ07	PET100	0	20.1337	21.7343	18.1983	8.36498	7.43277	7.77313	16.9642	17.5951	15.8404	131.569	-1.34955	-0.253138	0.00718249	0.946626	-1.09641	0.00640169
P28331-2	NDUFS1	0	10.8738	10.5063	9.20497	2.10603	2.0068	1.31376	8.66276	10.136	9.34977	120.408	-2.49471	-0.119769	0.00492822	1.01999	-2.37495	0.0063883
Q13823	GNL2	0	44.849	44.2044	42.5765	13.8397	8.25428	10.8729	36.2094	36.5339	37.8159	158.731	-1.9974	-0.251668	0.00408079	0.452119	-1.74573	0.00634547
Q13569	TDG	0	22.827	21.9928	22.8552	10.4323	8.66565	7.77898	22.5661	24.4342	23.9114	45.9788	-1.33225	0.0673998	0.00435045	1.04049	-1.39965	0.00629956
Q9Y5J9	TIMM8B	0	0	2.24006	7.44704	0	0.309335	0	7.91755	9.33331	7.63622	140.876	-4.96882	1.36126	0.330275	0.99087	-6.33008	0.00624915
Q99613	EIF3C	0	37.1107	35.5652	38.8913	13.9276	16.6652	14.1187	39.4678	43.4308	38.8826	65.0833	-1.31919	0.126378	0.00440175	1.02146	-1.44557	0.00619422
Q8TCG1	KIAA1524; CIP2A	0	17.3728	15.153	17.7934	5.32529	6.84164	5.05589	17.5252	16.0144	17.433	204.155	-1.54679	0.0186115	0.00755604	1.01063	-1.5654	0.00629097
O60637	TSPAN3	0	175.848	179.916	178.883	72.5183	74.9948	56.3611	169.424	177.463	165.774	542.928	-1.39091	-0.0605822	0.00404789	1.02521	-1.33033	0.00627111
Q02224	CENPE	0	5.97671	3.148	7.10255	0	0	0.194808	6.129	7.05233	7.69314	18.9019	-6.38022	0.36332	0.0375682	1.02062	-6.74354	0.00642799
Q9H425	C1orf198	0	3.57334	8.50787	1.05615	0	0	0.262035	5.06112	6.256	6.06335	51.7314	-5.64777	0.403792	0.203994	0.991797	-6.05156	0.0064208
Q13111-1	CHAF1A	0	24.9723	27.9015	27.3993	9.98599	9.14852	12.2193	25.6738	25.9615	24.6469	91.0811	-1.35627	-0.0735722	0.00588966	1.03277	-1.2827	0.0063735
Q9H3K2	GHITM	0	11.2783	11.429	10.3969	0	0	0	8.24972	6.89427	8.65104	85.836	#NUM!	-0.476351	0.00257539	0.672856	#NUM!	0.00640584
P49591	SARS	0	29.2982	35.1229	30.1729	15.2912	13.997	14.2132	31.5109	34.1333	35.7432	42.405	-1.12068	0.100059	0.00982091	1.01574	-1.22074	0.00641268
P43686	PSMC4	0	11.6416	28.4274	5.88748	4.45678	1.24653	3.02224	21.9553	19.3005	20.8285	245.162	-2.39695	0.43396	0.229539	0.977141	-2.83091	0.00656899
Q9BTY7	FAM203B; FAM203A; HGH1	0	61.906	33.646	30.3479	14.2467	14.9661	12.6068	31.2506	33.5868	30.278	204.9	-1.59003	-0.404526	0.104842	1.01487	-1.1855	0.00651112
P60228	EIF3E	0	38.2583	35.9808	36.5298	9.36206	8.59666	8.08606	34.5316	40.2599	34.8663	238.843	-2.08849	-0.0145432	0.00310711	1.01054	-2.07394	0.00648404
		0	16.9044	15.0508	12.7715	6.11926	5.95649	4.25445	15.8488	16.5717	15.2426	135.481	-1.4536	0.0917344	0.0150206	0.981167	-1.54533	0.00642171
P63279	UBE2I	0	11.9068	11.8539	13.1647	2.30506	2.33413	1.86816	9.02546	7.99825	9.42794	90.1917	-2.50447	-0.481255	0.00355194	0.555055	-2.02322	0.00635918
Q16352	INA	0	64.2656	70.1517	60.1721	24.3416	27.9465	29.8575	58.7396	61.0202	64.4243	300.702	-1.24418	-0.0792847	0.00738807	1.01472	-1.16489	0.00631207
O75386-2	TULP3	0	27.0415	24.2759	26.7999	14.7442	11.6169	14.2793	28.6744	28.4779	27.8315	67.4604	-0.942729	0.121545	0.00923803	0.989922	-1.06427	0.0063112
Q9UBK9	UXT	0	7.63551	11.2097	9.43951	4.19183	2.18416	2.72841	11.7728	11.8805	11.9916	79.0618	-1.63539	0.333677	0.0264291	0.999486	-1.96907	0.00625483
O95562	SFT2D2	0	106.846	91.2531	115.522	39.9463	36.4269	44.4324	101.594	113.402	114.525	289.863	-1.37634	0.0713503	0.0110657	0.991837	-1.44769	0.00619654
Q9NX63	CHCHD3	0	85.4623	91.5447	109.633	26.3156	25.6585	33.8984	86.3274	97.9158	90.4824	169.422	-1.73897	-0.0612479	0.0109465	0.990153	-1.67772	0.00619241
Q7Z422	SZRD1	0	54.2607	73.6959	60.7791	32.1066	33.6899	31.0078	62.4598	66.6227	70.1059	319.149	-0.963225	0.0777666	0.026965	0.988665	-1.04099	0.00626741
O60831	PRAF2	0	15.6897	14.7685	14.6352	4.04552	2.54347	3.40187	14.7421	15.6138	13.4149	446.629	-2.17423	-0.0429466	0.00360907	0.992913	-2.13129	0.00621622
P30050-1	RPL12	0	16.7617	15.4696	10.4719	5.24046	5.98874	3.92874	15.3069	16.3865	16.9321	200.193	-1.49427	0.187371	0.0369753	0.960075	-1.68164	0.00623242
P13797	PLS3	0	20.3348	22.1958	15.6847	5.43307	5.67662	5.45329	23.8861	27.8618	28.6107	187.929	-1.81343	0.465058	0.0149318	0.874002	-2.27849	0.00623204
P42574	CASP3	0	20.4562	17.8378	23.8032	8.71712	8.99708	10.5208	20.3621	21.8988	22.4751	270.78	-1.13705	0.0600356	0.0191875	0.995039	-1.19708	0.0062828
Q16850-1	CYP51A1	0	13.8133	14.0888	9.65849	7.13443	6.74014	6.74976	19.6301	22.6218	22.7441	156.421	-0.864872	0.791134	0.0507747	0.658887	-1.65601	0.00624859
Q86X83	COMMD2	0	50.6933	39.5593	42.8747	13.7268	13.5565	11.3949	40.3738	40.6609	46.2342	568.745	-1.78322	-0.0649262	0.009638	0.98769	-1.71829	0.00619807
Q9Y2H0	DLGAP4	0	61.5055	49.7302	49.4657	27.108	26.1582	22.937	52.9206	52.9788	57.7317	335.511	-1.07646	0.0260641	0.016598	1.01042	-1.10252	0.00626959
P00568	AK1	0	24.2744	28.2465	19.5489	6.96517	6.17244	4.47782	19.9864	21.8902	22.7461	456.846	-2.03255	-0.157353	0.0158544	0.957697	-1.8752	0.00629959
Q9H173	SIL1	0	23.9185	19.4181	13.0521	4.03229	1.10422	0.561489	20.0457	18.2586	20.0189	271.115	-3.30688	0.0486631	0.0295112	1.00783	-3.35554	0.00627339
Q8N726	CDKN2A	0	69.8068	63.9212	66.7815	13.4434	18.4419	18.6233	59.5427	54.8113	63.2297	317.614	-1.98907	-0.175172	0.00375126	0.990158	-1.8139	0.00622449
O43242	PSMD3	0	16.2063	19.2032	12.9132	5.61712	6.16565	5.40645	16.0698	18.776	17.2217	259.778	-1.4912	0.107682	0.0234423	0.990511	-1.59888	0.00620524
Q14116	IL18	0	36.2545	32.5991	35.3851	10.7124	9.409	13.0668	27.7709	29.9957	28.7652	133.618	-1.65115	-0.268588	0.00478388	0.724461	-1.38256	0.00616772
		0	18.5718	17.6398	14.3909	3.25895	4.3163	1.78454	13.6213	14.4155	14.2515	219.699	-2.43466	-0.258949	0.00948471	1.01136	-2.17571	0.00618347
P63104-1	YWHAZ	0	65.0167	66.0872	65.1704	24.8992	29.6408	23.9709	63.3299	70.3931	70.5482	408.79	-1.32191	0.0576147	0.00341273	1.01225	-1.37952	0.00617981
P62753	RPS6	0	53.9918	76.6712	40.1281	20.548	17.5007	15.8824	46.9137	50.2333	53.2233	374.477	-1.66305	-0.183713	0.0597178	0.990563	-1.47933	0.00623678
Q15417	CNN3	0	25.2757	32.2105	21.2457	7.32373	4.14287	3.90213	26.8552	31.4341	29.051	158.667	-2.35695	0.149699	0.0191062	0.969356	-2.50665	0.00649574
Q9ULX6	AKAP8L	0	16.671	18.7354	15.5234	10.4644	9.5607	8.8638	17.6586	17.4692	16.6942	176.064	-0.817996	0.0250535	0.0154006	1.00777	-0.84305	0.00647592
P08174-2	CD55	0	13.7047	13.9762	25.6434	15.3467	22.2997	19.6831	48.7232	49.7879	52.0095	547.573	0.104485	1.4971	0.848501	0.418974	-1.39261	0.00659318
O95359-3	TACC2	0	26.2552	21.2646	17.4486	12.0041	8.94983	11.6059	24.7009	25.3024	26.2283	206.15	-0.996645	0.230651	0.0493783	1.03451	-1.2273	0.00663133
P13995	MTHFD2	0	12.3987	13.6282	7.30197	3.9749	3.56698	3.09361	8.84214	10.038	9.48844	105.712	-1.64789	-0.232477	0.0522238	0.967445	-1.41541	0.0065949
P63220	RPS21	0	20.9506	25.4434	16.4662	6.86225	5.71289	4.91378	16.492	17.6406	15.759	83.1428	-1.84571	-0.333348	0.0231114	1.05099	-1.51236	0.00663478
Q14517	FAT1	0	22.876	20.0895	16.8161	2.89786	3.56289	0.763475	17.6724	17.5209	20.0324	58.8212	-3.04879	-0.11436	0.0101065	0.977117	-2.93443	0.00672111
Q14318-2	FKBP8	0	39.5291	43.3561	48.0758	19.9634	22.5982	20.83	33.2052	35.1829	34.4239	161.841	-1.04677	-0.349127	0.0108846	0.778548	-0.697647	0.00675692
P32004-2	L1CAM	0	36.7715	34.0202	31.5998	10.5634	12.7791	7.94108	32.9313	33.2718	30.7142	194.636	-1.71062	-0.0792705	0.00712607	1.01088	-1.63135	0.00676659
P56381	ATP5E	0	283.741	266.495	266.332	89.4223	87.1568	84.6586	224.432	211.457	246.723	995.974	-1.64421	-0.258506	0.00307842	0.760347	-1.3857	0.0068223
Q15582	TGFBI	0	35.843	31.6511	34.8687	22.1763	18.4969	20.7165	58.6126	52.9066	61.5572	84.6478	-0.737624	0.757717	0.0119202	0.439747	-1.49534	0.00678616
P35052	GPC1	0	9.96997	7.72159	6.47485	0.18171	0.462915	0.212298	5.94449	7.18874	7.54176	66.4255	-4.81769	-0.225118	0.0135915	1.0115	-4.59258	0.00693441
Q9Y383	LUC7L2	0	33.4529	25.3639	27.2558	9.87081	11.4163	9.4942	26.9868	31.4475	29.2219	95.6259	-1.4835	0.0263015	0.0143027	1.00951	-1.5098	0.00692326
P09601	HMOX1	0	9.94485	15.7763	7.2518	1.02821	1.44309	0.203227	9.29334	10.9091	11.3472	21.257	-3.62393	-0.0636596	0.0492445	1.00944	-3.56027	0.00703799
O43516-3	WIPF1	0	29.4436	24.8453	39.3016	14.1796	12.3128	14.6931	26.514	28.0461	25.798	262.367	-1.18423	-0.219919	0.0474687	1.01473	-0.964309	0.00699341
P54886	ALDH18A1	0	6.65054	8.16842	7.30442	2.38794	2.32908	2.16005	6.40708	7.38554	7.54568	132.801	-1.68571	-0.0521274	0.00724821	0.999746	-1.63358	0.00695375
O00422	SAP18	0	51.9789	50.3588	47.3986	14.6097	17.9614	16.4863	43.6047	41.1704	47.5135	335.505	-1.60988	-0.178736	0.0036034	0.987276	-1.43114	0.00691847
O43678	NDUFA2	0	35.256	28.5346	32.5615	6.68969	11.7449	10.5781	31.1231	31.5572	33.5024	147.308	-1.73163	-0.00253834	0.00997805	1.02098	-1.72909	0.00703621
O75533-1	SF3B1	0	8.628	8.50892	7.86913	3.38424	3.17531	2.95089	7.47726	8.62734	8.4628	36.0332	-1.39469	-0.0255317	0.0039505	1.00972	-1.36916	0.00702105
Q15648	MED1	0	32.012	18.1078	17.7962	0	3.01315	0	18.0198	21.5285	20.1579	261.027	-4.49441	-0.185872	0.0378644	0.989921	-4.30853	0.0069784
P62888	RPL30	0	58.9548	66.859	75.8264	19.6987	21.425	18.0918	60.0102	71.6355	67.6886	110.665	-1.76774	-0.0165936	0.0092398	1.0146	-1.75114	0.00698079
P00491	PNP	0	10.7316	11.3382	8.8803	6.14124	6.9861	6.11585	12.8869	13.7483	14.5342	162.02	-0.685598	0.411629	0.0314722	0.745426	-1.09723	0.00693829
		0	163.056	145.275	152.775	55.7455	44.2552	38.4857	153.006	151.436	173.059	1479.77	-1.73535	0.0504059	0.00495406	0.990752	-1.78576	0.00698979
Q00796	SORD	0	47.6337	47.6675	47.0841	21.2733	21.5284	20.844	42.0169	48.1848	46.5957	290.567	-1.16166	-0.0577605	0.000387949	1.014	-1.1039	0.00695981
Q6DKI1	RPL7L1	0	29.3778	38.5394	34.8337	14.4584	18.5496	15.6709	31.9385	32.2384	32.4813	326.821	-1.07778	-0.0881861	0.0195429	0.980926	-0.989596	0.00699402
P18621-3	RPL17-C18ORF32; RPL17	0	52.2643	61.9009	66.6034	25.9401	18.0709	20.6662	53.4513	54.2807	57.0289	466.031	-1.48282	-0.13377	0.0124987	1.01904	-1.34905	0.00698083
O14735	CDIPT	0	7.75701	9.7819	8.30673	4.87111	5.47829	4.18016	10.9939	12.1029	11.2184	214.547	-0.83093	0.408929	0.0271386	0.733219	-1.23986	0.00693787
P10909-2	CLU	0	71.9042	57.8273	64.2313	27.9089	30.5737	28.0714	93.076	79.2098	82.1892	132.572	-1.16411	0.391744	0.0110801	0.808637	-1.55585	0.00698079
Q9P0P0	RNF181	0	44.1903	52.8837	36.2678	0.600764	3.88131	0.631261	33.707	28.3781	35.3293	104.811	-4.70472	-0.452922	0.0108748	1.0062	-4.2518	0.0069408
P26641-2	EEF1G	0	50.73	35.1286	37.3206	16.8632	16.2007	12.2201	38.2576	39.3306	42.452	675.002	-1.44368	-0.03724	0.029154	1.00758	-1.40644	0.00695536
P46781	RPS9	0	93.5027	63.4521	78.3801	37.6362	29.6459	33.0086	70.938	75.2345	68.9992	1136.86	-1.23053	-0.129227	0.0302594	0.979814	-1.1013	0.00699883
Q9H967	WDR76	0	12.5192	9.34055	5.18951	0	0.953247	0	7.16608	6.75327	8.25479	129.176	-4.8266	-0.286711	0.0471211	0.979939	-4.53988	0.0070755
P04049	RAF1	0	5.57048	3.41489	2.51154	0	0.217038	0	6.71641	5.55051	5.26817	91.4313	-5.72715	0.608998	0.0455712	1.02635	-6.33615	0.00709088
P07951-1	TPM2	0	311.063	356.287	425.385	90.7648	157.731	116.571	465.236	412.324	444.92	110.976	-1.58171	0.275302	0.0188318	1.0228	-1.85701	0.00707438
Q15011-1	HERPUD1	0	9.90003	9.15709	15.188	46.2947	41.1865	48.123	74.9308	72.5255	72.9689	11.6122	1.98543	2.68632	0.00678199	0.0371382	-0.700887	0.00704641
Q9NR46	SH3GLB2	0	17.4306	12.7997	11.509	0.391828	0.549262	2.64513	12.3961	14.5643	13.4228	289.769	-3.54087	-0.0476516	0.0174201	1.00965	-3.49322	0.00709237
Q96EL2	MRPS24	0	37.0057	52.0273	45.5453	24.021	19.9545	21.1597	43.1169	47.3548	43.6332	371.518	-1.04694	-0.00508525	0.0290076	1.02158	-1.04185	0.00707159
Q9H6H4-1	REEP4	0	61.0037	60.3819	57.8625	22.6626	24.8749	20.737	63.1209	56.1535	55.0893	74.7841	-1.39254	-0.0398582	0.00348194	0.993395	-1.35268	0.0072371
Q96CB8	INTS12	0	61.0509	54.9418	54.1238	24.2657	20.5475	17.461	54.8768	62.5494	61.3325	421.852	-1.44982	0.0714907	0.00647664	0.958541	-1.52131	0.0074465
P53350	PLK1	0	85.3081	90.2456	78.4113	45.8574	37.8085	43.7332	81.4241	88.2088	81.5812	41.8941	-0.995276	-0.0157126	0.00853352	1.00996	-0.979563	0.00743123
O43164	PJA2	0	12.3671	14.4159	8.73235	5.53443	6.15814	7.37547	14.4124	14.9464	15.9082	11.668	-0.897288	0.350016	0.081752	1.02752	-1.2473	0.00739426
P07195	LDHB	0	63.3032	51.1922	58.9705	17.0813	19.4996	16.0106	45.7738	53.9125	49.5816	781.418	-1.72175	-0.216748	0.00771409	1.02703	-1.505	0.00735997
Q16531	DDB1	0	11.9728	12.6019	11.5381	4.21508	3.84809	3.16029	11.6274	10.245	10.2437	195.833	-1.68599	-0.169212	0.00405388	0.994118	-1.51678	0.00732571
Q9UKM9-2	RALY	0	26.3275	29.1804	25.1959	10.3202	11.4149	9.73223	24.7032	28.8769	27.4546	445.725	-1.35878	0.00590213	0.00582066	1.01973	-1.36469	0.00736137
O95900	TRUB2	0	25.0135	20.3968	18.9741	9.09611	10.493	12.1264	21.422	22.0242	21.5698	45.2573	-1.02153	0.0140848	0.0261315	1.0146	-1.03561	0.00754723
Q8N0T1	C8orf59	0	162.62	144.236	148.588	47.756	53.329	42.3856	152.844	129.314	145.56	165.234	-1.66652	-0.0906103	0.00433008	1.01531	-1.57591	0.00752588
P09493-10	TPM1	0	121.211	141.961	118.466	71.0537	62.2566	56.5576	122.361	130.951	132.531	733.736	-1.00721	0.0158124	0.0137787	1.0085	-1.02302	0.00749458
O75940	SMNDC1	0	39.3884	49.2496	38.1696	12.2488	18.6927	16.9256	42.1689	40.6725	43.8421	424.882	-1.40554	-0.00141283	0.0172921	1.02151	-1.40412	0.0075918
Q86YD1-1	PTOV1	0	22.8933	19.2348	22.2373	7.30408	9.7314	7.34915	20.8345	23.6849	22.4035	10.2853	-1.40031	0.0562146	0.00916942	0.992047	-1.45653	0.0075644
P62136-1	PPP1CA	0	42.8425	37.0543	42.317	18.87	21.5368	16.9737	38.5321	39.4883	36.6809	487.708	-1.09077	-0.0915261	0.00925911	1.02	-0.999248	0.00770611
Q9HB19	PLEKHA2	0	3.58214	2.36555	1.5054	0	0	0	1.94558	2.34777	1.79253	16.5502	#NUM!	-0.292369	0.0456127	0.981058	#NUM!	0.00767033
P46778	RPL21	0	39.6062	52.4239	41.3484	17.9222	18.2163	17.8626	40.9086	36.4069	42.3348	432.265	-1.30447	-0.156703	0.0172623	1.01425	-1.14776	0.00768675
Q9NQX7	ITM2C	0	32.198	29.7625	27.031	18.186	14.6245	15.4451	33.6744	32.5265	30.9454	84.4984	-0.882972	0.126492	0.0141732	1.04725	-1.00946	0.00771795
Q99618	CDCA3	0	82.0092	96.0027	81.8852	49.9047	51.0113	54.6372	79.0454	85.29	85.9119	232.968	-0.740533	-0.0545856	0.0150305	0.990939	-0.685947	0.00802015
Q02218	OGDH	0	7.89923	8.55539	6.2657	3.20778	4.48962	3.9512	8.49274	8.38119	8.74579	95.129	-0.963827	0.173271	0.03379	1.03651	-1.1371	0.0080399
P25490	YY1	0	241.433	235.431	237.119	77.9959	77.4155	69.997	229.159	200.687	241.507	1053.86	-1.66335	-0.0888186	0.00220367	1.00474	-1.57453	0.00801146
Q9GZR7	DDX24	0	23.8713	19.7803	18.9945	9.91206	8.8409	7.18432	20.4427	20.0715	18.8399	101.453	-1.2722	-0.0778759	0.0149364	0.982219	-1.19432	0.00808957
P13284	IFI30	0	50.2226	60.8803	67.4708	37.8702	35.0775	40.4794	66.2628	73.2226	72.9285	121.424	-0.654754	0.250359	0.0456205	1.01865	-0.905112	0.00807353
P31040	SDHA	0	60.8898	69.3135	64.0671	31.42	33.7538	23.1026	68.12	67.7868	68.9076	591.625	-1.13796	0.076252	0.0108905	1.03516	-1.21422	0.0080729
P10109	FDX1	0	39.6742	46.2875	47.7524	21.7712	19.1975	19.9016	44.2487	45.0809	39.5132	312.75	-1.13534	-0.0535381	0.00959254	0.984614	-1.0818	0.00804662
Q9NWV8	BABAM1	0	30.2089	39.5451	31.6308	8.52957	13.0172	10.8075	30.1317	34.1926	33.8899	518.116	-1.64781	-0.045838	0.0147788	1.01042	-1.60198	0.0080407
Q01995	TAGLN	0	64.9866	63.2835	64.5908	21.0204	21.6148	27.4474	54.3862	61.4434	59.6495	260.824	-1.46043	-0.136261	0.00388354	0.977711	-1.32417	0.00803668
P42677	RPS27	0	38.498	32.392	41.8274	0	6.71321	0	35.51	35.8903	41.5892	560.755	-4.06956	0.00347887	0.00870214	1.02083	-4.07304	0.00806122
Q14320	FAM50A	0	22.2664	19.0839	14.8482	6.49669	7.44167	8.27021	24.4747	29.5629	25.7112	232.479	-1.33941	0.504934	0.0290048	0.8971	-1.84435	0.00807178
P62633-1	CNBP	0	75.3255	80.2824	82.7892	17.1533	22.6844	24.9703	65.9832	62.1212	57.3431	57.7578	-1.87912	-0.362355	0.00406306	0.63679	-1.51677	0.00824404
Q9Y277	VDAC3	0	9.18706	8.18692	10.0695	2.63677	4.35876	2.87693	9.90561	9.6121	10.1332	262.107	-1.47498	0.111615	0.0134283	1.02889	-1.5866	0.00820637
Q6UB35-1	MTHFD1L	0	7.75652	12.8316	8.88373	6.52685	5.43959	6.49712	11.5327	11.1651	10.7418	109.918	-0.674658	0.182216	0.150502	0.9667	-0.856874	0.00823471
Q14CZ7	FASTKD3	0	30.7757	26.6424	18.5513	7.85642	8.30928	4.54919	22.8988	23.6906	25.7859	172.291	-1.87475	-0.06992	0.0321585	1.00955	-1.80483	0.00821818
Q14596-1	NBR1	0	95.6794	111.012	88.3074	53.8835	54.2883	57.29	94.2384	97.5609	87.2467	81.8472	-0.834212	-0.0802072	0.0183954	0.980202	-0.754005	0.00820301
Q659A1-1	NARG2; ICE2	0	24.979	26.4156	20.6161	9.53949	9.04093	8.24625	23.4153	20.1633	23.3639	56.2425	-1.42454	-0.105291	0.0113463	0.969485	-1.31925	0.00818656
Q9UBQ5	EIF3K	0	11.7	14.7973	11.9125	4.52967	6.31835	4.99507	13.5508	15.5833	14.8127	87.7345	-1.27762	0.19428	0.017157	1.0391	-1.4719	0.0081617
Q96EA4	SPDL1	0	27.4982	26.4882	25.3401	8.18327	8.59096	8.58074	21.7341	25.0581	26.2632	69.3179	-1.64554	-0.118813	0.00387777	1.03578	-1.52672	0.00824163
Q96AG4	LRRC59	0	29.8555	27.0102	21.6033	10.0802	6.12184	6.72285	28.086	30.251	25.9375	155.251	-1.77521	0.102975	0.0163301	0.977824	-1.87819	0.00821799
Q12834	CDC20	0	31.2581	26.9084	30.9353	13.458	12.4162	12.5849	35.5096	30.456	30.7769	23.091	-1.21213	0.118697	0.00708241	1.01406	-1.33083	0.008204
P62701	RPS4X	0	47.2638	48.0667	47.384	21.8338	20.0003	17.4819	40.5024	44.3462	45.9241	237.188	-1.26664	-0.126071	0.00354604	1.00235	-1.14056	0.00822056
Q13123	IK	0	24.5049	26.3222	27.6051	10.1239	12.7402	9.76437	27.3292	24.294	26.5166	143.775	-1.26531	-0.00539071	0.00706365	1.01957	-1.25992	0.00822986
P37840-1	SNCA	0	26.7679	36.0665	38.8509	7.18326	12.8721	7.90658	30.6802	32.3862	33.4993	256.955	-1.86258	-0.074529	0.0202489	1.00071	-1.78805	0.00819094
P43243	MATR3	0	18.6612	23.5288	21.4147	10.4741	10.4531	9.04932	19.3548	18.7748	21.0982	228.023	-1.0853	-0.102859	0.0137022	0.957552	-0.982442	0.00829455
Q16718	NDUFA5	0	16.4399	12.1823	13.2139	4.30311	2.68968	1.26463	16.1617	14.8086	14.1317	100.803	-2.34099	0.10844	0.0148641	0.981849	-2.44943	0.00826003
P11940-1	PABPC1	0	26.4011	31.382	26.2126	9.04552	8.57788	8.1556	24.7095	29.1742	30.0598	436.025	-1.70412	-0.000897688	0.00735466	1.02092	-1.70322	0.00821997
O60869-1	EDF1	0	121.168	111.332	137.692	36.4615	49.6545	55.4708	112.183	116.554	118.848	275.578	-1.38658	-0.0909033	0.0126542	0.958013	-1.29568	0.00828564
P22626	HNRNPA2B1	0	71.4633	88.8566	70.3851	39.0764	33.9905	34.8243	84.873	97.5052	84.2668	634.26	-1.09647	0.208871	0.0172044	1.04774	-1.30534	0.00828342
P55769	NHP2L1; SNU13	0	47.4902	50.4252	40.4053	13.2455	18.2779	13.0962	42.2186	49.1822	48.0557	185.116	-1.63227	0.0117971	0.00982953	1.01646	-1.64406	0.00830002
O75150	RNF40	0	17.2876	16.3248	11.1249	6.93813	4.93553	5.66757	15.5634	13.7937	14.8818	80.7531	-1.35073	-0.0161616	0.0376379	1.01763	-1.33457	0.00850181
Q9Y399	MRPS2	0	19.036	23.8521	8.89779	3.52957	3.8039	0.56873	15.428	16.1679	14.6776	317.55	-2.71223	-0.162377	0.076737	1.00481	-2.54986	0.00848956
Q99741	CDC6	0	12.1244	10.5174	13.3816	8.19844	6.43419	6.53511	14.2704	14.2119	15.2234	9.69217	-0.767066	0.27889	0.0315444	0.928694	-1.04596	0.00847773
Q99836-6	MYD88	0	26.2363	20.3339	20.0527	13.4319	12.8745	11.1252	21.0188	22.4892	21.7397	223.026	-0.83176	-0.0300909	0.0370271	1.00867	-0.801669	0.00846142
P35613	BSG	0	38.2389	39.8292	30.0023	9.29649	8.26411	7.79014	29.2601	36.5002	32.5676	278.359	-2.09187	-0.136299	0.0102417	0.961162	-1.95557	0.00846763
Q53GA4	PHLDA2	0	10.7987	9.02544	11.9797	1.83346	3.08211	2.84564	8.5808	8.78119	9.95828	2.30715	-2.03485	-0.219231	0.0111943	1.03673	-1.81562	0.00855256
Q8NCJ5	SPRYD3	0	27.1008	28.535	25.59	17.3823	18.7325	15.2802	31.3371	31.3163	33.9431	94.2398	-0.660309	0.250034	0.0136375	0.746167	-0.910343	0.00851558
Q8WUM4	PDCD6IP	0	21.9314	18.836	21.2974	7.66576	7.39352	8.38028	19.5599	23.4895	22.8315	277.973	-1.40483	0.0860875	0.00570213	0.968776	-1.49092	0.00850847
P62917	RPL8	0	95.6405	105.079	95.8012	53.8844	50.5141	58.6711	91.69	94.1682	101.003	1143.75	-0.862647	-0.0477841	0.00735077	0.982574	-0.814863	0.00853877
O00743	PPP6C	0	32.9746	29.1503	26.0053	8.13229	7.9533	12.2457	29.7004	31.1701	27.4271	115.473	-1.63724	0.00273608	0.0122507	1.02033	-1.63998	0.00859021
Q9BVV7	TIMM21	0	11.1744	11.2241	7.4325	5.79922	3.9483	4.64745	14.5148	12.9775	12.7933	269.265	-1.05125	0.433454	0.0552786	0.986843	-1.4847	0.00859758
P18077	RPL35A	0	127.046	138.219	114.161	68.1035	61.6208	59.5185	137.833	135.748	156.8	1093.21	-1.00358	0.181798	0.0111891	1.04123	-1.18538	0.00869883
P13667	PDIA4	0	4.92825	7.22367	5.52013	3.38424	5.34503	5.16934	12.1753	13.2993	13.4608	195.468	-0.346529	1.13961	0.35084	0.595616	-1.48614	0.00866935
Q92922	SMARCC1	0	55.2268	56.2796	56.7541	4.99552	11.6658	11.5627	45.1819	41.6299	49.775	332.744	-2.5757	-0.300878	0.00373516	0.748018	-2.27482	0.00865583
Q16270-1	IGFBP7	0	45.8651	44.4585	40.5729	21.8661	19.2641	18.9995	44.0792	39.9166	46.3435	167.083	-1.12227	-0.00615343	0.00575282	1.02002	-1.11612	0.00862273
Q99081-3	TCF12	0	22.4783	28.1445	21.8567	10.6194	10.9304	7.61971	24.4106	23.2984	26.0957	90.8701	-1.31311	0.0261401	0.0183553	1.00767	-1.33925	0.0086373
Q9UBB4-1	ATXN10	0	25.2943	21.7523	22.1039	8.00622	5.74076	5.3106	17.8424	20.4774	18.7527	60.7469	-1.85938	-0.276947	0.00690211	0.910997	-1.58243	0.00870742
Q15714-1	TSC22D1	0	30.9597	38.9598	24.4275	24.8965	23.1623	22.6628	35.5795	39.1562	37.2247	568.849	-0.415825	0.246941	0.223423	1.03634	-0.662766	0.00868173
P11388-4	TOP2A	0	23.0954	18.9374	19.9405	8.59105	7.66701	7.11238	18.4498	22.0115	20.1338	138.969	-1.40696	-0.0324456	0.00900486	1.00733	-1.37452	0.00864787
Q99615-1	DNAJC7	0	31.7855	25.6846	34.2985	14.479	18.2448	14.2904	32.4313	36.1835	34.7898	220.994	-0.964904	0.172228	0.0282418	1.03359	-1.13713	0.00862526
Q9Y3C8	UFC1	0	37.5781	32.0881	34.2427	12.9054	14.142	12.9308	39.7801	32.8415	37.9699	473.132	-1.37803	0.0899217	0.00574094	0.965809	-1.46795	0.00859959
Q9NX09	DDIT4	0	9.30781	10.3218	11.2141	46.9152	38.1254	50.2037	4.70315	0	0	22.4425	2.13252	-2.71328	0.00927084	0.652608	4.8458	0.00870353
Q9NYV6	RRN3	0	32.914	30.7398	37.1052	9.20661	10.4587	13.9942	30.5267	34.647	31.4636	12.0607	-1.58182	-0.0602565	0.00924508	0.993076	-1.52157	0.00872504
Q7KZF4	SND1	0	32.927	31.7978	24.8717	15.63	12.8187	11.0685	28.897	30.9156	28.8809	192.12	-1.18096	-0.0146139	0.0216744	1.01502	-1.16635	0.00884548
Q99650-1	OSMR	0	31.0902	36.5934	22.2353	10.7638	11.5709	8.28517	29.188	30.8084	26.1393	164.11	-1.55415	-0.062014	0.0365396	1.00781	-1.49214	0.00892487
P08729	KRT7	0	61.6323	56.3787	57.8339	18.7109	15.6127	16.3522	57.9011	71.0499	71.5035	784.311	-1.79494	0.188971	0.00362541	1.0437	-1.98391	0.00890208
Q14244	MAP7	0	11.564	8.41845	7.90074	4.11673	2.70677	4.02898	10.0492	11.7332	10.9876	134.623	-1.36137	0.232984	0.0364185	1.02659	-1.59436	0.00888823
Q969E8	TSR2	0	150.485	141.979	122.435	52.8428	63.7664	59.2359	108.453	110.715	121.14	97.4152	-1.23845	-0.285919	0.0102354	0.952033	-0.952536	0.00900739
P22736-2	NR4A1	0	33.8695	34.8034	38.3046	24.4124	22.1655	25.634	50.9052	45.1629	51.8674	25.3706	-0.566997	0.467662	0.0162097	0.615738	-1.03466	0.00912613
O14733-3	MAP2K7	0	23.7006	27.4189	20.9863	0.266532	3.42162	3.06559	23.0078	19.6011	25.0517	186.82	-3.41636	-0.0917985	0.00842675	0.993293	-3.32456	0.00919482
Q92547	TOPBP1	0	0	6.4146	2.35079	0	0	0	4.65801	3.47805	3.68109	76.5507	#NUM!	0.430992	0.289719	0.983468	#NUM!	0.00916327
Q9BRK4	LZTS2	0	37.9571	37.4927	38.861	15.9922	10.4132	11.4072	42.2272	41.7367	36.3669	140.754	-1.59602	0.0740442	0.00503739	1.01303	-1.67007	0.00914274
Q9BV40	VAMP8	0	21.286	17.6683	19.7148	9.35447	9.13533	9.08138	20.0167	18.067	21.4604	343.43	-1.08944	0.0213561	0.00885235	1.00768	-1.1108	0.00913346
Q15643	TRIP11	0	5.66531	4.56569	3.4693	2.38327	3.11349	2.78831	5.02988	5.0882	5.20087	34.1108	-0.725622	0.161109	0.111971	0.965871	-0.886732	0.00909726
Q9H015	SLC22A4	0	9.81348	7.48046	6.71229	2.04319	2.5657	3.0737	6.15507	5.83594	5.86563	51.5628	-1.64374	-0.426949	0.0244747	1.00288	-1.2168	0.00910563
P35610	SOAT1	0	22.5283	19.5931	18.1187	9.23949	8.64071	10.3673	20.4966	22.515	24.3069	255.719	-1.0926	0.160278	0.0134608	1.03392	-1.25288	0.00918298
P63218	GNG5	0	128.321	136.536	136.331	81.1533	77.4261	79.7607	123.631	133.043	140.256	544.126	-0.751261	-0.015397	0.00410574	1.0107	-0.735864	0.00927065
P35241-5	RDX	0	38.7526	36.8381	34.7388	11.4346	13.7388	12.8869	33.3389	38.4427	32.1189	226.57	-1.53546	-0.086617	0.00408312	0.957772	-1.44884	0.00926452
Q06124	PTPN11	0	12.3311	12.1076	10.6593	3.74611	3.96909	3.34856	10.3377	12.7428	11.2438	138.873	-1.66555	-0.0321609	0.00500811	1.00696	-1.63339	0.00922736
Q9BSJ8	ESYT1	0	4.16633	6.86647	5.1425	2.15603	2.25614	1.35824	5.31178	6.02208	5.85038	98.3	-1.48705	0.0872925	0.0455219	1.00282	-1.57434	0.00921062
Q96MW1	CCDC43	0	6.10856	6.8203	5.63053	3.74941	4.1595	3.843	7.5916	7.53368	6.69452	66.2242	-0.659253	0.233489	0.0195071	1.00027	-0.892742	0.00935409
P68104	EEF1A1	0	83.7131	96.9377	87.2562	31.5747	45.6259	31.1376	91.8791	87.1998	87.5023	111.165	-1.30619	-0.00715667	0.0110766	1.01698	-1.29903	0.00958957
P01033	TIMP1	0	4.41814	7.41238	5.18416	1.76576	1.42321	3.13833	10.4606	8.77869	9.83391	36.9934	-1.42712	0.772908	0.067635	0.735815	-2.20003	0.00956614
Q15818	NPTX1	0	52.578	46.546	48.9121	17.4706	18.2984	10.3889	42.0497	45.4779	45.1879	99.4795	-1.6813	-0.157612	0.00761911	0.997499	-1.52369	0.00962791
P82979	SARNP	0	29.5242	27.5491	26.2859	12.5615	14.19	12.1449	21.7888	24.0682	24.069	427.836	-1.0997	-0.253511	0.00575744	0.782741	-0.846192	0.0096363
Q9UMY4-1	SNX12	0	27.4314	31.8087	28.1528	13.8451	10.2825	14.4119	29.2252	33.1127	30.5577	231.632	-1.18118	0.0880954	0.0108978	1.01583	-1.26927	0.00962541
Q6UXH1-5	CRELD2	0	22.3941	26.8561	46.7426	42.2218	54.3876	45.2233	95.9758	88.524	91.4453	762.663	0.563192	1.52338	0.226318	0.391498	-0.960191	0.00958865
Q9BWF3-1	RBM4	0	9.08006	8.43243	8.85823	2.79144	2.17938	2.33569	7.33304	6.0739	6.72281	76.2352	-1.85168	-0.389608	0.00339825	0.670715	-1.46207	0.00960691
Q9BRG1	VPS25	0	8.36737	7.72439	6.11304	0	0	0	6.73975	5.85856	8.12021	68.6768	#NUM!	-0.0999504	0.00769529	0.983041	#NUM!	0.00957706
P62304	SNRPE	0	10.0428	7.43375	6.26004	4.35797	5.07933	3.10033	10.8719	12.1292	12.2036	110.667	-0.920846	0.568653	0.0922165	0.841164	-1.4895	0.00963018
O75376-1	NCOR1	0	5.32151	4.93943	5.03491	2.07646	1.0438	1.14769	4.92944	5.11618	5.41949	53.8315	-1.84153	0.0158775	0.00813635	1.00834	-1.8574	0.00974214
O15260-1	SURF4	0	38.6667	30.2797	36.5548	7.36925	9.29598	9.1496	29.8655	35.9149	37.9121	755.934	-2.03099	-0.0249468	0.00833331	1.00806	-2.00604	0.00981403
Q9Y5J5	PHLDA3	0	74.2037	61.2431	65.5164	23.9805	28.4077	26.7019	56.6776	53.6657	62.9523	350.569	-1.34536	-0.213696	0.00853445	1.01637	-1.13167	0.00981835
P22059	OSBP	0	3.66788	3.91414	4.16244	0.142411	0.325941	0	5.64427	6.31692	4.56949	71.8793	-4.64824	0.493166	0.00349874	0.884335	-5.14141	0.00992471
O43709-1	WBSCR22; BUD23	0	38.5998	34.4797	35.5557	10.8817	12.5167	9.90569	37.4788	34.9828	43.6053	132.05	-1.70572	0.0954652	0.00427052	0.964976	-1.80119	0.00996952
P18031	PTPN1	0	6.42281	9.30868	5.73411	3.41673	3.9752	3.01967	8.10294	8.63736	7.43512	137.76	-1.04383	0.171515	0.0752486	0.977039	-1.21535	0.00995365
Q9UNF0	PACSIN2	0	4.84976	4.06094	4.614	1.26653	0.612177	2.2889	7.27235	7.56008	6.63645	121.281	-1.6983	0.666651	0.0226166	0.403972	-2.36495	0.00991828
O95218-1	ZRANB2	0	34.3148	44.0661	36.4404	22.9372	18.8564	20.4844	37.6734	34.53	36.6968	301.671	-0.882599	-0.0763848	0.0249996	0.991943	-0.806214	0.00988153
P31350-2	RRM2	0	17.6171	18.2514	10.9498	2.95525	4.32839	2.0041	19.2719	22.1652	17.1806	84.831	-2.33367	0.324263	0.0288213	1.03116	-2.65794	0.00986602
Q9BVT8	TMUB1	0	10.4259	9.20407	7.59914	3.87412	3.42802	2.2123	8.56772	9.403	9.54187	93.381	-1.51696	0.0149412	0.0195326	1.01596	-1.5319	0.0098604
P62140	PPP1CB	0	39.8574	40.6316	34.3121	16.4849	19.0732	17.9717	37.5451	33.7635	39.5555	57.3655	-1.10072	-0.0503457	0.00918444	0.989075	-1.05037	0.00984352
Q9BWS9-1	CHID1	0	53.3249	51.0337	72.8253	23.963	24.6819	30.6732	55.254	54.4711	61.025	261.955	-1.15953	-0.0533608	0.0379024	1.00581	-1.10616	0.00987964
Q15043	SLC39A14	0	25.6741	29.244	30.6841	8.37004	9.99224	11.5276	25.5347	30.3481	26.694	191.269	-1.51799	-0.0519116	0.00802292	0.993035	-1.46608	0.00993595
Q96KB5-2	PBK	0	55.6208	55.498	56.5978	23.4988	21.6284	23.2089	46.6104	55.6541	49.6466	250.496	-1.29531	-0.142798	0.00187162	1.01882	-1.15251	0.00993685
P18846	ATF1	0	86.2415	99.155	127.655	29.0202	35.6448	40.0966	83.5777	97.4699	86.6114	216.426	-1.57929	-0.226005	0.025034	1.00786	-1.35329	0.00992104
P26639-1	TARS	0	23.929	23.9699	21.3716	8.78677	9.87509	7.42903	20.5643	24.3779	21.8442	198.477	-1.4087	-0.052688	0.00576835	0.991767	-1.35601	0.0098851
Q14152	EIF3A	0	18.5739	16.6341	12.8948	6.67918	8.01473	4.56703	17.2	17.2061	16.475	245.989	-1.32044	0.0810091	0.0311999	0.988193	-1.40145	0.00995613
Q92793-1	CREBBP	0	46.627	45.7097	47.859	20.1307	14.7448	21.027	48.4027	53.983	46.2395	137.53	-1.32645	0.0842374	0.00545739	1.00856	-1.41069	0.0099234
P14866	HNRNPL	0	24.421	22.2424	19.6644	10.5891	12.0388	10.1943	19.6175	21.4978	19.1801	293.677	-1.01494	-0.137565	0.0136989	1.02779	-0.877377	0.0102441
Q7L1Q6-3	BZW1	0	75.5369	80.7848	72.6726	24.9148	25.8908	28.9723	80.4521	95.7844	77.7635	542.926	-1.52125	0.149517	0.00404485	1.03441	-1.67077	0.010223
Q9NU23	LYRM2	0	34.9047	45.3398	39.5272	15.4175	16.7026	17.6153	33.3932	30.4733	35.7151	520.618	-1.26794	-0.266336	0.013588	1.02584	-1.00161	0.0102214
P25398	RPS12	0	55.5034	55.0738	45.7306	12.1945	17.3401	15.5744	42.8823	52.4991	46.356	618.232	-1.7929	-0.141168	0.00813643	1.00726	-1.65173	0.010213
Q9H2J4	PDCL3	0	12.5428	11.6638	11.6158	3.63385	2.87108	4.6404	11.5016	10.7451	12.8048	80.0872	-1.68442	-0.0313837	0.00533528	1.00693	-1.65304	0.0102094
Q6YN16	HSDL2	0	10.3125	4.80497	11.0354	1.44669	3.70928	3.59542	10.5635	11.061	11.7678	350.111	-1.57938	0.35255	0.107333	1.01826	-1.93193	0.0101845
Q15437	SEC23B	0	5.78084	8.71949	14.4559	2.30233	3.05194	3.25735	9.52366	11.046	8.94043	122.475	-1.74952	0.0273325	0.11701	1.02069	-1.77685	0.0101795
Q9NQW6	ANLN	0	47.0775	44.1475	54.0563	16.9731	24.5722	21.3501	43.2874	44.2948	46.0095	47.2481	-1.20782	-0.12102	0.013758	1.02323	-1.0868	0.0101742
Q9Y3B1	SLMO2; PRELID3B	0	17.4674	13.7931	14.5641	1.76303	4.33686	0.820496	15.139	13.346	15.2601	14.3524	-2.7272	-0.067001	0.0113562	0.986452	-2.6602	0.0101418
P30533	LRPAP1	0	9.14199	13.0324	10.3632	4.01828	2.71638	1.37549	10.3967	11.4096	10.9281	48.7612	-2.00431	0.008705	0.0213481	1.01987	-2.01301	0.0101828
Q8NBZ0	INO80E	0	85.2338	88.9507	83.157	25.2424	35.7542	30.3341	79.8743	83.2268	70.9837	414.894	-1.49451	-0.136653	0.00456513	1.02416	-1.35786	0.0102487
P62913	RPL11	0	47.6729	42.7024	43.1728	11.3021	18.0667	13.6314	38.9608	45.7907	42.327	403.618	-1.63494	-0.0716398	0.00690185	0.96688	-1.5633	0.0102138
P38435-1	GGCX	0	2.57203	0	0	0	0	0.0269078	0.460413	0.363419	0.507843	12.1112	-6.57874	-0.949664	0.473667	0.993937	-5.62908	0.0102061
Q6I9Y2	THOC7	0	48.4506	54.8317	46.9518	21.5712	20.6352	18.3586	46.7454	49.718	56.6519	195.99	-1.31065	0.0274069	0.0071912	1.0112	-1.33806	0.0102339
Q6P2Q9	PRPF8	0	17.9109	17.948	15.5404	8.24863	7.1545	7.82582	16.876	14.6755	17.1799	150.239	-1.14582	-0.0768964	0.00771882	0.975143	-1.06893	0.0102225
P67936-2	TPM4	0	121.757	125.312	115.18	35.3292	45.1252	50.6669	106.615	96.6641	110.587	740.279	-1.46608	-0.206833	0.0050342	0.840931	-1.25925	0.0102269
O95989	NUDT3	0	10.9391	12.4135	10.2979	3.08716	2.63282	3.14797	12.1386	15.6878	15.3863	133.847	-1.92396	0.360826	0.00582087	1.00084	-2.28478	0.0102139
Q9P031	CCDC59	0	154.251	155.504	148.197	72.7362	67.5006	66.4692	140.398	143.019	165.136	708.553	-1.14762	-0.0299176	0.00363384	1.00752	-1.1177	0.0101792
P78324-2	SIRPA	0	23.5011	23.2605	29.1529	7.46517	7.01469	11.9666	27.522	24.9483	26.2213	491.664	-1.5213	0.0518338	0.0171995	1.00284	-1.57313	0.010164
P62993	GRB2	0	23.3195	26.047	20.445	9.95389	9.2347	9.55096	21.4469	24.3854	20.2355	87.1027	-1.28043	-0.0795179	0.0114337	0.993501	-1.20091	0.0101751
Q7Z304-1	MAMDC2	0	53.4576	49.6071	48.9802	35.4247	24.6667	25.5846	77.4166	71.7178	84.0172	217.705	-0.827534	0.616771	0.0208542	0.402985	-1.4443	0.0102334
P35625	TIMP3	0	50.5135	40.8134	30.9983	17.6175	21.4345	21.9785	35.9079	38.9657	39.714	130.195	-1.00312	-0.0942699	0.0635484	1.00223	-0.908849	0.0102515
Q96EE3-1	SEH1L	0	6.321	7.84469	4.90197	2.8142	3.29779	4.00473	8.58271	10.3576	9.65418	75.0336	-0.914387	0.584609	0.0757319	0.845286	-1.499	0.0102366
Q14103-3	HNRNPD	0	9.12489	14.9329	6.7709	1.32762	4.39912	2.55678	13.3252	12.1517	12.0363	106.653	-1.89596	0.283127	0.096369	0.954856	-2.17909	0.0102186
Q9BZL1	UBL5	0	81.3933	127.042	93.9068	34.4447	39.1434	32.5071	91.8634	76.5962	89.1083	82.9581	-1.51082	-0.231229	0.0338314	1.01649	-1.27959	0.0101877
P50991	CCT4	0	25.5603	26.2801	23.1178	5.49319	8.62648	6.5012	22.0545	27.2665	23.9993	196.953	-1.86198	-0.0318712	0.00547361	1.00869	-1.83011	0.0103044
P53621-1	COPA	0	9.38112	8.91684	7.45255	3.64708	4.86431	4.19424	10.3901	9.23193	9.09501	98.0308	-1.01913	0.157305	0.0183762	1.03595	-1.17644	0.0103011
O00541-1	PES1	0	28.705	33.7599	26.5533	9.16244	6.81526	12.0522	28.0431	31.2516	27.0549	236.507	-1.66714	-0.0439119	0.0132888	1.00721	-1.62322	0.0103489
P14635	CCNB1	0	62.741	66.8774	75.0792	29.0327	28.1626	28.1884	70.0488	59.918	73.0668	150.621	-1.26146	-0.0117757	0.00772266	1.01663	-1.24969	0.0103529
Q9BSB4	C12orf44; ATG101	0	65.4392	64.4929	63.7597	36.3603	29.2078	29.9867	64.7996	67.0401	74.7261	172.855	-1.01936	0.0928383	0.00519342	1.03377	-1.1122	0.0103418
P17096-1	HMGA1	0	62.2726	64.7904	156.884	23.8338	29.2296	26.1247	85.1492	109.676	101.108	253.704	-1.84226	0.059653	0.16896	1.01358	-1.90192	0.0103393
P40227-1	CCT6A	0	18.4587	18.5255	13.9882	6.25006	7.11627	4.79456	15.046	17.8366	17.2528	272.447	-1.48888	-0.0238887	0.0172021	1.00801	-1.46499	0.0103687
Q15904	ATP6AP1	0	8.27929	8.27478	5.5021	1.8498	1.17597	0	6.61275	7.2498	7.74253	36.1196	-2.86581	-0.0298114	0.0211731	1.01065	-2.836	0.0103533
P07093-3	SERPINE2	0	19.1112	18.6512	16.3346	4.6177	5.73266	7.77113	22.1968	18.8719	18.9988	98.3445	-1.57785	0.151036	0.00927845	1.03382	-1.72888	0.0103326
O15371	EIF3D	0	18.7073	15.2944	12.0941	7.27062	7.73069	9.64893	15.5924	16.7706	16.9193	97.2891	-0.903033	0.0964342	0.0646019	0.98594	-0.999467	0.0104317
Q53F19	C17orf85; NCBP3	0	15.5524	17.8996	14.8	5.62178	4.40109	6.42407	14.5068	15.0786	17.317	194.897	-1.55277	-0.0409271	0.00918723	1.00802	-1.51184	0.0104156
P02795	MT2A	0	63.5762	56.3719	87.5952	10.8661	11.1026	20.2931	44.4421	48.472	48.5885	21.4748	-2.29599	-0.552585	0.0246414	1.00482	-1.7434	0.0104014
Q99715-1	COL12A1	0	18.0228	11.9716	20.9686	9.44961	7.45945	6.15041	17.9481	18.477	17.0912	35.0266	-1.14409	0.0705263	0.0733716	1.00967	-1.21462	0.010381
Q9NSP4-1	CENPM	0	20.257	19.9852	19.2019	3.01712	5.47799	4.08774	15.4957	19.5883	17.9496	87.9337	-2.24007	-0.164627	0.00357035	1.04604	-2.07545	0.0104672
P23193	TCEA1	0	57.9273	61.5539	41.2716	13.9835	19.7916	12.4244	45.1323	54.1848	53.28	237.304	-1.79889	-0.0751169	0.0226965	1.00351	-1.72378	0.0104575
Q96B36-3	AKT1S1	0	57.8275	73.6213	51.3417	34.4529	27.0381	32.1679	57.3314	59.3552	54.2253	347.766	-0.964702	-0.0969379	0.0427817	0.990371	-0.867764	0.0104669
Q9NPA8-1	ENY2	0	66.9275	73.236	48.4526	21.7564	13.5189	13.8176	51.0692	47.1529	55.337	514.05	-1.94186	-0.296659	0.0215815	1.03174	-1.64521	0.0104371
Q9NVV4	MTPAP	0	23.8853	27.1191	32.8289	10.5638	10.0925	13.0291	27.5573	25.5719	30.5833	368.507	-1.3154	-0.00207994	0.0202626	1.02131	-1.31332	0.0104222
P45973	CBX5	0	10.4448	17.5654	9.21218	0.354472	0.781485	2.39801	13.7336	10.4594	12.4779	109.506	-3.39681	-0.0215379	0.0442914	1.01986	-3.37527	0.0104149
P08238	HSP90AB1	0	35.4291	33.6843	25.5437	10.9405	14.5132	6.45412	33.246	34.3444	36.1051	62.8694	-1.5688	0.131571	0.0254111	0.960987	-1.70038	0.0105226
P78337	PITX1	0	16.4736	15.7266	14.5099	0.191049	3.08618	2.3474	15.3282	12.4337	15.2864	8.70571	-3.0539	-0.117778	0.00576112	1.01662	-2.93613	0.0105669
P50579	METAP2	0	72.6441	54.8337	76.3421	19.4693	27.9805	30.8136	63.0973	66.4298	71.8381	91.4154	-1.38089	-0.0174809	0.0240626	1.01471	-1.36341	0.0105516
P14735	IDE	0	10.156	6.14062	6.96229	1.57821	2.44483	0.706738	7.99067	8.54278	7.10291	117.918	-2.29794	0.0232265	0.035317	1.01499	-2.32116	0.0105446
P04792	HSPB1	0	51.8156	55.8281	52.4762	24.4479	28.2063	23.0358	46.5719	52.8661	47.7374	1017.05	-1.08098	-0.121615	0.00509871	1.02465	-0.959361	0.0105284
P51617	IRAK1	0	19.3902	19.3095	16.872	3.39766	6.14096	7.3942	17.0246	18.471	17.6127	92.808	-1.71453	-0.0654095	0.0102795	0.959646	-1.64912	0.010524
Q969G5	PRKCDBP; CAVIN3	0	16.7226	26.4574	15.0783	12.3572	9.12979	11.1545	20.6362	22.804	22.2786	400.616	-0.835757	0.173844	0.150421	0.982404	-1.0096	0.0105111
Q92598	HSPH1	0	11.1998	12.9315	9.54796	5.94037	6.76758	5.71851	11.1251	12.0924	12.9437	124.665	-0.870079	0.102585	0.0311899	0.979536	-0.972664	0.0105001
Q99829	CPNE1	0	14.4081	16.9179	14.9807	7.35408	5.05188	3.45386	16.6261	18.6201	18.7114	383.574	-1.54584	0.220606	0.0138821	0.99128	-1.76645	0.0104753
Q9Y324	FCF1	0	35.7744	38.2822	28.8542	18.4753	12.3604	14.4443	35.3465	38.1948	34.0999	229.916	-1.18445	0.0648357	0.0227347	0.986694	-1.24928	0.010513
O15234	CASC3	0	69.4304	81.8368	73.9288	29.3325	37.022	36.892	68.0746	79.1231	73.4009	276.162	-1.12509	-0.0297575	0.00983061	1.00954	-1.09533	0.0105171
Q96MM7-4	HS6ST2	0	20.2798	22.4862	21.2265	9.0498	9.98874	9.33489	19.2996	18.9829	16.5276	30.5673	-1.17336	-0.223462	0.00439486	0.955118	-0.949901	0.0104918
P23588	EIF4B	0	31.242	39.2342	29.4779	14.7386	11.4961	8.86533	28.9245	28.732	31.2347	270.243	-1.50979	-0.169225	0.0189547	1.01348	-1.34057	0.0106617
O75937	DNAJC8	0	11.9544	9.30604	10.3465	1.58346	3.73757	2.9082	9.37137	10.9842	10.6181	175.735	-1.94141	-0.0292024	0.0130451	1.01171	-1.91221	0.0106431
Q9P0K7-4	RAI14	0	2.66348	4.3463	3.3979	0.887159	0.165729	0.46428	4.03026	3.59093	4.67088	49.7341	-2.7782	0.24008	0.0241655	1.01423	-3.01828	0.0106579
O75531	BANF1	0	98.9695	121.18	85.2795	27.8922	28.5969	22.3203	82.2741	66.3812	78.5826	141.317	-1.9544	-0.426635	0.015015	0.984983	-1.52776	0.0106512
Q9P2T1-2	GMPR2	0	11.1964	9.44956	13.6653	2.84377	0	2.8638	11.158	10.7676	11.2929	322.862	-2.58773	-0.0466957	0.019614	1.00696	-2.54104	0.0106666
P53396-1	ACLY	0	22.9363	21.15	20.8083	8.61011	9.11168	4.70179	21.6956	21.4134	23.5887	204.061	-1.53308	0.0395392	0.00985228	0.990696	-1.57262	0.0106469
Q96QD8	SLC38A2	0	3.13395	0	5.52903	0	0	0	1.35643	1.88436	1.91165	23.4769	#NUM!	-0.749608	0.232617	0.980422	#NUM!	0.0106277
Q1ED39	C16orf88; KNOP1	0	25.9721	22.4071	21.4135	11.158	13.7093	11.5919	22.1104	25.3651	24.2862	160.419	-0.936791	0.0401395	0.0155748	1.00596	-0.97693	0.0106581
P07910-2	HNRNPC	0	43.7291	22.1762	45.4138	8.0677	12.8928	8.42525	41.2257	51.0574	41.0343	370.815	-1.92151	0.260166	0.0616061	0.958384	-2.18168	0.0106845
O60264	SMARCA5	0	9.84561	12.7842	12.054	5.82606	5.20183	4.79391	10.8705	10.0924	9.43114	137.565	-1.13235	-0.190474	0.0166784	1.03574	-0.941875	0.0106847
Q15293	RCN1	0	5.61776	5.54206	4.32772	2.05428	2.51367	1.8737	5.44675	4.85526	5.82875	183.097	-1.26561	0.0587076	0.0174064	1.00537	-1.32431	0.0106828
O95999	BCL10	0	25.4664	36.7181	27.6616	14.0782	12.534	15.1475	29.8185	29.9984	25.8585	137.69	-1.10534	-0.0685735	0.0374196	1.00779	-1.03677	0.0107172
Q16134	ETFDH	0	5.80908	6.05592	4.61085	3.01381	2.29172	2.94651	6.93211	6.98436	5.94259	131.282	-0.997529	0.269445	0.0253988	1.02393	-1.26697	0.010709
Q86X02	CDR2L	0	7.98343	8.41316	2.82609	3.05642	3.19574	2.77086	6.61646	7.80553	6.57215	50.1986	-1.09113	0.127177	0.215908	1.00989	-1.2183	0.0107044
P09543-1	CNP	0	33.7192	24.1819	20.2723	8.92607	7.89022	6.51818	29.1455	35.2056	27.5981	280.758	-1.74421	0.234159	0.0378982	0.959787	-1.97837	0.0106754
Q00765	REEP5	0	58.4664	59.7962	60.5202	25.1529	24.86	26.0768	62.7751	79.069	69.0034	554.413	-1.23243	0.237993	0.00143922	0.989544	-1.47043	0.0106513
Q9UGP4	LIMD1	0	79.1413	87.2033	72.5162	39.0037	43.2421	38.7684	72.3959	82.5837	85.4624	619.629	-0.980994	0.00951829	0.0107735	1.01696	-0.990512	0.0106447
Q8IWA4-1	MFN1	0	18.5378	20.7942	15.4903	4.64903	7.85603	3.4205	19.0868	17.876	19.9127	165.945	-1.78342	0.0530453	0.0183621	1.00443	-1.83646	0.0106373
P35998	PSMC2	0	14.6944	14.3285	6.95165	5.51362	3.73489	4.41465	10.7651	11.1057	12.4536	104.017	-1.39668	-0.0677393	0.0978572	1.00782	-1.32894	0.0106146
O00257-1	CBX4	0	25.5513	28.8443	29.4447	20.0202	19.6674	19.2027	39.2187	45.7905	38.6976	160.201	-0.50961	0.56121	0.0166719	0.660878	-1.07082	0.0106117
P62328	TMSB4X	0	93.3643	135.716	121.003	35.844	41.7694	48.0013	85.1967	98.079	97.7375	310.049	-1.47869	-0.317058	0.0223584	1.0442	-1.16163	0.0105932
P17812	CTPS1	0	22.1918	19.944	14.6529	4.9712	9.22179	5.93925	19.3637	18.6987	20.0728	199.437	-1.4961	0.0338078	0.0339902	1.00823	-1.5299	0.0105714
Q8WUA2	PPIL4	0	9.53732	8.16898	9.14513	3.91517	3.41775	5.02721	9.04067	8.67117	9.43204	154.65	-1.1193	0.0156285	0.0134241	1.0078	-1.13493	0.010573
P36578	RPL4	0	35.0187	30.5003	39.1877	14.2566	17.7867	11.6586	33.9408	36.5736	39.2287	417.703	-1.26059	0.0677776	0.0172055	0.989527	-1.32836	0.0105568
P22307-1	SCP2	0	3.36969	5.67807	1.97513	0	0.793828	0	5.00234	6.54208	6.81407	110.128	-3.79553	0.735944	0.0859962	1.02332	-4.53148	0.0105421
P10644	PRKAR1A	0	19.0246	17.7961	18.1341	8.06634	8.39919	9.22021	19.0499	16.5279	19.8404	106.796	-1.09728	0.0121148	0.00395473	1.01122	-1.10939	0.0105655
P11047	LAMC1	0	14.5663	15.0946	13.7147	8.41011	6.18345	5.22752	15.5435	15.3506	15.48	114.882	-1.12985	0.096433	0.0134456	0.997941	-1.22629	0.0105973
O75190	DNAJB6	0	16.3928	12.3839	11.0052	3.52762	4.04713	1.69389	13.214	12.4776	10.954	78.629	-2.10168	-0.118473	0.0227002	0.993027	-1.98321	0.0106518
Q15154-1	PCM1	0	6.06841	4.86277	4.76919	2.23424	1.56974	0.836284	5.31548	5.28597	5.45502	63.1402	-1.75852	0.0323571	0.0186178	1.00734	-1.79088	0.0106363
Q13200	PSMD2	0	14.1275	12.8094	13.875	2.77276	4.34238	2.3737	12.4668	10.7837	13.3734	140.798	-2.10468	-0.156203	0.00500848	1.04811	-1.94848	0.0106174
P49770	EIF2B2	0	36.7819	22.649	22.0058	9.20019	11.8598	8.92084	26.0217	32.286	30.7998	334.821	-1.44164	0.129867	0.0648347	0.990733	-1.57151	0.0105931
Q9Y3C1	NOP16	0	43.1428	62.4213	32.6342	19.5029	19.4917	10.1601	47.173	53.9634	51.4255	452.62	-1.49134	0.142654	0.0777925	0.984322	-1.634	0.0105714
Q96AY4	TTC28	0	5.82281	6.23587	7.94256	4.09377	2.31775	3.38072	8.16772	7.99413	8.28662	42.9646	-1.03038	0.289655	0.0460468	0.987962	-1.32003	0.0105456
P62318	SNRPD3	0	4.16218	5.07083	6.10064	2.10389	2.57051	2.10824	4.60098	5.38139	5.41237	11.4018	-1.17678	0.00573616	0.0316246	1.02062	-1.18252	0.0105186
P22061-2	PCMT1	0	27.6648	15.6007	26.5276	5.94863	9.43741	8.26134	23.9249	30.1196	27.5242	247.782	-1.5614	0.224931	0.0522093	0.95782	-1.78633	0.0105115
Q9NPA0	EMC7	0	26.3661	19.248	20.1124	5.10486	2.43146	2.53306	17.2575	14.6586	18.5689	167.299	-2.7065	-0.380618	0.0134625	1.02472	-2.32588	0.0105156
P15104	GLUL	0	5.40208	5.25402	4.83422	3.11984	1.28553	2.45382	7.53074	8.27822	7.54971	119.37	-1.17526	0.592591	0.0291019	0.55613	-1.76785	0.01051
Q13404-1	TMEM189-UBE2V1; UBE2V1	0	2.90316	9.6503	11.2558	0	0	0	6.92959	10.115	8.79952	296.25	#NUM!	0.118314	0.0840019	1.01115	#NUM!	0.0104916
P27816-1	MAP4	0	21.3824	16.1973	3.05131	5.514	7.4379	5.76973	14.0403	16.5425	14.8187	193.535	-1.11788	0.16016	0.357501	1.00863	-1.27804	0.0104669
P33552	CKS2	0	80.5284	94.2219	64.0474	30.6473	36.7977	27.5745	70.876	62.887	72.2646	178.199	-1.32949	-0.21295	0.0277671	1.01395	-1.11654	0.0106044
P33527-9	ABCC1	0	5.65546	6.34376	2.37294	0.718673	0.750627	0	6.28887	4.77188	6.36263	63.0683	-3.29008	0.277748	0.0668566	0.982904	-3.56782	0.0106109
Q99439	CNN2	0	10.7096	10.2137	7.90823	4.22471	4.23757	4.82752	13.8874	11.4403	11.4174	62.1626	-1.11733	0.349907	0.0218244	0.996562	-1.46724	0.0105982
P49368-1	CCT3	0	47.5612	42.4081	42.0899	10.9716	11.2889	8.21173	39.5821	31.0792	38.3282	209.2	-2.11562	-0.276996	0.00446463	1.00267	-1.83862	0.0105913
P60468	SEC61B	0	33.1301	28.0651	31.3035	7.46245	10.4673	8.05985	27.9708	35.2431	29.4637	407.813	-1.8315	0.0027878	0.00584237	1.0203	-1.83429	0.0105836
Q96Q11-1	TRNT1	0	9.7026	5.24323	6.49112	0.371593	1.48214	0	8.48484	10.9524	8.45733	120.772	-3.53159	0.379884	0.0353806	1.03366	-3.91148	0.0106469
Q9UNZ5	C19orf53	0	336.617	380.672	377.365	162.772	199.05	123.565	362.705	377.508	392.038	776.351	-1.17326	0.0487192	0.0131781	0.980404	-1.22198	0.0107052
O95372	LYPLA2	0	14.6467	10.2757	16.1124	5.72704	5.77924	3.01526	13.4815	14.689	15.1711	96.693	-1.49865	0.0789059	0.0385784	1.004	-1.57756	0.0106823
P35555	FBN1	0	14.6829	15.6979	13.6217	13.0669	11.1286	11.4913	30.7635	26.0819	32.1389	20.0891	-0.302194	1.01597	0.0742883	0.416989	-1.31816	0.0106645
Q14137	BOP1	0	18.7275	13.0688	19.9944	9.34727	7.16966	5.29745	19.7897	18.2238	18.6407	134.827	-1.24741	0.129491	0.045886	0.978695	-1.3769	0.0106519
P24534	EEF1B2	0	44.606	51.8108	38.2182	16.2835	13.3374	19.5896	39.744	46.7077	40.7646	321.536	-1.45202	-0.0817698	0.0172478	0.989267	-1.37025	0.0106536
		0	23.0237	21.183	19.085	9.46614	10.3804	8.38892	21.1895	25.6494	22.1104	249.102	-1.16451	0.123519	0.00977868	1.00938	-1.28803	0.0106881
Q08380	LGALS3BP	0	27.4275	27.2153	28.4584	14.3278	12.6292	10.2693	26.5382	30.8981	27.8711	98.3354	-1.15854	0.0378035	0.00627559	0.987774	-1.19635	0.0107233
Q8TDX7-1	NEK7	0	10.2241	9.01223	8.67309	2.72296	3.23069	0.914915	8.67911	9.39963	8.96932	121.479	-2.02267	-0.0452277	0.0117859	0.988158	-1.97745	0.0107219
O75147	OBSL1	0	29.1731	32.2606	32.0952	16.156	17.7847	13.7123	32.0437	30.0842	34.7072	55.8589	-0.972843	0.0501182	0.00882843	0.988576	-1.02296	0.0107027
P09493-7	TPM1	0	58.4897	55.1764	54.5795	15.7066	22.7244	17.1831	47.3331	41.5856	48.0555	510.483	-1.59705	-0.296664	0.00475341	0.742218	-1.30038	0.0106956
Q9H7C9-1	AAMDC	0	25.3319	28.4352	19.1381	7.13871	12.7856	10.2988	26.5826	30.0642	30.7246	383.543	-1.27037	0.26114	0.0385959	1.03946	-1.53151	0.0106782
P51649-2	ALDH5A1	0	6.80469	15.6907	3.70982	1.33112	0	0.145702	12.2699	15.9711	11.7203	414.342	-4.14928	0.608749	0.156281	1.01797	-4.75803	0.0106507
P09012	SNRPA	0	44.9998	69.1588	39.4894	26.464	22.2462	19.444	49.4986	45.3918	44.2369	537.591	-1.17276	-0.143223	0.0869251	0.9842	-1.02953	0.0107699
Q9UJX6	ANAPC2	0	6.30261	7.95841	5.44138	1.5642	0	0	6.7507	8.76895	7.53778	23.947	-3.65487	0.226861	0.0169547	1.01341	-3.88173	0.0107847
Q92570-3	NR4A3	0	73.1778	94.4164	76.3801	61.8786	47.7853	55.4033	91.9722	95.0728	97.3445	237.636	-0.563677	0.221139	0.0693686	1.0242	-0.784815	0.0107601
O43396	TXNL1	0	20.7669	26.3905	18.0055	6.81362	6.08618	5.52167	17.694	16.0478	20.339	207.464	-1.82266	-0.268934	0.0190638	1.02388	-1.55373	0.0107821
P09661	SNRPA1	0	21.1358	11.1843	15.8869	3.85836	0.988967	0	17.0994	20.3328	22.8665	419.301	-3.31398	0.322886	0.0353184	1.01947	-3.63687	0.0107957
O00622	CYR61	0	48.5086	50.325	48.9025	38.7494	38.6776	34.3215	99.2667	86.2153	80.8478	36.2588	-0.402766	0.850192	0.0134681	0.425242	-1.25296	0.0107726
P35611-3	ADD1	0	17.7231	20.4485	16.2082	5.91109	6.43277	5.06882	18.2237	21.2662	16.6207	107.632	-1.64293	0.0452045	0.0093013	1.0097	-1.68814	0.0107961
Q9NYZ3	GTSE1	0	62.4477	67.092	68.5268	33.6447	27.9599	31.7338	57.4855	66.9496	67.1808	165.389	-1.08544	-0.0477671	0.00512609	0.990121	-1.03768	0.0107723
Q9BYG3	MKI67IP; NIFK	0	10.9402	9.60273	11.7968	4.61303	5.88334	4.08659	10.2304	11.0719	10.0779	78.0385	-1.14902	-0.0434497	0.0150966	1.00111	-1.10557	0.0107681
O75251	NDUFS7	0	12.4855	13.0023	12.5903	2.22568	3.30262	4.35443	11.5093	11.9055	14.1048	274.742	-1.94598	-0.0213157	0.00491587	1.0101	-1.92467	0.0107594
Q15773	MLF2	0	28.0539	26.0327	25.8741	6.7747	8.3669	9.78794	21.9536	22.3124	26.4341	42.7507	-1.68144	-0.177578	0.00437813	1.02022	-1.50386	0.0107347
Q8WV22	NSMCE1	0	27.2557	25.8627	27.0748	9.69085	10.1156	8.4442	28.4604	23.6003	23.3666	104.611	-1.5052	-0.0883954	0.00347842	0.958502	-1.4168	0.010766
Q6UXI9-3	NPNT	0	35.063	36.4674	23.1357	3.26945	8.76392	4.51845	27.2391	23.2386	28.479	62.0146	-2.51586	-0.261786	0.0228949	1.00442	-2.25407	0.0107448
Q9Y388	RBMX2	0	46.5275	42.2648	38.9796	22.8669	21.462	17.5568	37.9052	41.1247	43.2674	231.867	-1.04589	-0.0631792	0.0122393	0.982872	-0.982714	0.0107908
P60174	TPI1	0	37.9892	41.0224	40.9308	11.8951	12.6858	13.6771	44.8104	56.4442	44.5066	501.182	-1.64851	0.281264	0.00366736	1.01323	-1.92977	0.0107991
Q6VY07	PACS1	0	36.4868	32.6328	25.2979	12.0208	10.2051	7.2135	31.1418	35.3107	28.5457	325.706	-1.68131	0.00884459	0.0200931	1.02108	-1.69015	0.0107916
Q14444-1	CAPRIN1	0	27.1259	27.7205	25.247	10.1249	7.99579	9.586	27.5058	35.4502	30.2271	341.877	-1.53145	0.218382	0.00409404	1.03981	-1.74983	0.0107992
P39023	RPL3	0	68.6867	60.2232	62.0269	17.1342	23.4265	13.2071	58.9017	73.7903	72.1861	242.122	-1.82828	0.10167	0.00715861	0.966963	-1.92995	0.0107765
Q6UVJ0	SASS6	0	23.7892	26.9887	21.9207	10.0206	11.1408	7.29568	22.0338	25.439	25.8072	99.3485	-1.35314	0.0114912	0.0129329	1.0159	-1.36463	0.0108121
Q9ULX3	NOB1	0	74.0286	67.565	93.4382	25.5895	38.1488	26.5372	72.6926	85.4599	80.514	69.4943	-1.38045	0.0221395	0.0249312	1.01209	-1.40259	0.0107967
Q9H6T3	RPAP3	0	3.14974	3.70078	1.41529	0.25428	0.932168	0.478369	2.4235	2.69184	2.83281	20.929	-2.31179	-0.0565375	0.0859303	1.01022	-2.25526	0.0108372
Q9BTC0	DIDO1	0	12.2099	13.1998	14.8614	6.35486	5.41764	8.05512	14.6638	16.5874	14.9285	125.339	-1.02223	0.197517	0.0190979	1.0225	-1.21975	0.0109281
O00471	EXOC5	0	10.5547	10.8531	6.55116	3.39572	0.582029	0	11.0094	13.0022	12.7683	301.756	-2.81329	0.395606	0.0365115	1.02063	-3.20889	0.0110437
Q02543	RPL18A	0	39.6565	40.6251	37.9716	22.2385	22.6926	21.4673	32.1477	32.3152	35.8688	170.043	-0.83266	-0.237103	0.00355828	0.743821	-0.595557	0.0110251
P51858	HDGF	0	63.1773	44.4409	67.9564	27.9311	29.8911	21.3282	63.6488	56.176	66.3208	222.852	-1.14941	0.0843466	0.0439243	1.00062	-1.23376	0.0110194
Q9Y5Y5-2	PEX16	0	42.0089	37.1458	37.7547	19.9934	21.2818	13.6791	39.8918	41.3275	39.0962	564.122	-1.08909	0.0414318	0.0141941	0.982433	-1.13052	0.0109983
A2RUS2	DENND3	0	0.82852	3.75039	0	0	0	0	2.03369	2.98274	2.39469	18.0681	#NUM!	0.694688	0.354255	0.971837	#NUM!	0.0109886
P62857	RPS28	0	66.7783	90.0395	70.4994	14.6064	12.636	6.36265	58.6265	78.8597	75.0557	614.294	-2.75796	-0.0969596	0.0113327	0.985081	-2.661	0.0110241
P08581-1	MET	0	25.9798	20.8496	17.0647	3.24124	3.3095	5.01583	14.9471	18.2998	14.397	92.0808	-2.46572	-0.423391	0.0172201	1.02502	-2.04233	0.0110735
Q14562	DHX8	0	11.584	11.1786	6.4051	5.14163	4.23413	5.46729	8.90381	9.15779	8.37734	51.3288	-0.974581	-0.141705	0.103894	0.985649	-0.832876	0.0110993
Q8WW22-2	DNAJA4	0	3.65959	4.5422	2.05978	2.57315	1.99994	2.26084	3.98658	4.4973	4.36696	12.4924	-0.586465	0.32461	0.29625	1.00309	-0.911075	0.0110953
O14965	AURKA	0	19.6555	19.1338	22.1652	16.0864	15.6106	16.4331	23.3564	21.8933	21.1684	46.0535	-0.340792	0.123842	0.0392603	1.03978	-0.464634	0.0110893
O60239	SH3BP5	0	41.8596	39.3293	39.67	14.9801	20.2907	16.4001	39.4846	43.198	48.1592	24.8673	-1.2259	0.114498	0.00571033	1.0173	-1.3404	0.0110822
O00764-1	PDXK	0	15.3384	13.6154	14.0517	6.03541	5.88574	4.95094	16.8964	22.0395	18.852	262.445	-1.34988	0.426246	0.00514161	0.8691	-1.77613	0.0110759
Q6NZI2-1	PTRF; CAVIN1	0	32.0902	31.5333	20.4858	6.45583	10.2888	10.3764	22.1319	23.564	25.7454	146.708	-1.63285	-0.235506	0.0337915	1.01203	-1.39735	0.0110752
Q96ST2	IWS1	0	17.0101	18.5061	11.345	5.97529	5.92995	3.38925	14.0405	13.2865	15.229	146.116	-1.61538	-0.139034	0.0382927	0.991719	-1.47635	0.0110555
Q9Y5K6	CD2AP	0	4.39742	4.77676	3.70021	0	0.324575	0	4.66777	4.74369	3.33723	103.907	-5.30981	-0.014154	0.00601253	1.01983	-5.29565	0.0112441
O43181	NDUFS4	0	19.7106	17.9913	15.5023	5.93463	4.50811	6.50822	17.244	18.6683	14.8003	201.888	-1.65017	-0.0691974	0.0104146	0.988409	-1.58098	0.0112526
Q9H857-2	NT5DC2	0	13.0135	14.92	11.1895	4.11206	4.21906	3.57252	10.9993	13.7451	11.1823	145.422	-1.71661	-0.122959	0.0118116	0.981461	-1.59366	0.0112453
Q08752	PPID	0	10.6192	11.6248	3.34501	2.95136	1.56832	2.0041	6.7724	8.27465	8.15081	78.3251	-1.97174	-0.14153	0.140899	1.00741	-1.83021	0.0112568
Q15014	MORF4L2	0	99.2695	109.262	90.7009	35.5611	49.5814	41.6858	113.119	93.9425	110.129	38.6359	-1.23839	0.0840852	0.0111641	0.980009	-1.32247	0.0112373
O75131	CPNE3	0	11.3192	8.15592	8.49623	2.53988	2.7894	3.47809	10.3059	11.5425	8.84253	144.393	-1.66717	0.133867	0.0196615	0.979971	-1.80103	0.0112458
P37802-2	TAGLN2	0	36.545	53.9871	46.8348	20.4366	26.642	26.5192	49.7299	59.2565	55.9584	831.587	-0.900302	0.26395	0.0516612	1.04028	-1.16425	0.0112477
P46779	RPL28	0	74.1996	67.8311	69.414	28.9375	33.2941	30.7203	67.4848	56.6284	66.6367	703.747	-1.18572	-0.148598	0.00431906	1.04332	-1.03713	0.0112217
P13693	TPT1	0	9.54963	9.25887	7.96873	0.651652	1.00614	0.690241	6.0009	8.49723	7.90653	39.7855	-3.51148	-0.257208	0.0043723	1.04907	-3.25427	0.0112542
Q9H4F8-2	SMOC1	0	29.2689	27.716	26.7894	13.8914	13.0204	12.8182	36.7456	31.1983	29.5625	90.461	-1.07628	0.218988	0.00398864	1.02552	-1.29527	0.0113204
Q7Z4F1	LRP10	0	42.0161	43.0094	40.6125	10.2113	10.8066	3.67959	31.706	31.4483	36.7543	104.354	-2.34684	-0.330591	0.00515238	0.724228	-2.01625	0.0113084
Q8NEM2	SHCBP1	0	10.801	14.9697	11.9214	6.67412	8.52594	6.75499	12.8344	14.0453	13.9668	82.7759	-0.779711	0.115949	0.0545536	0.971883	-0.89566	0.0113285
Q14194-2	CRMP1	0	5.23059	1.68519	3.23838	0	0	0	3.26068	4.18328	2.85678	207.139	#NUM!	0.0206766	0.0735489	1.02047	#NUM!	0.0113102
Q01130	SRSF2	0	33.3596	40.9538	29.2346	16.3261	12.9505	15.8351	37.2906	45.9838	38.4453	628.419	-1.19873	0.233263	0.0256876	1.03664	-1.43199	0.0113215
Q6MZW2	FSTL4	0	9.56504	6.21725	7.76299	4.52451	4.81974	4.3319	11.7457	10.7062	9.3996	60.4685	-0.783776	0.435925	0.0703499	1.00865	-1.2197	0.0113043
Q9Y520-7	PRRC2C	0	22.9659	37.1313	24.8241	16.6121	13.8381	12.4159	28.0403	25.6202	28.1965	138.558	-0.986291	-0.0530185	0.0876424	1.0098	-0.933273	0.0112864
Q04206	RELA	0	36.514	34.6466	31.0419	14.6298	14.2724	10.7913	31.141	28.2331	33.9111	218.405	-1.36446	-0.131711	0.0084281	1.0281	-1.23275	0.0112834
Q86UK7-1	ZNF598	0	5.17827	4.71053	1.50823	2.08988	2.33555	1.89079	4.93806	5.65438	4.58982	117.385	-0.851521	0.41373	0.316884	1.00904	-1.26525	0.0112914
P13639	EEF2	0	53.7353	41.7272	50.5967	14.6428	11.783	13.9971	53.3725	64.2053	48.211	207.478	-1.85331	0.182793	0.00927926	1.01213	-2.0361	0.0112834
Q8NHP8	PLBD2	0	9.98058	9.60183	8.93235	3.39883	4.7287	3.74154	10.0934	9.22481	11.2761	142.214	-1.2645	0.101553	0.00767842	1.01651	-1.36606	0.011259
Q15459	SF3A1	0	14.6956	15.6567	15.2497	8.40603	10.3696	10.336	15.5619	15.6703	16.4835	107.542	-0.647498	0.0653696	0.0133228	1.04416	-0.712867	0.0112382
Q14247-1	CTTN	0	18.7166	22.8755	16.9821	9.3963	6.97859	5.75735	19.4355	20.8215	23.4454	232.187	-1.40412	0.121082	0.0211213	0.971651	-1.5252	0.0112164
Q9UKD2	MRTO4	0	23.9011	33.0207	21.4048	9.13327	9.74986	9.20728	22.4463	24.0363	28.3981	262.311	-1.47942	-0.0649099	0.0339644	1.00802	-1.41451	0.0112131
O75390	CS	0	14.1162	6.27861	4.4247	2.87977	3.32458	1.91696	8.57044	10.9795	10.3787	187.32	-1.61169	0.270053	0.222339	0.988077	-1.88174	0.0112161
Q08209-2	PPP3CA	0	23.1974	19.8514	19.4705	9.58443	8.59983	8.5983	22.8049	20.1274	25.5362	326.933	-1.22301	0.131138	0.00899418	1.01708	-1.35415	0.0111926
Q8N5I9	C12orf45	0	71.4063	77.1275	66.635	9.60271	17.8335	12.7873	65.1277	50.0527	63.1517	127.496	-2.41936	-0.270903	0.00490919	1.00107	-2.14845	0.0112992
Q9BVK6	TMED9	0	65.5442	61.4014	68.1567	36.9109	44.6318	38.005	65.3459	61.4096	66.0872	682.14	-0.706645	-0.0168061	0.0123448	1.00841	-0.689839	0.0112902
Q13158	FADD	0	17.2842	22.2787	15.5373	5.00116	3.23684	1.85501	16.3801	14.7228	18.9784	246.982	-2.4487	-0.137785	0.0165502	0.979254	-2.31091	0.0112996
P25098	ADRBK1; GRK2	0	10.0329	6.56949	8.26325	3.65253	2.56081	2.81847	7.2007	6.79053	8.0733	108.3	-1.46107	-0.172426	0.0302369	0.964667	-1.28864	0.0113309
Q9NV06	DCAF13	0	44.6179	38.8598	45.0421	20.6558	27.6624	20.5298	47.1424	46.7763	43.421	163.163	-0.900504	0.0957573	0.0181063	1.01852	-0.996262	0.0113295
Q96K17-1	BTF3L4	0	42.1897	24.9625	42.268	10.4307	13.1669	11.3422	40.5286	38.2538	49.7502	261.058	-1.64693	0.232256	0.0425705	0.956488	-1.87919	0.0113231
O95229	ZWINT	0	15.7207	19.5424	12.2735	7.82373	8.87935	6.29067	14.6696	16.1719	16.501	56.0721	-1.0478	-0.00590636	0.0582408	1.02144	-1.04189	0.0113611
Q68EM7	ARHGAP17	0	14.4687	12.5379	12.7343	6.44144	4.91906	6.9925	13.0282	13.5697	11.9568	48.7093	-1.11461	-0.0437197	0.0121711	0.986135	-1.07089	0.0113911
Q8IWT6	LRRC8A	0	5.66322	4.52756	4.05993	1.03385	1.78351	0.63334	4.51903	5.40327	5.53397	94.8351	-2.04607	0.117158	0.0195264	0.98141	-2.16323	0.0113809
P37108	SRP14	0	25.0849	20.502	20.4936	5.07052	8.25621	6.09408	20.0891	25.599	22.0288	317.592	-1.76662	0.0352909	0.0109447	1.01024	-1.80191	0.0113706
Q9H074	PAIP1	0	21.8713	12.427	16.2394	4.15914	5.55609	4.27228	15.5324	12.2703	15.1211	221.265	-1.85322	-0.23558	0.0400549	0.966444	-1.61764	0.0113724
Q9NWK9	ZNHIT6	0	21.8399	18.7847	21.0566	8.05214	11.2614	4.64566	24.5347	24.4929	24.2783	53.9925	-1.36425	0.249099	0.0210281	0.765404	-1.61335	0.0114161
O75643-1	SNRNP200	0	7.41824	8.40604	6.80753	1.99299	3.59645	2.92224	8.54274	9.59191	7.89314	88.277	-1.41084	0.2017	0.0149823	1.04822	-1.61254	0.0114147
Q9UHG3	PCYOX1	0	13.8451	5.87281	6.36192	4.08443	5.2095	5.01055	10.5733	12.9974	12.8454	156.958	-0.866467	0.48164	0.302908	1.02281	-1.34811	0.0113942
P61764-2	STXBP1	0	6.35182	6.05419	4.87239	2.6391	3.48553	2.77172	7.60845	9.23941	9.68772	189.694	-0.957686	0.618957	0.0266013	0.737883	-1.57664	0.0113996
Q9H000	MKRN2	0	62.0433	65.1224	77.082	35.2467	40.9213	32.7639	65.3691	74.6085	66.4615	298.242	-0.906894	0.0153964	0.0196965	1.01386	-0.92229	0.011401
P24928	POLR2A	0	19.557	24.4331	23.1428	9.84863	12.7998	12.4614	25.3118	23.7984	21.7601	64.0446	-0.935142	0.0781607	0.0195374	0.982057	-1.0133	0.0113952
P03973	SLPI	0	15.727	15.5182	13.6783	6.1751	7.36018	4.95002	15.4173	13.8612	16.6576	2.32614	-1.28109	0.0321603	0.00970624	1.00999	-1.31325	0.0114136
Q9Y2Y1	POLR3K	0	19.371	30.216	25.339	9.11284	9.21627	6.94566	20.1751	25.126	21.8745	109.061	-1.56777	-0.15753	0.0289297	0.979979	-1.41024	0.011429
P08670	VIM	0	47.9762	40.9046	37.8625	14.6556	17.6106	17.5019	46.0543	59.0148	48.8311	394.747	-1.34862	0.280085	0.0122124	1.02001	-1.6287	0.0114637
Q6UXD5-5	SEZ6L2	0	14.3104	15.7989	16.7105	1.37393	0.621678	2.70593	14.0987	10.356	12.102	220.673	-3.31591	-0.356982	0.00488888	0.970374	-2.95893	0.0114426
Q13332	PTPRS	0	0.949745	5.55751	0.418928	0	0	0.282468	1.17394	1.36365	1.06044	17.9971	-4.6159	-0.944853	0.349876	0.982289	-3.67105	0.0114199
O75391	SPAG7	0	8.38226	8.91792	8.56007	4.14961	3.74616	2.98935	6.71747	7.40152	6.92218	52.2634	-1.24838	-0.297522	0.00563414	0.525102	-0.950857	0.0114174
P46199	MTIF2	0	14.7695	11.3783	5.76758	0	0.78345	1.05089	6.69312	9.50283	7.97976	19.5708	-4.12091	-0.400692	0.05447	0.957577	-3.72022	0.0114035
Q9NYK5-1	MRPL39	0	8.46167	9.12517	9.02496	6.88151	7.19915	7.79684	13.7148	14.766	12.3811	167.475	-0.282618	0.618689	0.0353737	0.49006	-0.901307	0.01139
Q96E11	MRRF	0	17.8833	33.4002	17.2994	11.0091	12.9629	7.78544	27.2424	32.0041	27.6108	227.942	-1.11075	0.340797	0.161976	1.01363	-1.45155	0.0113669
Q9BYN0	SRXN1	0	27.198	33.7308	25.4649	10.5167	8.32927	7.91818	20.9842	26.1667	23.2514	174.286	-1.69062	-0.295304	0.0136871	1.02313	-1.39532	0.0113699
O75822	EIF3J	0	22.8664	25.2276	18.7162	5.79144	9.7669	6.41731	19.0455	22.4404	21.7191	254.941	-1.60416	-0.080029	0.0172317	0.989289	-1.52413	0.0113501
P15311	EZR	0	35.7929	45.2329	44.6426	28.7724	26.9441	28.5966	44.4971	49.0411	52.6031	411.195	-0.575794	0.217743	0.0392619	1.03899	-0.793536	0.0113947
P52292	KPNA2	0	17.9891	19.7055	16.1968	3.63229	7.20934	5.94566	16.5588	15.0024	17.3758	75.2279	-1.68269	-0.139131	0.0113583	1.02908	-1.54356	0.011399
P53611	RABGGTB	0	149.534	153	143.918	93.5758	92.6772	93.0311	147.723	172.013	173.613	721.241	-0.676769	0.144105	0.00382459	1.03572	-0.820874	0.0114109
P12236	SLC25A6	0	20.779	23.7916	21.1481	3.64066	3.65871	8.09657	21.3437	26.0597	21.7979	396.371	-2.09375	0.074496	0.00928682	0.990973	-2.16825	0.0114679
P35268	RPL22	0	158.115	147.602	157.232	46.0066	54.8963	45.8257	131.814	173.007	155.978	1517.75	-1.6577	-0.00671334	0.00353941	1.02065	-1.65099	0.0114512
Q9Y5R8	TRAPPC1	0	11.3353	6.97461	10.567	0	1.56425	0.655886	8.57976	10.6583	12.2183	141.086	-3.70119	0.123437	0.0189551	0.988749	-3.82463	0.0114462
Q96IF1	AJUBA	0	16.5565	15.3228	16.1862	7.55	8.48476	9.19799	13.8598	14.951	13.3759	36.6649	-0.929703	-0.188215	0.00586439	0.837959	-0.741488	0.0115214
Q9NXG6-3	P4HTM	0	42.2589	36.6213	36.8365	24.1519	20.0277	19.5493	34.3147	37.6736	36.5239	350.726	-0.860578	-0.0927386	0.0141886	1.00754	-0.767839	0.0115211
P20290-1	BTF3	0	31.507	26.5871	30.9221	3.76546	6.1724	6.72112	28.1605	22.4397	30.388	29.2966	-2.41777	-0.136359	0.00560242	0.956926	-2.28141	0.0115612
Q14315	FLNC	0	4.32695	2.74167	4.80352	2.19377	1.83828	2.35207	8.38222	7.43823	6.3011	19.1506	-0.895019	0.897872	0.100593	0.749727	-1.79289	0.0115582
Q10469	MGAT2	0	10.8752	5.41764	5.39389	0	0.149151	0	8.26248	10.1728	12.4613	490.48	-7.18389	0.510639	0.0503604	1.03459	-7.69453	0.0116222
Q9Y5T5-1	USP16	0	5.4627	1.65302	4.75753	1.41245	1.43828	2.21348	5.47132	4.46595	5.13137	13.363	-1.22931	0.343833	0.215571	0.960819	-1.57314	0.0116012
Q5T8P6	RBM26	0	10.721	9.07887	8.78272	4.48015	4.04994	4.87721	10.8727	9.13938	9.15375	104.665	-1.09212	0.0291414	0.0132295	1.0115	-1.12126	0.0116049
P61587	RND3	0	53.9995	50.1269	49.6812	34.6761	38.0659	31.9575	56.3533	56.7832	63.2168	79.278	-0.554875	0.197341	0.0143793	0.928766	-0.752216	0.0116478
P50502	ST13	0	24.5602	23.5759	27.7895	8.83375	10.0404	11.8086	25.3378	28.4947	32.3229	266.536	-1.30716	0.182355	0.0088702	1.03473	-1.48952	0.0116273
Q15717-2	ELAVL1	0	30.1943	26.9527	23.6469	4.57957	5.16149	4.88805	25.4151	33.8411	25.6049	275.894	-2.46541	0.0708567	0.00718275	1.00385	-2.53626	0.011631
Q9Y255	PRELID1	0	52.7591	60.7618	61.5915	11.4568	12.5053	9.53982	56.7967	42.9221	58.0482	39.5837	-2.38597	-0.150486	0.00449685	1.01438	-2.23548	0.0116126
P05783	KRT18	0	68.5871	39.0732	71.4877	14.3922	18.3281	18.5616	50.1313	64.1127	65.5205	454.36	-1.80463	0.00495568	0.0465754	1.0204	-1.80959	0.0116201
P61586	RHOA	0	122.293	77.7904	121.272	43.8809	45.787	39.9669	92.8957	95.2177	113.852	157.298	-1.30972	-0.0897887	0.0413436	1.00417	-1.21993	0.0117039
P62851	RPS25	0	69.9563	67.6068	62.1758	27.0245	27.709	14.994	58.7746	67.0022	64.4475	953.857	-1.51832	-0.0704141	0.0097967	0.95841	-1.4479	0.0116987
Q8WXF1	PSPC1	0	8.92747	3.52505	4.84576	1.05292	1.50945	0.790667	5.12628	5.58368	6.88264	161.874	-2.36709	0.0243397	0.101754	1.02048	-2.39143	0.0116899
Q9Y4Z0	LSM4	0	59.0928	58.4233	53.5286	29.3689	25.7198	23.5078	50.6851	59.7009	51.7072	119.594	-1.12184	-0.0775498	0.00597805	0.959103	-1.04429	0.0116909
Q96RL1	UIMC1	0	24.7775	30.38	30.8237	14.6539	15.4632	13.8437	25.9066	31.1302	30.754	235.563	-0.967802	0.0300516	0.0154823	1.01106	-0.997854	0.0117012
Q7L523	RRAGA	0	82.7074	83.0545	65.2028	34.2395	25.9532	22.2628	71.1378	61.0527	65.4568	58.5705	-1.48598	-0.224744	0.0148466	1.04432	-1.26124	0.0116884
P08195	SLC3A2	0	22.285	18.5388	16.3127	3.62869	4.29213	7.69887	15.5284	16.3782	16.9092	312.589	-1.87105	-0.227067	0.0181588	1.03668	-1.64398	0.011693
P22466	GAL	0	21.1832	20.0005	16.3186	2.59202	6.23263	2.12723	25.2497	20.7961	28.2551	19.2942	-2.39244	0.369757	0.0128754	1.01569	-2.7622	0.0116757
Q15054	POLD3	0	10.6508	12.5889	9.83849	5.97432	6.73686	4.0205	12.6309	12.5105	13.5852	169.416	-0.983298	0.227444	0.0339437	1.01445	-1.21074	0.0116769
Q06055-2	ATP5G2	0	137.174	184.334	351.204	59.3638	64.7168	85.115	200.982	260.318	223.561	329.942	-1.68514	0.0258245	0.145802	1.02103	-1.71096	0.0116826
Q8TBM8	DNAJB14	0	115.305	116.74	143.34	74.6078	53.7485	66.9751	119.867	135.107	129.13	81.9944	-0.942446	0.0331258	0.0252291	1.00815	-0.975572	0.01166
Q9NX40	OCIAD1	0	21.7438	23.5852	24.0966	7.75467	8.20936	7.39919	19.4622	23.0906	18.1586	284.585	-1.57123	-0.193501	0.00357453	1.03846	-1.37773	0.0117315
Q02790	FKBP4	0	24.9617	17.5756	15.0119	4.77081	7.13559	4.62629	17.3857	22.1946	22.3104	166.261	-1.79947	0.104926	0.0392994	1.00497	-1.9044	0.0117236
Q9HD67	MYO10	0	9.67334	13.2495	8.96068	3.79688	1.99858	2.52167	13.6981	16.5017	12.2061	75.0751	-1.93865	0.411455	0.0250165	1.02553	-2.35011	0.0118188
Q9UDW1	UQCR10	0	21.313	15.1838	16.4068	10.557	8.28519	7.22791	18.4647	21.8811	20.7976	912.57	-1.02097	0.20883	0.043526	1.02539	-1.2298	0.0117992
P30041	PRDX6	0	45.0263	30.2488	36.7608	13.4951	17.4138	14.1054	34.2406	43.2089	38.7268	300.88	-1.3155	0.0523559	0.0300801	1.00657	-1.36786	0.011862
Q6PI48	DARS2	0	14.142	12.136	10.7257	1.25875	4.56013	2.45443	10.8777	12.6374	12.4187	117.85	-2.16113	-0.0423261	0.0159071	1.00979	-2.1188	0.0118622
Q5VW32	BROX	0	1.49534	0	1.66385	0.286575	0.501338	0	2.37841	1.88614	2.52298	20.1422	-2.00345	1.10333	0.322285	1.01444	-3.10678	0.0118417
P18754-2	RCC1	0	17.9344	20.9059	17.45	9.74843	9.14167	6.31028	18.0508	20.6464	18.91	198.679	-1.15944	0.0333651	0.016243	1.01019	-1.1928	0.0118991
P53999	SUB1	0	5.56272	4.74191	4.40918	0.173151	0.0204795	0.429262	6.22377	9.40647	8.19026	176.909	-4.56204	0.695032	0.0057787	0.86967	-5.25708	0.0118801
Q9H5V9-1	CXorf56	0	33.0459	32.7578	32.164	12.9784	12.9846	7.08166	31.7299	28.1529	28.9194	171.291	-1.56789	-0.14171	0.00771106	0.961016	-1.42618	0.0118598
Q9BPZ3	PAIP2	0	31.556	28.6943	53.1347	17.7794	19.4669	20.474	37.4339	43.9397	36.6789	38.3752	-0.974078	0.0581981	0.14256	1.00926	-1.03228	0.0119036
P00338-3	LDHA	0	49.6254	49.9405	48.168	10.1342	12.9819	10.0406	41.1961	53.0353	56.591	580.138	-2.15563	0.0298485	0.00284471	1.00772	-2.18548	0.0119131
P27701	CD82	0	32.2853	29.0383	25.5815	14.9086	11.0586	13.3299	28.993	36.0979	34.716	286.294	-1.14502	0.1997	0.0150492	1.03603	-1.34472	0.0119097
P31689-1	DNAJA1	0	21.3249	17.2139	11.9497	5.98794	8.41969	7.6404	15.3292	18.1853	18.2751	38.8159	-1.19531	0.0367065	0.069738	1.00971	-1.23201	0.0119714
Q16254	E2F4	0	0.963227	6.25458	6.25229	0	0	0	4.26783	3.10189	2.94176	26.296	#NUM!	-0.38551	0.126388	0.989574	#NUM!	0.0119974
P45877	PPIC	0	17.7425	9.12846	19.8602	6.22412	5.76969	9.82638	18.9635	17.7065	19.5692	253.293	-1.09872	0.267188	0.146654	0.959571	-1.36591	0.0119951
O00255-1	MEN1	0	11.8759	13.4261	10.1112	4.9428	5.58828	3.6623	9.26456	9.888	9.709	56.3016	-1.31907	-0.295138	0.0185095	0.989924	-1.02393	0.012034
P78310-1	CXADR	0	24.7179	14.9262	15.4067	3.52237	6.03618	5.47167	12.3719	11.5237	13.1477	179.414	-1.8729	-0.571554	0.0468468	1.02262	-1.30134	0.0120398
Q9Y5Q0	FADS3	0	61.0527	51.7401	59.1749	21.2006	17.49	12.456	48.5095	41.3498	43.0862	346.207	-1.74943	-0.371302	0.00815079	0.772094	-1.37813	0.0120724
Q99732	LITAF	0	86.3514	93.5552	79.2352	29.4957	25.9351	19.0826	68.5075	72.5781	58.8037	751.955	-1.79817	-0.374541	0.00683677	0.823831	-1.42363	0.0120692
P08708	RPS17; RPS17L	0	22.713	23.3292	20.4618	5.77432	9.04369	7.2901	21.4849	19.1428	24.2035	76.8792	-1.58887	-0.0367514	0.00720332	1.0097	-1.55211	0.0121067
Q92499	DDX1	0	5.67243	7.65801	6.93108	3.97471	2.5527	2.74474	8.07352	8.40737	7.13896	52.6049	-1.12777	0.221258	0.0303099	1.04701	-1.34902	0.0121341
P50914	RPL14	0	52.6809	52.7875	47.7386	29.5105	27.6134	22.437	50.6298	55.748	48.2369	195.551	-0.945351	0.0131951	0.00984018	1.00764	-0.958546	0.0121188
P08237-3	PFKM	0	8.63996	12.0196	1.39443	2.07461	4.00695	1.59856	9.19998	11.2583	10.5491	129.094	-1.52184	0.49157	0.308701	0.959296	-2.01341	0.0121202
P27348	YWHAQ	0	18.1835	24.1732	20.0694	7.24104	12.4927	7.63201	22.8503	25.2487	23.9553	132.854	-1.18978	0.206934	0.0334937	1.04397	-1.39671	0.0121392
Q13325	IFIT5	0	6.23369	5.25302	3.33058	1.67587	1.86297	1.89241	4.94874	5.17094	4.02751	37.7433	-1.44792	-0.0667663	0.0586033	1.00946	-1.38116	0.0121739
Q9GZV5	WWTR1	0	80.2384	87.8975	83.7281	44.7611	56.7405	48.1429	82.4913	79.6158	78.8247	119.26	-0.751106	-0.0640203	0.0122394	1.03411	-0.687086	0.0121683
Q9H2M9	RAB3GAP2	0	11.4985	7.89123	5.26469	1.56925	1.97913	0	11.2762	13.6001	9.73345	167.356	-2.79661	0.489333	0.0572185	1.03749	-3.28594	0.0123017
Q96HT8	MRFAP1L1	0	91.1576	88.1893	89.7484	32.344	46.8761	36.0493	75.3543	81.5953	85.0863	129.338	-1.22311	-0.152896	0.00717124	0.874707	-1.07021	0.0122941
Q96G97-4	BSCL2	0	10.9964	13.8422	11.9667	6.14046	7.89148	6.71413	14.2572	14.6547	17.1479	144.771	-0.827075	0.323597	0.0254056	0.997884	-1.15067	0.0123348
P25786-2	PSMA1	0	41.0723	43.388	43.3801	9.31429	13.0177	9.92311	33.2996	34.2899	42.7557	375.649	-1.98674	-0.21232	0.00362524	1.02341	-1.77442	0.0123179
Q13619-1	CUL4A	0	14.4544	15.2027	13.3776	3.55175	3.68601	5.20471	14.1029	12.4087	16.3233	109.829	-1.79023	-0.00671597	0.00545833	1.01975	-1.78351	0.0123348
Q9H6J7-2	C11orf49	0	94.1799	92.2257	73.3551	32.1019	44.1049	45.9283	89.9518	81.0217	80.3943	282.076	-1.08871	-0.0473834	0.0224697	1.00704	-1.04132	0.0123355
Q96A26	FAM162A	0	61.827	40.3901	38.9392	16.1424	15.1228	16.7902	35.6532	43.4221	46.1471	1037.7	-1.55452	-0.172801	0.0444657	0.987747	-1.38172	0.0123497
P61073-2	CXCR4	0	56.7213	63.1737	65.958	17.5121	29.2926	25.0849	54.5992	51.4216	56.2393	436.902	-1.37031	-0.195854	0.0110009	0.986607	-1.17445	0.0123291
Q9HBL8	NMRAL1	0	9.42747	12.9118	7.33122	2.32373	1.29917	0.180723	11.7309	11.4351	8.66551	124.563	-2.96358	0.101421	0.0311351	1.0079	-3.06501	0.0123222
P20674	COX5A	0	35.5197	44.9848	33.4733	13.3753	10.2791	7.64483	30.2394	36.8602	38.816	328.933	-1.86455	-0.105839	0.0152537	0.992834	-1.75872	0.0123197
Q9UBM7	DHCR7	0	31.2185	27.3603	26.3203	7.20992	8.40928	13.175	29.0716	33.6119	36.967	676.676	-1.55997	0.231127	0.0127862	1.03417	-1.7911	0.0123147
Q9Y4B6	VPRBP; DCAF1	0	21.6319	21.8564	16.8657	9.03871	9.70527	7.78515	24.5923	21.6603	19.3626	97.4709	-1.18587	0.120581	0.0174734	0.976933	-1.30645	0.0123354
P61289-2	PSME3	0	19.028	23.5941	11.5743	8.95991	12.8351	6.52403	27.5543	27.5724	24.3721	212.547	-0.936424	0.552736	0.170298	1.00518	-1.48916	0.0125136
Q4V328	GRIPAP1	0	1.39482	1.50263	1.18598	0.764591	0.249206	0	2.36674	2.37775	2.10519	33.2189	-2.01001	0.746253	0.0441389	0.39979	-2.75627	0.0124913
Q9UHD1	CHORDC1	0	28.6734	21.491	24.8455	5.28735	7.20319	5.90735	22.2095	20.4133	27.3058	164.816	-2.02754	-0.101196	0.0107523	0.989455	-1.92634	0.0125175
O15554	KCNN4	0	17.3824	11.4757	18.5514	5.83074	4.22173	3.60532	13.4923	13.5642	11.1969	161.849	-1.79545	-0.309591	0.0315253	1.02638	-1.48586	0.0125185
P20908	COL5A1	0	23.806	27.0998	21.9492	7.88443	6.11832	3.40063	19.7738	17.5476	21.4027	28.6513	-2.06566	-0.311076	0.00965924	0.996687	-1.75459	0.0125049
Q9NQZ5	STARD7	0	77.6555	64.0727	64.7543	25.4482	21.6816	22.2686	50.1317	62.5131	63.3877	208.43	-1.57304	-0.230178	0.00865165	1.05226	-1.34287	0.0125444
P61247	RPS3A	0	57.0231	64.9909	59.2255	20.6175	20.8011	21.2396	47.8399	62.8361	56.1166	188.073	-1.53232	-0.119842	0.00446314	0.95905	-1.41248	0.0126029
Q6GQQ9-1	OTUD7B	0	25.4796	29.5486	29.4946	21.8099	19.0838	19.6168	28.6174	27.6747	27.0378	170.035	-0.482153	-0.0205046	0.0298385	1.00674	-0.461649	0.0126222
Q08117-2	AES	0	32.5609	34.3036	31.1138	1.19163	10.7544	3.94193	28.9733	27.2473	29.2324	83.9833	-2.62453	-0.197332	0.0097852	0.76908	-2.4272	0.0127239
P09493-5	TPM1	0	22.041	18.1896	13.2676	8.94785	6.17328	8.72128	17.9193	15.6589	17.8745	240.271	-1.16596	-0.056243	0.0580194	1.01046	-1.10972	0.0129568
P61024	CKS1B	0	83.4405	67.036	78.5741	12.1245	24.1982	18.1609	63.5794	53.9366	68.6366	29.3956	-2.07177	-0.29918	0.00903581	1.0048	-1.77259	0.0130029
Q15398	DLGAP5	0	61.0506	65.8687	50.1587	29.4218	35.379	28.2995	50.2373	47.9384	50.4192	91.6261	-0.927527	-0.253001	0.0254529	1.0242	-0.674527	0.0129921
Q9NWB6	ARGLU1	0	54.9793	51.2941	52.469	23.935	33.1733	29.1867	58.5363	61.5672	70.1178	561.323	-0.879338	0.260991	0.0115149	0.929337	-1.14033	0.012995
O75506	HSBP1	0	9.67699	22.963	8.38366	0	0	0	6.24972	6.24346	8.9622	80.3627	#NUM!	-0.935117	0.0943666	1.03369	#NUM!	0.013029
Q12906-7	ILF3	0	9.52307	16.7991	15.3927	8.02101	7.49503	7.8863	15.0317	18.4877	15.5687	140.571	-0.833908	0.234814	0.109138	0.959826	-1.06872	0.0130787
P62854	RPS26; RPS26P25; LOC101929876	0	25.6534	32.2778	26.4725	11.2109	11.16	16.634	31.4104	27.7411	29.5665	302.138	-1.11365	0.0719199	0.0252294	0.992639	-1.18557	0.0131041
Q9NZB2-6	FAM120A	0	15.357	13.6357	12.9009	5.05875	5.82788	4.09483	14.706	19.1418	15.5047	152.163	-1.48355	0.236391	0.00847287	1.04654	-1.71995	0.0130997
P58499	FAM3B	0	57.6166	52.1925	47.5277	14.893	20.7832	13.2896	45.1504	50.463	40.4331	605.438	-1.68401	-0.209757	0.00896621	1.03749	-1.47425	0.0130916
Q99805	TM9SF2	0	18.2363	10.7303	11.2844	2.52548	3.28197	3.74657	9.65015	10.1068	12.5339	161.753	-2.07484	-0.317898	0.044361	1.01416	-1.75694	0.013108
P13073	COX4I1	0	45.7483	73.8661	42.6642	22.3231	21.3011	12.2634	43.1951	45.5441	46.9957	426.027	-1.53787	-0.257681	0.0687252	0.959279	-1.28019	0.0130973
Q14696	MESDC2; MESD	0	9.65649	13.4508	10.8237	6.72101	5.26155	4.74623	13.6112	12.0371	11.5008	214.868	-1.02027	0.130724	0.0377047	0.968204	-1.15099	0.0131517
Q9Y6H1	CHCHD2	0	49.3954	52.0833	49.2337	20.7552	26.6408	19.4404	48.7962	42.1643	48.2925	16.1509	-1.17309	-0.11409	0.00716739	1.04772	-1.059	0.013134
P06753-2	TPM3	0	127.703	157.086	133.625	61.9696	72.8315	66.1027	131.46	160.131	164.53	603.444	-1.05843	0.124485	0.0134948	0.955286	-1.18291	0.0131551
O95178	NDUFB2	0	37.4234	36.7445	27.9432	8.25642	11.2161	8.33401	27.5006	30.2316	36.4489	711.983	-1.87664	-0.116629	0.0134337	0.990989	-1.76001	0.0131639
P31751	AKT2	0	13.3511	11.469	12.6424	4.82548	3.66491	4.30209	12.7864	9.85576	11.5345	112.307	-1.55015	-0.132435	0.00584914	1.01243	-1.41771	0.0133615
Q96S59-1	RANBP9	0	2.31452	5.65565	4.56994	0	0.202675	0	1.90011	1.6973	2.50773	59.7087	-5.95124	-1.03845	0.0447896	1.0155	-4.91278	0.0134806
P15170-3	GSPT1	0	33.4016	37.3457	40.4757	14.3021	14.6305	14.1957	33.6784	43.5949	35.9591	235.136	-1.36675	0.0258319	0.00764648	1.00994	-1.39258	0.0134616
P43034	PAFAH1B1	0	6.37203	0.0337251	5.04663	0	0	0	3.8217	4.53371	2.87359	57.7068	#NUM!	-0.0284177	0.200888	1.02142	#NUM!	0.0134482
Q9NP84	TNFRSF12A	0	93.982	83.0196	93.0984	49.4848	36.7664	38.4225	91.3629	78.8904	92.6002	70.6545	-1.11534	-0.0392344	0.00981408	1.00467	-1.0761	0.0134934
Q14203	DCTN1	0	16.1089	12.3057	15.3107	6.6817	6.83959	3.50244	14.9479	15.632	14.0233	71.7097	-1.36092	0.0286778	0.0240489	1.01093	-1.3896	0.0134761
Q9GZT4	SRR	0	3.13265	2.75565	1.49293	1.11537	1.43894	0.961142	4.0344	4.85051	3.62739	71.4268	-1.07015	0.761412	0.131157	0.942906	-1.83157	0.0134992
Q96CS7-2	PLEKHB2	0	21.3259	21.0677	20.0805	8.88443	6.65041	4.7416	20.1384	18.9742	16.8664	0.948077	-1.62346	-0.158375	0.00752725	1.01847	-1.46508	0.0134925
Q8WUD4	CCDC12	0	31.306	44.3549	34.3465	15.3747	11.3015	5.57821	34.3753	41.1844	37.2407	273.133	-1.77003	0.0361704	0.026723	1.00774	-1.8062	0.0134863
P07237	P4HB	0	25.9477	33.1211	22.2579	15.5292	10.0781	9.06201	29.8162	30.9429	27.2177	691.447	-1.23007	0.113393	0.0456092	0.989702	-1.34347	0.0134905
Q969U6	FBXW5	0	29.5684	31.1875	32.6118	13.0712	14.8175	10.3018	31.7853	26.5356	27.7742	140.809	-1.28971	-0.116994	0.00719759	1.02503	-1.17272	0.0134677
Q16864-2	ATP6V1F	0	25.7842	33.2923	21.0164	9.56712	9.41007	7.88543	22.154	18.581	23.7408	181.353	-1.57607	-0.312916	0.0315898	1.02659	-1.26316	0.0134723
Q96EI5-2	TCEAL4	0	8.92853	21.5406	3.09187	0	0.199944	0	2.82083	4.01322	4.37036	77.7169	-7.39104	-1.58272	0.190916	1.03743	-5.80832	0.0134494
O75083	WDR1	0	15.5016	20.1393	16.7042	5.03696	7.65018	5.04225	15.5815	20.0119	18.4115	236.674	-1.56191	0.0450375	0.0152722	1.00762	-1.60695	0.0134461
Q9NRX5	SERINC1	0	39.8752	67.0803	97.2899	22.9418	28.9085	26.3864	57.1021	73.3817	64.2021	78.6111	-1.38439	-0.0691547	0.12885	1.00986	-1.31523	0.0135281
Q04760-1	GLO1	0	12.8574	15.7256	12.1684	4.23074	5.61431	4.06158	11.729	15.3839	14.0332	315.315	-1.55108	0.0139091	0.013753	1.01828	-1.56499	0.0135362
P61457	PCBD1	0	23.6275	26.2549	25.1776	17.0751	14.2744	11.5217	26.3149	28.1147	27.6032	283.081	-0.808037	0.128155	0.0202669	0.993029	-0.936193	0.0135463
Q9H2P0	ADNP	0	14.886	17.22	13.8459	7.9856	3.85677	4.51153	19.2045	16.8429	16.3005	151.659	-1.49049	0.188008	0.0200779	1.04019	-1.6785	0.0137662
Q6PGP7	TTC37	0	0.573061	3.95536	1.89625	0	0	0	2.28931	1.44457	2.03801	42.4379	#NUM!	-0.15458	0.17078	1.00772	#NUM!	0.0137736
O75367-1	H2AFY	0	17.0197	18.0408	14.7406	7.56926	9.6355	5.19594	18.4509	19.5833	17.3743	155.298	-1.15264	0.153928	0.0234424	1.04077	-1.30656	0.0137593
Q9Y605	MRFAP1	0	16.7824	18.4042	14.7535	5.53015	6.52048	4.53306	15.966	12.7732	13.582	22.8316	-1.59043	-0.238818	0.00972137	1.03688	-1.35161	0.0137375
Q05682-3	CALD1	0	77.1747	75.3054	104.9	55.7716	51.5625	50.3674	77.1263	80.1539	88.7141	35.1757	-0.706705	-0.0652765	0.067796	1.00878	-0.641429	0.0137929
O75683	SURF6	0	52.2995	54.3648	48.0757	29.4249	27.6049	23.5031	41.8008	46.8007	46.2762	43.7774	-0.942196	-0.198194	0.00897318	0.951879	-0.744002	0.0137925
P40222	TXLNA	0	20.4093	17.3656	24.415	9.35953	12.0655	7.37549	22.7229	25.7119	21.7916	224.19	-1.11059	0.175332	0.0375809	1.0089	-1.28592	0.0137791
Q9NUQ8	ABCF3	0	9.32177	11.6837	8.9878	4.36576	4.16562	3.63454	9.25512	9.1855	11.4377	93.359	-1.3018	-0.00554113	0.0165034	1.02148	-1.29626	0.0137969
Q9BQI3-1	EIF2AK1	0	71.7804	77.3227	67.8063	19.4093	19.2827	23.8091	61.3711	79.3342	61.7752	241.681	-1.79514	-0.0993108	0.00441436	0.979865	-1.69583	0.0138861
Q8TF64	GIPC3	0	30.3827	35.1135	39.5522	21.6825	15.5928	18.532	33.9462	36.0432	39.2154	486.989	-0.912529	0.0559808	0.0287375	1.00073	-0.96851	0.0139244
Q9H0A8-1	COMMD4	0	49.0348	37.8004	49.7656	30.7766	26.1722	25.0416	43.7728	48.4993	50.4896	15.1609	-0.736438	0.0636429	0.0423605	0.997417	-0.800081	0.0139039
O75676	RPS6KA4	0	45.0332	50.3036	42.1071	3.55291	9.75849	4.9276	39.5919	29.157	39.4039	288.069	-2.91374	-0.345771	0.00573747	1.00253	-2.56797	0.0138918
Q8WWI1-3	LMO7	0	12.0016	12.2393	8.77946	6.69338	6.32168	5.44801	11.0462	11.4393	9.84297	110.602	-0.838711	-0.0305466	0.0455852	1.01042	-0.808164	0.01387
P40926	MDH2	0	9.59251	7.99378	9.0321	2.39183	2.53419	3.5202	8.03015	10.7881	9.79222	186.074	-1.65605	0.104119	0.00842812	0.9791	-1.76016	0.0138534
P07355-2	ANXA2	0	26.6534	33.3854	27.5484	8.85447	12.2326	11.6914	29.0958	38.8365	33.5659	564.898	-1.41797	0.212663	0.0133378	1.02851	-1.63064	0.0138556
Q14331	FRG1	0	12.4733	12.4484	13.9319	6.51206	7.62594	5.94213	11.4587	11.0332	12.4576	101.463	-0.952281	-0.152775	0.0101702	1.02383	-0.799507	0.0138505
P61962	DCAF7	0	13.7062	7.31053	11.2238	0.18638	1.85063	0.33044	6.98309	9.87734	9.45623	52.8786	-3.76748	-0.292902	0.0288717	0.960995	-3.47457	0.0138734
P17252	PRKCA	0	8.64073	10.5989	10.0872	3.24124	5.77902	5.92516	11.9713	12.8082	13.9363	127.035	-0.972517	0.400701	0.0370139	0.75736	-1.37322	0.013879
P57086	SCAND1	0	54.6798	63.5709	55.308	23.6724	29.3448	21.1627	57.6117	47.8793	53.4844	58.7181	-1.22632	-0.126621	0.0105549	1.01837	-1.0997	0.0139047
Q6P1J9	CDC73	0	25.8218	20.4292	17.6879	11.2105	10.4725	9.09014	19.4095	19.7519	23.2969	179.117	-1.05502	-0.0338016	0.0385328	1.00946	-1.02122	0.01391
Q9P000-1	COMMD9	0	89.053	68.1732	75.7524	19.8685	27.9239	21.3324	76.8341	66.3663	89.696	252.103	-1.75292	-0.000508326	0.0118016	1.02251	-1.75242	0.0139283
Q9NZ43-1	USE1	0	15.9992	16.4646	10.7369	6.10778	5.48681	2.5363	13.3602	13.0017	14.2442	107.481	-1.6122	-0.0893586	0.0376533	0.999384	-1.52285	0.0139078
P52272	HNRNPM	0	58.9864	52.9311	51.3736	27.3045	24.1818	28.5298	48.7805	58.2055	60.6901	810.236	-1.02908	0.0382317	0.00822844	1.00944	-1.06732	0.013944
Q6P087	RPUSD3	0	71.9701	58.3301	64.0384	41.2179	29.8962	39.5156	65.7117	68.4355	73.9906	441.608	-0.812834	0.098967	0.0275621	0.960823	-0.911802	0.0139263
Q9HC52	CBX8	0	3.04716	4.48996	3.65101	0.980544	1.01229	2.07662	5.69651	7.55367	6.07878	45.8782	-1.45906	0.788795	0.0421283	0.752627	-2.24786	0.013947
O75935	DCTN3	0	17.7907	17.7612	17.1208	2.47548	1.98339	5.55796	15.7085	13.7783	17.964	177.538	-2.39463	-0.150625	0.00609687	1.03491	-2.244	0.0139642
P46013	MKI67	0	14.8161	15.9049	14.945	3.86109	5.93282	4.63572	14.0061	11.7034	15.0508	78.6551	-1.66209	-0.163958	0.0050098	1.0373	-1.49813	0.0139447
P11279	LAMP1	0	28.4425	30.8611	25.4862	5.04358	6.81354	7.11408	25.6566	31.4202	36.8711	639.973	-2.16008	0.14797	0.00576808	0.966185	-2.30805	0.0139485
Q70SY1	CREB3L2	0	11.4394	9.71896	6.64427	3.55214	6.59432	4.7638	14.4058	16.1328	13.0219	10.8036	-0.898916	0.647798	0.121592	0.847995	-1.54671	0.0139261
P01111	NRAS	0	31.4483	35.9529	37.4798	7.17003	6.62812	6.63763	27.7786	30.0212	38.7561	651.682	-2.35958	-0.119317	0.00479537	0.98117	-2.24027	0.0139254
P22314	UBA1	0	3.67876	4.89695	2.8867	2.44922	2.78101	1.61376	4.98844	4.85435	4.93204	71.8406	-0.744003	0.366229	0.158514	1.02548	-1.11023	0.0139093
O43815	STRN	0	4.78732	4.42188	1.41486	0.0589491	0.372583	0.771517	2.40828	2.60094	3.16811	53.8339	-3.14257	-0.377632	0.0979869	0.979649	-2.76494	0.0139151
Q15796-1	SMAD2	0	20.5195	22.8602	19.8922	10.6316	13.2039	9.86818	20.0603	20.7695	22.9136	299.881	-0.908656	0.0107127	0.0145177	1.01433	-0.919369	0.0138955
Q9Y5A9-1	YTHDF2	0	33.9381	32.2788	36.1067	12.2237	16.1539	15.9548	25.8072	24.4638	24.5842	205.487	-1.20671	-0.450967	0.0072725	0.409884	-0.755741	0.0139778
O14745	SLC9A3R1	0	24.4126	21.7897	29.7971	6.8892	4.61248	1.95938	21.8733	29.5202	23.5883	136.534	-2.4972	-0.0194489	0.0136084	1.01636	-2.47775	0.0139945
P17844	DDX5	0	19.4954	18.751	18.2782	12.965	11.9191	11.5457	18.0255	20.8487	20.8226	152.006	-0.633764	0.0787748	0.00665822	1.0095	-0.712539	0.0139741
O75821	EIF3G	0	18.0296	18.4037	15.7195	5.40855	7.06974	5.20179	17.0877	14.0528	13.826	100.793	-1.56062	-0.213893	0.00751856	1.03606	-1.34672	0.0139529
P00492	HPRT1	0	8.75767	7.41967	7.2563	0.946497	4.17814	1.32737	9.75392	10.6545	11.3689	219.918	-1.86076	0.439417	0.0300924	0.752017	-2.30018	0.0140265
P61353	RPL27	0	74.2711	78.1272	74.2095	47.6992	52.7952	45.3106	75.1019	87.9579	80.4327	476.56	-0.636157	0.103679	0.00822235	1.03474	-0.739837	0.0140896
Q9NVW2	RLIM	0	37.7861	47.3484	48.2277	16.165	20.4804	12.5083	37.2088	44.408	38.9095	149.968	-1.43998	-0.146002	0.0158909	1.01236	-1.29398	0.0140769
Q9H845	ACAD9	0	3.02047	4.24179	3.7348	1.55136	1.71428	0.615546	4.47322	5.43712	5.8143	167.436	-1.50255	0.515909	0.0329144	0.90994	-2.01846	0.0141031
P26651	ZFP36	0	58.7768	77.441	59.5252	47.8657	46.4705	48.6266	72.7662	63.8426	66.9324	88.6663	-0.453321	0.0563606	0.0994196	1.00553	-0.509681	0.0141033
Q96JP5-1	ZFP91	0	90.6058	85.3768	84.1829	48.4035	40.8127	44.591	81.8604	81.9387	97.5905	678.118	-0.959275	0.00677173	0.00502262	1.02124	-0.966046	0.0141053
Q9NWZ8	GEMIN8	0	87.639	102.005	102.905	61.365	46.8962	44.6647	98.9688	113.198	119.015	936.797	-0.935849	0.178944	0.0179438	1.04837	-1.11479	0.0141158
Q5BKZ1	ZNF326	0	15.7275	13.817	13.1592	5.51401	7.97793	7.85266	14.3138	16.6901	14.7345	129.883	-1.00049	0.0990427	0.0183743	0.95896	-1.09953	0.0141143
Q9UJY1	HSPB8	0	59.3332	58.1796	52.2298	17.7	16.538	13.9995	43.3051	46.9661	57.6381	298.5	-1.81512	-0.198636	0.00443475	1.03111	-1.61649	0.0141077
O14818-1	PSMA7	0	45.2939	42.7714	32.604	16.8891	8.0658	6.38911	34.7592	38.9671	40.6644	387.056	-1.9448	-0.077089	0.0215635	0.991701	-1.86771	0.0141356
Q9H939-1	PSTPIP2	0	41.6786	43.6191	33.894	11.6202	17.4008	6.74341	34.7816	40.0103	38.146	586.249	-1.73668	-0.0777555	0.0176908	0.991217	-1.65893	0.0141336
P12081	HARS	0	28.3752	27.3879	29.1481	9.62685	13.0245	11.9281	23.2743	29.0404	28.0198	280.646	-1.29604	-0.0799376	0.00502554	0.968905	-1.2161	0.0141144
Q53EL6-1	PDCD4	0	13.2907	20.7153	10.3473	7.01751	6.19306	4.16624	14.7661	19.0028	17.9929	133.541	-1.35188	0.22285	0.103378	0.978373	-1.57473	0.0141093
P21333	FLNA	0	15.7207	16.7637	18.488	6.66887	6.6752	4.80589	14.212	17.876	18.3004	217.74	-1.48975	-0.0166254	0.0078614	1.01462	-1.47313	0.0141601
Q9NZV1	CRIM1	0	68.1089	63.3811	68.3144	36.7852	45.6529	33.0668	67.9127	67.0044	72.5168	225.79	-0.790635	0.0540637	0.0158874	1.01276	-0.844698	0.0141471
P52597	HNRNPF	0	8.57773	9.49259	8.92395	0.0552525	1.69585	1.02106	7.08931	8.59231	6.16563	125.81	-3.28357	-0.305201	0.00490143	0.993603	-2.97837	0.0141715
Q96S19	C16orf13; METTL26	0	26.7552	22.9867	16.9575	10.6484	8.77564	8.74457	22.98	18.632	23.3839	30.3544	-1.24358	-0.0373262	0.0398268	1.00878	-1.20626	0.014163
Q5JTH9-1	RRP12	0	14.6964	13.1279	9.55806	7.68871	4.7066	4.34391	13.303	14.8274	14.6718	195.814	-1.15913	0.195327	0.0567533	1.00984	-1.35445	0.014142
Q86SF2	GALNT7	0	29.4544	30.3249	23.7165	11.4181	9.9648	11.3164	24.0751	26.5256	31.4191	177.936	-1.35244	-0.02573	0.0127299	1.00793	-1.32671	0.0142229
Q96KC8	DNAJC1	0	7.47101	6.94257	4.51795	1.64572	3.09721	1.71147	6.92737	8.79049	7.28042	15.6673	-1.55244	0.280735	0.0470794	1.01719	-1.83317	0.014268
P08559-4	PDHA1	0	21.5721	17.151	18.8189	7.89416	7.34565	7.03707	18.3284	22.0179	16.8153	224.107	-1.36907	-0.00956934	0.010251	1.01985	-1.3595	0.0142747
Q9UEE5	STK17A	0	147.541	114.256	117.044	59.3657	59.6251	61.5056	111.695	98.6541	122.181	167.004	-1.06962	-0.188106	0.0194239	1.02077	-0.881515	0.0143851
O00469-2	PLOD2	0	3.43886	2.43397	3.20176	0.205836	0.427989	0	3.10458	2.87266	4.2064	55.1849	-3.83968	0.166348	0.011045	0.979119	-4.00603	0.0143667
Q9Y448	C15orf23; KNSTRN	0	13.8539	16.2769	16.2939	6.91829	5.65947	5.98308	16.1895	17.7392	13.4832	83.0813	-1.32263	0.0303557	0.00828709	1.00803	-1.35299	0.0144218
P62249	RPS16	0	81.2384	81.5043	72.7154	32.6739	33.2253	32.1458	54.9868	63.8908	68.723	789.927	-1.26395	-0.327806	0.00460015	0.847731	-0.936148	0.0144111
Q9HCN4-5	GPN1	0	33.7739	47.5502	43.2919	26.2875	22.6269	27.4092	39.9022	43.6584	46.6724	182.588	-0.707285	0.0636064	0.0563373	1.0046	-0.770892	0.0144815
Q9Y3D3	MRPS16	0	38.6045	21.155	20.7124	0.741623	5.0986	0	22.7323	33.8672	30.7751	556.101	-3.78439	0.118728	0.0467033	1.00937	-3.90312	0.0144612
Q96KA5-1	CLPTM1L	0	8.65209	6.5951	7.35133	1.68132	2.29238	0.638922	6.01052	5.17572	6.2064	94.4379	-2.29257	-0.377751	0.0133207	0.989411	-1.91482	0.0144503
O14908-1	GIPC1	0	5.80132	3.67793	1.90422	1.26848	1.00202	0	3.74569	4.64983	4.58567	30.6917	-2.32586	0.189483	0.125961	1.0005	-2.51534	0.0144473
P62424	RPL7A	0	41.9192	45.0757	36.464	24.0838	24.1756	24.5744	35.3125	39.3884	34.0294	347.863	-0.761351	-0.183278	0.016908	1.04878	-0.578073	0.0144733
Q15003	NCAPH	0	25.0316	26.1812	27.5819	8.73035	10.7204	12.1743	21.8141	27.1924	26.7899	228.436	-1.31703	-0.0559695	0.00590893	0.982275	-1.26106	0.0144636
P48509	CD151	0	74.1773	79.631	107.069	33.4988	29.1216	32.1633	63.8549	82.2753	80.0589	118.574	-1.46066	-0.205844	0.0260415	0.962805	-1.25482	0.0145145
Q8IWZ3-6	ANKHD1-EIF4EBP3; ANKHD1	0	13.5412	11.1039	11.7421	5.19903	4.43689	5.07196	9.14754	10.5305	11.6109	61.2356	-1.30684	-0.217779	0.00939084	1.04928	-1.08906	0.0145085
P55061-2	TMBIM6	0	156.588	126.106	148.337	46.2584	50.6254	56.1692	92.7526	87.8763	105.678	298.782	-1.49376	-0.590226	0.00899279	0.711154	-0.903532	0.0145015
Q99714-1	HSD17B10	0	4.49278	4.85877	8.02819	0	0	1.33637	5.726	4.23378	5.40545	63.3474	-3.70102	-0.177736	0.0392946	0.988416	-3.52328	0.0145002
Q96KP4	CNDP2	0	3.96062	4.3211	2.19487	0.5249	0	0	4.43969	3.07047	3.24994	39.4156	-4.31898	0.0385223	0.0320092	1.01451	-4.3575	0.0144898
Q9UBT2	UBA2	0	15.8493	15.1047	10.0465	6.64395	7.90808	4.20179	16.1618	19.7538	16.8821	237.692	-1.12846	0.364835	0.0647834	1.02635	-1.49329	0.0145395
O75794	CDC123	0	7.27462	8.21633	8.49625	2.4786	3.00819	1.7427	6.34242	5.43911	6.58541	19.6465	-1.7303	-0.385153	0.00786791	0.769241	-1.34515	0.0146003
Q7LBR1	CHMP1B	0	58.5032	60.9006	57.2033	28.6708	19.4433	16.6405	47.5119	52.5508	51.1852	436.316	-1.44749	-0.223628	0.0088476	0.702438	-1.22386	0.0146075
P17987	TCP1	0	15.1713	17.685	15.6047	9.28113	8.87313	7.478	15.6355	19.27	16.9593	105.94	-0.918866	0.097932	0.012559	0.966288	-1.0168	0.0146381
P62873	GNB1	0	93.1825	88.629	82.7877	32.3747	42.8746	30.6306	77.503	86.9752	71.4286	8.7748	-1.32138	-0.165592	0.0077269	1.04158	-1.15579	0.014658
P51784	USP11	0	5.40752	4.93687	1.93928	1.64883	1.11436	0	4.52682	5.52616	5.11961	27.7641	-2.15234	0.304726	0.114824	0.965792	-2.45706	0.014681
Q9UL33-1	TRAPPC2L	0	10.7482	10.4182	6.06481	2.40973	2.17662	0.154993	7.85965	7.92778	9.76154	52.7068	-2.52189	-0.0919949	0.0383117	1.01017	-2.4299	0.0146779
P07947	YES1	0	44.5234	37.2927	30.7717	0	3.12801	0	24.1292	20.4622	31.1809	330.859	-5.16966	-0.571308	0.0104306	1.00916	-4.59836	0.0146642
Q8WVT3	TRAPPC12	0	22.1213	24.4174	17.4098	10.5506	11.0765	6.09071	21.5302	25.3724	23.1967	445.432	-1.2061	0.13249	0.0356579	0.963852	-1.33859	0.0146544
Q9NYA1-2	SPHK1	0	33.5545	34.451	33.8584	11.3661	17.0591	9.31971	30.6692	32.2359	29.164	381.233	-1.43228	-0.145851	0.00983926	0.798319	-1.28643	0.0146532
P98082	DAB2	0	9.23966	6.05037	5.26657	1.12257	2.47589	0.506149	7.97819	6.52188	8.74435	47.7352	-2.32429	0.177283	0.0468332	0.992466	-2.50157	0.0146368
Q9UBP6	METTL1	0	12.8679	22.9131	22.6787	10.2529	13.1174	10.7791	21.6988	22.3734	19.1123	55.5433	-0.775583	0.112128	0.145313	1.00053	-0.887711	0.0147133
Q9NNX1-2	TUFT1	0	18.6969	26.9211	26.9594	8.57354	10.5012	9.91116	23.095	18.9833	19.0679	25.6425	-1.32417	-0.247258	0.0285693	1.01916	-1.07691	0.0147316
P0DMV8	HSPA1A; HSPA1B	0	36.4643	39.8799	32.012	12.3521	13.6395	10.3398	32.4816	40.8115	44.7425	810.732	-1.57649	0.123441	0.00902892	0.980859	-1.69993	0.0147268
O43688-2	PPAP2C; PLPP2	0	38.8332	42.1208	30.9981	11.4887	7.35052	5.00706	22.177	21.4347	23.352	150.695	-2.23104	-0.74143	0.0134275	0.736245	-1.48961	0.0147526
Q9UN86	G3BP2	0	35.7622	39.482	39.7187	19.5547	22.8421	18.7124	35.9385	44.3093	40.3299	194.891	-0.911708	0.068795	0.00862581	0.982624	-0.980503	0.0147628
P15880	RPS2	0	91.3665	84.1151	75.4311	30.8992	24.3937	28.395	68.3332	92.4119	79.8368	532.868	-1.5841	-0.0606571	0.00749178	1.00443	-1.52344	0.0148545
Q9NZW5	MPP6	0	17.6138	22.2902	12.4592	7.78541	8.15185	4.3483	16.1369	18.9478	19.2336	229.669	-1.3681	0.0528877	0.0659608	1.00755	-1.42099	0.0148334
Q9NR83	SLC2A4RG	0	9.99536	14.2063	8.96031	2.45019	2.14642	3.74684	12.3724	10.4533	9.04695	2.60972	-1.99081	-0.0572113	0.031362	1.01104	-1.9336	0.0148491
O00560-1	SDCBP	0	40.3322	42.0213	35.1765	10.5747	11.6907	4.92468	33.4612	45.213	36.9507	207.777	-2.11188	-0.0235766	0.00839449	1.00908	-2.0883	0.0148338
Q99985	SEMA3C	0	27.3513	24.9659	23.3974	8.35369	9.28874	7.32403	22.9661	31.9233	27.6006	68.6644	-1.60058	0.123648	0.00580945	0.973419	-1.72423	0.0148833
Q01831	XPC	0	67.1667	62.1901	79.3804	47.1831	44.4102	42.6148	65.1134	76.9238	73.1514	547.355	-0.637215	0.0439139	0.0345641	1.01032	-0.681129	0.014863
Q9Y320	TMX2	0	22.9306	21.3688	16.3599	7.29611	9.57034	8.32228	19.2256	15.6185	18.7462	129.135	-1.26795	-0.178757	0.0234647	1.01618	-1.08919	0.0148791
Q99733-2	NAP1L4	0	9.74795	13.2104	11.8618	1.61692	3.40268	2.38101	10.0566	13.5262	10.3687	222.712	-2.2342	-0.0364449	0.0124331	1.00942	-2.19776	0.0148576
Q9Y2Q9	MRPS28	0	40.3084	42.9487	26.2131	6.59143	15.3132	9.90942	32.3765	29.7521	35.479	359.039	-1.7828	-0.165473	0.0385434	0.980171	-1.61733	0.0148814
Q6UX71-1	PLXDC2	0	20.3964	15.3745	17.3664	5.05408	6.42856	3.82813	12.9148	16.4217	13.8903	165.997	-1.79518	-0.297802	0.0134486	1.02082	-1.49738	0.0148614
Q02878	RPL6	0	47.1475	43.2045	31.4552	20.584	24.339	14.4293	49.3274	56.0405	45.5041	895.054	-1.03722	0.308725	0.0553035	1.03966	-1.34595	0.0148798
P02461	COL3A1	0	13.477	17.5077	15.6056	15.12	8.6074	7.19945	29.4306	30.0569	34.4775	13.562	-0.591168	1.0121	0.208829	0.440061	-1.60326	0.014913
O14777	NDC80	0	10.1226	13.1225	9.84826	3.03657	3.67654	3.48397	8.4989	11.6628	10.67	74.0536	-1.69838	-0.102126	0.0149367	0.984887	-1.59626	0.0149124
Q9H0U9	TSPYL1	0	49.8552	38.6267	45.8632	21.0222	21.0155	15.6834	44.0074	36.1613	39.8557	115.435	-1.21877	-0.162617	0.0162786	1.01674	-1.05616	0.0149408
Q9Y3F4	STRAP	0	30.7964	28.7199	25.609	8.43414	3.09645	5.60591	25.0829	34.3825	27.1139	123.869	-2.31252	0.0244336	0.00817973	1.00982	-2.33695	0.0150172
O95861-1	BPNT1	0	18.0741	14.2973	27.5564	14.2899	11.9666	9.46206	24.7437	25.6792	29.6816	223.808	-0.746553	0.418658	0.209195	1.03999	-1.16521	0.01506
P09001	MRPL3	0	36.3311	34.8205	27.7894	21.6599	17.3628	15.0381	31.7996	35.0056	35.0098	207.368	-0.871986	0.0413087	0.0369706	1.00996	-0.913295	0.0150496
Q8WZ82	OVCA2	0	20.2228	20.6778	18.9088	6.14105	3.26149	8.40942	18.3139	16.3101	18.2231	72.8634	-1.74752	-0.178547	0.0105079	0.956289	-1.56898	0.0150827
O75792	RNASEH2A	0	37.0625	43.4168	32.0859	13.9484	12.5018	8.21821	28.9767	31.0793	36.7556	189.672	-1.69907	-0.217509	0.0154205	1.02767	-1.48156	0.0151757
Q99961	SH3GL1	0	27.1715	28.5964	24.5722	10.8393	11.5052	3.66321	26.9996	26.3838	26.7078	334.413	-1.62718	-0.00447597	0.0175976	1.02046	-1.6227	0.0151704
Q14683	SMC1A	0	6.96219	11.3486	7.13236	3.31498	2.48968	2.76581	8.0712	11.1319	9.22143	123.514	-1.56983	0.159857	0.0522881	0.991813	-1.72969	0.0152151
Q8NC51-1	SERBP1	0	41.7912	16.0216	50.7423	7.07276	9.49705	11.2819	30.8141	35.4029	43.145	155.175	-1.96259	0.0106835	0.124119	1.02047	-1.97327	0.0152232
P25789	PSMA4	0	39.2039	37.6718	37.3605	16.9782	15.0464	14.6425	33.5198	44.6477	39.0808	411.459	-1.29154	0.0375471	0.00383363	1.00827	-1.32909	0.0152406
Q9Y230	RUVBL2	0	11.6544	15.0936	10.9181	3.81323	6.18394	4.13131	11.7337	14.7033	14.9422	137.669	-1.41466	0.135636	0.0274065	0.981332	-1.5503	0.0152414
Q01650	SLC7A5	0	14.713	20.2633	23.6316	6.214	8.32168	1.25678	20.9266	19.9129	20.2742	210.983	-1.89186	0.0604014	0.0425008	1.01028	-1.95226	0.0152231
Q8NE01	CNNM3	0	3.8798	5.70712	5.21957	1.03696	0	0	4.12257	5.70229	4.27624	25.1677	-3.8358	-0.0704201	0.0150144	1.0094	-3.76538	0.0152584
Q9HB07	C12orf10	0	9.83991	7.22081	7.81143	2.58443	3.83888	1.68395	7.00469	7.42303	7.32529	139.832	-1.61724	-0.193317	0.0247629	1.02598	-1.42393	0.0152451
P83881	RPL36A	0	17.813	25.8092	20.1404	6.38326	9.99972	7.12172	21.36	17.9247	22.69	245.576	-1.43976	-0.0410306	0.0290412	1.00787	-1.39873	0.0152443
O60547-1	GMDS	0	6.43894	9.90961	3.10765	0	2.10872	0	9.05439	13.3381	10.4995	223.671	-3.20579	0.757506	0.106461	1.02525	-3.96329	0.0153248
O94985-1	CLSTN1	0	4.1596	6.1559	3.52747	1.77276	1.9961	0	8.70665	10.8028	12.7863	21.6427	-1.87695	1.22219	0.072633	0.734457	-3.09914	0.0153382
Q7Z5L9-2	IRF2BP2	0	136.518	150.402	131.881	72.9692	89.9037	91.9777	134.897	128.559	141.006	716.532	-0.716613	-0.0502634	0.0170952	0.980191	-0.666349	0.0153358
Q9NNW5	WDR6	0	19.826	20.2738	5.03377	1.50816	0.950461	0.446794	18.1809	22.1393	13.878	123.168	-3.95738	0.264046	0.103777	0.986809	-4.22143	0.0153472
Q03111	MLLT1	0	18.1057	24.9482	17.0633	12.8696	9.52594	8.19067	24.1012	20.616	22.493	69.9591	-0.974896	0.160901	0.0658192	0.95888	-1.1358	0.0153402
P31327-3	CPS1	0	17.0959	21.7117	15.8988	9.6284	10.3615	8.23982	18.9471	23.4765	19.349	301.479	-0.954492	0.175257	0.0347437	1.01253	-1.12975	0.0154014
Q68BL7-1	OLFML2A	0	30.7513	35.439	26.2237	18.6595	12.5969	12.2896	33.2131	29.2138	31.8612	119.65	-1.08557	0.0289623	0.0327422	1.00818	-1.11453	0.0153826
Q13620-1	CUL4B	0	12.4524	7.57676	10.7918	5.61634	7.0574	4.88016	11.2858	12.2546	10.6997	121.768	-0.812116	0.151779	0.102743	0.979461	-0.963896	0.015364
Q06481	APLP2	0	41.7985	47.8379	57.5887	24.4331	29.2391	18.8779	49.7785	54.768	60.747	95.6873	-1.02097	0.167007	0.0375664	1.01151	-1.18798	0.015395
Q9Y6E2	BZW2	0	23.8664	30.6638	19.8954	11.2537	12.3217	12.4895	23.0193	28.3843	23.1455	346.615	-1.0452	0.00239275	0.047531	1.02171	-1.0476	0.0153767
Q99536	VAT1	0	4.25312	4.34562	2.52716	0	0.595738	0.251766	2.35158	3.34484	3.45375	88.035	-3.71456	-0.28205	0.0244596	0.9615	-3.43251	0.0154232
Q9BT09	CNPY3	0	21.9262	22.9659	21.542	10.0751	11.9621	6.62052	21.4963	25.0744	22.3764	388.922	-1.213	0.0535681	0.0133012	0.980014	-1.26657	0.0154609
Q13443	ADAM9	0	9.61508	8.00921	8.43711	1.8179	4.11638	4.36319	11.3894	15.146	15.0075	64.7639	-1.33962	0.672688	0.0242828	0.74153	-2.01231	0.0154541
P78316	NOP14	0	11.5881	17.9163	24.6503	3.8286	4.13263	8.94457	21.2861	26.4993	20.9426	87.8912	-1.67957	0.343812	0.0891963	1.00393	-2.02338	0.0154838
P51610-4	HCFC1	0	5.74147	3.38441	1.31079	0	0	0	2.77481	1.84228	3.03391	79.3377	#NUM!	-0.447941	0.110399	0.982483	#NUM!	0.0156048
Q9UK76-2	HN1; JPT1	0	23.7156	23.6477	24.6724	5.507	7.10398	1.93921	15.6777	15.7147	15.4654	173.204	-2.30767	-0.620421	0.00642194	0.0428084	-1.68725	0.0156111
Q9BVV6-3	KIAA0586	0	8.60364	11.5551	7.81048	2.74222	4.85063	4.5123	8.84607	10.2116	9.27613	11.8479	-1.20822	0.0186851	0.04779	1.01577	-1.22691	0.0156016
P10809	HSPD1	0	26.4373	22.619	21.4559	5.20311	7.16247	4.59359	18.7588	25.0397	26.6677	208.003	-2.05581	-0.000940956	0.00817627	1.02165	-2.05487	0.0155892
Q9H936	SLC25A22	0	12.8446	11.8823	13.6864	3.42918	4.73533	0	13.3572	17.2638	15.9914	448.396	-2.23417	0.279109	0.0169093	1.00703	-2.51328	0.0156129
P35221	CTNNA1	0	48.6718	57.8113	50.0286	20.6424	19.2638	14.3126	56.1973	42.2485	50.012	116.365	-1.5294	-0.0762185	0.00869642	0.986244	-1.45319	0.0156621
Q9NSD9	FARSB	0	15.3151	11.1686	9.41668	3.5965	5.32146	3.6737	9.75147	12.0187	10.0115	206.044	-1.51153	-0.175803	0.0435167	0.981048	-1.33573	0.0156859
Q9BUF5	TUBB6	0	3.20571	5.76791	4.03956	0	1.01835	0	4.1669	5.67276	6.30773	77.0958	-3.67567	0.311326	0.0326796	1.00896	-3.987	0.015811
P55081	MFAP1	0	19.7588	17.0849	11.1082	6.99572	6.93621	6.15412	19.1819	14.6085	15.7293	175.257	-1.2554	0.046411	0.0601745	1.00836	-1.30181	0.0158813
Q13243-1	SRSF5	0	38.5845	32.801	27.0549	17.5397	11.3477	10.4416	28.2168	29.6747	30.8606	170.061	-1.32366	-0.149469	0.0315707	0.957125	-1.17419	0.015922
P52701	MSH6	0	6.88758	9.84298	9.41068	3.91751	4.22867	3.28077	8.78047	9.77781	7.55502	99.395	-1.19389	-0.00154246	0.0292654	1.02118	-1.19235	0.015907
Q7RTV0	PHF5A	0	52.4265	61.9069	51.4994	27.6132	29.1967	22.4905	47.6886	57.1012	58.9313	362.416	-1.06433	-0.0184881	0.0140123	1.01126	-1.04584	0.015889
P14649	MYL6B	0	19.4208	27.1282	17.6361	13.2739	9.93129	11.6433	25.1266	22.7824	20.6665	316.811	-0.881138	0.0954558	0.0785755	1.00009	-0.976594	0.0158746
Q16658	FSCN1	0	30.6146	34.0545	30.9004	20.1852	14.1779	14.2288	29.7882	30.2741	31.2002	277.755	-0.975835	-0.0665294	0.0161317	1.0208	-0.909306	0.0158613
P11142-1	HSPA8	0	14.291	24.5321	15.4304	4.33618	8.43277	6.64223	26.8769	33.048	23.4272	348.26	-1.48283	0.619503	0.0703452	0.983556	-2.10233	0.0158767
P54920	NAPA	0	8.54043	6.6174	8.6063	4.33229	2.39363	2.9486	7.16564	8.07006	7.67855	72.8213	-1.29652	-0.0525403	0.0260362	1.00378	-1.24398	0.0159331
Q99784	OLFM1	0	75.7053	79.6935	64.7513	42.1949	35.1869	41.7833	72.1104	86.2423	71.64	254.239	-0.885525	0.0631014	0.0167749	0.989025	-0.948626	0.0159329
Q8IWT0	ZBTB8OS	0	13.3845	9.77622	14.1508	6.85681	6.56832	5.02695	14.1589	18.4801	15.31	245.499	-1.01584	0.361882	0.0421704	1.02821	-1.37772	0.0159238
Q9Y617-1	PSAT1	0	27.739	28.7168	22.4191	13.3932	15.587	13.2737	24.4903	30.6363	29.4202	345.857	-0.900481	0.100185	0.0220955	0.981702	-1.00067	0.0159113
P51571	SSR4	0	20.1005	15.2044	17.2682	7.9463	8.0533	9.40183	14.3157	17.3015	15.0147	174.331	-1.04942	-0.173012	0.020165	1.00884	-0.876405	0.0158923
Q5VT79	ANXA8L1	0	51.64	57.1697	29.3566	23.4377	29.6595	24.2365	42.2958	47.7031	49.9718	527.694	-0.837238	0.0187183	0.150414	1.02047	-0.855956	0.0159291
Q15365	PCBP1	0	20.4508	20.5675	21.6186	9.31576	7.44303	7.93602	18.6436	21.8435	16.8508	138.329	-1.3428	-0.127522	0.004137	1.0086	-1.21528	0.0159207
P49321	NASP	0	12.7752	9.19786	11.07	3.50953	4.47051	3.08744	13.6996	10.6769	15.071	54.5941	-1.57802	0.255588	0.0172752	1.0235	-1.83361	0.0159489
Q10570	CPSF1	0	10.9296	9.49613	7.40405	7.1891	5.7066	4.52811	13.9608	12.8822	11.6843	85.9361	-0.675567	0.469252	0.111322	0.907311	-1.14482	0.0159491
Q08211	DHX9	0	21.9739	27.7578	23.0987	12.8298	11.4203	8.54408	21.9504	26.1979	22.6376	217.148	-1.1511	-0.0410819	0.0196637	1.00891	-1.11002	0.0159403
P55036-1	PSMD4	0	37.9234	36.4903	31.8948	16.0254	15.9568	13.3868	30.5178	39.921	34.4901	406.322	-1.22848	-0.018845	0.0084996	1.01165	-1.20963	0.0159711
P42696	RBM34	0	28.3923	24.9567	23.6069	6.1965	10.3998	5.60589	23.8121	27.7174	21.1784	250.454	-1.79333	-0.0819187	0.0106885	0.993059	-1.71141	0.0159633
O14545	TRAFD1	0	103.295	107.245	97.5052	50.3726	54.0367	49.5213	80.0777	98.6764	91.4909	80.392	-1.00086	-0.188874	0.00434933	1.01828	-0.811988	0.0159651
P23921	RRM1	0	16.1581	18.1146	11.3851	5.89085	3.96957	6.58251	16.7508	15.7094	12.9027	184.238	-1.47339	-0.00934644	0.0375665	1.02072	-1.46405	0.0159466
Q15907	RAB11B	0	20.0008	20.5498	13.9044	4.75874	4.75112	2.80608	17.0744	23.8809	17.9199	253.401	-2.14454	0.112595	0.0187881	0.992346	-2.25713	0.0159453
Q86V81	ALYREF	0	44.3184	45.4614	44.6478	18.513	22.9085	13.9393	41.5192	43.9329	37.2727	292.584	-1.27989	-0.131403	0.00851251	1.02393	-1.14849	0.0159457
Q9BQ67	GRWD1	0	9.8223	9.42266	8.43774	5.41964	3.75879	3.47518	9.67213	8.58847	10.1128	24.2619	-1.12943	0.0355544	0.0162934	1.00814	-1.16499	0.0159973
Q13347	EIF3I	0	17.9068	14.5124	13.7574	5.47899	6.26707	5.87021	12.6201	15.7846	12.4011	98.5757	-1.39025	-0.178387	0.0142728	1.0102	-1.21187	0.0159785
Q9Y4A5	TRRAP	0	0.312959	0	1.05903	0	0.150183	0	1.57404	2.16709	1.38916	34.1259	-3.19148	1.90277	0.374399	0.848813	-5.09425	0.0159897
Q8ND56	LSM14A	0	1.34875	2.23738	0	0	0	0	3.45746	2.48429	4.16402	88.653	#NUM!	1.49468	0.225819	0.967632	#NUM!	0.0159758
Q9C005	DPY30	0	24.8262	23.6101	25.7637	9.97548	6.21619	5.73107	20.0757	17.6256	21.8262	317.83	-1.75899	-0.317861	0.0070848	0.781344	-1.44113	0.0159548
P51003	PAPOLA	0	10.5078	10.2643	8.93175	3.81323	0.480608	2.70475	10.2272	9.12367	9.23668	27.2817	-2.08551	-0.0552659	0.0158829	0.991885	-2.03025	0.0159583
Q9NPF5	DMAP1	0	23.6643	13.6365	16.6701	7.67042	7.7909	8.69509	16.8954	16.2142	20.6889	124.194	-1.15977	-0.00461626	0.0721185	1.02012	-1.15516	0.0159456
P62280	RPS11	0	39.1342	39.5353	35.1088	11.4405	13.0244	13.234	37.2177	27.4115	33.7372	77.2934	-1.59363	-0.209989	0.00448941	1.04608	-1.38365	0.0159396
Q3SXM5	HSDL1	0	12.9125	6.75273	7.75881	3.85603	2.89432	2.8065	9.51657	9.4501	12.4863	157.432	-1.52083	0.197756	0.0856806	0.990972	-1.71859	0.0159305
P62847-4	RPS24	0	8.68887	7.86871	7.96518	2.01381	3.50609	3.03569	7.597	6.42299	6.5248	86.6074	-1.51918	-0.255349	0.00824866	0.91805	-1.26383	0.0159672
P53634-1	CTSC	0	3.83861	6.98784	5.25096	2.59241	3.69511	3.09623	5.77628	6.49686	5.6511	32.4175	-0.776799	0.156877	0.151722	0.991645	-0.933676	0.0161265
Q8N2K0-2	ABHD12	0	13.5438	9.92264	11.5423	6.41848	4.89767	5.38576	10.1522	11.864	12.6954	126.974	-1.0677	-0.0122965	0.0264268	1.01929	-1.05541	0.0161413
Q08629	SPOCK1	0	15.0671	17.6043	13.6981	16.0552	12.4901	13.7744	26.4551	23.3281	27.9642	129.111	-0.131847	0.745618	0.527655	0.578331	-0.877466	0.0161605
P38646	HSPA9	0	34.0767	30.0533	32.2725	13.556	16.3642	13.2604	32.642	37.9635	29.1558	288.306	-1.15868	0.0494091	0.00713501	1.00411	-1.20809	0.0161814
P32969	RPL9	0	66.1835	60.5397	54.1003	23.4685	29.9529	18.2817	59.6914	49.669	59.331	82.5816	-1.33448	-0.100196	0.0137769	0.967168	-1.23428	0.0161975
P26583	HMGB2	0	9.05675	5.00894	11.9077	3.58521	2.91013	2.24215	10.1395	13.3999	9.87065	364.266	-1.57175	0.363242	0.10287	1.01156	-1.93499	0.0162196
Q15233	NONO	0	27.0202	25.4043	30.4754	8.50856	14.0984	8.76677	26.8564	34.9707	33.8754	214.061	-1.40182	0.207186	0.0144956	1.03445	-1.609	0.0162371
Q14684	RRP1B	0	13.113	11.0809	10.7675	3.11323	2.96002	5.34875	10.3175	10.3297	9.00992	214.432	-1.61395	-0.237383	0.014201	1.01939	-1.37657	0.0162862
Q9BR76	CORO1B	0	17.7788	14.7872	16.2719	6.7605	6.97444	4.26585	19.0924	15.1453	20.273	199.198	-1.43994	0.158542	0.0114509	1.01066	-1.59848	0.0162823
P15408-1	FOSL2	0	82.7011	103.086	76.9423	52.0124	51.9716	43.9523	79.3305	70.4977	78.9628	289.115	-0.828603	-0.19955	0.0369144	1.02742	-0.629053	0.0162792
Q7L2E3-2	DHX30	0	17.8658	13.3927	13.1304	4.95252	5.8664	5.6293	12.4688	14.2678	16.935	181.638	-1.43227	-0.0235039	0.0207033	1.01491	-1.40876	0.0162662
P14868	DARS	0	8.34665	9.47885	7.48812	2.66926	3.72725	2.0041	7.72672	10.0794	8.33709	109.973	-1.59135	0.0465205	0.0141642	1.00837	-1.63787	0.0163165
Q9UIF9-1	BAZ2A	0	29.9495	24.2017	28.8527	10.871	9.92137	11.6543	20.7283	19.9689	24.927	197.001	-1.35511	-0.338954	0.00978994	0.997966	-1.01616	0.0164193
P63244	GNB2L1; RACK1	0	36.5107	38.8524	38.1437	20.8171	15.2312	11.0603	39.9264	46.3909	38.116	79.2554	-1.26872	0.132593	0.0135151	1.03839	-1.40131	0.0164424
P17900	GM2A	0	14.5182	13.3535	16.3463	6.10194	4.91895	4.4334	12.1049	14.691	11.4152	99.057	-1.51662	-0.210639	0.00924447	1.03299	-1.30599	0.0164558
Q9UHA2	SS18L2	0	3.19975	10.4434	4.49801	0.107198	1.33351	0	6.88173	4.93732	5.08922	50.8568	-3.65442	-0.101536	0.136233	1.00895	-3.55288	0.0164405
Q9H2G9-1	BLZF1	0	10.1648	10.9225	8.90352	3.43385	4.47597	5.40645	10.3677	9.53618	8.6906	25.8799	-1.17133	-0.0687845	0.0165189	0.992029	-1.10255	0.0164271
A6NED2	RCCD1	0	12.1233	13.8105	11.1392	8.87899	6.89579	5.78482	15.9595	16.1142	13.7326	110.74	-0.782042	0.305172	0.0413491	0.973004	-1.08721	0.0164709
P37235	HPCAL1	0	3.62904	5.87018	6.93861	0	1.4367	0	6.941	4.87731	5.47359	244.798	-3.51619	0.0730763	0.0365014	1.00982	-3.58927	0.0165527
Q12805	EFEMP1	0	7.89276	9.29259	8.08673	3.47782	5.59033	4.56786	12.4389	14.9719	11.3537	12.2559	-0.890123	0.617192	0.0287353	0.745592	-1.50731	0.0165458
Q09666-1	AHNAK	0	15.6609	13.0923	12.9055	6.86381	6.45029	4.6413	11.3741	13.8385	13.1041	132.956	-1.2142	-0.120643	0.0152326	0.958641	-1.09356	0.0165421
O00154	ACOT7	0	3.78369	9.92305	8.19683	4.00953	2.83309	1.87928	7.85926	8.43098	7.13159	107.479	-1.32845	0.0966879	0.156593	1.00724	-1.42514	0.0165239
Q8NBJ5	COLGALT1; GLT25D1	0	7.04406	2.93509	3.75592	2.98034	4.4524	3.22399	6.66619	6.57694	6.73755	67.6662	-0.366099	0.540741	0.580157	1.04808	-0.906841	0.0165176
P34896-1	SHMT1	0	6.56246	11.0017	12.1269	1.49805	1.82045	0	7.88374	8.84626	11.5243	241.861	-3.16142	-0.0715556	0.0315357	1.00952	-3.08987	0.01652
P62995	TRA2B	0	36.557	36.7059	37.2838	20.4477	17.208	16.3767	35.778	45.159	37.3368	132.235	-1.03276	0.0974738	0.00498891	0.959103	-1.13023	0.0165128
Q9BVM2	DPCD	0	1.06062	0.85039	0.781709	0	0.525996	0	3.36314	2.1882	2.74464	35.4698	-2.35594	1.62335	0.0566482	0.647578	-3.97929	0.0165134
P54577	YARS	0	30.8635	21.8282	24.4023	9.60952	14.6104	7.64956	25.7312	30.3034	31.6991	339.603	-1.27444	0.186512	0.0392111	1.01641	-1.46095	0.0164987
Q86V21-1	AACS	0	15.6974	13.9176	16.0067	9.33249	10.8635	12.8659	18.2254	19.0676	20.4909	218.132	-0.464553	0.340947	0.0664539	0.730203	-0.8055	0.0166122
O00291	HIP1	0	20.9591	27.7944	14.4745	16.2817	10.5968	10.8978	30.1928	28.6366	25.5475	471.861	-0.743082	0.416284	0.19946	1.04028	-1.15937	0.0166071
P05455	SSB	0	13.5005	14.9628	14.5859	7.62296	4.74648	3.21055	13.8245	13.8946	14.6681	169.714	-1.46629	-0.0223572	0.0168664	1.00517	-1.44393	0.0165862
Q9H9C1-1	VIPAS39	0	5.29534	0.891277	4.56705	1.05253	1.01365	0.642737	2.73882	3.80775	3.78276	44.5853	-1.98904	-0.0580828	0.204091	1.01542	-1.93096	0.0165811
Q9H6F5	CCDC86	0	71.8427	49.7677	61.146	20.4175	24.5775	11.1667	54.6264	68.2668	73.7505	400.773	-1.70227	0.105663	0.0239409	0.986085	-1.80793	0.0166087
Q6UW56-3	ATRAID	0	57.828	54.241	57.3837	23.344	18.49	14.7633	41.4603	51.6285	53.0802	470.532	-1.58208	-0.213247	0.00538091	1.0223	-1.36883	0.0165973
P05026	ATP1B1	0	21.9824	18.0047	13.6404	15.8035	7.51064	5.67553	32.2223	31.8652	29.7885	116.508	-0.887434	0.807783	0.18423	0.648162	-1.69522	0.0166723
P08621-1	SNRNP70	0	31.4846	39.2991	37.0687	24.0599	20.0806	15.9457	35.2844	36.3206	37.2557	452.826	-0.843953	0.0134238	0.0328089	1.01179	-0.857377	0.0166601
Q9NU53	GINM1	0	15.656	11.5575	19.9118	7.42568	3.87231	3.70126	16.7861	15.5024	20.2057	61.7001	-1.65161	0.155659	0.0493964	0.992742	-1.80727	0.0167247
Q8NF91	SYNE1	0	0	2.14761	0.837163	0.259532	0	0.35966	1.3753	1.08594	1.08016	22.2832	-2.26916	0.246698	0.386975	1.00716	-2.51586	0.0167932
P41221	WNT5A	0	5.53784	14.1637	14.4628	3.11011	5.98197	3.58452	11.8887	11.2133	13.9435	89.5569	-1.43032	0.116808	0.14849	1.00952	-1.54713	0.0168839
O60934	NBN	0	7.02385	4.04734	4.11593	2.19941	2.6095	0.983645	5.32808	5.93982	6.51292	64.2355	-1.39057	0.227473	0.100161	0.968221	-1.61805	0.0169532
Q01469	FABP5	0	66.9307	68.5166	71.8065	26.6469	31.5831	22.8905	61.911	54.3362	70.26	306.953	-1.35326	-0.152166	0.00503007	1.0333	-1.20109	0.0169577
P04156-1	PRNP	0	45.0373	47.8392	50.5337	18.242	20.5874	18.7363	40.6618	46.8856	55.066	534.211	-1.31686	-0.0080375	0.00442828	1.02022	-1.30883	0.0169496
Q9UI95	MAD2L2	0	25.1648	23.6519	21.7206	6.8891	7.59148	0.924638	22.6781	24.0924	19.4137	103.907	-2.19497	-0.0919003	0.0129878	0.966322	-2.10307	0.0169735
P30046	DDT	0	17.6088	19.6775	17.6735	9.31362	5.99579	5.8433	15.5957	19.4251	18.2206	361.568	-1.37753	-0.0458269	0.0111874	1.00633	-1.33171	0.017042
P04181-1	OAT	0	7.63939	8.2703	4.99187	2.53191	2.97938	1.40907	6.53255	6.6299	8.23005	31.2391	-1.59469	0.0334951	0.0440898	1.01208	-1.62819	0.0170398
P00374	DHFR; DHFRP1	0	11.0451	14.3744	15.9694	5.74611	7.35876	5.88513	11.6011	13.788	14.6924	68.0134	-1.124	-0.0463048	0.0325181	1.0108	-1.0777	0.0170635
Q9Y2H6	FNDC3A	0	4.057	5.52505	3.98128	0.67626	1.66226	0.873702	4.59564	5.42572	6.66551	89.0644	-2.07807	0.299002	0.0214617	1.02785	-2.37707	0.0170499
P26358-1	DNMT1	0	38.1695	38.0973	41.0234	20.5482	24.9873	19.8235	35.6412	35.6175	40.6529	72.5164	-0.843624	-0.0677226	0.00978044	0.958076	-0.775901	0.0170836
Q9NRG4	SMYD2	0	66.0384	78.2354	61.3623	34.1226	33.876	24.1809	55.2282	62.5363	66.1297	564.775	-1.15758	-0.161218	0.0188027	1.02081	-0.996358	0.0170732
P33992	MCM5	0	13.4674	13.7406	10.7238	5.0533	3.45745	3.93336	11.5499	14.641	16.4612	138.585	-1.60794	0.169209	0.0128362	0.954828	-1.77715	0.0170541
P62269	RPS18	0	17.728	30.3672	19.2676	4.91634	4.4669	6.33162	24.8519	31.2206	20.8811	496.098	-2.09982	0.192037	0.0423226	0.992051	-2.29186	0.0170999
P25963	NFKBIA	0	155.434	151.943	156.591	99.7576	97.7862	106.031	140.002	126.039	132.254	345.269	-0.611972	-0.220186	0.00405896	0.659012	-0.391786	0.0171388
Q9Y4K0	LOXL2	0	40.9275	40.3059	37.8166	12.344	17.2666	15.875	40.4496	54.6649	42.8499	84.6883	-1.38809	0.212727	0.00513564	1.03687	-1.60081	0.0171278
P40261	NNMT	0	39.7006	34.7221	39.0632	16.093	20.5626	21.6346	36.0043	43.1095	36.3733	489.345	-0.961186	0.0252205	0.0127218	1.00904	-0.986406	0.0171397
P78347	GTF2I	0	17.1321	19.0743	14.746	6.37081	7.36832	5.4334	14.6372	18.5557	20.0745	195.657	-1.41011	0.0641005	0.0134122	1.00828	-1.47421	0.0173091
Q76FK4	NOL8	0	5.97696	5.56435	4.38849	2.95525	1.49577	0.86378	6.14302	6.65529	5.79573	76.3556	-1.58364	0.223112	0.0376334	1.05015	-1.80675	0.0173264
Q7Z3T8	ZFYVE16	0	33.1982	34.8917	28.2199	15.6335	17.2415	15.7592	29.0776	36.462	37.7444	137.089	-0.985716	0.100861	0.0134534	0.983004	-1.08658	0.0173428
P58107	EPPK1	0	7.07048	6.68282	6.15052	2.65019	2.84379	1.23174	6.22726	8.17259	7.59728	134.211	-1.56529	0.144269	0.0134431	1.01662	-1.70955	0.0173632
P09960-1	LTA4H	0	4.45415	4.97373	5.0285	1.07062	2.17258	1.14887	5.83478	6.68189	4.79207	116.985	-1.71873	0.259795	0.0114792	1.0514	-1.97853	0.0174804
Q9BTE7	DCUN1D5	0	6.08473	6.68784	7.42903	5.2	4.02182	3.92898	7.89433	8.87256	7.57474	118.729	-0.619319	0.268956	0.0448841	0.993022	-0.888276	0.017557
P50238	CRIP1	0	135.921	179.643	126.266	38.514	53.3147	38.3474	109.588	138.845	153.03	2149.24	-1.76303	-0.138227	0.0201818	0.992312	-1.6248	0.0175852
Q2VPK5-1	CTU2	0	13.5674	15.5195	13.2129	8.16965	5.24375	6.45325	12.1867	12.2314	12.2339	88.3129	-1.0903	-0.206758	0.0167084	0.984489	-0.883545	0.0175777
P63096-1	GNAI1	0	32.398	25.8582	31.7388	22.612	14.6389	22.8399	37.3016	38.1811	39.7489	72.0742	-0.5827	0.35662	0.0948953	0.753702	-0.93932	0.0175768
P09758	TACSTD2	0	20.6026	9.81036	18.9253	9.78851	3.88186	5.08081	19.7871	18.3627	22.051	240.636	-1.39573	0.287075	0.113949	1.01102	-1.6828	0.0175894
O95834-3	EML2	0	27.3348	11.8643	16.7373	10.1253	12.9954	11.4826	19.3773	22.6924	23.9147	155.304	-0.692875	0.238339	0.296497	0.980666	-0.931214	0.0175802
P55084	HADHB	0	10.3073	9.50643	10.9077	3.22548	4.68989	3.49923	11.1728	15.9145	15.5064	325.925	-1.42836	0.471396	0.00802437	0.991017	-1.89976	0.0177126
P20700	LMNB1	0	18.9777	18.924	11.774	5.59727	5.53004	7.24623	14.8913	15.4987	19.6956	260.822	-1.43491	0.011854	0.0431395	1.02127	-1.44677	0.0177694
Q9UP83-2	COG5	0	15.7016	19.0009	10.3551	7.90583	7.94079	4.98545	17.8738	14.433	15.9916	194.861	-1.11296	0.100209	0.0907062	1.00381	-1.21317	0.0177639
Q96SK2	TMEM209	0	65.4827	75.036	71.3011	38.4693	33.8782	32.5382	65.5241	82.762	68.0286	504.768	-1.01402	0.0302941	0.00785	1.01019	-1.04431	0.0178148
P62875	POLR2L	0	34.3394	36.287	28.1991	15.0161	16.4559	9.70972	32.2195	30.064	27.4459	171.261	-1.26288	-0.139302	0.0202939	1.01122	-1.12358	0.0178566
P14209	CD99	0	34.2464	48.9952	43.0935	12.1374	11.8165	15.3015	29.9695	38.8375	41.2701	699.89	-1.68629	-0.198742	0.0174132	0.962374	-1.48754	0.0178875
O95721	SNAP29	0	4.68291	4.96964	6.12106	2.98716	2.3657	1.7427	4.8109	5.5555	5.00375	59.1005	-1.15253	-0.037382	0.0292634	1.00784	-1.11514	0.0180487
Q13188-2	STK3	0	5.96064	11.0898	2.70811	2.00369	1.25063	0.517007	5.19852	4.12872	4.89888	117.581	-2.38933	-0.473934	0.174516	0.980752	-1.9154	0.0180533
Q9HAV7	GRPEL1	0	8.55934	13.5874	13.0723	3.30272	4.68001	6.27403	13.599	10.9592	13.5509	263.579	-1.30471	0.113773	0.0525374	0.98242	-1.41849	0.0182633
Q9NVR0	KLHL11	0	72.3165	60.014	71.9751	53.6235	53.7298	46.2307	74.0362	73.9316	83.3536	26.326	-0.411701	0.17917	0.0620697	1.04104	-0.590871	0.0182647
O43837-1	IDH3B	0	29.3949	24.4975	27.5226	15.1761	9.35098	13.4045	25.9597	24.8868	29.2325	392.482	-1.1019	-0.0238721	0.0178182	1.01104	-1.07803	0.0182548
P61964	WDR5	0	5.64923	5.28626	8.44651	0.728403	0.54238	2.34038	5.84613	7.3296	5.63922	65.1673	-2.42418	-0.0428389	0.0369368	1.00803	-2.38134	0.018245
Q8WXI9	GATAD2B	0	13.8749	12.0137	10.7703	8.13424	6.90592	6.49043	11.3542	13.5912	12.4073	59.9277	-0.767774	0.0270539	0.0316517	1.00832	-0.794828	0.0182826
P63272	SUPT4H1	0	77.5786	85.4015	73.3107	51.3237	54.3683	51.8289	69.2604	75.1595	80.8873	307.081	-0.58502	-0.0686703	0.0149551	0.981535	-0.51635	0.0183195
Q10471	GALNT2	0	12.5143	10.1249	11.0528	3.69251	3.30773	4.15691	11.5312	8.84005	12.472	145.296	-1.59444	-0.0368057	0.00846243	1.00763	-1.55763	0.0183173
Q9H081	MIS12	0	3.52929	1.97334	0.398501	0.787157	2.09721	0.753269	9.85845	7.32781	6.78114	53.9439	-0.69799	2.02201	0.590322	0.718858	-2.72	0.0183091
P21796	VDAC1	0	3.1508	3.73085	3.10641	1.42724	1.56161	0.349716	4.99749	4.14875	5.72076	126.626	-1.58098	0.573837	0.0290966	0.840388	-2.15482	0.0184413
P82675	MRPS5	0	27.5337	24.7039	24.7959	9.84202	7.69852	7.67667	18.6743	25.3265	24.7454	216.898	-1.61108	-0.164208	0.00493311	1.01312	-1.44687	0.0184289
Q9C0C2	TNKS1BP1	0	3.52436	6.53519	4.07358	0.791828	0	0.462582	3.76772	5.6996	4.12463	93.1238	-3.494	-0.0563295	0.0380904	1.00778	-3.43767	0.0184093
Q9Y3D9	MRPS23	0	33.6394	36.2392	26.2955	13.9825	14.8785	8.05124	31.4006	38.1806	30.3807	167.673	-1.38155	0.0557305	0.0261392	1.00993	-1.43728	0.0183998
Q8WWM7-1	ATXN2L	0	18.2322	14.5117	16.133	8.86574	11.9661	6.44797	20.6825	23.1518	19.8532	170.75	-0.841318	0.381857	0.0560223	0.828672	-1.22318	0.018417
O00571	DDX3X	0	28.2368	26.0337	28.211	9.61984	10.0434	7.3884	24.6905	35.0533	28.2835	184.603	-1.60835	0.0938814	0.00455157	0.992593	-1.70224	0.0183978
Q8IVD9	NUDCD3	0	8.92022	6.73904	11.7144	5.8751	6.22458	5.82634	10.5706	13.4296	13.7918	102.998	-0.610735	0.46529	0.17051	1.02346	-1.07603	0.0184395
P05023	ATP1A1	0	14.599	13.9889	13.6793	5.75797	3.66707	2.45382	11.6525	12.3314	10.1958	115.164	-1.83114	-0.306401	0.00855886	0.738466	-1.52474	0.0184266
P42126	ECI1	0	11.9361	14.8806	9.9904	1.60213	3.5154	0.654404	15.2533	10.7833	16.3031	692.065	-2.67286	0.202028	0.018955	0.968516	-2.87489	0.0184148
Q13247	SRSF6	0	48.3172	51.6957	32.1388	18.7253	13.3284	22.9775	43.6476	58.6707	52.8921	168.724	-1.26387	0.232032	0.0523002	1.01419	-1.4959	0.0185573
Q15542	TAF5	0	18.2941	22.7822	10.2743	11.45	10.7733	13.2344	17.151	18.3085	16.7611	83.0534	-0.534282	0.0242349	0.328876	1.01894	-0.558517	0.0185604
Q01968-1	OCRL	0	28.6677	20.776	22.0591	9.68365	9.14956	5.22352	20.5237	27.8678	24.8724	256.797	-1.57156	0.0351028	0.0240448	1.0088	-1.60666	0.0186397
Q9H4A3-7	WNK1	0	16.0047	14.9709	14.0309	6.89864	5.87222	4.44097	14.8387	20.9679	18.1235	111.037	-1.38673	0.260958	0.00851684	1.03907	-1.64769	0.0187309
P98179	RBM3	0	18.914	18.2628	18.4085	7.91245	5.68214	6.09943	15.3011	13.51	17.7036	33.2232	-1.49695	-0.257015	0.00459949	0.998447	-1.23993	0.018715
Q96F63	CCDC97	0	13.3329	9.55724	11.6812	4.98113	5.59719	3.68013	10.2538	8.72299	10.4925	29.3983	-1.27776	-0.230366	0.0249338	1.03448	-1.0474	0.0187574
Q86XL3-1	ANKLE2	0	12.2	13.8844	13.1748	6.71206	5.72446	3.40824	11.3461	12.6541	11.9945	103.772	-1.30903	-0.125247	0.0150125	1.0412	-1.18378	0.0187868
P19784	CSNK2A2	0	8.81142	8.7633	5.97121	4.62062	3.5752	4.23279	7.51657	8.25732	9.56949	100.749	-0.921812	0.106131	0.0555945	0.985132	-1.02794	0.0188418
Q9UFW8	CGGBP1	0	20.3803	17.7192	14.801	3.42334	0.20666	0	19.1987	19.7547	28.9596	188.896	-3.86524	0.360404	0.0114633	1.03249	-4.22565	0.0188612
P31153	MAT2A	0	21.1104	11.32	12.5834	3.86303	1.92184	1.13218	12.1168	12.3465	17.0715	73.0802	-2.70214	-0.116047	0.0486241	1.00951	-2.58609	0.0188817
P25788-1	PSMA3	0	36.0748	31.4051	34.4646	15.5837	18.3299	11.6036	35.3577	43.9508	34.6271	331.664	-1.1633	0.160435	0.0129338	1.01973	-1.32374	0.0189121
P46783	RPS10	0	22.2679	15.629	18.7034	5.05914	5.3698	4.28657	16.8894	19.5492	25.1258	229.476	-1.94347	0.121288	0.0148919	0.984414	-2.06476	0.0189128
P24844-1	MYL9	0	27.5938	23.1399	25.2899	7.53132	12.3308	7.17465	21.0607	25.784	26.8991	143.645	-1.49152	-0.0439264	0.0132804	1.01012	-1.4476	0.0189441
P51572-2	BCAP31	0	21.2011	24.2246	34.8299	4.30408	3.43121	3.03196	24.1916	23.0365	34.6719	171.939	-2.89795	0.0292633	0.0242405	1.01554	-2.92721	0.0189236
Q12841	FSTL1	0	30.2418	39.495	42.2295	18.7039	21.0284	20.4282	35.8491	47.483	42.4407	12.7484	-0.896178	0.167755	0.0352078	0.958703	-1.06393	0.0190719
Q04695	KRT17	0	67.8843	61.0114	73.459	23.7903	23.0487	25.0757	68.1088	98.7901	77.8684	762.988	-1.49253	0.274524	0.00689503	1.03609	-1.76705	0.0191122
Q9HB96	FANCE	0	6.83939	5.96199	11.4137	4.8284	3.38897	4.34915	7.80556	8.35914	7.08795	26.4303	-0.946319	-0.0585097	0.163613	1.01021	-0.88781	0.0191029
O43818	RRP9	0	49.2431	46.8917	51.8517	30.058	18.7461	18.6839	47.4722	46.0822	50.929	353.944	-1.13276	-0.0345621	0.0171756	0.990144	-1.0982	0.0191794
P62937	PPIA	0	118.08	119.25	107.687	42.1521	30.2409	42.985	106.277	155.221	134.929	180.05	-1.5803	0.200388	0.00531827	1.00626	-1.78069	0.0192154
Q9BTW9-4	TBCD	0	1.72333	1.79366	0	0	0	0	2.05245	1.24005	2.13535	41.0546	#NUM!	0.62604	0.198111	0.960767	#NUM!	0.0192277
Q99442	SEC62	0	15.8477	13.7266	12.5807	6.86614	7.52037	5.57549	12.5354	14.3815	16.2798	6.86526	-1.07845	0.0352146	0.0171887	1.00879	-1.11366	0.0192063
P15121	AKR1B1	0	41.3724	38.5581	34.5167	8.58755	15.7611	10.9954	33.2919	26.5208	32.4152	328.981	-1.69514	-0.311407	0.00981034	0.985813	-1.38374	0.019195
Q9UBI6	GNG12	0	21.9155	17.9733	21.179	5.42256	4.46992	9.49251	18.4062	23.7458	24.7777	302.214	-1.65547	0.132234	0.0150044	0.967032	-1.78771	0.019225
Q99797	MIPEP	0	22.2381	26.1636	22.2703	13.1504	12.9353	11.1384	23.819	19.4749	20.9703	63.7939	-0.924904	-0.137124	0.0134387	1.0084	-0.78778	0.0192394
Q96T88-2	UHRF1	0	18.1902	26.0472	22.4454	10.5556	10.1848	8.1246	17.2285	21.4374	21.9373	100.529	-1.20799	-0.137922	0.0275399	0.979447	-1.07007	0.0192755
Q9NRG9-1	AAAS	0	8.23372	8.21818	5.21004	2.87899	3.18858	4.14156	6.90828	7.6646	8.92993	98.1301	-1.0853	0.117671	0.0624857	0.983292	-1.20297	0.0192966
Q9Y6M0-1	PRSS21	0	8.65288	13.0517	9.08757	2.46731	3.64975	2.75091	10.6473	15.9406	12.4625	111.95	-1.79588	0.342776	0.0297017	1.02834	-2.13866	0.0193017
Q6EMK4	VASN	0	30.8884	26.6846	25.3625	8.1286	13.2297	9.85942	23.0993	23.6234	20.0076	95.083	-1.40962	-0.313648	0.013431	0.963797	-1.09598	0.0192904
Q9Y237-2	PIN4	0	8.60459	11.226	9.37517	0	0	0	7.63346	8.99103	12.831	451.151	#NUM!	0.0122821	0.00605038	1.02142	#NUM!	0.0193223
P06858	LPL	0	17.7974	17.349	13.0458	6.74182	6.41087	4.5302	13.1858	13.1904	16.6297	112.264	-1.44645	-0.164267	0.0198476	0.955303	-1.28218	0.0193015
Q13283	G3BP1	0	20.9809	27.1954	23.3922	11.1628	14.2251	10.9981	24.5649	24.2592	30.4288	144.457	-0.975941	0.147139	0.0240795	0.958569	-1.12308	0.0192831
Q9UN81	LOC440264; L1RE1	0	6.55364	10.5001	10.7757	4.3319	6.49025	6.5863	11.1259	10.231	11.2713	102.882	-0.676821	0.229512	0.161501	1.00728	-0.906333	0.0192968
Q9H7E2-3	TDRD3	0	9.90416	13.3042	13.6538	4.38638	3.84375	6.79594	10.6281	12.3228	12.3734	91.3003	-1.29467	-0.0614795	0.0325041	1.007	-1.23319	0.0192864
Q14847	LASP1	0	58.1027	42.6476	45.05	15.0774	16.4272	20.3404	39.3897	55.1707	49.2956	421.421	-1.49172	-0.0193679	0.0193848	1.01544	-1.47235	0.0193007
Q07820	MCL1	0	27.4467	26.4315	21.844	14.3667	12.547	12.4141	18.9266	22.5479	21.6994	26.6859	-0.945166	-0.261387	0.017213	1.02109	-0.683779	0.019299
P07992-1	ERCC1	0	57.2053	52.6475	49.2366	15.6663	21.0639	11.4823	47.5884	36.9189	46.5808	304.79	-1.72236	-0.279301	0.0083541	0.995024	-1.44306	0.0193216
Q9UHI8	ADAMTS1	0	21.5029	20.6568	21.9139	12.9132	16.3197	14.9305	21.7836	25.2299	24.7311	117.863	-0.53688	0.163139	0.0188438	0.987787	-0.70002	0.0193195
Q8N335	GPD1L	0	6.74172	6.17702	4.98085	1.48268	2.01633	3.01378	5.83533	7.92802	6.9622	111.052	-1.45858	0.211483	0.0247855	1.01087	-1.67006	0.0193151
Q68CP9-1	ARID2	0	22.5026	20.2034	17.1908	9.33482	10.1141	9.29684	24.8492	26.4836	19.2216	171.469	-1.05913	0.236259	0.017145	1.02995	-1.29539	0.0193092
P06756	ITGAV	0	23.5081	21.6403	23.7076	5.99903	7.23075	7.42811	16.4106	23.3205	19.5515	129.171	-1.73689	-0.215971	0.00353222	1.0338	-1.52092	0.0192903
Q9NSI2-1	FAM207A	0	13.3705	9.22266	6.02811	1.52179	3.54358	0	8.5977	11.1301	9.33887	71.1866	-2.49835	0.0222771	0.0721456	1.01962	-2.52063	0.0192818
Q9HCG8	CWC22	0	24.8133	40.4711	27.3176	24.7194	22.1392	24.544	35.5364	39.6673	43.8105	327.059	-0.375064	0.362019	0.324773	1.04933	-0.737083	0.0194245
O94906-1	PRPF6	0	16.227	16.5609	18.272	7.56751	7.70808	7.13755	15.1214	20.9919	18.3947	140.383	-1.18785	0.0942769	0.00500848	0.989842	-1.28212	0.0194868
P07099	EPHX1	0	26.527	21.1978	17.4578	10.2058	8.48345	6.2205	20.5721	19.3601	25.2898	330.423	-1.38778	0.000870128	0.0352258	1.02245	-1.38865	0.0195109
O15439-1	ABCC4	0	10.0202	7.37461	4.84265	2.05914	0	0.581375	5.95658	4.70202	5.35744	142.975	-3.07411	-0.473476	0.0473675	1.03527	-2.60063	0.0194986
P62195-1	PSMC5	0	34.9296	34.6485	27.3803	14.4634	14.2889	15.6936	34.796	26.4642	29.5754	90.5161	-1.12531	-0.0941078	0.0155803	0.992691	-1.03121	0.0195146
Q8TAT6-2	NPLOC4	0	8.30109	13.0038	7.3536	6.57432	7.74634	4.51001	12.2711	14.0621	14.5832	199.355	-0.605879	0.513718	0.267367	1.0072	-1.1196	0.0195371
Q9Y606	PUS1	0	6.65985	5.6521	7.91555	2.43249	3.97184	2.83365	5.97895	6.74049	6.17021	112.575	-1.13067	-0.0987218	0.0369033	0.992286	-1.03195	0.0195602
Q9P0J0	NDUFA13	0	11.6637	13.3986	10.6098	3.51041	5.76114	4.69522	10.5741	14.1744	12.2104	133.711	-1.3528	0.051129	0.0157309	1.00976	-1.40393	0.0195993
Q05D32	CTDSPL2	0	21.9101	13.1271	16.9824	3.26595	3.20456	4.10534	23.9839	15.3431	23.1906	311.47	-2.29828	0.265206	0.0260011	0.957613	-2.56349	0.0195981
Q86SQ0-1	PHLDB2	0	15.4311	15.022	15.7396	9.10097	9.55398	7.26465	15.4705	13.556	16.0003	62.4664	-0.83362	-0.0368805	0.00972882	0.988674	-0.79674	0.0195986
Q96C01	FAM136A	0	79.4405	86.1898	66.1841	54.9833	57.5052	55.2842	73.4014	82.1559	72.3249	748.461	-0.466462	-0.0246817	0.060703	1.00836	-0.441781	0.0196494
Q9NWU5	MRPL22	0	5.97073	5.77057	4.43385	0	1.83214	0.910532	4.27623	5.14208	4.40314	60.4853	-2.56012	-0.22687	0.0190244	1.03555	-2.33325	0.0198244
Q9UQ35	SRRM2	0	13.579	16.8627	14.999	8.80583	6.70524	6.04832	15.0279	16.7835	13.4517	75.3364	-1.07567	-0.0056492	0.0187826	1.02023	-1.07002	0.0198784
Q96AJ9-2	VTI1A	0	10.8205	14.2627	9.57886	2.05	0.863486	4.11995	11.3504	8.57896	10.5264	269.97	-2.30106	-0.186643	0.0255701	0.96604	-2.11442	0.0198837
O75347	TBCA	0	33.6656	32.4214	35.0923	16.9457	19.7524	12.364	35.3867	43.7348	35.4106	497.315	-1.04423	0.178837	0.0135632	1.03673	-1.22307	0.0198887
P26374	CHML	0	39.8648	43.2698	36.2319	19.3696	25.9364	23.461	39.8722	48.3858	41.2288	359.665	-0.79561	0.117406	0.0202416	1.01719	-0.913016	0.0199047
Q9UQN3-1	CHMP2B	0	34.9058	46.5153	32.5452	20.7765	22.4762	17.3139	36.0678	45.7322	46.1081	227.183	-0.912014	0.1665	0.0516649	0.965399	-1.07851	0.0199283
P08962	CD63	0	21.8376	23.9864	19.3507	11.9257	7.14811	4.5056	21.9612	26.6817	28.168	243.067	-1.46679	0.237001	0.0256036	1.04188	-1.70379	0.0200294
O43657	TSPAN6	0	124.817	124.635	106.397	79.6903	73.4059	83.612	103.641	114.495	104.211	111.944	-0.588154	-0.14265	0.0218608	1.03815	-0.445503	0.0200232
Q14914	PTGR1	0	6.31556	6.13097	2.71732	1.92257	1.34861	0.324858	5.43718	8.15303	7.49369	254.172	-2.07616	0.475506	0.0864063	1.03695	-2.55166	0.0200067
Q9H8Y5	ANKZF1	0	5.49638	3.66886	3.68171	1.42256	2.78033	1.18892	5.74426	5.40256	6.96154	78.9143	-1.25258	0.49523	0.0796167	1.00148	-1.74781	0.0200512
O43847-2	NRD1; NRDC	0	15.1959	6.43204	11.4347	5.5607	7.9039	5.39071	12.7436	16.2761	14.0937	81.1612	-0.810233	0.382933	0.23796	1.02036	-1.19317	0.0201682
P62495	ETF1	0	17.8594	17.0612	18.7613	3.5391	6.09161	5.88279	15.3063	20.2719	15.0022	265.89	-1.79091	-0.0858539	0.0056448	0.989199	-1.70505	0.0201467
O75027-2	ABCB7	0	12.6011	9.41448	6.51143	3.69416	4.66969	4.28251	9.30119	13.0547	11.0151	148.037	-1.1736	0.226268	0.0918869	0.980347	-1.39987	0.0202554
P14678-3	SNRPB	0	10.9094	13.7284	9.89398	7.38579	4.10305	4.29103	12.1952	15.0031	15.2205	235.483	-1.12984	0.296782	0.0486018	1.04231	-1.42662	0.020311
P39059	COL15A1	0	26.3674	19.4865	17.6347	11.8521	8.54369	8.53279	16.9183	16.1864	17.6443	170.27	-1.134	-0.323117	0.0482822	1.04113	-0.810883	0.0203022
Q9NS91	RAD18	0	20.5456	17.729	14.4717	4.78735	7.1811	1.91121	14.9258	17.9888	14.8847	158.137	-1.9261	-0.142081	0.0242924	0.970978	-1.78402	0.0202892
P31949	S100A11	0	9.53682	8.53714	9.74693	0	0	0	11.0618	9.47788	16.0583	525.112	#NUM!	0.395597	0.00379828	1.03433	#NUM!	0.0202685
P34932	HSPA4	0	11.1995	12.073	11.3297	5.31868	6.19028	6.59302	10.7681	14.2201	13.0207	125.059	-0.934719	0.135472	0.00695938	1.01318	-1.07019	0.0203078
P23919	DTYMK	0	34.2863	30.8576	29.5719	18.3735	18.3338	13.939	31.3533	28.5195	35.0859	272.985	-0.903148	0.00369537	0.0148117	1.02154	-0.906843	0.0203334
P27635	RPL10	0	83.9561	93.1036	69.2018	54.7572	47.3435	46.9436	85.287	99.9702	80.6961	305.223	-0.72445	0.110982	0.0402795	0.979402	-0.835432	0.020312
O43432-3	EIF4G3	0	9.83887	9.18375	6.94801	3.20039	3.13353	2.35264	6.55523	9.09801	8.91491	54.3439	-1.58002	-0.080092	0.0188713	1.00619	-1.49993	0.0203828
P0C1Z6	TFPT	0	43.2778	49.7073	39.2817	22.3086	26.4721	19.4153	39.6423	43.4421	49.3657	242.376	-0.955691	0.00199848	0.0220152	1.02131	-0.95769	0.0203999
P63165-1	SUMO1	0	31.9177	34.4245	35.7286	12.2766	15.8778	13.6147	25.196	33.0741	29.7203	296.532	-1.28906	-0.214152	0.00575275	1.02704	-1.07491	0.0203913
P40429	RPL13A	0	118.204	66.7289	215.484	62.1393	80.6539	93.8769	138.35	160.487	145.364	122.066	-0.758623	0.14971	0.393845	1.0098	-0.908333	0.0203927
P02452	COL1A1	0	11.4249	13.538	10.4633	3.60039	2.92594	3.4205	9.01821	13.4896	12.301	40.6643	-1.83251	-0.0253626	0.00982853	1.01447	-1.80714	0.02038
Q9P2N5	RBM27	0	7.26376	8.14113	7.90319	0.339687	2.66133	0	6.50021	8.72643	9.03743	120.063	-2.95731	0.0579919	0.0134175	1.0079	-3.0153	0.0203626
Q8IUF8	MINA; RIOX2	0	30.3472	29.2609	33.9957	19.4222	16.2736	15.5136	29.4835	35.602	29.5122	135.625	-0.870159	0.0152399	0.0136489	1.01383	-0.885399	0.0203526
Q92769	HDAC2	0	4.20959	7.29773	3.42401	1.27043	0	0	3.4663	5.13503	4.61762	8.9541	-3.55496	-0.175735	0.0597356	1.00384	-3.37922	0.0203312
Q9NTJ3-1	SMC4	0	11.0896	13.1356	10.094	7.13774	7.40939	7.27989	10.2143	12.5521	11.7951	87.3827	-0.652902	0.0101499	0.0359146	1.021	-0.663052	0.0203459
Q9NS23	RASSF1	0	46.2239	44.4955	39.2332	28.6496	36.8447	27.0054	48.6747	52.8703	51.1513	233.804	-0.490466	0.232679	0.0698771	0.866215	-0.723145	0.0203486
Q9BUQ8	DDX23	0	18.7249	17.1772	17.761	6.10068	3.53339	5.49596	15.4854	21.1545	15.6217	248.258	-1.82652	-0.0381804	0.00500481	1.0101	-1.78834	0.0203286
P06280	GLA	0	22.6007	32.0765	38.2717	12.1805	1.48351	6.91211	28.6948	40.4538	36.8811	283.615	-2.17546	0.18996	0.0400278	0.980709	-2.36542	0.0203085
P01891	HLA-A	0	30.7824	46.7519	39.197	21.9685	21.8515	18.9165	36.9973	48.2253	40.7776	187.963	-0.895813	0.110235	0.0538286	0.987008	-1.00605	0.020318
O95905-3	ECD	0	34.9995	34.1851	28.8403	10.335	19.5284	16.1013	33.3619	33.1543	38.6239	255.784	-1.09262	0.101093	0.0277521	0.956212	-1.19372	0.0203217
Q15070-1	OXA1L	0	45.4591	46.6305	29.8991	13.121	19.8172	17.5639	37.8434	44.2039	33.9762	461.358	-1.27233	-0.0723306	0.0452398	1.00949	-1.2	0.0203352
Q96HS1-1	PGAM5	0	19.3941	20.8813	17.0029	10.9967	7.49227	7.47318	16.0954	17.8272	19.2474	531.657	-1.14158	-0.107376	0.018324	0.95567	-1.0342	0.0203551
Q9BV44	THUMPD3	0	5.77928	7.66384	6.8324	3.45466	3.80081	2.42298	6.4217	7.19366	8.21038	28.9329	-1.06689	0.106292	0.0287308	0.983188	-1.17318	0.0203745
P55884-2	EIF3B	0	15.1757	15.7349	13.9497	3.86459	7.68612	4.09858	13.0692	13.6177	15.5923	98.6575	-1.51934	-0.0854888	0.0147666	0.958315	-1.43385	0.0204242
Q14498-1	RBM39	0	11.8301	6.8538	9.17796	6.30194	5.22184	5.0164	9.45158	9.56959	11.4537	126.332	-0.752315	0.12933	0.127822	0.989643	-0.881644	0.0204117
Q9P013	CWC15	0	17.6956	17.1357	17.2268	6.0391	3.45748	1.83247	13.5853	17.9151	13.857	139.443	-2.2001	-0.198787	0.00769834	1.03903	-2.00131	0.0204326
Q9Y2E5	MAN2B2	0	0.658036	1.76701	0.310157	0.0525284	0.68214	0	1.8181	2.6323	2.61171	32.8114	-1.89648	1.36845	0.348858	0.946438	-3.26493	0.0204788
P35579-1	MYH9	0	15.3531	15.9144	14.8016	5.63327	6.38006	5.91879	11.6978	16.0917	15.4188	179.718	-1.36125	-0.0924897	0.0035855	0.982828	-1.26876	0.0204848
Q8NFQ8	TOR1AIP2	0	12.1521	10.6308	7.78887	5.72665	6.57031	7.49801	10.9954	10.2473	12.0948	150.246	-0.627067	0.124949	0.120222	0.985997	-0.752015	0.0204652
P54727	RAD23B	0	28.5301	28.7646	14.2913	10.2578	11.5169	5.34974	23.0783	23.4933	20.0743	290.416	-1.40008	-0.10316	0.0983212	1.00939	-1.29692	0.0206
P56385	ATP5I	0	38.5734	28.8715	32.7277	10.1862	14.092	11.8068	31.4813	43.8466	33.5192	519.646	-1.47302	0.119815	0.0153047	0.992907	-1.59283	0.0205884
O43809	NUDT21	0	15.199	14.2575	19.0009	4.64163	8.91201	10.0211	17.8213	21.6238	21.1952	381.25	-1.03947	0.32356	0.0545276	1.00853	-1.36303	0.0205689
P33993-1	MCM7	0	22.5623	19.7646	16.2907	8.77159	8.40829	6.27313	19.7856	16.214	22.2053	84.7633	-1.32156	-0.0101904	0.0210272	1.01959	-1.31137	0.0205541
Q9P016	THYN1	0	8.59846	10.1831	11.2429	0	1.95199	0.850894	10.084	12.3823	7.58662	95.6751	-3.42115	0.00136856	0.00928218	1.02138	-3.42252	0.0205579
P46776	RPL27A	0	73.483	69.0908	71.584	26.735	25.9963	25.9442	62.6396	83.5141	61.8224	909.531	-1.44469	-0.0422564	0.0031142	1.00761	-1.40243	0.020601
P11586	MTHFD1	0	22.1697	20.1549	20.5656	7.84319	6.22026	6.74455	18.2726	24.1586	17.5263	243.414	-1.5957	-0.0688996	0.00410608	1.00272	-1.5268	0.0206043
P22087	FBL	0	9.73321	9.24265	12.7103	0	4.45706	6.48787	15.3034	17.9666	15.678	270.744	-1.53359	0.627394	0.0815591	0.750855	-2.16099	0.020609
Q9P0R6	GSKIP	0	6.75082	14.6667	1.09805	0	0	0	5.4375	5.39562	3.11633	227.449	#NUM!	-0.690713	0.213083	0.979669	#NUM!	0.0205909
P49207	RPL34	0	30.6342	30.8184	32.3566	10.391	9.94375	15.7714	30.0472	40.6179	32.585	165.445	-1.37748	0.138341	0.00884302	0.958953	-1.51582	0.0206589
P51153	RAB13	0	15.0324	11.5898	11.6133	5.03638	4.87993	8.01232	12.9034	12.271	14.349	71.5888	-1.09265	0.0477909	0.0393554	1.00988	-1.14044	0.020747
Q9H9Y2	RPF1	0	20.5881	17.184	21.1394	10.4222	11.719	8.9249	18.2661	15.7026	16.9601	45.6151	-0.92321	-0.21007	0.0188377	1.02612	-0.713141	0.0207517
Q9Y223-2	GNE	0	10.0034	3.86962	4.49104	1.92529	3.36278	1.73486	6.11509	8.31237	7.48787	97.3975	-1.38674	0.255056	0.218675	0.989749	-1.6418	0.0207576
O75369-8	FLNB	0	10.7049	11.6491	9.68212	4.01905	3.87717	2.35139	9.07731	12.131	13.1201	214.631	-1.64441	0.0997046	0.00959425	0.988895	-1.74412	0.020762
P30101	PDIA3	0	18.071	16.605	14.5515	12.7852	11.8436	7.78255	21.4474	22.0096	19.6395	456.2	-0.602964	0.358097	0.0876198	0.780863	-0.961061	0.020748
Q92621	NUP205	0	9.21972	7.37598	7.60105	3.26887	2.62529	1.02577	7.3013	8.53641	10.105	90.4791	-1.80598	0.100514	0.0176179	0.989942	-1.9065	0.0207585
Q8TCF1-1	ZFAND1	0	37.6749	41.8784	35.5217	24.7442	22.8035	20.8584	38.6312	35.6346	44.2715	231.463	-0.750379	0.0427658	0.0149964	1.00851	-0.793145	0.0207857
Q96RP9	GFM1	0	38.2426	36.445	31.0518	19.4942	16.0186	13.2206	30.2112	37.4587	38.469	243.048	-1.11753	0.00544042	0.0166982	1.02068	-1.12297	0.0207641
P55072	VCP	0	26.2254	22.6986	20.9558	11.7694	11.6421	7.70257	19.6883	20.0906	18.0325	142.436	-1.16731	-0.273524	0.0188019	0.997846	-0.893786	0.0208064
O43719	HTATSF1	0	8.78654	9.06659	10.2122	4.06517	2.17736	2.34533	7.68489	10.6019	10.3135	7.63768	-1.70842	0.0272392	0.0108445	1.00829	-1.73566	0.0208134
Q9Y266	NUDC	0	9.37617	11.7404	6.37219	1.2393	3.76772	3.76035	9.14743	12.6228	10.6906	177.69	-1.64862	0.23986	0.0633951	0.957472	-1.88848	0.0208312
P05787-2	KRT8	0	46.9513	48.8872	40.3541	17.0327	17.405	9.72756	44.4943	65.0866	52.1764	775.195	-1.62467	0.248183	0.0111693	1.02912	-1.87285	0.0208108
Q7Z4W1	DCXR	0	9.971	13.0438	8.33956	5.2249	6.78696	2.73162	11.757	13.7883	13.7746	197.064	-1.08859	0.326594	0.0871021	1.04442	-1.41518	0.0207975
Q9NUU6	FAM105A	0	0	1.70078	0.359783	0	0.132823	0	0.720827	1.03594	1.24596	67.0246	-3.95546	0.543237	0.389289	0.989969	-4.4987	0.0208079
Q9Y262	EIF3L	0	12.4474	13.6188	13.5896	5.14572	4.51018	2.19917	12.2984	11.0989	15.0477	149.135	-1.74203	-0.0447366	0.00923941	1.01011	-1.69729	0.0207913
O00562	PITPNM1	0	55.1166	50.6709	46.9393	18.8755	14.6901	10.7024	53.7496	55.5953	38.9594	304.077	-1.78662	-0.0423932	0.00778084	1.01056	-1.74423	0.0208871
Q8N6H7	ARFGAP2	0	7.16996	6.00892	8.40641	3.37664	1.61911	2.16738	6.51122	6.39096	8.16384	96.2282	-1.59139	-0.0351299	0.0245068	1.00923	-1.55626	0.0210128
P55290-4	CDH13	0	2.91453	7.04323	2.95154	2.25175	0.912121	1.1164	7.2145	7.13783	10.3429	23.9021	-1.59264	0.93582	0.196738	0.99882	-2.52846	0.0210434
Q7Z417	NUFIP2	0	4.05027	4.59194	3.84919	2.01887	2.19923	1.22926	4.71636	4.17822	5.56316	91.6783	-1.1973	0.210906	0.0187589	1.03247	-1.40821	0.0210572
P50750-2	CDK9	0	21.4938	26.011	18.985	15.2389	10.7969	12.9492	24.3621	26.6439	21.8593	121.932	-0.770213	0.1321	0.0546265	0.965388	-0.902313	0.0210596
Q02083	NAAA	0	4.23684	8.99805	7.75109	4.11945	1.92413	0	10.2625	8.93068	9.35543	176.587	-1.79595	0.443994	0.113731	1.03664	-2.23994	0.0210973
P16615	ATP2A2	0	11.4265	11.3277	11.9121	6.96381	5.29671	4.53921	14.3888	14.6206	19.3177	246.034	-1.04509	0.479299	0.012423	0.949059	-1.52439	0.0211903
Q04721	NOTCH2	0	5.2482	3.50526	4.25828	0	0	0.930135	3.50011	5.79754	5.26231	45.4435	-3.80623	0.162192	0.0164401	0.992301	-3.96842	0.0211717
O60343-1	TBC1D4	0	15.428	20.5925	15.3612	5.40972	7.65013	0	24.2532	18.5121	24.9973	438.228	-1.97612	0.399232	0.03858	1.02212	-2.37535	0.021348
Q9UFF9	CNOT8	0	4.79379	5.67149	9.49475	3.89183	2.19585	2.56668	6.71723	6.1973	5.89591	30.346	-1.20562	-0.0855807	0.135431	1.00943	-1.12003	0.0213368
Q9UKS6	PACSIN3	0	6.06944	6.89576	11.0473	5.12373	5.07236	7.4246	10.2254	11.0155	11.051	93.957	-0.446513	0.427391	0.389656	1.03997	-0.873904	0.0213846
P46777	RPL5	0	44.8214	45.1677	28.8386	14.4903	14.9574	10.1948	34.9442	28.7736	40.0256	41.3282	-1.58376	-0.195853	0.034396	0.973381	-1.3879	0.0213915
Q96I99-1	SUCLG2	0	7.41258	7.74206	4.87903	4.47325	3.83172	4.03513	8.37028	6.74257	6.95369	113.37	-0.699074	0.139434	0.106229	0.991188	-0.838507	0.021424
Q8N5L8	RPP25L	0	17.6959	16.9031	15.0792	4.63151	4.36422	1.97431	15.9958	11.376	12.5574	198.133	-2.17904	-0.315167	0.00740757	1.02022	-1.86388	0.0214168
Q9NR12-1	PDLIM7	0	32.1374	46.894	24.3609	14.0879	18.1078	14.3708	34.9179	34.2025	27.1806	271.302	-1.15076	-0.102506	0.103245	1.00942	-1.04826	0.0214146
P49454	CENPF	0	11.1793	11.6413	10.0246	6.41478	6.81764	6.51175	11.121	11.3305	14.0068	24.5618	-0.734253	0.150569	0.0106532	1.00637	-0.884822	0.0213943
Q96HE9	PRR11	0	28.6586	24.5453	21.2302	6.87276	8.12719	4.28543	20.8626	28.7988	20.8796	93.0723	-1.94846	-0.0775024	0.0136399	1.00699	-1.87095	0.0214093
P61956	SUMO2	0	152.964	166.314	152.165	108.047	81.509	75.2146	145.921	163.326	164.705	1905.14	-0.832341	0.00765975	0.0190996	1.01493	-0.840001	0.021426
P35222	CTNNB1	0	10.4093	7.41925	7.36342	3.14591	2.22873	3.31112	8.63358	6.22866	8.03645	63.4515	-1.53624	-0.137701	0.0284769	0.992066	-1.39854	0.0214094
Q9UBX5	FBLN5	0	25.7788	22.3656	24.2127	8.15875	12.6368	13.2147	28.205	31.6411	23.7612	118.212	-1.08917	0.208493	0.0164057	1.0332	-1.29766	0.02144
Q9UBU8-2	MORF4L1	0	11.7899	10.393	17.0837	1.93541	3.6506	2.46293	13.1583	11.6201	17.8548	16.7853	-2.28643	0.118677	0.0310809	1.00352	-2.40511	0.0214475
P20645	M6PR	0	8.05028	5.303	3.96726	1.77257	2.40327	0.95678	4.29487	5.33166	5.4759	118.009	-1.75472	-0.197704	0.0784188	0.992015	-1.55701	0.0214348
O95297-1	MPZL1	0	21.1101	20.9971	19.5336	11.4405	15.0381	12.7623	22.6504	20.8878	19.7311	82.8288	-0.651526	0.0376198	0.0183694	0.988037	-0.689145	0.021461
Q99816	TSG101	0	2.61038	3.01662	4.10652	1.76362	0	0.206191	4.84322	4.37893	6.05557	142.647	-2.3049	0.650396	0.0597177	0.95052	-2.9553	0.0214491
Q9BW66-3	CINP	0	13.2301	12.2954	12.6898	0	0	0	6.18625	3.38382	5.5951	395.207	#NUM!	-1.33339	0.00131357	0.493189	#NUM!	0.0214563
P82930	MRPS34	0	22.8394	33.7007	18.8468	9.96809	9.35576	1.17086	28.9341	28.8798	23.2411	354.081	-1.87906	0.104586	0.0656091	1.00569	-1.98365	0.0214674
Q14160	SCRIB	0	7.27462	7.2385	4.93786	3.05447	2.01638	1.13101	6.17939	6.93048	5.47359	76.7917	-1.64907	-0.0658237	0.0357931	1.01023	-1.58324	0.0214961
Q96KR1	ZFR	0	5.81246	5.35985	7.95142	0	1.16161	0.908199	4.16073	4.44457	6.156	25.4181	-3.2078	-0.373544	0.0176483	1.03315	-2.83425	0.0216441
P20618	PSMB1	0	6.31607	15.0901	6.96555	3.3891	2.77116	1.30593	7.86259	11.5864	10.1033	125.044	-1.92601	0.0588154	0.140479	1.01484	-1.98482	0.0216317
O75781	PALM	0	20.6998	25.0075	15.6613	5.67042	5.66556	10.224	17.7099	21.9781	23.8631	248.153	-1.50914	0.050417	0.0423709	1.00858	-1.55956	0.0216479
P18206	VCL	0	16.6104	11.8659	17.028	7.12529	9.14421	8.14045	14.7941	19.631	19.1914	178.355	-0.898535	0.236673	0.0482431	1.01456	-1.13521	0.0217113
		0	170.925	158.342	179.617	88.9155	98.1023	100.895	170.596	141.993	177.303	1236.59	-0.821704	-0.0548729	0.00840888	0.986596	-0.766831	0.0216956
P02751	FN1	0	4.13628	2.97783	4.48823	1.70817	2.13146	1.23101	6.45147	6.35003	4.48276	13.053	-1.19418	0.575044	0.0453683	1.00231	-1.76922	0.0217361
Q14181	POLA2	0	32.4337	48.0297	42.2987	27.4677	21.2627	17.8919	38.1618	41.2274	43.2438	464.942	-0.881788	-0.00151715	0.064629	1.02143	-0.880271	0.0217554
Q96SU4	OSBPL9	0	15.5824	8.77544	10.5446	0.773151	0.951992	3.33628	11.9381	15.5055	9.92659	170.593	-2.78571	0.0985594	0.0377273	1.00944	-2.88427	0.0217393
Q9Y2H1	STK38L	0	10.1	13.3633	10.0057	2.57976	5.53004	6.08892	15.9057	12.221	13.3155	88.5898	-1.23706	0.308274	0.0454254	1.04251	-1.54534	0.0217388
P28074-1	PSMB5	0	40.5394	34.2255	30.623	11.4276	11.8218	8.67898	30.9977	27.001	39.094	619.587	-1.7228	-0.118275	0.0126394	0.992919	-1.60452	0.021781
Q7L273	KCTD9	0	81.283	65.4576	54.7915	26.0019	33.2143	25.3488	55.6662	76.1259	66.0821	378.505	-1.25288	-0.0264262	0.0328914	1.01434	-1.22645	0.0217839
Q9H2H9	SLC38A1	0	17.9441	10.1913	11.3991	5.14786	3.00819	4.61814	9.11723	9.82549	8.12486	16.712	-1.62988	-0.546546	0.0615228	1.04453	-1.08333	0.0218219
Q02818	NUCB1	0	15.7707	20.1908	16.9604	2.18531	2.74196	4.60678	10.933	10.023	14.1533	299.615	-2.4727	-0.592009	0.00925495	0.832685	-1.88069	0.0218376
P12268	IMPDH2	0	9.00522	13.3221	8.12185	3.64474	2.32594	1.30183	7.58134	10.4804	8.47345	124.139	-2.06588	-0.198495	0.0392622	0.979708	-1.86738	0.0218179
O15037	KHNYN	0	35.1008	39.0339	35.1242	31.9504	27.0897	27.8912	37.361	39.706	39.2056	251.719	-0.329805	0.0897604	0.056089	1.03384	-0.419565	0.0217964
Q9NRS6	SNX15	0	49.8672	57.1184	51.9203	29.951	23.0674	22.8639	48.131	46.0089	57.8203	330.703	-1.06634	-0.0644785	0.0108514	0.98838	-1.00186	0.0217856
P25440-2	BRD2	0	12.7575	10.9093	6.84031	3.10719	5.85259	2.67021	12.7748	15.9786	18.9781	129.46	-1.3913	0.645794	0.0823375	1.00215	-2.03709	0.0217847
Q2M389	KIAA1033; WASHC4	0	5.74198	3.32373	3.80427	1.48988	2.46434	2.79067	7.49127	6.79413	5.37878	62.6507	-0.932144	0.61156	0.137215	1.01095	-1.5437	0.021839
Q96H35	RBM18	0	7.56141	7.0203	7.56518	2.1858	1.85268	0.500894	6.206	5.01413	4.92745	21.1741	-2.28654	-0.455787	0.00786002	0.742164	-1.83075	0.0218624
Q14118	DAG1	0	23.3995	22.939	16.6974	5.09338	3.80803	3.76088	13.895	21.1001	16.0257	169.363	-2.31564	-0.305088	0.013492	1.02804	-2.01055	0.0218537
O75380	NDUFS6	0	41.647	51.9753	36.9411	21.872	19.9214	11.808	35.4455	39.7944	36.9796	48.1969	-1.28441	-0.218427	0.0339158	1.03058	-1.06598	0.0218568
P28072	PSMB6	0	72.538	71.7684	80.9609	56.7299	44.6346	49.021	78.5195	71.1848	80.683	833.485	-0.582972	0.0324227	0.0256754	1.00473	-0.615395	0.0219351
Q13242	SRSF9	0	30.557	36.5076	24.9235	3.28054	11.7226	4.90955	22.8988	31.3229	28.6083	371.637	-2.20776	-0.151294	0.023322	0.97876	-2.05647	0.021942
Q00169	PITPNA	0	7.92125	4.81028	6.30139	2.66926	3.17531	2.48949	7.69018	6.48962	5.55911	30.2332	-1.1914	0.0525455	0.0522776	1.00784	-1.24395	0.0219641
Q14432	PDE3A	0	25.4785	20.2592	25.1483	6.56186	8.62777	9.46829	20.21	17.4218	24.0714	137.589	-1.52345	-0.200155	0.0122211	1.0155	-1.32329	0.021972
Q15007	WTAP	0	6.54172	7.93375	5.69801	2.82821	2.40401	0.942716	6.41685	8.68142	6.84513	68.5457	-1.70796	0.121327	0.0261171	0.991864	-1.82929	0.0219531
P30085-1	CMPK1	0	22.8586	25.6255	25.3545	11.0609	14.6116	8.82529	22.8134	28.4259	29.1856	312.514	-1.09787	0.123267	0.0159322	1.01476	-1.22114	0.0220302
P36404	ARL2	0	6.90234	5.68282	4.23385	2.28794	2.02731	2.39621	4.27443	4.89821	3.73276	52.9496	-1.3254	-0.382118	0.0413831	1.03664	-0.943278	0.0221043
Q13185	CBX3; C15orf57; CCDC32	0	11.186	10.6805	15.6582	3.00292	7.26291	5.31522	13.2074	16.5332	13.8241	11.2446	-1.26805	0.215322	0.0589398	1.01121	-1.48337	0.022091
Q9UEE9-1	CFDP1	0	36.2861	33.8358	26.5255	5.16614	15.4968	11.0925	29.6224	39.853	36.7763	464.915	-1.60573	0.136684	0.028724	0.979768	-1.74241	0.0220769
Q9ULV3	CIZ1	0	22.7635	27.5635	27.5568	12.4706	9.16212	6.7831	24.8802	25.6958	20.0468	60.2977	-1.45463	-0.14119	0.0149274	1.01545	-1.31344	0.022083
P84090	ERH	0	36.8156	35.1487	26.09	7.76537	11.5066	3.85678	22.4167	29.1656	24.0269	520.262	-2.08389	-0.375019	0.0190464	1.02558	-1.70887	0.0221036
Q13177	PAK2	0	12.5018	13.727	12.2476	3.4677	2.43214	4.9065	11.8656	17.0154	12.6153	190.053	-1.8321	0.109008	0.007752	0.993392	-1.9411	0.0222205
Q15811-2	ITSN1	0	15.3024	16.1841	19.3012	6.7712	5.33388	9.87586	18.9831	16.4074	21.5826	263.394	-1.20823	0.165803	0.0270067	1.01314	-1.37403	0.0222473
O75410-2	TACC1	0	34.0467	35.7741	29.7305	17.6241	12.4821	13.1646	34.7167	26.6219	32.3889	155.396	-1.20205	-0.0869687	0.0133186	0.992036	-1.11508	0.0222894
P05534	HLA-A	0	59.4638	64.1785	62.4163	27.0054	21.457	25.0552	57.1967	83.0627	67.3428	657.251	-1.3396	0.158065	0.00413926	0.957303	-1.49766	0.0222808
Q9NXH9-1	TRMT1	0	26.5016	37.9324	25.1082	10.2984	12.612	14.0223	34.2061	24.5717	31.3951	247.166	-1.27767	0.0101274	0.0448096	1.02057	-1.28779	0.022337
Q9Y2Z4	YARS2	0	5.73473	9.35446	8.19501	4.64552	3.17045	3.57898	7.06864	7.55755	8.87396	124.76	-1.03096	0.0133193	0.0672765	1.02068	-1.04428	0.0223199
P29373	CRABP2	0	12.0907	3.12057	6.73999	3.31906	2.44101	0.732184	6.89836	9.37869	8.46684	21.5395	-1.75751	0.17277	0.214598	1.01047	-1.93028	0.0223454
P61313-1	RPL15	0	53.5221	50.0777	53.5	21.2687	29.7267	16.2496	43.8879	48.0806	47.0288	455.227	-1.22418	-0.176624	0.0144038	0.796297	-1.04756	0.0223894
P11166	SLC2A1	0	32.5298	63.5744	36.4148	20.4912	24.052	14.9862	46.5443	40.8644	54.4379	429.484	-1.15452	0.0981327	0.141003	1.00657	-1.25266	0.0223711
Q13444	ADAM15	0	17.6889	19.5722	14.4282	2.8677	7.38255	5.47957	13.8008	12.368	14.0364	83.0586	-1.71636	-0.362484	0.0203562	1.00028	-1.35388	0.0223546
P14625	HSP90B1	0	18.9765	23.7242	19.0417	14.9052	13.5769	10.6036	24.7078	30.8507	33.374	282.117	-0.659621	0.52645	0.0560634	0.88458	-1.18607	0.0223769
Q8TCJ2	STT3B	0	8.73423	9.64565	6.53287	5.55992	4.86425	3.06276	10.1227	13.2421	10.9025	152.586	-0.885323	0.459949	0.0775253	0.99669	-1.34527	0.0223577
A0MZ66	KIAA1598; SHTN1	0	9.15029	5.99613	8.18117	2.21692	2.35803	0.954184	6.84384	6.93051	9.68146	110.405	-2.07691	0.00790878	0.0228257	1.02037	-2.08482	0.0223977
Q8IVL5	LEPREL1; P3H2	0	9.75287	14.8585	15.2617	2.06887	0	0.784255	9.5976	9.75145	14.7771	106.631	-3.8048	-0.224538	0.0172824	0.980845	-3.58026	0.0225051
Q9BWG6-1	SCNM1; TNFAIP8L2-SCNM1	0	24.0713	17.7798	17.7077	13.1508	12.3868	12.2246	22.9161	18.191	20.8449	25.3364	-0.657372	0.0568372	0.0682073	1.00974	-0.714209	0.022524
O43447	PPIH	0	18.0482	21.5085	14.4269	5.23287	8.97231	7.31997	16.6933	23.6729	21.7564	166.67	-1.3265	0.202596	0.0351791	0.959113	-1.5291	0.0225645
Q14008-3	CKAP5	0	8.4969	6.74484	7.294	3.90856	4.64784	1.79067	8.50109	8.20054	9.02209	44.6523	-1.12299	0.190884	0.0470472	1.02147	-1.31388	0.0225905
Q99590-1	SCAF11	0	7.14406	6.20351	3.92684	1.59299	2.94577	2.18308	6.80021	6.87711	5.10761	63.01	-1.36171	0.12094	0.0684994	1.00113	-1.48265	0.0225809
Q8IY21	DDX60	0	0.931091	1.44656	1.01529	0	0	0	0.952289	0.838874	1.44928	17.4838	#NUM!	-0.0663481	0.0150203	1.00715	#NUM!	0.0225732
P20339	RAB5A	0	8.60804	6.31964	6.54914	2.31245	0.353274	0.971978	4.90147	5.35957	4.41872	60.4625	-2.56168	-0.548952	0.0183519	0.912567	-2.01273	0.0225645
Q02952-1	AKAP12	0	0.114509	0	0.592241	0	0	0	0.523446	0.586143	0.313755	18.4229	#NUM!	1.01001	0.367721	1.01925	#NUM!	0.0225548
Q8NI27-1	THOC2	0	8.75856	8.5327	8.87324	4.44514	5.89033	4.53807	8.32573	10.4692	9.45744	115.821	-0.814863	0.11076	0.012929	1.01403	-0.925623	0.0226747
Q07666	KHDRBS1	0	13.6076	34.2961	16.6354	7.73675	14.4749	7.50969	30.0103	43.2312	34.3139	166.357	-1.11867	0.736835	0.255369	1.02437	-1.85551	0.0227018
Q00341-1	HDLBP	0	6.16582	7.90999	8.69175	3.42918	2.17793	0.945659	8.2858	7.46467	6.3853	64.5772	-1.7968	-0.0406006	0.0280823	1.01035	-1.7562	0.0226821
O00487	PSMD14	0	21.4783	17.139	25.6711	4.307	5.59858	9.32342	22.0355	20.7037	29.2953	80.7282	-1.74127	0.164132	0.0282988	0.977674	-1.90541	0.0227003
Q99707	MTR	0	14.3879	15.1977	16.9525	7.40039	9.7483	10.7258	14.7594	15.3915	15.012	76.0958	-0.739466	-0.0432776	0.0303352	0.992331	-0.696188	0.022723
Q9NX00	TMEM160	0	38.3578	39.5202	41.4915	33.0871	31.6302	33.8508	41.2816	48.0894	44.8598	384.846	-0.276241	0.169281	0.0195063	1.00399	-0.445521	0.0227292
Q9NP66	HMG20A	0	9.25908	10.7278	7.51807	4.6819	3.99989	4.3474	10.6831	8.33665	8.22076	156.3	-1.07794	-0.0139351	0.0293391	1.02092	-1.06401	0.0227705
O96011-1	LOC101060567; PEX11B	0	16.2011	14.2921	18.5841	10.0893	8.59099	10.6723	15.548	19.4092	16.7411	188.568	-0.741566	0.0750634	0.033989	0.985356	-0.81663	0.0227557
Q9HBU6-1	ETNK1	0	34.6363	48.4223	27.4363	13.0716	21.4802	11.6756	33.6335	39.6471	42.6786	85.4887	-1.25716	0.0696371	0.0831578	1.0078	-1.3268	0.0227662
Q9H2Y7	ZFP106; ZNF106	0	12.7042	11.2124	10.8604	3.94514	5.05609	2.53803	8.59204	10.1223	8.4169	34.2721	-1.59158	-0.358176	0.0114963	0.829101	-1.23341	0.0228541
P28702-3	RXRB	0	2.36374	9.8538	7.08598	2.97043	1.21911	2.65207	6.17132	5.9555	7.62739	55.504	-1.49646	0.0332959	0.224603	1.01987	-1.52975	0.0228687
Q15084-2	PDIA6	0	12.6871	6.88597	10.6825	3.66225	4.26411	2.10589	7.56902	10.1002	9.50969	261.691	-1.59255	-0.154713	0.0568554	0.988474	-1.43784	0.0228631
O76024	WFS1	0	35.0907	27.4538	30.4615	10.7385	5.8847	10.3515	20.8572	23.4479	28.1952	44.0786	-1.78571	-0.359335	0.0122432	0.997442	-1.42638	0.0228806
Q15149-1	PLEC	0	32.6866	34.7178	30.2891	10.749	11.4441	10.5433	24.6629	34.4168	26.0707	247.435	-1.57736	-0.19825	0.0044617	1.0169	-1.37911	0.0228839
P11717	IGF2R	0	10.6347	9.81024	6.22909	5.51245	4.95609	2.30528	11.0004	9.77289	10.0919	87.1551	-1.06225	0.210546	0.106994	0.959408	-1.27279	0.0229185
P48723	HSPA13	0	25.0073	24.0533	22.3001	11.4634	11.0482	11.5457	27.0836	21.7702	30.9699	145.911	-1.06716	0.161687	0.00476266	1.01722	-1.22885	0.022912
P05121-1	SERPINE1	0	5.22436	3.33204	3.93272	0.877237	0.316411	0.878957	3.88211	6.47367	6.22806	10.9487	-2.59116	0.409106	0.0214125	1.03426	-3.00026	0.0228987
Q96EQ0	SGTB	0	21.7021	23.9712	18.7979	11.7054	11.5215	8.0276	19.8592	25.6775	21.6359	397.065	-1.04459	0.0592169	0.022528	1.00389	-1.10381	0.0228834
Q9UKK9	NUDT5	0	23.8156	12.852	17.6922	9.2319	6.50441	5.52346	15.9969	20.9906	22.3162	135.175	-1.35441	0.125586	0.0742867	1.0038	-1.48	0.0228749
Q9NVN8	GNL3L	0	7.43628	7.80975	7.08021	1.50389	4.05063	2.64095	6.69651	7.61322	7.8485	9.12594	-1.44584	-0.0108974	0.0195989	1.01301	-1.43494	0.0229572
Q8N3D4	EHBP1L1	0	6.3368	5.65273	4.60555	1.38054	1.47924	0.806496	4.03522	4.45017	5.99822	75.904	-2.17837	-0.196335	0.0129037	0.956671	-1.98203	0.0230409
Q14240-2	EIF4A2	0	0	2.78835	4.3756	2.37665	2.96963	1.53633	5.30032	6.44646	7.29424	181.639	-0.0578011	1.41028	0.987109	0.949602	-1.46808	0.0230505
Q96AT9	RPE	0	19.7663	20.8546	22.4099	6.18443	9.06428	11.1188	17.8372	19.5442	22.4167	123.453	-1.2573	-0.0759605	0.013711	0.981807	-1.18134	0.0230581
Q93086-4	P2RX5	0	66.5861	68.4275	65.5816	47.3288	46.9866	41.7296	62.453	64.2496	73.0106	74.5236	-0.560204	-0.00635807	0.00782958	1.01805	-0.553846	0.0230849
P05388	RPLP0	0	26.5721	21.9472	22.5799	8.10311	8.43965	12.1989	19.1427	21.8419	25.2283	192.127	-1.30669	-0.102718	0.0147797	0.97997	-1.20397	0.023073
Q9NVM9	ASUN; INTS13	0	19.9974	19.7121	18.8901	4.07898	10.7311	4.59952	18.4157	18.9451	18.5731	48.8807	-1.59412	-0.0671686	0.0202523	1.00897	-1.52695	0.023096
P16435	POR	0	13.0368	14.3616	11.1529	5.95078	8.02788	3.33835	13.9291	13.0862	14.583	124.968	-1.15459	0.109748	0.0420425	0.96113	-1.26434	0.0230978
O43294-1	TGFB1I1	0	19.0695	19.8873	14.9245	8.52957	5.20393	6.83515	18.249	15.5783	13.8798	155.785	-1.38934	-0.175581	0.0196777	1.01531	-1.21375	0.0231617
P84095	RHOG	0	18.0052	15.6374	16.7508	9.36148	9.83681	7.97549	16.3228	15.5971	19.9199	308.755	-0.89102	0.040826	0.0107503	1.01018	-0.931847	0.0231519
Q6P4E1-4	CASC4	0	5.65494	4.17227	1.41957	0	0	0	1.52268	2.81187	2.71159	35.1463	#NUM!	-0.674606	0.0889878	1.0132	#NUM!	0.0231856
Q5VW38-2	GPR107	0	20.7472	29.3907	24.7732	10.1693	14.0011	16.2855	23.2744	26.3374	24.7361	221.236	-0.888833	-0.0108879	0.0559063	1.0209	-0.877945	0.0231664
O75695	RP2	0	43.4379	50.8289	47.6831	23.4552	34.7556	33.5399	50.9388	51.5953	56.084	504.37	-0.629589	0.160176	0.0481777	1.01965	-0.789765	0.0231497
Q96A72	MAGOHB	0	14.92	11.7201	13.2185	9.2214	5.95109	6.62348	16.0568	17.9804	21.9886	251.556	-0.870832	0.491199	0.0392728	0.961021	-1.36203	0.0231386
Q9Y5P4-3	COL4A3BP	0	4.36477	6.56604	0	0	0	0	5.54962	2.98274	4.10519	53.2072	#NUM!	0.209316	0.215975	1.00695	#NUM!	0.0231398
P78371-1	CCT2	0	4.44094	6.24549	3.77421	2.04436	4.0285	2.89887	6.50098	6.66642	7.80496	69.3324	-0.688675	0.536357	0.204514	0.989214	-1.22503	0.0231568
O43707	ACTN4	0	21.6389	19.668	16.6891	9.56517	9.66799	7.95443	18.4305	25.6774	20.6665	301.694	-1.093	0.159472	0.0171164	0.964002	-1.25248	0.0232314
Q9Y6A9	SPCS1	0	53.7441	31.1234	51.9903	7.43307	17.8544	15.8346	38.5684	42.4416	32.6687	186.548	-1.73469	-0.267717	0.0479376	0.961153	-1.46698	0.0232158
P23396-1	RPS3	0	59.7156	40.1602	51.3985	29.227	26.2962	18.7289	49.8282	46.864	58.9738	245.072	-1.02666	0.041287	0.0493834	1.00803	-1.06795	0.0233405
O95235	KIF20A	0	19.6638	20.5898	16.6784	9.54941	9.07998	10.4065	17.4733	23.6306	19.4021	33.4737	-0.971402	0.0878395	0.0137529	0.988193	-1.05924	0.023454
P09651-1	HNRNPA1	0	67.5533	75.011	69.332	35.7282	30.1463	23.9613	78.1952	99.9648	70.7229	35.8094	-1.238	0.232109	0.0086207	1.03775	-1.4701	0.0235208
Q6PJT7-1	ZC3H14	0	3.28679	4.51701	2.84775	1.13424	0.465729	0.973986	3.25998	4.59275	3.18083	34.4446	-2.049	0.0508339	0.0303787	1.01057	-2.09984	0.0235092
Q9Y5M8	SRPRB	0	20.8358	16.594	16.5625	8.09163	11.1115	8.37372	15.2015	17.9068	18.7252	63.8411	-0.969297	-0.0588687	0.0289591	1.00345	-0.910428	0.0235383
Q92544	TM9SF4	0	6.54927	8.30439	5.9482	0	0	0.0959431	10.5084	11.6975	6.17919	32.4378	-7.76032	0.44842	0.00897491	1.03554	-8.20874	0.0236576
O15258	RER1	0	23.5715	18.4297	24.7483	6.5891	11.1353	5.02176	23.7258	28.1202	20.2321	511.325	-1.55314	0.110804	0.0250327	0.992139	-1.66394	0.0237146
O60762	DPM1	0	9.21921	5.40892	7.88415	1.83385	1.74511	1.05102	10.0041	16.8911	12.1899	311.964	-2.28163	0.795909	0.0281939	0.991516	-3.07754	0.0237914
Q14192	FHL2	0	39.3217	43.1909	40.2274	18.1597	14.1742	11.3077	26.6187	33.5123	31.6095	472.943	-1.49183	-0.419976	0.00727023	0.738077	-1.07185	0.0238112
P38117	ETFB	0	33.6695	41.7174	31.8859	19.0527	22.4187	20.5037	31.7235	39.8763	40.4202	443.914	-0.791525	0.0624698	0.0338496	1.00733	-0.853994	0.023858
Q13131-2	PRKAA1	0	7.63343	8.23282	6.42978	4.6356	2.83482	4.70296	8.44302	9.56939	7.75364	54.1363	-0.873057	0.208684	0.0447879	1.03683	-1.08174	0.0238794
Q99497	PARK7	0	2.23369	20.0238	6.13169	4.21613	0.620479	0	13.5215	12.081	18.4666	132.173	-2.55327	0.634427	0.331037	0.955263	-3.1877	0.023978
P54619-3	PRKAG1	0	4.82876	3.14247	3.59299	1.58677	0.332823	0.137156	5.26139	5.12481	3.56436	31.9301	-2.49123	0.270655	0.0352275	1.0128	-2.76189	0.0239677
E9PAV3-2	NACA	0	57.1763	64.8141	50.1902	41.8658	38.0251	27.2299	59.3939	64.3343	68.0752	500.424	-0.684683	0.155707	0.0620473	1.0258	-0.84039	0.0240138
Q8TEQ8-1	PIGO	0	11.0348	7.78889	9.09539	0	0	0.266113	5.29389	8.50007	10.0681	76.6688	-6.71307	-0.226536	0.00902892	0.973956	-6.48653	0.0240103
P23381	WARS	0	4.66374	2.9691	4.16608	0	1.07236	1.29241	4.15081	5.0292	6.5064	112.499	-2.31888	0.41086	0.0317042	1.03541	-2.72974	0.0239917
Q9NZD8	SPG21	0	3.36219	3.68626	3.23561	2.17899	0.00816404	0	5.47497	7.35256	5.45038	48.0319	-2.23328	0.829692	0.0585496	0.743884	-3.06298	0.0240087
Q9NYL4	FKBP11	0	29.6399	29.2605	22.6143	23.8807	28.3049	21.894	35.9387	35.3505	34.9172	491.928	-0.137983	0.381738	0.545694	0.783493	-0.519721	0.0239895
Q14195-2	DPYSL3	0	3.77101	3.83192	2.26801	2.18793	1.32042	1.61029	3.86161	4.51193	5.41557	81.1074	-0.947424	0.48227	0.10648	1.02407	-1.42969	0.0239945
Q9HAB8-1	PPCS	0	5.65136	2.26145	5.30851	0	0	0	6.6543	5.26938	3.47601	173.437	#NUM!	0.220035	0.0463556	0.987711	#NUM!	0.0240192
P61160-1	ACTR2	0	20.7731	23.0494	15.761	6.93268	4.13001	6.7353	18.9947	14.9808	22.2916	210.111	-1.7432	-0.0826209	0.0206948	1.00795	-1.66058	0.0240139
P60903	S100A10	0	90.1307	53.2613	101.721	49.065	40.1947	50.4887	77.7101	94.8452	77.4655	495.33	-0.810616	0.0286003	0.147828	1.01676	-0.839217	0.0240411
Q9Y3A4	RRP7A	0	12.6746	26.1209	15.8553	12.4447	11.7318	10.6209	19.0024	25.3968	22.5898	202.482	-0.651263	0.293682	0.274665	0.957146	-0.944945	0.0240373
Q9BVC3	DSCC1	0	30.5741	24.3881	21.9784	10.0459	15.0723	7.66908	25.687	23.4565	29.011	146.09	-1.23061	0.0225852	0.0402079	1.0138	-1.25319	0.0240538
Q9H0W9	C11orf54	0	29.3477	34.129	30.9425	11.8206	14.6956	18.2884	26.45	33.3361	31.4558	634.238	-1.07543	-0.0493838	0.0151322	1.00494	-1.02605	0.02406
Q14232	EIF2B1	0	22.4977	9.45073	24.3286	6.07859	11.577	7.03665	17.31	20.7477	20.6116	74.8255	-1.18849	0.0600603	0.180244	1.00802	-1.24855	0.024085
P84243	H3F3A; H3F3AP4; H3F3B	0	350.563	404.789	1049.74	174.976	243.043	231.355	563.083	687.075	476.836	69.1786	-1.47495	-0.0638079	0.252704	1.01462	-1.41114	0.0240742
Q29983	MICA	0	32.8298	34.9816	26.9677	23.1899	20.8387	25.2381	31.9776	31.8477	35.8168	258.257	-0.452408	0.0721861	0.0817401	0.991635	-0.524594	0.0240739
P14618	PKM	0	30.2335	26.5399	20.7286	14.0007	9.90845	4.14278	26.8441	27.945	34.1102	292.678	-1.46614	0.197938	0.0454097	1.00941	-1.66407	0.0240654
Q4G0N4	NADK2; NADKD1	0	5.36737	10.9194	2.81807	2.61128	1.01304	0.176226	5.93533	7.63324	8.90883	121.179	-2.32966	0.234537	0.190807	1.00352	-2.5642	0.0240452
Q15061	WDR43	0	9.78032	9.86516	11.6115	5.9105	6.68487	4.61814	10.3048	13.3346	13.4274	117.144	-0.860638	0.245947	0.0248899	1.05004	-1.10658	0.0240509
Q8N3C0	ASCC3	0	5.42541	4.01211	4.21469	0.308558	1.2397	0	4.1663	3.65779	5.69966	65.8722	-3.14041	-0.0136399	0.0155541	1.02047	-3.12677	0.0240628
Q04917	YWHAH	0	8.65001	7.84508	8.06593	3.47373	2.84983	4.72169	7.385	9.85794	8.92347	63.4817	-1.15294	0.0913457	0.0137645	0.97982	-1.24429	0.0240811
Q8NFW8	CMAS	0	26.0803	28.7594	33.1392	20.0945	18.6915	21.2609	24.6608	26.8583	27.5203	86.5487	-0.551068	-0.154586	0.0429374	1.02351	-0.396482	0.0240907
Q96DG6	CMBL	0	4.73629	4.21355	5.63111	0	0.0449994	0	5.64263	3.80735	7.27192	194.649	-8.33996	0.197654	0.00715411	0.988483	-8.53762	0.0240878
P55001	MFAP2	0	91.5151	103.002	66.0162	88.2089	74.0167	67.2278	126.571	116.879	111.788	13.5421	-0.183264	0.447321	0.550328	0.966943	-0.630585	0.0240843
Q9H4A6	GOLPH3	0	22.6145	15.8858	15.6658	13.5397	12.3697	10.7623	18.8976	24.0383	21.9008	196.766	-0.562725	0.259419	0.140438	1.02771	-0.822144	0.0242595
O60701	UGDH	0	4.83978	6.28375	6.69689	4.3	2.98484	1.32283	8.6133	11.0721	8.63582	89.096	-1.04984	0.668353	0.0909432	0.801909	-1.71819	0.0242708
Q8IWC1	MAP7D3	0	30.2596	34.5648	31.8461	12.1163	11.1298	16.3919	29.6898	42.2852	34.37	147.606	-1.28619	0.137606	0.00963838	0.968527	-1.42379	0.0242529
O95478	NSA2	0	31.2744	42.8467	25.4633	20.2801	17.5688	15.5571	34.0606	42.6998	32.876	28.5919	-0.898917	0.138734	0.0962133	0.988452	-1.03765	0.0242499
Q92626	PXDN	0	11.4057	9.33216	12.5954	3.40506	4.07935	4.45325	9.31461	13.9024	11.3444	71.3832	-1.48144	0.0521979	0.0150745	1.01196	-1.53364	0.0242502
Q12980	NPRL3	0	4.83628	4.33007	6.60427	1.21323	1.57804	1.23393	5.96227	6.08503	3.89989	19.5364	-1.97011	0.0160624	0.0241333	1.02041	-1.98617	0.0243192
Q96IZ5	RBM41	0	17.7705	25.1123	18.5704	10.3965	8.5285	5.66616	18.9437	26.9852	25.4558	89.4249	-1.32135	0.216126	0.037387	0.961197	-1.53747	0.0243808
Q92604	LPGAT1	0	6.71945	4.33282	2.44582	0.565951	2.89437	1.79945	5.77093	5.24211	5.75756	88.3279	-1.35968	0.313179	0.205355	0.964885	-1.67286	0.0243887
P31749	AKT1	0	1.4798	3.47018	1.28171	0	0.273948	0.301177	1.64329	2.77593	1.96177	19.9359	-3.43767	0.0341577	0.11449	1.01997	-3.47183	0.0244376
P55263-1	ADK	0	15.4215	12.213	12.6569	9.44241	7.22779	7.57845	13.6549	16.7004	17.9775	156.766	-0.73257	0.262528	0.0398621	1.04873	-0.995098	0.0244169
Q6UN15-3	FIP1L1	0	53.3265	58.7173	66.194	36.3533	29.2667	34.237	53.6296	65.9689	54.5633	256.664	-0.835867	-0.0333744	0.0199198	1.01121	-0.802493	0.0243987
Q12959-2	DLG1	0	3.91529	4.33046	6.07577	3.13541	0.961577	1.88423	5.85916	6.63368	7.93264	68.6945	-1.25967	0.512185	0.0875582	0.992587	-1.77186	0.0244608
Q9H061-1	TMEM126A	0	7.37722	13.3496	6.21582	2.12023	0	0	7.20926	12.5183	11.0022	264.92	-3.6676	0.189746	0.0619544	0.999937	-3.85734	0.0244406
P78333	GPC5	0	40.5275	38.983	43.9775	13.9728	16.6477	17.572	42.233	31.337	44.657	228.125	-1.35749	-0.0628124	0.00540956	1.00379	-1.29468	0.0244502
P57088	TMEM33	0	30.2654	28.0196	25.4049	1.89377	11.5801	7.51129	24.3722	21.4494	25.0446	641.479	-1.99568	-0.239957	0.0171205	0.992658	-1.75573	0.0244323
Q9H488-1	POFUT1	0	9.9021	14.251	10.1839	6.43307	5.36482	3.21709	10.6481	11.2662	13.1803	226.548	-1.19336	0.0314875	0.0541692	1.00923	-1.22485	0.0244125
Q9H3L0	MMADHC	0	8.56607	9.47953	5.67545	3.63716	3.51707	3.393	5.89155	8.08436	7.55574	10.0333	-1.1693	-0.13971	0.0535902	0.989821	-1.02959	0.0243934
O43676	NDUFB3	0	46.5944	42.7651	50.6108	17.3506	25.2475	18.6756	40.2324	41.9839	34.3884	229.279	-1.19178	-0.263495	0.0129303	1.00707	-0.928287	0.0244983
Q92466	DDB2	0	0.823839	0.225585	1.397	0	0.950627	0	3.16227	2.14457	2.89591	42.4248	-1.36372	1.74543	0.451273	0.772486	-3.10916	0.0245363
Q8IXS6-2	PALM2	0	11.9964	11.201	8.38812	2.81634	5.18891	4.05735	7.54885	8.18233	8.43259	128.066	-1.38872	-0.386418	0.030026	1.00112	-1.0023	0.024556
Q92820	GGH	0	11.5586	10.9794	9.55828	1.80233	3.97247	2.67021	8.08658	12.2337	10.5196	103.622	-1.92623	-0.057608	0.00982671	1.00869	-1.86862	0.0245514
P21291	CSRP1	0	43.8218	40.8549	48.8808	19.7936	27.7638	20.4037	38.4765	42.7825	47.7367	395.571	-0.974681	-0.0501371	0.0187934	1.00528	-0.924544	0.0245646
P78417	GSTO1	0	7.75959	5.95171	5.80577	4.00389	2.59039	2.70118	8.16587	10.1248	7.16448	267.38	-1.07014	0.383222	0.0398451	1.02428	-1.45336	0.0245512
Q02809-2	PLOD1	0	3.87514	8.26803	2.94663	1.63774	0.753247	0	4.69792	7.13837	7.73819	91.4221	-2.65789	0.3754	0.133311	0.975493	-3.03329	0.0245674
P61011-1	SRP54	0	10.4031	10.943	10.5945	4.82762	4.6184	3.1246	8.02093	10.7065	10.431	59.3044	-1.34534	-0.13148	0.00717706	1.01095	-1.21386	0.0245849
Q9NPH2	ISYNA1	0	6.84459	13.0569	10.3769	8.29688	6.33937	6.2621	12.1141	11.527	14.0965	69.9057	-0.534899	0.317713	0.271675	1.01877	-0.852613	0.0246237
Q99941-1	ATF6B	0	44.9793	42.3234	32.0374	18.7284	21.0325	12.1346	30.9789	34.6924	33.7768	132.057	-1.2014	-0.263063	0.0343433	1.0472	-0.938334	0.0246175
O43747-2	AP1G1	0	13.4327	9.40921	13.9289	5.63035	8.54773	8.26031	13.6269	13.4115	16.0507	273.473	-0.712589	0.228764	0.104078	1.01679	-0.941353	0.0246425
Q9Y2V7-1	COG6	0	7.21348	6.59259	7.36919	3.92373	1.13555	3.38844	11.4831	9.64005	8.22607	101.253	-1.32575	0.470942	0.0334186	0.943605	-1.79669	0.0246964
Q8N2G8-1	GHDC	0	29.9949	29.2094	22.4936	15.7128	8.59671	18.2855	29.2431	30.8952	32.6186	336.687	-0.939612	0.183157	0.0656005	1.03165	-1.12277	0.0247778
Q75N03	CBLL1	0	61.9135	53.8162	59.4026	28.7657	28.1392	24.575	40.6666	50.2935	51.892	471.742	-1.10393	-0.293924	0.00726655	0.989224	-0.810005	0.0247708
Q96QR8	PURB	0	9.71142	12.4992	11.7921	8.30914	6.68957	4.26145	12.4877	13.1812	13.6456	168.305	-0.820028	0.209414	0.0686089	1.01534	-1.02944	0.024821
Q9UQ80	PA2G4	0	34.3072	36.6873	31.0395	14.2642	16.7775	8.79557	30.4917	28.5825	36.7879	214.71	-1.35686	-0.0900166	0.0147905	0.982929	-1.26684	0.0248623
P56589	PEX3	0	45.9877	29.8846	37.7602	5.58948	0.336419	2.91539	36.4661	20.8148	32.676	592.162	-3.68397	-0.337069	0.0149786	1.01362	-3.3469	0.0248449
Q14249	ENDOG	0	8.62022	8.72003	7.69732	4.24047	3.75199	2.60733	8.82361	7.29572	6.9064	23.2953	-1.24006	-0.120848	0.0119177	1.01421	-1.11921	0.0249069
P52594-4	AGFG1	0	12.2187	13.3204	11.0255	5.24319	7.01911	4.92311	13.7439	15.9579	11.4195	104.819	-1.08926	0.169435	0.0157218	1.01563	-1.2587	0.0249364
P60900	PSMA6	0	34.3068	36.7474	35.1283	12.4471	17.0953	14.0176	28.6395	40.4225	34.441	81.6854	-1.28547	-0.0368745	0.00550573	1.0104	-1.24859	0.0249236
Q9UBR2	CTSZ	0	10.5078	11.7404	11.4699	0.433072	0.509502	0	9.43435	17.3701	12.23	123.126	-5.16077	0.211226	0.00358934	0.981885	-5.372	0.0249071
Q9P206-2	KIAA1522	0	7.64846	7.07254	9.40785	3.68307	1.6287	1.25148	8.3808	6.73891	6.72215	77.032	-1.87828	-0.143663	0.0233905	0.96648	-1.73461	0.0249153
P54578	USP14	0	19.535	24.2117	24.4248	8.53599	11.4504	11.1869	21.4478	21.3852	16.9622	216.081	-1.12886	-0.189139	0.0170389	1.02406	-0.939718	0.0249757
P10646	TFPI	0	4.5513	3.95936	2.48534	0.973734	0	0	2.91178	4.84777	3.77938	20.473	-3.49731	0.0695309	0.0329898	1.00785	-3.56684	0.0249941
P33981	TTK	0	36.7697	41.0312	43.4939	19.5482	26.21	26.3247	37.1001	44.8497	42.2813	142.558	-0.75079	0.034509	0.0249145	1.01004	-0.785299	0.0250092
Q9BRX5	GINS3	0	47.5156	55.903	40.7079	15.3879	15.4899	24.5715	37.5135	43.2303	49.3682	573.55	-1.37809	-0.147582	0.0247813	0.967461	-1.23051	0.0250985
Q8WUM0	NUP133	0	2.3456	1.26121	2.01016	1.05058	0.423266	0.601177	2.41897	2.84093	3.71303	21.0937	-1.43666	0.67579	0.0788172	0.987706	-2.11245	0.0253066
Q14165	MLEC	0	11.763	11.267	15.6716	9.55797	7.88118	6.84747	15.5296	12.9996	13.5956	182.882	-0.67223	0.12228	0.0898484	0.979103	-0.79451	0.0253966
O00461	GOLIM4	0	25.2039	30.0711	28.3875	10.4829	9.22717	6.5179	21.1324	29.7393	22.5489	224.16	-1.67348	-0.188397	0.00827729	1.0101	-1.48508	0.0254892
Q7Z6M4	MTERFD2; MTERF4	0	24.5682	28.2815	19.2689	11.7362	16.2771	9.55885	22.7982	24.2224	26.0236	221.98	-0.940708	0.0184001	0.064169	1.01502	-0.959108	0.0254964
P35659-1	DEK	0	10.0446	8.86375	11.5029	4.75467	2.99366	0	10.8333	15.5288	12.8658	140.063	-1.97265	0.36727	0.0336612	1.02637	-2.33992	0.0255262
Q9P2I0	CPSF2	0	5.12954	5.21265	8.21587	1.27626	0	2.28131	5.67579	6.31322	4.69591	24.1416	-2.38308	-0.153502	0.0456026	0.988602	-2.22958	0.0255461
Q8N201	INTS1	0	9.05079	6.34167	7.05603	3.59183	1.97941	1.63628	8.00283	10.1082	6.9643	33.853	-1.63904	0.159652	0.0300696	0.978877	-1.7987	0.0255846
P84101-1	SERF2	0	113.314	27.4886	119.759	30.3494	31.0939	29.9821	54.6399	51.9262	68.602	204.438	-1.51095	-0.57288	0.215057	0.955796	-0.938074	0.0256047
Q9Y394	DHRS7	0	1.37409	1.38601	1.59305	0	0	1.26345	2.69553	3.68456	3.12166	29.615	-1.78469	1.12613	0.140484	0.556126	-2.91082	0.0255976
O43854-1	EDIL3	0	12.021	15.6367	10.9324	5.54046	11.5305	7.06265	18.0165	17.8715	17.4447	182.918	-0.677191	0.466784	0.181626	0.808225	-1.14398	0.0256022
Q9BUI4	POLR3C; LOC101060460	0	17.7596	18.4376	20.8328	11.0047	9.78815	11.0849	21.2851	21.0769	16.3626	112.299	-0.839174	0.0422465	0.0120794	1.00901	-0.88142	0.025628
Q8TEQ6	GEMIN5	0	5.86788	7.76857	5.23122	4.19455	4.87384	4.2696	8.82202	7.82731	6.78893	61.8347	-0.500375	0.312949	0.150004	1.03933	-0.813324	0.0256295
Q9UHQ4	BCAP29	0	7.28032	11.6047	10.4568	2.55253	2.17941	3.5123	10.1056	16.0982	11.6971	138.655	-1.8315	0.369274	0.0283528	1.02526	-2.20078	0.0256192
P51149	RAB7A	0	16.8645	14.6829	16.0388	4.54455	6.76081	5.27577	13.7395	20.3933	15.8482	174.047	-1.521	0.0708348	0.00735284	1.00723	-1.59184	0.0256576
Q7L5N1	COPS6	0	18.8055	17.917	15.599	8.64824	9.15158	4.73369	17.036	23.9383	20.8743	139.453	-1.21533	0.241341	0.0216317	1.03258	-1.45667	0.0256904
Q9H6S3	EPS8L2	0	35.5931	40.01	36.8716	19.5877	19.9268	14.9917	38.2619	47.2485	34.6386	400.167	-1.04511	0.0952241	0.00951496	0.992114	-1.14033	0.0257614
O15020	SPTBN2	0	12.1467	15.5395	10.4201	2.51206	5.62828	3.20362	12.0328	17.6719	13.2081	83.7118	-1.7481	0.171383	0.030097	0.98132	-1.91949	0.0258325
Q96C23	GALM	0	6.18187	5.94442	4.95572	2.87977	2.44719	1.96786	5.63707	6.0555	7.98397	139.805	-1.22754	0.203999	0.0150891	1.00999	-1.43153	0.0258509
P60510	PPP4C	0	34.4804	15.7284	19.6026	7.55524	7.05684	12.7453	27.2669	20.2312	23.6378	265.061	-1.35153	0.0271174	0.146245	1.02099	-1.37865	0.0260639
P62829	RPL23	0	57.6292	50.4168	48.1691	7.69182	7.28831	5.91587	43.1629	75.019	53.5475	503.045	-2.90223	0.136603	0.00484733	0.983175	-3.03884	0.0260527
		0	12.4865	13.8052	11.6701	4.65671	5.84875	1.97986	10.7598	14.7044	12.956	40.5249	-1.60432	0.0173119	0.0176277	1.01498	-1.62163	0.0260515
Q9UPT5	EXOC7	0	8.75495	7.82266	7.61657	0	1.5355	1.10767	4.67317	7.09825	7.82861	83.5914	-3.19432	-0.303805	0.00608206	1.03333	-2.89051	0.0261433
Q00403	GTF2B	0	28.7319	28.1403	25.4172	17.2387	19.3509	19.3247	24.8723	29.0468	30.1739	102.942	-0.557489	0.0312789	0.0150606	1.00967	-0.588768	0.0261242
Q06587	RING1	0	14.0423	12.618	14.2603	5.80778	6.35666	3.58689	11.5539	12.8771	15.8685	79.8991	-1.37735	-0.0220593	0.0113612	1.00963	-1.35529	0.026114
Q14566	MCM6	0	19.6425	20.2952	16.9228	12.5514	10.5585	10.0191	16.9756	20.1502	21.7896	220.343	-0.779333	0.0512182	0.0196689	1.00549	-0.830551	0.0261205
P49327	FASN	0	10.8848	11.3015	10.7847	3.43093	3.04237	2.04257	9.5206	14.0383	9.64941	125.016	-1.95297	0.010344	0.00392668	1.01978	-1.96332	0.0261228
Q9Y597	KCTD3	0	19.2935	19.9818	17.7052	8.98618	9.07244	6.72928	16.9404	17.5735	13.5871	51.0395	-1.20083	-0.2444	0.00816003	1.01562	-0.95643	0.0261087
P30466	HLA-B	0	180.123	199.088	413.495	89.6809	128.579	123.822	220.153	268.87	208.43	58.2866	-1.21244	-0.184693	0.200414	1.00349	-1.02775	0.0261164
Q96SN8	CDK5RAP2	0	13.707	15.0442	13.6668	9.75447	8.95936	7.73456	14.2725	12.2319	13.2634	39.7205	-0.681495	-0.0930735	0.0149113	1.01377	-0.588421	0.0261145
Q15642-2	TRIP10	0	1.61658	2.16055	1.5485	0.342607	0.865729	0.981879	1.83653	1.75455	2.0526	13.94	-1.28188	0.0836827	0.0545119	0.989257	-1.36556	0.0261201
Q96AT1	KIAA1143	0	30.1848	31.9553	28.5083	18.5484	17.6449	12.8618	27.6703	34.9774	30.5795	120.783	-0.885877	0.0404708	0.0162415	1.00837	-0.926348	0.0261412
P49189	ALDH9A1	0	10.2832	13.1359	11.9013	5.55895	3.06496	2.03687	14.8475	19.5597	12.7037	306.153	-1.72819	0.415562	0.0195452	1.03208	-2.14375	0.0261406
Q9BY89-1	KIAA1671	0	71.0929	32.047	21.3012	0	0	0	20.3613	35.8101	22.0553	364.847	#NUM!	-0.669731	0.108594	0.959162	#NUM!	0.026134
Q5SWX8-1	C1orf27; ODR4	0	3.2969	3.02887	1.81229	1.43307	1.76018	0.874879	3.63348	4.09413	2.97546	211.654	-1.00032	0.395266	0.122279	1.03331	-1.39559	0.0261169
Q9P2B2	PTGFRN	0	19.9659	16.5986	18.6587	14.8552	11.0121	10.3673	19.4374	21.9678	23.0718	284.302	-0.607901	0.223512	0.05704	1.01332	-0.831413	0.026102
Q15121-2	PEA15	0	0.661403	3.37637	2.76561	0	0	0	1.0807	2.01025	1.3374	69.9212	#NUM!	-0.619484	0.107645	0.955092	#NUM!	0.0261487
Q9NU22	MDN1	0	1.01555	2.69181	1.70577	0.350188	0.498135	0.223986	1.51995	2.52684	1.8906	24.2903	-2.33574	0.133365	0.0943753	1.00829	-2.46911	0.0261295
O14817	TSPAN4	0	23.2342	22.1139	19.9296	9.18755	10.482	4.27606	17.8111	18.2165	20.0535	128.929	-1.44683	-0.219079	0.0177639	0.996748	-1.22775	0.0261478
Q9HBH1	PDF	0	10.3192	19.5575	11.1317	5.98793	7.39245	10.1328	14.5578	16.7474	14.6928	217.496	-0.802447	0.165651	0.228214	0.988097	-0.968098	0.0261491
Q9BT67	NDFIP1	0	33.6208	10.482	26.29	8.82334	4.43681	0.135716	17.7806	20.9438	24.0559	13.3979	-2.39364	-0.165118	0.119805	1.00727	-2.22852	0.0261511
Q7Z3U7-5	MON2	0	7.64667	6.41394	6.08694	0.67354	0.490249	2.01526	6.20109	6.64801	4.27134	100.976	-2.66394	-0.234884	0.0114982	1.00289	-2.42905	0.0261336
P62072	TIMM10	0	51.755	78.52	52.9318	23.2714	30.0535	25.3201	45.2866	62.1408	56.5247	893.453	-1.22005	-0.160199	0.0516614	0.991933	-1.05985	0.0261447
Q8NFV4	ABHD11	0	9.41634	9.93387	9.29865	5.7965	5.56627	5.5176	8.3989	10.203	11.1259	176.129	-0.763132	0.0533366	0.00388199	1.00544	-0.816468	0.0261501
P55786	NPEPPS	0	8.62592	10.3952	10.4721	6.69766	4.41195	4.57898	11.6038	15.1892	11.505	232.777	-0.910667	0.376885	0.0326538	1.00642	-1.28755	0.0261523
P82094	TMF1	0	5.38317	6.45724	4.04989	2.35778	1.61229	3.10996	4.53751	5.40367	5.33994	26.1986	-1.16632	-0.0563952	0.0613496	1.00716	-1.10992	0.0261552
O15067	PFAS	0	19.7944	20.177	16.5181	9.38832	6.84216	3.75739	15.1765	15.6579	17.5901	237.393	-1.49886	-0.222241	0.0200328	1.01801	-1.27662	0.026325
Q16637	SMN1; SMN2	0	3.03006	4.39379	3.1032	1.1572	0	0.334801	3.53342	2.41092	3.08475	20.0116	-2.81878	-0.221448	0.0263181	0.954675	-2.59733	0.0263465
P36956-4	SREBF1	0	35.2746	34.63	32.7675	19.2981	22.9546	23.3761	33.7446	35.751	29.9836	24.7107	-0.645646	-0.0455769	0.0119161	0.990163	-0.600069	0.0263616
Q9BTU6	PI4K2A	0	8.31426	9.94457	6.33628	4.79221	4.19375	1.4638	8.5164	9.51807	9.63195	86.7245	-1.2349	0.169765	0.0769158	0.958883	-1.40467	0.0264254
Q9H7B2	RPF2	0	26.4337	29.3648	35.0715	11.2539	11.7373	13.0653	26.8683	27.6984	37.7653	523.293	-1.33355	0.0230241	0.0152478	1.01478	-1.35657	0.0264218
Q13263	TRIM28	0	10.5394	8.88934	10.0636	5.33755	5.58752	4.94623	10.4651	9.53301	7.94148	94.3084	-0.893922	-0.0780293	0.0109444	0.990883	-0.815893	0.0264062
P06454-1	PTMA	0	29.3919	26.4809	30.1767	6.97499	14.6069	10.8298	31.2906	38.1042	26.5645	334.908	-1.40865	0.157257	0.0147919	0.958937	-1.56591	0.02655
Q04637-8	EIF4G1	0	127.492	150.579	116.854	94.9296	96.9152	89.8419	135.715	137.682	117.145	640.736	-0.487488	-0.0161037	0.0568232	1.01431	-0.471384	0.0266116
Q9Y508-1	RNF114	0	29.629	32.2071	28.6292	11.6156	16.6156	13.6369	24.3815	22.3869	27.2869	194.384	-1.11152	-0.288761	0.0101624	0.867934	-0.822755	0.0266143
P46379-3	BAG6	0	4.89045	8.79138	5.63553	3.39611	2.76528	3.95723	5.60689	6.96258	5.96399	44.3125	-0.932887	-0.0597657	0.134929	1.00739	-0.873121	0.0267034
P11387	TOP1	0	18.3192	12.4469	14.2789	8.84007	7.67242	6.52342	13.7724	18.8715	18.5779	245.179	-0.967483	0.185389	0.0500579	0.966006	-1.15287	0.0267268
Q17RY6-1	LY6K	0	29.0596	33.8002	29.1828	6.11556	17.2573	4.30296	32.4357	29.1388	32.2637	36.5333	-1.73368	0.0278733	0.0311802	1.00952	-1.76155	0.0267899
P09429	HMGB1	0	51.3755	38.1541	59.4058	13.5103	15.6832	18.1232	36.4805	55.4482	54.0806	841.661	-1.65426	-0.0286256	0.0265877	1.01505	-1.62564	0.0267988
P35249	RFC4	0	14.6741	15.2919	11.5537	5.38248	2.24407	3.69391	11.3544	9.42714	13.3166	138.032	-1.87486	-0.284104	0.0162303	1.03356	-1.59076	0.0268147
Q7L590-1	MCM10	0	36.227	36.9957	28.0186	19.958	22.6765	23.9644	30.3554	36.0951	32.4875	54.3086	-0.604229	-0.0332007	0.0566097	1.01111	-0.571028	0.0268088
Q8N8R3-1	SLC25A29	0	0	6.54162	9.42061	0	0	0	4.43205	8.89744	7.1992	115.498	#NUM!	0.362979	0.21285	0.990184	#NUM!	0.0268094
O43583	DENR	0	27.9547	27.9262	21.1546	9.16906	8.77572	11.0109	17.9388	25.4688	24.6254	433.872	-1.41168	-0.179286	0.0165298	0.955006	-1.23239	0.0268827
P33991	MCM4	0	20.7767	16.3762	19.2259	7.16498	8.65603	7.09594	24.3354	32.0854	20.5497	181.587	-1.29874	0.44915	0.012454	1.02606	-1.74789	0.0269476
Q9NVT9	ARMC1	0	32.6669	31.5764	29.2803	15.558	20.2653	17.7194	28.7674	35.9259	29.8864	332.347	-0.804641	0.0162006	0.0129033	1.0112	-0.820842	0.0269331
P55082-1	MFAP3	0	19.0651	28.6528	20.0576	3.19105	6.99702	5.07843	16.2261	26.4754	23.6117	58.905	-2.15039	-0.0314661	0.0259205	1.0149	-2.11893	0.0269901
P78527	PRKDC	0	10.5205	9.03877	8.70705	4.79105	4.83995	3.42173	9.22639	12.2554	9.1765	177.92	-1.11473	0.117192	0.0155702	0.982351	-1.23192	0.0269714
Q9UM22	EPDR1	0	9.3254	11.5035	9.59069	4.25836	6.11016	3.69974	13.2579	13.3335	9.66353	117.583	-1.11256	0.253174	0.0254671	1.03709	-1.36573	0.0271384
Q9BXS6	NUSAP1	0	16.6791	16.3758	8.58523	5.15369	8.79483	4.76114	13.1515	16.7915	14.8156	114.374	-1.15419	0.104192	0.121143	1.00825	-1.25838	0.0271723
P13010	XRCC5	0	11.7462	8.55749	9.66844	4.14679	6.4817	3.91961	11.6227	16.5193	17.4042	229.101	-1.04279	0.603709	0.0454605	0.992477	-1.6465	0.0271537
Q9Y5S2	CDC42BPB	0	10.5068	8.6048	11.7176	4.26945	3.34912	1.58953	7.86776	7.81895	6.86777	76.6697	-1.74332	-0.450884	0.020425	0.932305	-1.29244	0.0271656
Q96EY5-1	FAM125A; MVB12A	0	55.5167	58.707	53.7588	17.4031	19.4611	21.0329	58.2111	39.1671	55.7457	413.678	-1.53675	-0.133611	0.00365782	0.971895	-1.40314	0.0271457
P40424-1	PBX1	0	72.4597	70.7022	65.7389	37.5798	47.6677	34.3569	70.06	60.7731	64.5441	485.219	-0.804548	-0.0965557	0.0171447	1.02519	-0.707992	0.0271388
P05198	EIF2S1	0	26.8218	22.4031	22.4531	5.7891	10.7897	7.30004	20.0741	30.2983	25.2622	312.376	-1.5858	0.0775182	0.0134286	1.0038	-1.66331	0.0271735
A2RUC4	TYW5	0	5.51193	9.96845	3.27326	3.79941	1.66089	2.96494	6.6506	9.16278	7.64253	215.622	-1.15438	0.322782	0.262213	0.979739	-1.47716	0.0272158
Q9HAW4	CLSPN	0	10	8.83085	8.20641	2.88443	2.00404	3.11348	7.95692	8.96278	5.94585	21.1233	-1.75653	-0.241774	0.00849462	1.03631	-1.51475	0.0272135
Q15102	PAFAH1B3	0	42.0397	33.9838	30.8251	16.1949	20.4926	6.61328	34.222	39.6184	39.1572	596.397	-1.3031	0.0807247	0.0482745	0.986903	-1.38383	0.0271978
Q12894-2	IFRD2	0	42.5342	39.1849	41.3301	22.9926	22.4546	18.6065	43.6303	33.1456	40.1742	179.135	-0.941883	-0.0733428	0.00708248	0.989816	-0.86854	0.0272239
P49721	PSMB2	0	12.0632	13.8081	11.3208	5.16303	7.31906	5.96319	11.4038	15.9606	15.1536	158.217	-1.01175	0.193071	0.0180837	1.01359	-1.20482	0.0272241
O14979-1	HNRNPDL; HNRPDL	0	9.23577	7.83533	9.0925	5.63696	2.16707	4.386	9.68669	9.20688	9.32739	94.5658	-1.10186	0.109206	0.0441202	1.036	-1.21107	0.027226
O60884	DNAJA2	0	29.6078	44.482	34.4651	17.1611	15.9545	14.3714	32.1402	30.6233	42.0279	320.82	-1.19282	-0.0509032	0.0369465	1.00852	-1.14192	0.0272726
Q14493-1	SLBP	0	71.4286	64.1684	50.593	9.94902	24.9048	22.5447	55.6184	83.3091	64.9019	309.746	-1.69769	0.130587	0.0241204	0.989578	-1.82828	0.0272604
P48556	PSMD8	0	72.8198	52.6858	50.4203	15.9924	15.8916	11.3468	37.3996	53.1632	60.0246	453.858	-2.02483	-0.224367	0.0200602	0.966737	-1.80047	0.0272731
Q3KQU3	MAP7D1	0	8.40622	8.80526	7.11507	1.52529	4.23681	1.10135	7.35343	7.28139	7.69723	49.2544	-1.82553	-0.123416	0.0276089	1.01665	-1.70211	0.0273032
P15151-1	PVR	0	47.0058	48.7363	37.137	7.71711	20.5898	5.57662	34.8578	46.2599	43.7799	217.319	-1.97146	-0.0893674	0.024312	0.982718	-1.88209	0.0272885
P19623	SRM	0	10.3	6.88877	6.94876	0.485603	2.06502	0.546206	6.71096	11.9823	9.49579	130.909	-2.96242	0.223858	0.0235344	0.97965	-3.18627	0.0273248
A6NDG6	PGP	0	10.1765	24.1133	19.6338	12.6554	12.4524	13.9254	29.1866	42.1287	31.0855	300.959	-0.466212	0.925237	0.403332	0.949955	-1.39145	0.0273242
Q29RF7-1	PDS5A	0	2.72798	2.4406	1.60214	0.431906	1.51229	0	3.30458	4.6973	3.59204	37.2131	-1.80014	0.775988	0.100072	0.903278	-2.57612	0.027303
Q9H1U9	SLC25A51	0	3.9425	0	1.4816	0	0	0	2.44972	3.3646	1.69844	103.768	#NUM!	0.469961	0.286551	0.989042	#NUM!	0.0273328
P30086	PEBP1	0	4.91636	7.94172	4.21921	0	0	0	5.94268	10.9324	11.9097	392.277	#NUM!	0.753229	0.0306289	1.03169	#NUM!	0.0274162
P27824-2	CANX	0	11.8925	9.56145	15.0589	3.05019	5.15131	3.03306	10.0569	14.2914	10.5037	224.393	-1.70046	-0.0671617	0.0326522	1.0089	-1.6333	0.027402
Q13393-1	PLD1	0	22.9302	23.9228	15.7819	15.6418	11.1969	6.10147	26.6619	34.3321	37.2653	708.616	-0.927114	0.64963	0.118422	0.916135	-1.57674	0.0273935
P07384	CAPN1	0	7.26401	4.30078	3.89055	0.44319	1.815	1.78626	3.67284	3.64326	3.83054	142.834	-1.93409	-0.471498	0.0737761	1.03635	-1.46259	0.0274283
Q86VZ4	LRP11	0	10.7808	4.23138	8.41079	0	2.62048	0.53868	6.27851	8.69777	6.1327	16.5034	-2.89031	-0.15007	0.0756034	1.00809	-2.74024	0.0274228
P62241	RPS8	0	76.6358	78.5201	72.056	34.9366	34.4746	26.8493	70.0041	103.554	81.3412	410.135	-1.23902	0.165888	0.00564236	0.955712	-1.40491	0.0274271
Q5TFE4	NT5DC1	0	4.03473	4.96396	2.86555	2.86401	1.59579	3.186	5.21008	6.82256	6.08065	56.4246	-0.633881	0.610429	0.231752	0.958908	-1.24431	0.0274174
Q96K76-4	USP47	0	11.2907	18.3005	11.6042	3.47237	3.22867	2.11055	13.8678	18.4919	11.0023	127.593	-2.22501	0.0739516	0.0356925	1.01087	-2.29896	0.0274327
Q9BR77-1	CCDC77	0	49.0441	50.1487	51.8217	30.8556	35.2145	25.2505	44.4919	50.3744	49.0933	172.435	-0.725675	-0.0690226	0.0171818	1.01917	-0.656653	0.0276188
O96019-1	ACTL6A	0	16.0161	14.0679	13.1094	7.68949	7.32816	6.68074	12.448	15.2138	11.593	126.781	-0.99322	-0.137939	0.0128812	0.958705	-0.855281	0.0276351
O60427	FADS1	0	13.6824	15.4257	9.4941	4.0068	0.440876	0.30617	7.97791	9.5649	11.371	189.018	-3.02151	-0.416922	0.0273904	1.03954	-2.60459	0.0276786
O95295	SNAPIN	0	1.85907	2.93509	2.33647	0	0	0	1.82345	3.68456	2.82232	13.8004	#NUM!	0.224344	0.0134802	0.992002	#NUM!	0.0277226
P41091	EIF2S3	0	32.856	37.1412	27.3049	5.63851	10.7351	7.0454	21.905	34.9867	30.2411	161.161	-2.05479	-0.159255	0.0134725	0.978482	-1.89554	0.0277381
P36405	ARL3	0	9.07825	10.8654	7.91368	1.73696	2.40535	3.7246	7.63533	11.9742	9.66021	184.347	-1.82419	0.0713514	0.0183041	1.00924	-1.89554	0.0277641
P07858	CTSB	0	66.012	66.5925	56.0916	14.5039	16.7337	23.8013	52.9894	82.8272	62.3337	1018.47	-1.77754	0.0705315	0.00856788	1.00934	-1.84807	0.0277462
P24941-1	CDK2	0	11.0435	28.5677	0.651012	9.48267	7.42607	1.78543	17.7283	20.8597	18.5507	37.9633	-1.10684	0.505039	0.53845	0.982585	-1.61188	0.0277461
P11310-2	ACADM	0	20.2938	16.8577	16.7391	4.51148	8.06204	7.16354	16.5832	12.6578	16.5671	351.378	-1.44913	-0.234431	0.0148468	1.0358	-1.2147	0.0277651
Q9Y6M5	SLC30A1	0	25.2702	22.8298	20.5123	8.95739	10.9244	9.36177	17.8864	14.4596	15.3198	48.773	-1.23035	-0.525511	0.0107805	0.724401	-0.704836	0.0277644
O75477	ERLIN1	0	10.2609	9.56908	7.24528	3.51187	4.44915	4.78484	7.88495	6.44575	7.88302	72.9714	-1.08695	-0.285524	0.0327029	1.0348	-0.801422	0.0277538
Q9H444	CHMP4B	0	23.928	21.8102	22.4923	6.78677	6.48886	5.53105	21.2211	27.4197	17.06	233.238	-1.85917	-0.054506	0.00360556	1.007	-1.80467	0.0277572
Q96S66	CLCC1	0	25.8184	26.2415	22.6549	8.90933	11.7907	10.9071	18.6497	18.407	23.5366	478.975	-1.24114	-0.302237	0.00847153	1.00352	-0.938904	0.0277676
P62820	RAB1A	0	3.41387	5.33191	6.05916	3.21274	1.62972	1.85675	6.55894	8.82028	6.1761	132.846	-1.14402	0.541965	0.0967909	1.02409	-1.68598	0.0277838
P35232	PHB	0	17.8809	7.41628	14.026	0.911656	3.29994	3.2123	11.2133	17.2887	11.5898	299.851	-2.40513	0.0279299	0.0700523	1.02076	-2.43306	0.0277833
P10589	NR2F1	0	9.85753	8.36014	2.07582	1.45914	1.68624	0	3.93435	5.81686	5.27613	62.7042	-2.68971	-0.433428	0.148535	0.979617	-2.25628	0.0277917
O00592	PODXL	0	20.9705	33.2563	23.1276	4.99473	4.59996	4.01866	17.7769	31.1245	24.3271	156.611	-2.50646	-0.0790806	0.0241373	1.01066	-2.42738	0.027835
P10301	RRAS	0	10.6055	14.4188	8.91426	6.02665	4.52318	5.75881	10.4233	15.1322	12.908	222.542	-1.05729	0.180565	0.0656915	0.978148	-1.23785	0.027867
P26447	S100A4	0	26.0674	49.8402	28.5925	2.7317	11.5947	3.53822	33.956	45.1463	27.9314	814.473	-2.54833	0.0345611	0.0612656	1.01667	-2.58289	0.0278565
O75886	STAM2	0	2.32772	3.94946	2.93353	1.46226	1.82531	2.5275	3.76358	3.43115	3.90978	38.5953	-0.663517	0.26976	0.198511	1.02307	-0.933277	0.0278898
Q14527	HLTF	0	6.68473	4.93782	4.28079	0.536573	2.10125	0	4.6187	5.57643	4.13783	63.3073	-2.59191	-0.149993	0.0359375	0.990292	-2.44191	0.0278808
O75496	GMNN	0	6.63498	6.70685	6.95245	1.78191	2.77873	2.31463	4.73206	6.4648	6.94524	25.153	-1.56159	-0.161732	0.00494725	1.00964	-1.39985	0.0278609
Q9NRZ9	HELLS	0	17.6576	27.9214	15.4929	14.4889	11.7524	9.17789	23.3853	22.2013	19.4643	188.476	-0.785978	0.0910614	0.186374	1.0101	-0.877039	0.0278552
Q8NFC6	BOD1L1	0	8.20494	9.90195	7.78849	5.02062	6.1074	8.22841	14.062	15.933	12.0181	130.849	-0.419882	0.698144	0.212962	0.736497	-1.11803	0.0278901
Q9NZ53-1	PODXL2	0	5.00079	5.51211	3.60785	2.69727	0.950599	1.72518	5.75201	5.10597	4.3859	26.2611	-1.394	0.110413	0.0532128	0.985357	-1.50442	0.027869
Q15286	RAB35	0	12.629	14.0387	9.76469	4.5605	5.15942	6.39743	10.4219	13.2008	15.1363	82.231	-1.17661	0.0893073	0.0311708	1.00493	-1.26592	0.0278925
P16083	NQO2	0	18.0534	16.0345	9.89719	0.914779	2.92697	0.501177	10.1313	18.3951	14.2858	448.646	-3.34027	-0.0389917	0.0287854	1.01453	-3.30128	0.0279036
Q9BYN8	MRPS26	0	58.2073	85.0136	69.0234	46.4784	40.7852	53.0192	73.194	95.7429	85.3711	270.772	-0.597387	0.260851	0.103775	1.03545	-0.858239	0.0279031
Q03154-1	ACY1	0	15.6218	31.4181	3.08096	12.9105	15.6737	6.13946	25.6285	28.8202	26.3098	526.658	-0.529496	0.688198	0.67838	1.01857	-1.21769	0.0279144
Q92520	FAM3C; WNT16	0	7.5083	16.4037	10.3582	2.75175	6.40672	4.59594	12.4714	10.0351	13.2523	47.0864	-1.31706	0.0613442	0.139595	1.00915	-1.3784	0.0279906
Q9NPD3	EXOSC4	0	21.0436	14.5395	19.5732	3.02917	6.11884	5.43223	17.0437	29.1206	24.0689	141.211	-1.91951	0.34863	0.0193556	1.01912	-2.26814	0.0280225
Q9BV10	ALG12	0	6.99587	5.66014	6.17283	5.1463	3.49852	3.91173	8.13173	9.69643	7.45104	105.793	-0.584503	0.425007	0.0723985	0.940272	-1.00951	0.0280123
O15091	KIAA0391	0	11.8602	14.749	9.52852	7.85953	8.33135	6.38203	21.2229	24.6525	16.0568	92.0761	-0.678911	0.777186	0.104826	0.904992	-1.4561	0.0280825
P19971	TYMP; SCO2	0	2.39898	5.16647	4.14513	2.34708	2.56013	3.1205	5.02453	6.16197	4.65058	81.5396	-0.544753	0.435494	0.316458	1.03451	-0.980247	0.0281534
Q9Y295	DRG1	0	4.72048	5.54998	6.71213	4.51264	4.36414	2.41991	7.21335	7.47006	7.08501	44.8214	-0.588156	0.358181	0.177055	0.95427	-0.946336	0.0281645
O75175	CNOT3	0	28.6099	36.868	24.0009	20.8148	15.4403	14.8726	29.4808	39.6075	35.6885	206.055	-0.807442	0.227701	0.0880526	1.00999	-1.03514	0.0281788
A8MXV4	NUDT19	0	45.1182	58.2474	40.6686	31.0506	29.5543	28.2311	45.4368	40.6725	51.2685	524.314	-0.697194	-0.0682625	0.0667302	1.00799	-0.628932	0.0281647
Q8IWX8	CHERP	0	8.76687	9.51167	15.5049	5.25603	6.04076	4.67817	12.2925	13.494	18.1399	91.637	-1.0805	0.37877	0.108876	1.02258	-1.45927	0.0281746
Q9BXY0	MAK16	0	11.8008	14.9211	13.0983	4.54066	7.17441	3.76849	11.125	10.0198	11.4425	154.343	-1.36276	-0.289192	0.0212547	0.999688	-1.07357	0.028161
Q9Y546	LRRC42	0	24.9374	28.2007	24.2149	5.08774	10.3317	2.20597	25.3368	22.4586	33.948	88.5278	-2.1338	0.079647	0.0138779	1.0037	-2.21345	0.0281971
Q9NZM1	MYOF	0	5.57099	5.87598	5.29771	1.58948	2.49306	1.42634	4.01024	5.22158	5.79787	76.0267	-1.60387	-0.155888	0.008514	1.01511	-1.44798	0.0281935
Q13617-2	CUL2	0	9.66011	7.86409	9.4524	4.33755	5.6095	4.91408	8.17142	10.9137	10.9668	141.183	-0.860164	0.15575	0.0206739	0.958286	-1.01591	0.0282053
Q8N257	HIST3H2BB	0	96.3893	91.8645	85.7656	17.3144	20.5193	27.496	70.1383	117.115	90.8437	2093.24	-2.06847	0.0213102	0.00437429	1.01576	-2.08978	0.0282129
Q9HB90	RRAGC	0	4.91869	1.19625	10.4046	5.04163	3.79142	4.53052	8.57622	11.5606	8.82947	47.9393	-0.305865	0.810205	0.796233	1.0346	-1.11607	0.0283025
Q9NXR7-2	BRE; BABAM2	0	2.97515	2.16487	7.76019	0	0	0	5.35714	10.256	6.69943	218.658	#NUM!	0.790464	0.13507	1.03493	#NUM!	0.0282846
O14949	UQCRQ	0	15.5303	18.9289	16.7244	4.05156	5.80748	5.78026	13.1107	13.9053	19.2236	495.703	-1.71051	-0.146555	0.00841531	0.981963	-1.56395	0.0282883
P38919	EIF4A3	0	18.2472	14.8633	14.9016	2.95292	5.32481	3.25236	16.6223	29.3636	22.8112	429.685	-2.05799	0.51895	0.0100545	1.03633	-2.57694	0.0283015
P31939	ATIC	0	11.5586	7.82768	10.9035	2.82218	5.16013	3.41953	8.43533	12.0187	11.9735	92.6923	-1.40957	0.0983854	0.0352263	1.00426	-1.50795	0.0283233
O43683	BUB1	0	13.4099	9.41238	8.4232	6.62568	6.76565	7.36027	9.88397	11.0419	9.09712	25.0135	-0.590423	-0.0575795	0.157553	1.01204	-0.532844	0.0283186
O00299	CLIC1	0	28.8099	21.9025	14.5719	9.82995	6.46324	8.53582	16.8251	24.6913	23.4784	354.555	-1.39471	-0.00641345	0.0784634	1.02022	-1.3883	0.0283062
Q96PK6-1	RBM14; RBM14-RBM4	0	13.6542	12.4895	13.6041	7.56692	7.9752	5.37638	14.7836	11.5626	14.4811	169.687	-0.926096	0.0386606	0.0152593	1.00998	-0.964756	0.0283049
Q9P2Y5	UVRAG	0	3.19562	7.55958	4.52046	2.40719	1.40248	4.23517	6.92158	7.51467	6.7323	142.164	-0.925098	0.470688	0.287013	1.02908	-1.39579	0.0284075
P47224	RABIF	0	9.42334	7.25088	7.75686	0.455633	4.3888	1.47269	10.0816	10.0083	14.3032	189.379	-1.95138	0.493399	0.03853	1.01481	-2.44478	0.0284425
Q8IWB1	ITPRIP	0	21.5917	21.0123	18.7893	9.39688	14.7065	8.01413	25.4673	27.5347	21.1847	152.381	-0.934723	0.273078	0.039466	1.02073	-1.2078	0.0285081
Q9HDC9	APMAP	0	6.09847	6.44508	3.85849	4.47296	1.9006	1.81731	7.0796	7.09892	7.92601	142.918	-1.00179	0.430467	0.153545	0.997544	-1.43225	0.0284896
Q8IY81	FTSJ3	0	5.68343	7.38255	5.87433	3.20622	2.34921	4.3884	6.81101	6.10324	7.13005	67.8877	-0.929587	0.0817316	0.0555813	0.992829	-1.01132	0.0284798
Q9UNY4-1	TTF2	0	25.3184	28.0928	27.7718	18.6231	18.1586	12.7626	28.1208	26.1379	25.8506	4.76401	-0.712456	-0.0192091	0.0294048	1.00982	-0.693247	0.0285069
Q9H8G2-1	CAAP1	0	27.9658	31.801	31.7899	16.5397	15.1942	17.8065	27.9303	22.5338	25.3295	202.682	-0.88606	-0.272591	0.00932906	0.988865	-0.613469	0.0286727
O75394	MRPL33	0	57.5996	49.9627	50.6852	20.1393	21.4571	19.2183	36.3368	52.978	50.2933	444.657	-1.37969	-0.180799	0.00574712	1.01628	-1.19889	0.0287153
Q9BTD8-1	RBM42	0	43.3446	40.9954	56.6123	31.8833	29.216	29.6004	46.5801	62.7885	53.5382	228.927	-0.636037	0.208839	0.0689131	1.01201	-0.844877	0.028767
O15427	SLC16A3	0	42.7993	41.6454	36.0621	11.1187	16.5556	14.2505	32.6618	36.5301	25.8112	884.069	-1.52324	-0.343069	0.00856639	0.985561	-1.18017	0.0288321
Q6SJ93-1	FAM111B	0	23.9863	35.191	24.5981	25.7704	21.0405	24.0756	35.8879	35.2103	30.994	146.378	-0.241016	0.285274	0.439119	1.03819	-0.52629	0.0288715
Q9NRZ7-3	AGPAT3	0	3.71814	3.26121	3.68171	0	0	2.52691	4.75681	5.70229	5.55911	36.2958	-2.07691	0.587364	0.0795633	0.622941	-2.66427	0.0288607
O15511-1	ARPC5	0	27.3498	36.3846	23.5859	0	4.17804	3.65966	27.5857	22.753	40.6299	460.681	-3.47781	0.0590511	0.0172941	1.01075	-3.53687	0.0288556
Q9P2E9-1	RRBP1	0	8.52075	10.5191	8.96913	4.96819	4.46911	3.11786	8.70877	8.26261	11.0375	134.846	-1.15761	-2.78461e-06	0.0188194	1.02188	-1.15761	0.0288738
P04843	RPN1	0	14.6138	14.8411	13.5997	6.34494	6.07896	6.04653	13.9733	20.7264	15.1803	197.587	-1.22095	0.212295	0.0038174	1.01139	-1.43324	0.0290037
Q15120-2	PDK3	0	16.3985	15.101	15.5501	9.89707	6.68317	6.901	18.3655	13.817	16.7543	164.843	-1.00267	0.0567389	0.015054	1.00083	-1.05941	0.0290291
Q9UKI8-2	TLK1	0	26.9975	24.0477	20.6745	10.2794	12.5352	6.38024	25.2936	20.6247	29.0962	258.053	-1.29666	0.0648013	0.0247795	1.00762	-1.36146	0.0290377
P08240-1	SRPR; SRPRA	0	3.23213	4.27281	3.20941	1.80117	2.38351	2.23511	3.94515	4.44558	5.5222	48.2442	-0.738948	0.376883	0.0587844	1.02032	-1.11583	0.0290311
P19367-3	HK1	0	12.1202	8.93545	7.42609	3.44475	4.30589	1.97693	7.16875	9.9828	9.93169	101.612	-1.54989	-0.0726377	0.0470969	1.00691	-1.47725	0.0290587
O00311-1	CDC7	0	30.1335	27.998	30.8298	14.0735	11.8566	11.3954	24.5505	21.4885	29.765	136.415	-1.25301	-0.230901	0.00500728	1.04419	-1.02211	0.0290415
Q9UIG8-1	SLCO3A1	0	18.5016	15.91	15.9753	6.20331	2.98553	5.59097	13.0579	10.1069	11.3023	151.664	-1.76942	-0.547828	0.00984186	0.745001	-1.22159	0.0290413
Q4U2R6	MRPL51	0	27.6583	18.423	24.5256	2.34396	5.85442	2.48432	16.775	25.0698	30.2186	239.859	-2.72453	0.0294549	0.0165351	1.01654	-2.75399	0.0291854
Q16543	CDC37	0	20.2944	29.8091	18.7721	8.70213	4.39971	3.10181	24.0131	16.4218	25.7237	319.328	-2.08767	-0.0580647	0.0370158	1.00765	-2.02961	0.029189
Q9HCN8	SDF2L1	0	8.36169	12.1664	13.1327	4.90136	8.84964	1.39629	16.6096	15.1254	16.6235	54.2358	-1.15201	0.522699	0.144749	0.837921	-1.67471	0.0292132
Q9NPI1-1	BRD7	0	4.6912	7.29576	6.0309	1.61517	2.81911	0.94095	5.43255	5.93254	7.859	33.1129	-1.74503	0.0934868	0.0376541	1.00738	-1.83851	0.0291933
P08236	GUSB	0	16.8956	13.0191	16.9107	6.78521	5.05103	1.54045	16.0117	24.4062	17.7774	398.864	-1.80757	0.31361	0.0247607	1.02915	-2.12118	0.0292765
L0R8F8	SMCR7L; MIEF1	0	27.5171	28.1514	23.0447	21.342	17.8215	13.9791	28.8547	30.3984	27.7648	354.705	-0.566737	0.144707	0.0780982	1.03588	-0.711444	0.0294041
P10620	MGST1	0	26.7785	13.105	17.2429	3.33619	6.21342	8.58226	14.598	14.4015	18.0802	61.0333	-1.65563	-0.279056	0.0895247	0.975355	-1.37658	0.0293939
P54725-1	RAD23A	0	14.3423	13.2849	8.86068	1.17393	0.764336	4.4179	9.59809	12.7301	8.85617	270.453	-2.52119	-0.226593	0.0313959	0.966302	-2.29459	0.0294146
Q9NQT5	EXOSC3	0	33.6983	25.675	31.2571	21.0303	22.4727	17.9525	37.6609	39.4055	51.218	542.876	-0.560451	0.501281	0.0617639	0.994295	-1.06173	0.0294511
O00141-2	SGK1	0	37.7783	32.8725	39.5876	40.0455	42.4542	42.3493	37.5502	35.987	34.9213	138.528	0.179559	-0.0234836	0.158905	1.00653	0.203042	0.0295594
O43427	FIBP	0	4.99095	5.83005	3.77031	1.76362	3.46283	3.37634	5.3988	6.30914	6.26015	61.0871	-0.762233	0.300327	0.136186	1.04219	-1.06256	0.0296369
Q9BYT8	NLN	0	5.65312	1.9211	1.77732	1.1714	1.10601	0.973986	1.88113	2.70661	2.56569	43.5351	-1.52415	-0.38657	0.278699	0.988435	-1.13758	0.0297623
P46459	NSF	0	6.62798	5.70712	3.89412	1.86692	2.92441	1.8205	6.51024	8.39042	5.48397	110.488	-1.29547	0.328889	0.0592041	1.01317	-1.62436	0.0298912
Q8ND04-2	SMG8	0	7.49768	5.5674	2.75615	1.75623	1.81843	1.6775	4.40507	3.91049	3.01701	32.9811	-1.59088	-0.481386	0.12509	1.01378	-1.10949	0.0299203
P17655-1	CAPN2	0	13.8358	10.1239	9.83886	2.97898	3.19492	3.81845	9.38238	8.63823	13.1619	197.969	-1.75806	-0.116224	0.020243	1.00066	-1.64184	0.0299152
Q96QU8	XPO6	0	9.47594	7.68543	5.08656	0	0.699806	0.768163	8.87387	4.92785	9.62838	226.584	-3.92178	0.0746919	0.0266742	1.00767	-3.99647	0.030129
P06730-2	EIF4E	0	6.62436	9.99074	1.50941	1.6498	1.10131	1.64505	4.09291	5.81686	3.90773	24.8528	-2.04363	-0.391446	0.223302	0.988123	-1.65218	0.030193
P41223	BUD31	0	7.23576	4.25936	7.21048	1.14124	2.32873	1.51609	4.95594	7.98867	8.03469	85.5284	-1.9075	0.165497	0.040531	0.984079	-2.07299	0.0301806
Q9BZE1	MRPL37	0	12.0956	13.1571	7.63832	1.5784	2.45387	0	10.7387	6.42124	10.7599	155.676	-3.02803	-0.236402	0.0279015	0.979213	-2.79163	0.0303222
		0	6.61064	4.30434	6.17958	2.8214	3.24204	1.36904	6.03211	8.84096	8.88864	152.559	-1.20162	0.475102	0.0625523	1.02419	-1.67672	0.0303069
Q08378	GOLGA3	0	0.504407	1.72013	0.68422	0.0519452	0	0	0.499127	1.03115	0.870329	16.5543	-5.80727	-0.277002	0.129917	1.0042	-5.53027	0.0303033
Q6ZMT1-1	STAC2	0	6.30727	11.0482	5.71218	0	1.0574	2.21993	4.65158	4.78597	6.36938	34.3614	-2.81528	-0.545317	0.0587723	1.03717	-2.26997	0.0303097
P04632	CAPNS1	0	14.9257	17.2509	15.3561	4.48015	8.96611	4.92078	14.5082	13.1995	16.7519	85.6849	-1.3718	-0.0964266	0.0199844	0.970834	-1.27537	0.030498
Q99873	PRMT1	0	8.60467	6.45341	7.5685	2.15584	2.82253	0.385979	8.03304	5.55367	6.8669	51.7686	-2.07655	-0.145663	0.020372	0.981602	-1.93088	0.0304778
Q14146	URB2	0	2.47488	4.68336	3.83128	2.35253	1.34779	1.59505	3.40201	4.6353	4.26624	33.2323	-1.05333	0.162947	0.114515	0.992666	-1.21627	0.0305204
Q16527	CSRP2	0	12.7534	11.8501	14.1081	6.90252	4.45603	3.96967	11.5246	9.65098	10.0128	33.3356	-1.33658	-0.311758	0.0156701	0.928478	-1.02482	0.0305386
P52788-1	SMS	0	7.67876	5.66765	9.06267	3.43191	0	0	8.48299	6.93048	6.75646	7.33893	-2.707	-0.0154795	0.044399	1.02086	-2.69152	0.030541
Q9HD47	RANGRF	0	15.3029	12.0916	17.4841	7.2889	1.09216	0.918142	13.7082	20.1497	20.6175	129.444	-2.27085	0.279578	0.0375838	1.00821	-2.55043	0.0305285
Q96C57	C12orf43	0	26.3568	37.3635	22.1041	9.72178	11.6681	15.701	24.8687	22.4922	29.4364	360.276	-1.21032	-0.16033	0.0720317	0.993155	-1.04999	0.0306691
Q92688	ANP32B	0	24.8107	23.3831	22.1482	10.7419	10.6865	9.84348	22.8882	35.1148	26.6822	375.212	-1.16952	0.267726	0.00461676	1.02564	-1.43725	0.0307146
Q9HBI1-1	PARVB	0	5.40001	5.69839	4.17283	0	0	0	5.33893	4.88914	2.5432	70.0097	#NUM!	-0.257915	0.00769666	0.966038	#NUM!	0.030694
Q9H7E9-2	C8orf33	0	2.5785	2.41569	2.80615	0.137937	0.273266	0	1.41761	2.71888	1.95519	34.8039	-4.24561	-0.356696	0.00408957	1.0323	-3.88892	0.0307207
O95772-1	STARD3NL	0	29.325	25.346	44.8843	7.57002	11.0893	11.277	32.4549	28.6187	45.3196	211.965	-1.7336	0.0958363	0.0538119	1.00767	-1.82944	0.0307243
Q9H0C8	ILKAP	0	15.2187	10.3826	10.5326	9.41362	6.43004	5.15098	13.2381	13.6864	12.9206	103.206	-0.78333	0.141054	0.132386	0.983002	-0.924384	0.0308781
Q7Z7H8-2	MRPL10	0	3.35029	15.9437	9.82864	8.68404	0	0	15.8655	20.4407	20.07	288.381	-1.7457	0.952945	0.314961	1.00203	-2.69865	0.0308921
Q9NRN9	METTL5	0	26.812	10.0282	25.6709	0.463808	0.184649	2.64688	14.6069	29.1934	22.4675	213.04	-4.24561	0.0841962	0.0602832	1.00902	-4.32981	0.0309013
P62826	RAN	0	41.6392	43.5204	37.6316	15.5148	17.8278	9.29043	32.4802	49.3721	41.649	900.887	-1.52616	0.00831948	0.0109257	1.02072	-1.53448	0.0309445
P62910	RPL32	0	101.384	102.097	81.3353	61.5303	61.2979	66.8459	87.2039	110.029	94.6324	319.176	-0.586505	0.0352745	0.0380316	1.01019	-0.621779	0.0309447
Q9H3F6-1	KCTD10	0	27.4228	27.182	20.0199	8.25564	4.69284	8.85216	18.406	28.8511	22.8557	78.8492	-1.77528	-0.0899759	0.0183379	1.00726	-1.68531	0.0309867
P49841-2	GSK3B	0	5.10856	5.24959	8.13523	3.05058	3.6349	4.1389	6.07628	8.15664	8.43132	77.0303	-0.772724	0.293409	0.134479	1.00931	-1.06613	0.0309927
P49674	CSNK1E; LOC400927-CSNK1E	0	7.19742	8.42122	7.29368	3.13385	2.04517	3.62516	6.38119	9.67481	8.34784	43.5683	-1.37986	0.0909843	0.0134405	0.994321	-1.47085	0.0310715
Q9BQ61	C19orf43; TRIR	0	17.3404	16.0762	24.2033	6.29299	11.1971	12.3726	18.794	19.4287	19.0443	195.92	-0.948226	-0.00886404	0.0933265	1.0209	-0.939362	0.0310936
Q15262-3	PTPRK	0	17.0008	17.2148	13.7671	8.17081	6.90658	5.83517	14.7879	22.4011	17.6742	109.431	-1.19815	0.193323	0.0158962	0.957534	-1.39147	0.0311459
Q8N6T3-1	ARFGAP1	0	12.542	13.0829	9.76287	6.51964	6.0101	4.91125	10.5066	11.1689	14.3252	119.486	-1.02077	0.0247751	0.0274064	1.01466	-1.04554	0.031307
Q14573	ITPR3	0	3.12928	2.10487	2.44775	1.10058	0.906785	0.824869	2.19438	3.18537	2.26569	61.4707	-1.43952	-0.00686482	0.0285324	1.02108	-1.43266	0.0312956
Q9H813-2	TMEM206	0	8.83163	11.2319	8.36094	7.29182	3.49017	4.12172	11.304	12.0297	10.2823	99.9057	-0.931461	0.242015	0.086634	1.04617	-1.17348	0.0312789
P20810-6	CAST	0	9.64769	8.90037	5.0709	1.57607	5.2378	2.69422	8.8802	8.46757	10.5736	104.683	-1.31272	0.241425	0.117735	0.955603	-1.55414	0.0312812
Q9Y343	SNX24	0	6.65753	6.79074	5.99144	4.12198	2.45538	3.76027	6.40289	6.25755	7.72076	117.179	-0.911101	0.068233	0.0261515	0.992393	-0.979334	0.0312617
O95758-4	PTBP3	0	28.0775	22.3889	29.132	9.22743	9.4909	4.5135	18.7936	29.0995	27.1783	506.722	-1.77664	-0.0844767	0.0150647	1.00363	-1.69216	0.0313736
Q9Y5B8	NME7	0	24.198	22.8077	23.055	14.0677	10.7289	4.95599	22.4999	23.5486	26.725	184.04	-1.23559	0.05481	0.0306098	0.983104	-1.2904	0.031356
Q9H7L9	SUDS3	0	45.0851	26.4415	35.9154	18.658	23.5826	13.9927	43.1601	32.9686	39.3637	484.738	-0.934063	0.104238	0.102818	1.00596	-1.0383	0.0313615
Q53HC5	KLHL26	0	15.9311	10.7517	3.63688	5.5498	2.56138	3.78722	15.6807	10.1315	12.6427	125.146	-1.34949	0.342914	0.26074	0.982862	-1.6924	0.0315142
Q9P2N7-5	KLHL13	0	18.1711	27.7052	17.3106	7.37237	5.23954	6.55796	17.8094	12.3256	18.2758	70.6175	-1.72079	-0.384298	0.0413085	1.02413	-1.33649	0.0315369
Q9UBN7-1	HDAC6	0	2.43187	1.57044	1.25289	0.351945	1.02395	0.354099	1.71941	1.81524	2.26442	25.0533	-1.60298	0.142076	0.102963	0.999865	-1.74505	0.0315749
P29992	GNA11	0	5.87878	7.50748	4.86726	1.49825	1.69366	1.94391	4.79847	8.21645	6.58971	103.433	-1.82951	0.10302	0.0240261	1.00765	-1.93253	0.0316491
Q9UQE7	SMC3	0	6.9868	10.016	5.10748	4.27849	3.16229	2.0003	6.10918	7.42164	7.50093	152.764	-1.22769	-0.0721491	0.113668	1.00874	-1.15554	0.0316538
O15078-1	CEP290	0	96.7416	101.554	89.2077	37.1786	38.0594	37.2535	86.9361	124.174	85.4276	1372.14	-1.35376	0.0446357	0.0043972	1.01102	-1.3984	0.0317103
Q7Z2W4	ZC3HAV1	0	7.10338	10.372	9.46111	5.35331	5.77042	5.99915	8.36281	8.81824	10.7089	92.2027	-0.653637	0.0501822	0.0736086	1.00975	-0.703819	0.0318726
Q8IV08	PLD3	0	9.8008	10.6823	4.85491	0	1.3122	0.810553	4.06101	3.35324	5.53385	150.233	-3.57729	-0.968562	0.0446566	1.01114	-2.60873	0.0319534
P21912	SDHB	0	19.8078	20.0343	18.4646	11.044	14.1614	11.2048	23.0788	30.8965	23.0309	297.304	-0.679321	0.401315	0.0177831	1.01011	-1.08064	0.0319515
Q6P4I2	WDR73	0	1.61529	0.647857	0.731278	0	0.583478	0	4.27317	3.05755	2.24236	54.1954	-2.35953	1.6767	0.167715	0.848072	-4.03623	0.032011
Q14204	DYNC1H1	0	8.59717	7.50941	7.57046	4.19883	3.71758	2.99943	6.71521	9.33055	9.88916	162.168	-1.11707	0.131406	0.0110925	0.979728	-1.24847	0.0320456
Q9UHB7-1	AFF4	0	15.2837	12.2908	11.0237	2.214	5.24082	0	11.9739	12.5851	9.28821	90.7961	-2.37229	-0.189497	0.0276732	0.962218	-2.18279	0.0320624
O75691	UTP20	0	4.16218	1.47334	3.04074	1.43658	1.52731	0	3.2145	3.60593	3.48806	50.465	-1.54959	0.248688	0.187574	0.981986	-1.79827	0.0320531
Q96GM8	TOE1	0	7.7337	5.50234	7.42672	0	0	0.846227	4.88135	9.93237	9.25612	28.7486	-4.60985	0.220193	0.0107515	0.989886	-4.83004	0.032131
Q96MH7	C5orf34	0	7.01089	7.62768	4.40716	2.78638	1.57526	1.27488	5.77764	4.31868	4.7011	19.6215	-1.75659	-0.364122	0.0461147	1.02639	-1.39247	0.0323692
P56182	RRP1	0	27.8607	32.1052	29.0452	11.7393	6.53932	3.03166	24.5278	19.7511	28.4659	411.195	-2.06244	-0.29114	0.0127184	1.02326	-1.7713	0.0323689
Q8NCW5	APOA1BP; NAXE	0	5.22361	5.69452	4.56775	2.46031	0.0458486	0.808787	5.92872	8.39288	10.459	223.838	-2.2239	0.67826	0.0285913	1.00284	-2.90216	0.0324051
O43505	B3GNT1; B4GAT1	0	16.3557	5.77768	8.71694	1.79436	1.3547	1.12401	6.26641	3.82846	4.77541	34.2642	-2.85195	-1.05286	0.103784	1.05058	-1.79909	0.0324372
O95379	TNFAIP8	0	52.4369	56.5173	43.4665	25.656	26.0397	25.4476	39.874	54.406	55.5877	310.355	-0.982444	-0.0243681	0.0176741	1.01385	-0.958076	0.0324658
Q92552-2	MRPS27	0	27.9451	26.7617	19.8892	11.3315	13.7861	3.87841	23.5268	25.7775	29.6362	209.971	-1.36324	0.0816686	0.0514262	0.998043	-1.44491	0.032454
Q8IWS0-1	PHF6	0	15.1697	8.91379	17.1148	6.67101	5.32023	4.85536	18.156	12.3715	19.8689	202.404	-1.29013	0.290735	0.0778154	0.954246	-1.58086	0.0324401
O00505	KPNA3	0	10.0751	7.82505	8.86555	2.23852	2.58214	4.04505	7.52551	7.09231	10.159	119.707	-1.59408	-0.111397	0.0155355	0.989618	-1.48268	0.0324696
Q96MY1	C20orf112; NOL4L	0	17.0425	16.3369	9.81432	7.81206	6.99159	5.46672	12.1589	12.7955	16.3034	97.9973	-1.09145	-0.0661535	0.0788473	1.01014	-1.0253	0.0324814
Q9Y639-2	NPTN	0	19.1936	23.6859	21.7944	9.80155	11.0456	11.8343	17.4532	24.2002	24.0124	446.16	-0.984712	0.021959	0.0138512	1.01472	-1.00667	0.0324985
P49736	MCM2	0	7.22983	7.85034	4.10399	3.66809	2.81294	1.96837	6.18058	8.59808	6.55456	108.588	-1.18299	0.153186	0.101173	0.985727	-1.33618	0.0325442
P16278	GLB1	0	15.0151	16.0172	13.0693	5.27198	8.1929	2.58486	12.5535	14.2306	15.4665	174.846	-1.45828	-0.0618577	0.0292685	0.986716	-1.39642	0.0326037
Q7Z7F7-2	MRPL55	0	41.3309	47.0631	60.4967	25.93	30.0151	37.7938	47.0096	55.3201	52.1958	302.496	-0.667534	0.0535916	0.107443	1.00913	-0.721125	0.0326812
P16066	NPR1	0	9.83214	9.87927	9.90384	3.96109	5.19443	3.19067	7.20916	8.94868	7.52938	82.4022	-1.26227	-0.322231	0.00880702	0.770026	-0.940044	0.0326889
Q96IZ0	PAWR	0	19.2417	22.0736	18.0409	2.86362	6.10532	4.66496	14.4575	11.1328	17.458	225.331	-2.1222	-0.463441	0.00856365	0.992311	-1.65876	0.0327136
Q92572	AP3S1	0	6.67152	4.99152	4.30811	2.22062	2.38541	0.752964	5.46695	5.69238	4.19369	122.716	-1.57543	-0.0569467	0.0471582	1.00994	-1.51849	0.0327097
P49815	TSC2	0	25.2482	27.4981	24.9429	13.0696	14.6812	8.89834	26.1238	29.8718	21.8834	89.0656	-1.08393	0.00352044	0.0148643	1.02052	-1.08746	0.0327325
P34897-1	SHMT2	0	22.9353	23.7249	23.524	14.5181	11.332	8.82507	23.0247	22.9742	30.1644	267.278	-1.01724	0.117951	0.0150408	0.969773	-1.13519	0.0328478
Q29963	HLA-C	0	21.258	17.6105	15.01	5.24319	8.27253	7.40645	15.6182	13.3346	19.072	74.9847	-1.36468	-0.165932	0.0256853	0.975366	-1.19875	0.0328302
Q969R5-1	L3MBTL2	0	15.9005	17.4453	16.1127	7.01789	9.38328	6.59599	12.6527	12.0488	14.4638	103.681	-1.10476	-0.336646	0.0104	0.743122	-0.768119	0.0328221
P16070	CD44	0	51.0369	52.9745	38.7626	20.2766	12.7119	4.16847	35.8026	51.876	52.9551	467.012	-1.94203	-0.0217911	0.0252575	1.01513	-1.92024	0.0328299
P32189-3	GK	0	41.6306	41.5086	36.6294	30.3679	26.3743	26.8887	37.4681	45.9579	40.1886	209.15	-0.518142	0.0455998	0.0221212	1.00526	-0.563741	0.0328967
Q13112	CHAF1B	0	10.407	8.23309	9.57609	5.257	1.713	3.3012	8.25289	9.77438	8.41618	84.7869	-1.45792	-0.0936131	0.0308959	0.978369	-1.36431	0.0329073
P23634-1	ATP2B4	0	7.7793	11.049	11.3106	2.53852	3.38351	2.07955	7.85441	6.84828	5.28374	59.3282	-1.91327	-0.592606	0.0195976	0.991537	-1.32067	0.0329314
O60645	EXOC3	0	20.0145	14.4636	16.8419	14.8792	11.0086	9.01476	19.2266	22.8871	21.7869	135.353	-0.55619	0.316306	0.150523	1.00708	-0.872496	0.0330649
O15144	ARPC2	0	26.5586	19.3472	15.7365	10.1646	9.29267	7.43816	20.3203	33.2983	28.3132	414.58	-1.19656	0.410503	0.0634724	1.03359	-1.60706	0.0331266
Q99504	EYA3	0	3.08032	3.0021	1.86705	2.07043	2.24101	2.27488	4.55779	3.56413	3.47745	100.552	-0.271386	0.545116	0.423717	1.00472	-0.816502	0.0332051
O60493-1	SNX3	0	28.6555	26.9517	29.1828	7.83151	7.31354	7.70122	23.1599	15.8042	25.5073	260.005	-1.89193	-0.395235	0.00334079	0.981414	-1.4967	0.0332468
Q14839-2	CHD4	0	20.3485	16.8552	19.677	8.46556	9.98945	5.29452	16.3399	18.382	14.4533	39.2833	-1.26004	-0.210009	0.0187737	1.04889	-1.05003	0.0332729
Q969H8	C19orf10; MYDGF	0	26.1316	22.7432	20.1384	8.86225	10.8106	10.3141	20.9138	32.6283	25.556	374.268	-1.20254	0.196771	0.0150734	0.96132	-1.39931	0.0332787
O15357	INPPL1	0	4.19612	5.26937	4.63604	1.22354	1.37105	0.608199	3.04067	4.70094	5.14357	68.8253	-2.13845	-0.130138	0.00956827	0.989892	-2.00831	0.0332705
Q0ZGT2-2	NEXN	0	10.4995	11.9925	10.4227	1.62937	5.26665	2.90678	8.38941	11.9352	10.5409	250.715	-1.74747	-0.0927379	0.0176048	0.991969	-1.65473	0.0332909
Q11201	ST3GAL1	0	24.5589	22.944	22.0629	10.3739	14.0003	6.86238	19.847	25.3972	23.1346	113.96	-1.15514	-0.0248274	0.0218577	1.00951	-1.13031	0.0333132
Q96L92	SNX27	0	17.5513	19.6759	16.5711	4.37665	9.4574	2.74915	20.7673	17.4738	15.1494	226.127	-1.69784	-0.0109814	0.0241532	1.02084	-1.68686	0.0334445
O95210	STBD1	0	33.3418	35.3297	50.2578	29.0132	36.063	35.4876	43.4284	48.4755	47.2512	255.353	-0.241991	0.226591	0.459621	1.01981	-0.468582	0.033517
Q9UJS0-2	SLC25A13	0	2.36685	4.98743	6.33758	2.81936	2.05262	0.891844	6.11371	5.53929	4.49645	119.184	-1.24822	0.238167	0.190854	0.991726	-1.48639	0.0335681
O75348	ATP6V1G1	0	14.5249	24.791	25.3302	9.5428	11.2903	8.90824	21.8707	27.7229	18.7364	59.2847	-1.1201	0.0799547	0.0761591	1.00677	-1.20005	0.0336633
Q96GX9-1	APIP	0	16.7682	13.6199	14.7847	4.61692	2.97796	2.10412	15.8125	10.1078	17.7021	189.716	-2.21955	-0.0503846	0.00858302	1.0083	-2.16916	0.0336552
P20042	EIF2S2	0	2.90939	2.09181	2.58096	2.63015	0.695849	0.772525	5.09831	4.25866	4.39591	58.8557	-0.887503	0.859053	0.250125	0.574979	-1.74656	0.0338305
Q01415-1	GALK2	0	23.2446	19.5102	15.4485	9.15797	14.634	10.2018	19.9518	21.6106	25.4506	443.799	-0.775832	0.203338	0.0989866	1.00984	-0.97917	0.0338165
O14562	UBFD1	0	3.39902	0	2.40873	0	0	0	13.2298	6.15388	9.46846	197.293	#NUM!	2.31262	0.211285	0.827245	#NUM!	0.0338166
Q9NY93	DDX56	0	16.1143	15.4006	20.2801	15.2469	14.9414	17.7942	29.1606	24.9477	22.8873	51.3075	-0.110306	0.57196	0.607559	0.791999	-0.682266	0.0338124
P51812	RPS6KA3	0	3.28401	2.48058	2.49799	0.991047	1.81222	0.984014	5.34535	6.60809	9.47097	139.841	-1.12543	1.37459	0.0512749	0.795552	-2.50002	0.0339164
Q9NRX2	MRPL17	0	32.9544	29.8976	26.8507	13.1934	15.8354	16.3919	32.5392	23.5856	28.3164	40.1601	-0.981803	-0.087203	0.0144098	0.988572	-0.8946	0.0338965
Q96NU1-5	SAMD11	0	21.8876	34.0234	26.4279	4.2319	11.0613	11.0668	19.1113	23.0588	25.3912	158.018	-1.64322	-0.285375	0.0392845	1.01684	-1.35785	0.0338998
Q96C36	PYCR2	0	2.18239	2.84588	1.69925	0	0	0	4.65114	4.73729	2.22364	53.2938	#NUM!	0.787479	0.0166673	1.02247	#NUM!	0.0338791
Q92643	PIGK	0	2.19457	0	0.920371	2.05311	0.288994	0.107021	3.70147	3.77549	4.59784	42.8296	-0.346935	1.95472	0.879872	0.75053	-2.30166	0.0340096
Q9NYY8	FASTKD2	0	6.76116	5.26199	6.43474	2.85992	4.01092	3.30061	6.1542	7.61827	5.73016	50.2599	-0.859712	0.0794308	0.0319056	0.995184	-0.939143	0.033996
P61769	B2M	0	15.6892	28.06	16.5467	10.6471	8.8036	7.03349	22.0081	16.6166	24.8395	200.208	-1.18693	0.0738816	0.109124	1.01008	-1.26081	0.0339864
O14744	PRMT5	0	6.73732	6.82266	5.01036	0.495914	2.83752	1.95704	5.78042	6.08962	4.70309	120.096	-1.81153	-0.164155	0.0316343	0.955233	-1.64738	0.0339734
Q9Y2W1	THRAP3	0	8.08291	10.7155	9.77358	4.19455	5.84926	5.81348	10.3064	15.2824	12.1167	170.56	-0.849457	0.400171	0.0383003	1.02831	-1.24963	0.0339863
Q15021	NCAPD2	0	6.60468	5.08811	3.41668	1.13424	2.52321	0	7.05703	9.61551	5.80242	63.5603	-2.04654	0.572866	0.0758832	1.04677	-2.61941	0.0340233
P62258-1	YWHAE	0	21.0427	24.3904	18.0189	11.9411	10.7102	10.9559	21.4611	33.3064	27.2065	443.395	-0.916895	0.3695	0.0272139	1.03944	-1.2864	0.0340193
Q6P6C2-1	ALKBH5	0	6.84121	2.86871	2.48278	1.58969	1.68077	2.39243	4.1826	3.52846	5.03132	72.9722	-1.10641	0.063617	0.295341	1.01381	-1.17002	0.0340083
Q14643-1	ITPR1	0	3.58811	3.53138	3.81668	0.879765	2.48328	0	4.46859	5.89231	4.84054	112.612	-1.70127	0.4751	0.0667162	0.840963	-2.17637	0.0340577
P84022	SMAD3	0	55.0654	48.0041	60.7544	24.9517	43.5925	32.0639	57.0209	65.2303	61.5615	477.414	-0.703399	0.166091	0.0775447	1.03546	-0.86949	0.0341243
P49914	MTHFS	0	28.9275	39.6126	34.006	17.6257	8.47373	17.9095	37.2926	60.1794	48.9646	558.742	-1.22041	0.514004	0.0386682	1.02277	-1.73441	0.0341169
Q86SR1	GALNT10	0	11.4169	11.1434	9.83962	3.8426	5.58069	6.62928	10.2376	10.7255	8.87806	108.693	-1.01318	-0.118682	0.0226845	1.00268	-0.894501	0.0341357
P29279-1	CTGF	0	15.7197	13.5984	16.5903	6.18443	6.11496	8.33044	16.7777	12.0455	13.7431	1.60037	-1.15402	-0.109043	0.0142947	0.982322	-1.04498	0.0341125
Q9H788	SH2D4A	0	20.2244	19.0919	22.0009	11.791	13.1296	11.182	19.021	27.1679	24.6656	35.9583	-0.764188	0.208568	0.0120469	1.01951	-0.972756	0.0340969
P58317	ZNF121	0	18.2669	10.6826	11.5406	2.88366	4.00398	5.28718	9.01014	9.77552	12.9641	50.9259	-1.73367	-0.350823	0.0547496	1.01562	-1.38284	0.0341095
Q92734-1	TFG	0	9.01582	4.63838	6.10769	0.537548	1.64478	1.42809	4.0091	6.06935	7.08988	86.3415	-2.45248	-0.20297	0.0472532	0.987995	-2.24951	0.0341636
Q01581	HMGCS1	0	4.93057	4.48416	4.24813	3.86381	3.09994	2.61404	6.89738	7.28139	5.30254	10.5425	-0.512494	0.511831	0.0743059	0.877231	-1.02432	0.0341486
Q9Y3T9	NOC2L	0	15.4785	13.3989	13.2282	9.51439	6.24363	6.94128	12.1251	15.1619	14.9048	41.6429	-0.891364	0.0029516	0.027628	1.02043	-0.894315	0.0341257
P53990-5	IST1	0	8.57217	8.40433	4.80403	2.71566	2.79926	0.999007	5.88375	4.88778	6.66024	145.988	-1.74144	-0.32132	0.056027	1.01445	-1.42012	0.0341425
Q99614	TTC1	0	6.6197	1.23455	6.09839	0.340466	0	1.44474	3.66319	2.51844	3.43403	7.89722	-2.96637	-0.53708	0.154596	0.968687	-2.42929	0.034128
Q5T4S7-2	UBR4	0	3.99172	3.14181	4.73748	1.92412	0.934188	1.48604	3.09662	4.52252	3.75341	44.2978	-1.45023	-0.0618878	0.0361145	1.00731	-1.38834	0.0341306
Q13838-2	DDX39B	0	13.5378	11.7992	17.3581	8.99144	10.3641	7.83105	15.1174	19.9819	15.7679	32.4719	-0.651174	0.252669	0.0988267	1.02179	-0.903843	0.0341469
O75694	NUP155	0	14.8265	14.7725	17.9009	9.02568	10.1109	5.3884	16.8005	16.1374	14.2507	128.523	-0.953673	-0.00948466	0.0409554	1.0187	-0.944189	0.0341831
Q5BJD5-1	TMEM41B	0	39.0936	36.0843	46.2612	33.4617	28.77	31.7888	42.2563	49.8696	54.1262	232.643	-0.369186	0.268224	0.10765	1.03263	-0.63741	0.0341946
P37837	TALDO1	0	28.9034	20.8485	18.1627	9.32509	8.9142	4.90949	16.1292	23.8975	23.4224	429.94	-1.55279	-0.0981215	0.0433465	1.00803	-1.45466	0.0342116
Q99436	PSMB7	0	11.6959	10.5723	10.3064	0.960693	3.52321	3.12821	9.89836	17.5546	13.0918	202.469	-2.09738	0.315771	0.00978768	1.00831	-2.41315	0.0343921
P47897	QARS	0	4.48213	4.25942	3.73634	1.42296	1.58726	1.42342	3.31674	5.44801	5.31358	123.132	-1.49281	0.174103	0.00706614	0.979217	-1.66691	0.03445
Q9UPN3	MACF1	0	5.19874	7.49747	5.76432	2.68132	3.04372	0.797667	5.92868	6.33304	8.2765	47.1574	-1.5009	0.153868	0.0471233	0.982734	-1.65477	0.0344683
P49354	FNTA	0	4.1443	3.83192	3.15069	2.3356	2.25614	1.78894	3.48833	3.87141	4.75121	58.6583	-0.80227	0.122258	0.0353514	0.982226	-0.924528	0.0344572
Q01970-1	PLCB3	0	8.94952	11.5904	9.01362	3.93365	4.6435	4.49363	7.185	10.3495	10.1864	156.348	-1.17699	-0.0923558	0.0197088	1.00137	-1.08463	0.0345074
P50990	CCT8	0	23.8093	24.5667	21.2468	8.68229	8.03482	8.14594	23.1102	37.5338	25.8758	340.745	-1.48556	0.313471	0.00502266	1.01865	-1.79903	0.0344895
Q15388	TOMM20	0	86.491	97.2049	150.173	52.1294	70.3955	43.0155	103.092	121.731	95.8824	437.168	-1.0121	-0.0580319	0.117638	1.00752	-0.954065	0.0345355
Q9NR30-1	DDX21	0	12.785	19.1828	8.60422	1.81284	3.90805	1.04123	8.91826	16.1874	14.5574	110.892	-2.58493	-0.0326855	0.063433	1.01839	-2.55225	0.0345512
P61619	SEC61A1	0	23.5778	24.2741	18.1419	8.06926	8.52321	9.23628	17.3689	22.7461	27.7676	575.393	-1.35335	0.0407119	0.0164248	1.00852	-1.39406	0.0345793
Q15637-5	SF1	0	126.672	100.031	81.8983	46.3163	45.3634	30.157	89.3316	69.7459	96.9301	414.029	-1.34079	-0.269557	0.0392003	1.00971	-1.07124	0.0345837
Q7L576-1	CYFIP1	0	6.74871	6.8645	5.02	2.59883	4.24172	4.89651	6.78119	7.7939	8.02088	50.6292	-0.666804	0.278189	0.127459	1.02226	-0.944993	0.0348829
O75882-1	ATRN	0	22.4674	30.7495	17.8415	7.5782	4.21998	1.05163	16.4027	28.0362	21.8512	110.715	-2.46726	-0.10021	0.0365278	1.00971	-2.36705	0.0349191
Q5T013	HYI	0	40.3664	33.5037	45.1342	22.4543	25.6057	22.4738	37.0251	34.3129	44.7092	228.103	-0.754627	-0.0363006	0.0369667	1.00809	-0.718327	0.0350268
P21926	CD9	0	40.1814	42.4052	50.1779	9.26497	4.38874	3.69132	32.1323	63.2999	49.0289	741.191	-2.93627	0.121811	0.00771665	1.00244	-3.05809	0.0350379
Q96EU6	RRP36	0	30.2008	32.7218	27.7224	19.0694	15.7455	14.4577	28.2227	24.9495	32.7496	70.8535	-0.87944	-0.0772025	0.0158602	0.991581	-0.802237	0.0350217
Q9NRV9	HEBP1	0	15.8928	14.5744	13.9745	4.45194	6.76422	5.11496	14.2733	13.5567	9.82595	281.86	-1.44429	-0.239037	0.00818226	1.03444	-1.20525	0.0350687
Q9UGR2	ZC3H7B	0	9.39587	9.20156	9.21004	1.3498	0.80131	5.70179	9.10469	10.6928	10.9629	102.688	-1.82417	0.145598	0.0423471	1.04263	-1.96977	0.0350579
Q96Q89-4	KIF20B	0	11.1702	13.7447	12.0764	7.52257	9.23957	6.89858	13.6899	11.2571	12.4325	31.7748	-0.644693	0.0150625	0.0415409	1.014	-0.659756	0.0350884
Q9H0R8-2	GABARAPL1	0	47.2902	61.4756	53.3392	26.6338	30.2748	25.0037	47.7541	57.208	41.9882	271.421	-0.984776	-0.1416	0.0200471	0.968734	-0.843176	0.0350927
Q9UGU0	TCF20	0	1.93783	0.553022	2.24149	1.83774	0.756088	1.20061	3.02355	2.5764	2.91955	23.6702	-0.318668	0.848214	0.722435	1.0069	-1.16688	0.0351133
Q4KMP7	TBC1D10B	0	10.4114	12.2477	9.54202	5.78502	7.59017	3.20558	11.1511	12.6169	14.2001	128.542	-0.957602	0.237678	0.065844	1.04856	-1.19528	0.0351197
O60610-1	DIAPH1	0	14.1169	20.7006	11.5749	5.62451	6.20601	3.65209	10.7016	15.4673	16.6666	277.274	-1.58324	-0.115082	0.0590748	1.00852	-1.46816	0.0351007
O00399	DCTN6	0	7.75959	8.31608	7.43422	3.62257	2.42327	3.39826	6.26314	8.50957	6.24331	109.924	-1.31578	-0.161778	0.0082165	1.01379	-1.15401	0.0351119
Q9Y570	PPME1	0	8.51971	15.4287	12.5814	2.73424	2.61212	5.31116	17.2996	12.3655	22.2507	317.353	-1.7772	0.5071	0.0502716	1.03562	-2.2843	0.0351128
Q70J99-3	UNC13D	0	8.20936	5.38099	2.497	1.75719	2.25308	3.58138	5.70818	6.60148	5.04596	140.577	-1.08344	0.109476	0.271766	1.01015	-1.19292	0.0351187
O43826-2	SLC37A4	0	4.88032	5.08745	4.72909	2.63113	3.45609	1.28657	5.08931	6.10981	6.21822	175.602	-0.995031	0.245017	0.053907	1.01135	-1.24005	0.0351355
Q9BSJ6	FAM64A; PIMREG	0	69.7524	77.3994	109.86	50.0272	64.4156	57.085	86.0933	75.6413	80.633	140.08	-0.583395	-0.0846412	0.168116	1.00708	-0.498753	0.0352158
Q9Y3C6	PPIL1	0	53.7498	61.18	51.9437	24.3755	34.7296	27.1814	51.9558	45.2166	59.1697	104.047	-0.951548	-0.0940493	0.0183224	0.979877	-0.857499	0.0352052
O43175	PHGDH	0	20.3526	15.8367	12.7751	5.68015	7.17097	4.40078	12.7766	20.3858	16.3447	284.096	-1.50498	0.0158991	0.0378608	1.0205	-1.52088	0.0352377
Q9UBQ0-2	VPS29	0	21.9855	14.1047	15.8597	7.01399	8.77389	7.23946	16.3317	23.0724	16.0787	296.708	-1.17377	0.094918	0.0505189	1.00817	-1.26869	0.0353311
A6NCE7	MAP1LC3B2	0	9.3368	11.7353	8.10716	4.48443	4.60677	4.36494	10.984	10.2119	7.3748	61.6116	-1.11668	-0.0304118	0.0316065	1.01404	-1.08627	0.0355614
O14950	MYL12B; MYL12A	0	31.1609	40.3237	22.5273	10.9658	15.0812	11.5281	32.8181	38.369	24.5059	440.164	-1.32307	0.0255714	0.0625039	1.01825	-1.34864	0.0355868
P06733-1	ENO1	0	56.5244	68.3208	48.287	14.8016	20.7722	16.7668	46.2963	77.5353	56.8342	659.584	-1.72587	0.0614492	0.0171578	1.01152	-1.78732	0.0356141
P35606	COPB2	0	5.72749	6.27013	5.89507	3.96323	5.39852	5.45678	8.16886	7.66621	7.04386	105.515	-0.271968	0.35465	0.198935	0.718236	-0.626618	0.0356054
P49589-3	CARS	0	1.40648	2.36489	1.95566	0.365564	1.55268	1.02141	3.11995	2.56548	2.58674	29.0294	-0.962142	0.530478	0.181396	0.990787	-1.49262	0.0355896
Q9NV70-1	EXOC1	0	9.91689	16.7684	14.0787	7.91731	5.6134	3.26267	13.1072	19.3095	15.3618	212.026	-1.2794	0.229069	0.0722798	0.966589	-1.50847	0.0355713
Q5JWF2-1	GNAS	0	2.59147	4.67338	3.83662	1.70486	0.716411	1.06112	4.47459	5.94321	3.52164	46.6762	-1.6726	0.328422	0.0545386	1.01521	-2.00102	0.0355607
Q6ZVM7	TOM1L2	0	38.083	44.7537	21.5041	17.2405	13.8609	5.49786	30.9021	37.9885	28.8523	314.076	-1.51142	-0.0942391	0.0957469	1.00674	-1.41718	0.0355779
Q9NVI1-3	FANCI	0	9.31712	7.01672	3.53673	3.58171	5.29708	3.94038	7.11423	9.70013	9.54827	40.4385	-0.63233	0.407862	0.355831	1.00555	-1.04019	0.0356378
Q96QD5-1	DEPDC7	0	26.2075	22.3042	19.8066	15.3819	15.4011	10.0615	21.263	26.0501	25.2092	41.9934	-0.74213	0.0861544	0.0622998	0.992078	-0.828285	0.0356286
P52948-1	NUP98	0	5.48913	5.1096	8.30918	3.25992	4.27867	3.15166	6.59222	7.97176	5.87601	98.7783	-0.822695	0.112405	0.125159	1.00521	-0.9351	0.035827
O95168-1	NDUFB4	0	25.6459	25.423	18.8874	15.8265	12.0606	5.27228	24.7263	25.4025	28.9654	219.597	-1.07704	0.177118	0.07692	1.0104	-1.25416	0.0358519
P51809	VAMP7	0	15.9073	1.27013	11.4418	0	0	0	5.0122	8.53924	11.2821	172.343	#NUM!	-0.204695	0.167167	1.00709	#NUM!	0.0358367
Q9NZ32	ACTR10	0	18.8899	17.9683	16.5961	10.9002	9.63547	5.48746	17.017	20.5262	16.5989	178.838	-1.03851	0.0184453	0.0285572	1.00815	-1.05696	0.0358299
Q68CZ6	HAUS3	0	2.97617	1.99274	2.73347	0.747276	0.655461	1.00264	2.87579	2.10957	1.85314	29.7362	-1.67904	-0.171623	0.0238316	0.983129	-1.50742	0.0359173
Q13322-1	GRB10	0	21.1441	22.9841	19.6734	11.0514	13.3368	8.94801	17.013	20.0592	21.6389	57.7984	-0.936505	-0.119959	0.0183271	1.01456	-0.816546	0.0359607
P02511	CRYAB	0	17.7526	12.3422	14.2574	5.88618	8.55529	0.837156	15.6413	17.8142	14.9337	169.639	-1.53749	0.125681	0.0642471	0.979102	-1.66317	0.0359379
P49411	TUFM	0	22.6037	15.0997	16.0323	10.963	11.1387	5.3556	17.4636	23.1329	21.6663	191.074	-0.96869	0.212487	0.0976722	0.961326	-1.18118	0.0359514
P51790	CLCN3	0	26.1555	23.7717	25.5264	8.51167	8.59967	4.5884	16.7141	14.3724	20.3215	283.585	-1.79791	-0.553596	0.00691402	0.756086	-1.24432	0.0360957
Q96FV9-1	THOC1	0	4.04042	2.07018	2.28898	0.422568	1.42184	1.4164	2.91276	2.6114	3.5011	32.9265	-1.36509	0.10365	0.139119	1.0088	-1.46874	0.0360784
Q07955-1	SRSF1	0	26.7609	29.442	26.1987	9.79961	16.2681	10.3679	27.3479	23.7488	33.576	483.356	-1.17732	0.0392231	0.0170853	1.01094	-1.21655	0.0361046
Q13485	SMAD4	0	14.0643	12.3926	15.2933	9.81906	9.44238	6.97078	13.6362	18.2473	16.2497	128.631	-0.67044	0.205254	0.043864	1.03571	-0.875694	0.0360863
O94782	USP1	0	2.29145	3.06028	2.74593	0.350971	0	0	2.45185	1.18887	2.18414	4.57185	-4.52808	-0.475282	0.00838863	1.03777	-4.0528	0.0361101
O95714	HERC2	0	8.57077	9.03502	10.3027	3.5068	2.88143	2.6778	7.31815	6.24322	5.04784	75.4346	-1.62216	-0.584687	0.00770552	0.785698	-1.03747	0.0363189
Q16401	PSMD5	0	14.427	4.532	6.50916	4.14863	1.40491	0	11.3369	7.33203	9.8056	177.963	-2.19722	0.160976	0.191821	1.00935	-2.35819	0.0364336
Q9Y3D6	FIS1	0	6.88343	5.37412	4.74374	2.90973	3.30333	2.17837	4.99024	4.82502	6.28607	89.4831	-1.01866	-0.078465	0.0481361	1.00728	-0.940192	0.0364294
O00300	TNFRSF11B	0	10.4902	16.9726	10.7686	10.7992	9.35729	8.29686	19.105	14.1328	18.2059	110.412	-0.426161	0.428235	0.317629	1.04174	-0.854396	0.0364589
Q9H0U3	MAGT1	0	18.5773	18.0116	16.3612	5.27879	6.06616	4.31467	13.7558	19.2984	24.2196	796.895	-1.75758	0.113245	0.00498936	0.999853	-1.87083	0.0364472
P33176	KIF5B	0	11.2228	10.1965	9.97052	3.94201	3.1935	4.76991	9.79868	15.9476	11.6404	113.889	-1.39868	0.252224	0.00771174	1.01306	-1.65091	0.0365237
Q15800	MSMO1	0	8.04147	3.89074	4.89689	5.94085	3.02315	5.12987	9.32998	9.63007	8.24176	134.58	-0.255889	0.692745	0.674909	0.97931	-0.948634	0.0365433
P29144	TPP2	0	7.59406	7.64827	9.40379	5.94572	4.04301	3.00033	7.86183	9.12552	9.52197	94.285	-0.924064	0.10514	0.0568348	0.973608	-1.0292	0.0365478
Q16222-1	UAP1	0	9.51246	4.0021	3.50918	0.790646	2.98476	0	4.99466	5.96777	6.76407	43.0507	-2.17284	0.0583594	0.184723	1.01509	-2.2312	0.0365519
Q9HD42-1	CHMP1A	0	55.38	43.6371	50.7694	38.7015	28.6842	33.0685	49.8886	62.4509	66.5138	437.395	-0.576369	0.255869	0.058204	1.03983	-0.832238	0.0365395
P22234	PAICS	0	30.3882	26.6329	18.4079	5.81089	15.9703	5.66401	30.6831	25.1378	24.7054	742.229	-1.45857	0.0943403	0.0756254	1.0043	-1.55291	0.0365503
		0	17.4664	17.863	17.073	7.014	8.71059	4.04574	13.1651	16.1914	18.595	96.5806	-1.40629	-0.128056	0.0129489	0.958041	-1.27824	0.0365592
Q07157-2	TJP1	0	5.99534	3.79313	6.8247	3.32801	2.57116	2.15791	6.84787	5.17593	5.08143	72.6137	-1.044	0.0421098	0.0933663	1.01012	-1.08611	0.0366146
Q13573	SNW1	0	15.1586	16.1312	16.3276	4.23307	6.63408	1.56088	15.6788	10.9676	16.5816	254.522	-1.93789	-0.139521	0.013324	0.96998	-1.79837	0.0366173
P08758	ANXA5	0	32.6731	32.47	27.8544	15.2171	12.9406	12.1449	21.1875	29.1165	23.8835	260.891	-1.20632	-0.326015	0.00916419	0.989817	-0.880303	0.0365967
O60279	SUSD5	0	17.9526	24.541	20.3935	13.4572	11.4581	14.1126	19.4791	20.1996	24.9436	141.393	-0.688258	0.039268	0.0536845	1.01007	-0.727527	0.0365883
Q6NS38-1	ALKBH2	0	18.7244	35.99	9.99869	20.6687	16.6632	12.6908	26.2368	27.8766	29.2889	170.076	-0.371476	0.366031	0.666916	0.970686	-0.737507	0.0365672
P19387	POLR2C	0	4.15545	3.63467	2.16919	2.06031	2.2527	0.871348	3.58756	4.61551	4.86485	47.3923	-0.941881	0.391911	0.172472	1.03583	-1.33379	0.0365733
P43355	MAGEA1	0	14.0441	13.3029	12.1013	6.49105	3.28624	5.77196	13.1453	9.61005	12.5208	40.6521	-1.34312	-0.16127	0.0150251	1.0109	-1.18185	0.0366739
Q5VTL8	PRPF38B	0	8.32307	9.39652	10.8467	1.36984	0.877389	0	6.78767	14.3397	11.2125	198.548	-3.66809	0.179002	0.00819818	0.986674	-3.84709	0.0367151
O14646	CHD1	0	1.65052	0	3.01331	0	1.98208	0.961142	3.55872	3.92937	4.91027	70.8662	-0.664116	1.41056	0.701641	0.969289	-2.07468	0.0367421
P04080	CSTB	0	43.7962	57.4011	48.201	35.2529	23.8384	27.0182	49.3205	70.4429	68.829	1311.89	-0.794918	0.336107	0.0481233	1.04902	-1.13103	0.0367951
O14727	APAF1	0	4.10105	7.9538	3.91154	3.45369	3.58072	4.76027	5.61908	6.16096	6.32607	48.0998	-0.436902	0.181438	0.48138	0.983866	-0.61834	0.0367737
P29966	MARCKS	0	21.8775	22.1137	26.0591	11.3994	8.50052	10.3395	16.9053	23.6813	18.9857	237.978	-1.21196	-0.23375	0.0117872	1.03343	-0.978207	0.0368964
Q9ULT0-4	TTC7A	0	5.26296	4.02018	2.50433	2.63054	2.03558	2.68101	4.65098	6.70344	4.99198	31.1951	-0.682	0.47172	0.234201	1.0338	-1.15372	0.0369644
Q9UMY1-1	NOL7	0	2.38524	5.94959	2.25064	1.11206	0.154068	0	3.63664	3.11049	2.12099	28.083	-3.06359	-0.255385	0.134965	1.00345	-2.8082	0.0369463
P43356	MAGEA2B; MAGEA2	0	9.47099	7.78811	10.1524	4.89844	2.38214	3.49651	11.129	8.54322	7.81822	10.7397	-1.34681	0.00414919	0.0251441	1.02021	-1.35096	0.0369437
Q96E29	MTERFD1; MTERF3	0	21.5104	28.6245	17.8215	14.5798	10.4956	8.0761	24.2321	19.1351	22.2098	121.817	-1.03553	-0.0514184	0.0815793	1.01027	-0.984116	0.0369478
Q86WA8	LONP2	0	18.5485	19.6977	18.7621	10.7564	9.37927	7.79186	14.6611	17.0842	20.0251	46.6458	-1.02948	-0.139043	0.00818711	1.01609	-0.890439	0.037009
Q9BW91-1	NUDT9	0	35.171	28.3501	18.5769	17.1642	12.8682	11.0638	24.9916	21.5693	27.0859	116.834	-0.998342	-0.156724	0.115898	0.989106	-0.841618	0.0370804
Q12769	NUP160	0	9.05909	11.6566	10.2225	3.71673	7.8252	3.86703	11.0724	11.1271	11.3278	77.9566	-1.00561	0.115955	0.0705378	1.008	-1.12157	0.0370637
Q99567	NUP88	0	3.76944	14.4609	12.0042	5.30233	6.63686	5.73454	8.79749	11.9614	10.2905	112.358	-0.77459	0.0383691	0.372604	1.01879	-0.812959	0.0370556
P23508-2	MCC	0	2.94302	6.63743	4.42309	1.12412	0	0.543915	2.92279	3.65826	5.23247	58.9767	-3.06957	-0.245353	0.0583408	0.989467	-2.82422	0.0370392
Q86XK2-5	FBXO11	0	47.1291	30.0363	36.8606	20.2914	12.1172	14.2209	26.4942	31.1667	34.5998	123.545	-1.29005	-0.305575	0.047128	1.02864	-0.98447	0.0370366
Q8NAV1-1	PRPF38A	0	11.143	7.58124	9.7202	6.70253	3.02042	3.77723	9.06096	10.2353	10.0542	75.5432	-1.07517	0.0452371	0.0752267	1.00672	-1.12041	0.0371667
Q9BWM7	SFXN3	0	4.63525	8.05602	5.78463	3.27918	5.01147	2.97052	7.04672	6.86254	6.33977	73.3826	-0.714289	0.132208	0.194063	0.990314	-0.846497	0.0371604
Q9Y6E0	STK24	0	1.88316	2.56345	1.51748	0.794941	0.404779	1.39474	2.29335	3.56274	3.00115	23.4849	-1.20087	0.570554	0.114479	1.02309	-1.77142	0.0371723
O60318	MCM3AP	0	19.6832	22.4685	17.1109	12.7052	9.608	13.0106	17.5963	22.7974	19.8448	124.71	-0.746482	0.0235627	0.0437664	1.00984	-0.770044	0.0372034
P13929-1	ENO3	0	0.907283	2.47941	0.175768	0.372368	0	0	2.8735	1.37535	2.72226	110.802	-3.25807	0.968515	0.294746	1.03492	-4.22659	0.0372302
A1X283	SH3PXD2B	0	23.2928	20.4797	18.9753	7.6893	6.10945	4.9744	14.3271	14.2456	20.6899	290.066	-1.74089	-0.349072	0.00885684	1.0285	-1.39182	0.0372876
Q9NP79	VTA1	0	11.8562	13.0159	10.1998	5.94572	5.42662	6.38541	8.61232	11.6603	9.88988	163.229	-0.981871	-0.217564	0.0169638	1.03759	-0.764306	0.0373286
P23352	KAL1; ANOS1	0	18.442	26.9502	0	0	4.11714	0	7.71896	7.08617	8.15653	95.3068	-3.46273	-0.98322	0.253441	0.958083	-2.47951	0.0373229
Q9UBB9-1	TFIP11	0	4.36788	2.98231	3.54224	2.49766	2.08487	2.98072	3.96227	4.22185	5.08132	37.4404	-0.526247	0.284345	0.150919	1.02967	-0.810592	0.0373281
Q9UMS4	PRPF19	0	50.7075	46.6616	44.8364	23.6385	23.0336	23.6897	42.5066	67.585	58.2846	225.867	-1.01511	0.243711	0.00540826	1.00387	-1.25882	0.037344
Q9H211	CDT1	0	12.7179	17.1793	12.3161	0	0.576651	0	8.73848	3.99403	8.34831	54.4089	-6.19386	-1.00177	0.0105534	0.841274	-5.19209	0.0373936
P14324	FDPS	0	16.5373	8.62398	6.99539	4.20525	3.05824	4.00362	11.6032	8.35627	14.1222	207.846	-1.513	0.0838766	0.148034	1.0103	-1.59688	0.0374067
Q9Y4X0	AMMECR1	0	9.19172	7.93402	5.58673	2.02646	2.00404	4.07196	6.92628	10.191	7.39977	61.607	-1.48705	0.110299	0.0523053	1.00168	-1.59735	0.0374249
P17676	CEBPB	0	28.484	26.672	21.604	22.8385	21.3271	19.5761	29.3104	26.2488	26.4402	154.656	-0.268116	0.095257	0.211575	0.981922	-0.363373	0.0375399
O15143	ARPC1B	0	21.4772	13.0587	16.1598	8.50214	7.98465	5.21879	17.7293	20.5445	28.4715	527.646	-1.2238	0.396803	0.059572	1.02853	-1.6206	0.0375548
O76071	CIAO1	0	27.5521	28.4629	27.6452	17.8549	15.0059	16.1896	24.9378	34.4947	28.4611	369.057	-0.770277	0.071219	0.00580976	0.988873	-0.841496	0.0375633
P08574	CYC1	0	38.8087	42.7219	29.8585	26.3836	23.485	21.7767	41.8916	63.0586	50.57	220.205	-0.636663	0.481495	0.0742918	1.02493	-1.11816	0.0376377
P15529-1	CD46	0	30.8679	17.9772	27.0439	4.76653	3.24221	8.61121	18.9456	34.7161	27.328	486.991	-2.19098	0.0938463	0.0336529	1.00818	-2.28482	0.0376472
Q92896-2	GLG1	0	5.71478	0.980994	4.21143	0	0	0	3.43358	1.76143	4.11015	57.8055	#NUM!	-0.229178	0.120674	1.00998	#NUM!	0.0376546
P41250	GARS	0	6.76063	3.94166	6.61154	1.72685	2.87825	1.55795	6.99062	9.7355	5.83002	82.8723	-1.49021	0.381595	0.057203	1.01269	-1.87181	0.0376577
P61981	YWHAG	0	26.9099	36.7018	30.3936	11.8424	15.5279	17.2106	29.8493	46.7784	36.7555	209.256	-1.07631	0.270395	0.0300763	1.00847	-1.34671	0.037674
P17029	ZKSCAN1	0	0.700523	3.68679	2.02181	0	1.56843	1.59651	4.47219	4.80094	3.26696	42.1042	-1.01795	0.968347	0.454709	1.01973	-1.9863	0.0377325
O43617-1	TRAPPC3	0	26.1964	26.2701	22.954	14.429	15.1532	15.1176	21.4499	28.7142	23.4961	193.534	-0.754689	-0.0340704	0.00976776	1.00919	-0.720619	0.0377353
Q9Y3P9	RABGAP1	0	5.41555	5.70712	4.75828	1.58716	1.83834	2.35264	3.32977	2.89501	3.59204	45.5628	-1.45862	-0.693969	0.00952798	0.563168	-0.764652	0.0377329
Q96N67	DOCK7	0	2.22177	1.72242	1.44813	1.20389	0.876679	0.160837	2.35322	3.22596	2.33149	34.5704	-1.2665	0.552894	0.108203	0.982436	-1.81939	0.037792
Q92804-1	TAF15	0	23.8078	22.8521	20.7815	13.2866	12.2814	14.9962	19.0264	25.4658	23.5713	16.9484	-0.733427	0.0132462	0.013749	1.01553	-0.746673	0.0378396
Q96FC9-2	DDX11	0	77.8074	70.6953	66.9935	31.0517	44.6621	29.261	57.7275	67.0954	57.3586	99.8451	-1.03762	-0.242286	0.0186005	0.997714	-0.795332	0.0379514
Q6P3X3	TTC27	0	31.4959	23.178	30.6495	17.9101	12.8104	5.3095	29.3748	27.2402	28.7056	230.9	-1.24374	-4.79766e-05	0.0592664	1.02221	-1.24369	0.0379919
P35658-5	NUP214	0	26.7374	18.2603	23.6431	6.07742	13.6776	9.49546	21.6665	19.1266	24.7581	386.677	-1.2306	-0.0664443	0.049364	1.00996	-1.16416	0.0379882
Q00613	HSF1	0	10.0226	8.58862	5.93555	0	0	2.42431	7.05114	10.9808	6.33651	131.287	-3.33988	-0.0105136	0.0291692	1.02055	-3.32937	0.0380552
P85037-1	FOXK1	0	13.2423	14.2501	10.5102	3.6177	3.30362	0.0970992	9.6531	16.3835	18.0019	474.488	-2.43688	0.212672	0.0176202	0.97956	-2.64955	0.0381011
Q8TDN4	CABLES1	0	9.07463	13.1865	6.5556	0.976262	3.95669	1.92782	6.37682	6.42121	8.22264	100.532	-2.07046	-0.455099	0.0667171	1.02341	-1.61537	0.0381374
Q9NQ90-1	ANO2	0	49.3135	50.2938	57.4465	31.9564	16.5161	29.4048	46.2829	51.2757	46.9382	265.064	-1.01198	-0.120222	0.0322006	1.03291	-0.891763	0.0381328
Q13045-1	FLII	0	7.61583	6.92637	6.43304	3.50408	4.08345	1.27516	7.73865	6.68624	9.11644	59.366	-1.24287	0.166509	0.0401409	1.01626	-1.40938	0.0381163
O95425	SVIL	0	5.78576	5.82598	7.70753	0.661284	0.856799	3.7085	5.68615	6.6264	6.54193	98.5834	-1.8861	-0.0351335	0.0481706	1.00808	-1.85097	0.0381906
P34741	SDC2	0	73.1475	81.1757	126.77	33.6833	38.1103	35.7932	71.4494	110.239	81.104	329.458	-1.38555	-0.097129	0.0664362	1.00559	-1.28842	0.0382024
Q5JTW2-2	CEP78	0	12.3731	20.4617	14.2567	3.99299	10.1505	5.28016	14.9084	14.2337	15.718	48.9154	-1.27765	-0.070032	0.0902813	1.00585	-1.20762	0.0382767
Q8NFU3-4	TSTD1	0	34.3576	28.9165	34.27	23.1445	23.1951	19.3763	34.203	35.3588	45.1947	942.721	-0.569812	0.23445	0.0328098	1.03589	-0.804262	0.0382808
P51148-2	RAB5C	0	5.86374	5.85302	9.38235	2.56187	3.21502	3.18949	5.7073	9.19231	7.7064	93.913	-1.23459	0.0995252	0.0693415	1.00925	-1.33411	0.0382939
Q96T51	RUFY1	0	5.19198	5.74971	3.75903	2.46537	1.57731	2.00617	4.45741	7.3887	5.87541	85.4501	-1.28116	0.269615	0.0386299	0.959322	-1.55077	0.0384402
Q9HAB3	SLC52A2	0	61.611	62.332	62.2174	20.0047	23.2922	9.67042	37.9284	43.2518	53.8082	413.17	-1.81337	-0.46371	0.00781687	0.778152	-1.34966	0.0384217
Q8WWY3	PRPF31	0	18.0796	20.1927	12.8548	12.2136	10.1827	9.08428	18.8117	21.1288	15.6699	97.0709	-0.699626	0.121265	0.106742	0.988994	-0.820891	0.038402
P55010	EIF5	0	33.014	32.5387	31.0665	5.34436	7.84734	16.5218	27.2763	33.2711	24.8017	381.55	-1.70119	-0.178933	0.0177589	1.03444	-1.52226	0.0384594
P02786	TFRC	0	10.9757	11.8754	10.2377	7.59105	7.62293	6.51526	11.5497	15.5592	12.0074	232.429	-0.606707	0.241425	0.0186156	1.03454	-0.848132	0.0384557
Q9NVQ4-2	FAIM	0	27.5102	29.4475	20.7062	10.4903	9.95027	6.6513	22.6742	35.7484	24.6337	98.9688	-1.51939	0.0968465	0.0223989	1.00891	-1.61623	0.0384503
P18669	PGAM1; LOC643576	0	15.7754	18.0611	13.5863	6.10564	9.31127	5.51613	13.0055	17.5774	19.1234	301.274	-1.1798	0.0678473	0.0298652	1.00958	-1.24765	0.0384605
Q13308-6	PTK7	0	5.70598	4.05419	1.75064	1.47179	0.954556	0.390362	4.78718	2.87367	3.58535	82.3012	-2.03091	-0.0335507	0.137727	1.02045	-1.99736	0.0385099
P57105	SYNJ2BP	0	7.49173	8.48913	17.528	6.46186	7.18192	5.85447	10.8734	13.6824	10.1126	108.961	-0.781198	0.0490766	0.31903	1.01465	-0.830275	0.0384871
O43395	PRPF3	0	41.3576	44.8041	41.5531	18.5105	22.594	26.1628	41.9289	32.6416	39.375	232.861	-0.92495	-0.164582	0.0122611	1.03498	-0.760368	0.0385082
Q9Y580	RBM7	0	8.7627	12.6169	9.19037	3.68716	6.15882	4.90353	9.56412	14.6087	11.9379	83.4312	-1.05145	0.240313	0.0560883	0.958928	-1.29176	0.0385309
Q9Y316-3	MEMO1	0	9.45649	9.37807	11.3282	4.02762	5.09028	2.586	8.69302	7.14369	9.79966	51.8832	-1.36578	-0.234578	0.0184247	1.03402	-1.1312	0.0385141
P78545-1	ELF3	0	17.4682	12.933	10.4225	24.0531	27.5734	23.849	32.4751	32.8334	29.9818	35.7126	0.886602	1.22292	0.0327194	0.457132	-0.336321	0.0385056
Q2TAL8	QRICH1	0	3.12721	3.63838	0.972133	1.96848	2.03345	2.64974	3.14836	3.2914	3.13994	41.7407	-0.218193	0.308072	0.772891	0.981139	-0.526264	0.038562
Q96B70	LENG9	0	77.6286	75.9125	97.0794	57.7132	49.8224	50.5283	81.7177	83.105	67.3388	624.819	-0.664996	-0.110375	0.0428176	0.980324	-0.55462	0.0386118
O75815-1	BCAR3	0	28.049	29.6293	25.56	16.6786	8.40931	9.99483	23.0758	22.7613	22.6071	183.937	-1.24649	-0.282321	0.0228239	0.737492	-0.964167	0.0386061
Q14C86-6	GAPVD1	0	8.12075	8.70102	9.75806	5.58599	4.94648	2.62634	10.6554	12.1033	8.51004	136.392	-1.0143	0.234389	0.0398991	1.03785	-1.24869	0.0385942
P51114-1	FXR1	0	9.89872	11.9911	10.2343	5.22334	4.89101	2.11478	10.6935	8.18823	11.2392	107.144	-1.39333	-0.0928943	0.0239474	0.991404	-1.30044	0.0386086
P13804-1	ETFA	0	2.74819	4.81028	3.89412	3.52724	3.34244	3.48539	4.28113	5.30142	5.30254	46.3893	-0.145337	0.378194	0.668331	1.05022	-0.523531	0.0386406
Q9NUY8	TBC1D23	0	10.4853	9.45431	4.89063	3.71712	7.46485	4.30094	10.2485	10.1437	11.6594	114.375	-0.68142	0.368302	0.304824	1.0338	-1.04972	0.0387542
P48730-1	CSNK1D	0	8.16374	8.5691	7.43422	3.52724	5.72042	4.53101	7.69018	7.72003	7.09856	29.1563	-0.810606	-0.102555	0.0326645	1.03359	-0.708051	0.038754
Q9P2J5	LARS	0	5.81853	5.23244	5.54114	3.107	3.34244	2.78744	4.34108	5.90732	5.53201	106.17	-0.845021	-0.072364	0.00813008	0.984812	-0.772657	0.0387377
Q14677-1	CLINT1	0	10.156	9.14257	9.31945	2.62684	2.00467	0	5.81024	10.0427	10.0905	231.706	-2.62737	-0.141553	0.00946998	0.993327	-2.48581	0.0387744
Q13464	ROCK1	0	3.64042	4.49679	4.53133	0.566536	2.19005	1.70061	4.31636	4.49703	6.40508	75.9068	-1.50704	0.264572	0.0322157	1.00613	-1.77161	0.0391651
Q9NXE4-4	SMPD4	0	11.1705	12.2068	9.53954	7.4533	2.80666	6.3106	12.1265	13.207	11.1241	207.994	-0.990203	0.147393	0.0684773	1.01934	-1.1376	0.0391876
Q13614-1	MTMR2	0	9.06504	9.67147	8.55886	4.88249	1.06562	4.18689	8.42775	10.933	12.4489	105.467	-1.42931	0.220809	0.0347298	1.02052	-1.65012	0.0391924
Q9Y305-4	ACOT9	0	5.75881	5.62741	4.80266	2.81459	3.03692	2.25067	4.89345	7.50799	7.52523	104.654	-0.998622	0.299697	0.0150245	1.03473	-1.29832	0.0391882
Q5T3I0-3	GPATCH4	0	15.77	27.2447	15.4139	11.791	6.8817	9.64753	24.7036	19.3361	17.6554	51.2316	-1.04484	0.0784822	0.139053	1.01051	-1.12332	0.0392582
Q15599	SLC9A3R2	0	30.5464	34.5181	28.1103	18.9381	23.2821	19.9567	29.8169	37.6208	30.8872	164.204	-0.583561	0.0776168	0.0376552	0.988596	-0.661178	0.0393957
P48729-3	CSNK1A1	0	4.04145	2.6905	4.31893	2.19261	2.42327	2.87545	3.48833	3.42138	3.93414	119.659	-0.560869	-0.0272845	0.168852	1.01485	-0.533585	0.0393736
O60216	RAD21	0	8.13397	10.2354	3.42095	3.21886	2.59631	3.71646	6.32459	8.17967	10.1954	53.3403	-1.19289	0.180801	0.197731	1.00364	-1.3737	0.0393946
Q8IVM0-2	CCDC50	0	7.33161	7.53138	6.47144	1.57296	1.95134	1.05761	6.09018	3.75138	6.56762	50.2312	-2.21916	-0.37868	0.00560941	1.03991	-1.84048	0.0394375
Q92945	KHSRP	0	21.1384	21.2754	14.2175	8.30953	6.75598	5.9314	13.9797	19.5899	23.0602	332.603	-1.43143	-4.17608e-05	0.0319305	1.02197	-1.43138	0.03944
O94966-6	USP19	0	26.7568	25.494	19.4949	11.5481	13.6169	10.0495	21.1981	28.4397	20.7369	175.315	-1.02673	-0.0278338	0.0312918	1.01312	-0.998892	0.0394487
Q15019-2	SEPT2	0	7.50519	12.21	9.78148	4.52685	3.07116	3.40353	11.2606	8.37141	7.43126	36.4561	-1.42285	-0.124214	0.0415844	1.00059	-1.29863	0.0394252
Q5H943	CXorf61; CT83	0	20.2822	20.4907	19.9292	15.6101	14.1762	11.6715	24.849	24.0948	19.3726	74.8763	-0.550102	0.170486	0.0248769	1.03661	-0.720588	0.039506
Q13888-1	GTF2H2; GTF2H2C	0	11.1736	13.4163	8.17607	5.50331	6.00398	5.50091	11.3273	8.09096	10.0036	61.6611	-0.945968	-0.155311	0.0670076	0.991099	-0.790657	0.0394948
Q9Y5P6-2	GMPPB	0	53.4726	30.4991	39.9927	24.056	20.5708	19.3317	29.4763	34.2757	38.3765	378.246	-0.954717	-0.27954	0.0943782	1.01485	-0.675176	0.0395256
P56377	AP1S2	0	23.8	18.0912	18.7732	16.8482	12.0956	12.1153	22.5861	21.3902	19.9335	138.018	-0.56315	0.0751833	0.109469	0.989665	-0.638333	0.0395067
P49748-3	ACADVL	0	10.3744	9.20656	6.97052	5.85214	4.34164	3.59564	7.90376	11.2728	10.0607	203.086	-0.945229	0.139017	0.0626451	0.992074	-1.08425	0.039486
Q10472	GALNT1	0	7.7368	6.18757	7.55742	2.40933	5.41605	3.72198	8.28985	10.4658	7.98948	124.619	-0.895551	0.31616	0.072576	1.02949	-1.21171	0.0394734
Q15397	KIAA0020; PUM3	0	7.44043	13.7153	8.44458	3.95973	2.72802	1.12019	9.51024	7.441	12.4041	133.077	-1.9226	-0.0119889	0.0670268	1.02093	-1.91061	0.0394805
Q9BT73	PSMG3	0	0.280319	1.58811	2.53636	0	0.193062	0.350894	2.68658	6.02778	4.44054	128.065	-3.01751	1.57846	0.206496	0.993087	-4.59597	0.0394764
Q99575	POP1	0	10.906	5.38151	5.14325	0.813033	2.84372	2.78951	5.15109	7.87802	6.99772	87.6492	-1.73315	-0.0977474	0.131131	1.01125	-1.6354	0.0394653
Q8TDM6-1	DLG5	0	25.7576	22.6279	15.7811	9.54941	0.116106	6.81884	18.1448	23.3425	17.9938	197.728	-1.96073	-0.109392	0.0512475	1.00042	-1.85133	0.0394433
P11413-2	G6PD	0	14.016	10.615	8.92354	7.44717	4.99823	2.22841	17.9076	19.858	12.2905	373.577	-1.19326	0.577039	0.0924359	1.02119	-1.7703	0.039475
Q15075	EEA1	0	1.24612	2.05302	1.40502	0.954474	1.1698	0.399128	1.75229	2.26942	2.06762	73.686	-0.898569	0.372346	0.173696	1.03982	-1.27092	0.0394527
Q712K3	UBE2R2	0	12.2821	11.422	11.5632	5.54533	4.39716	6.31378	10.4611	12.3714	8.76551	89.942	-1.11734	-0.158501	0.0083835	1.00812	-0.958838	0.0394412
O60443	DFNA5; GSDME	0	3.21763	1.87861	2.11882	0	0.50131	0	1.35594	0.853675	1.34585	89.2263	-3.84724	-1.02097	0.0301014	0.951612	-2.82626	0.039561
P30153	PPP2R1A	0	20.393	22.4401	14.4047	7.51945	7.12848	6.13572	16.091	26.8213	19.3808	157.259	-1.46152	0.122103	0.0308654	1.00424	-1.58362	0.0395975
P30566	ADSL	0	7.4925	2.90117	4.88999	1.20389	2.79858	0.102071	5.60371	4.94073	4.51237	171.186	-1.8967	-0.0215747	0.139996	1.01971	-1.87512	0.0396088
Q13214-1	SEMA3B	0	9.08939	9.67953	8.63673	5.02879	4.55268	3.68013	9.22312	8.94231	6.68668	30.8142	-1.04722	-0.141105	0.00925086	0.960262	-0.906113	0.0396998
Q9NYP7-2	ELOVL5	0	6.03784	7.47885	9.22084	4.25603	5.21622	1.89947	9.20305	9.49919	7.58374	43.6398	-0.999625	0.209217	0.103429	1.01178	-1.20884	0.0396759
O00233-1	PSMD9	0	20.7591	20.7931	19.8446	8.51264	9.1622	10.2693	14.7403	14.6551	19.2331	143.932	-1.13562	-0.336363	0.00400059	0.953577	-0.799253	0.0396547
Q53SF7-1	COBLL1	0	17.6809	16.8906	10.8977	5.85485	9.8747	1.52638	17.2154	15.2212	17.171	83.0282	-1.3978	0.125668	0.0957504	0.992394	-1.52347	0.0397031
P30049	ATP5D	0	24.9153	23.9436	30.97	14.034	16.36	14.8635	33.7442	25.9024	40.3412	261.614	-0.818751	0.324841	0.0303077	1.03334	-1.14359	0.0397284
Q99747	NAPG	0	8.62177	9.6385	9.03122	4.80973	1.65199	1.94505	8.35692	13.2228	9.68132	193.509	-1.69883	0.195914	0.0204482	0.958698	-1.89474	0.0398456
Q13418	ILK	0	8.7008	9.92369	6.6554	6.48249	6.60131	4.70528	8.48299	9.21625	8.56457	95.0028	-0.506998	0.0550857	0.167193	1.00946	-0.562084	0.039855
O43264	ZW10	0	1.69741	2.28285	1.34524	1.14397	0.244428	0	1.82345	2.28092	2.09536	33.4055	-1.9395	0.219287	0.0922748	0.961688	-2.15878	0.0398753
P47712	PLA2G4A	0	8.07773	4.56569	3.96994	3.27237	4.17804	3.89594	5.58756	7.3561	7.80375	196.157	-0.550115	0.320588	0.354407	0.958757	-0.870702	0.0398633
Q13438-1	OS9	0	16.1845	16.0296	12.4544	4.58734	8.68197	0.47139	15.2084	18.2997	23.2415	78.9856	-1.7008	0.345351	0.0522719	1.03306	-2.04615	0.0399098
Q8NF37	LPCAT1	0	3.0855	3.58733	3.96492	2.28794	2.24505	1.05674	3.88473	5.03688	3.87468	138.5	-0.928342	0.266535	0.0635002	1.03591	-1.19488	0.0399237
Q16512-2	PKN1	0	5.77981	7.05539	6.514	0.811088	0.662232	0.691823	4.63762	6.0737	9.31353	57.658	-3.15974	0.0495177	0.00474196	1.00914	-3.20926	0.0399331
P08648	ITGA5	0	12.4425	11.2507	10.223	7.83093	8.7394	6.40301	12.8865	19.4772	16.8177	154.759	-0.562015	0.536137	0.051395	0.993283	-1.09815	0.0399834
P40692-1	MLH1	0	11.185	9.07919	6.20416	1.95214	5.91349	4.22431	8.64711	11.4964	12.0594	77.2019	-1.13046	0.282922	0.12098	1.01028	-1.41338	0.0400149
Q7Z2W9	MRPL21	0	14.27	18.3809	9.34588	8.10311	6.43419	8.36494	12.7022	17.1069	19.3033	64.8139	-0.874791	0.225806	0.144712	0.98088	-1.1006	0.0400112
P49755	TMED10	0	12.3114	6.40303	6.3325	0.698249	0.148607	1.12896	12.194	9.52421	5.52053	51.6431	-3.66412	0.121024	0.0529068	1.00942	-3.78514	0.0400242
P04406-1	GAPDH	0	70.9553	58.2526	55.6835	43.7478	38.5305	34.1752	53.7588	64.1824	70.3269	854.551	-0.666924	0.0261105	0.0447879	1.00781	-0.693034	0.0400019
Q9UKB1-1	FBXW11	0	17.7221	8.47685	10.6736	0.303497	0	4.3425	7.40812	12.2979	11.1868	58.1761	-2.98849	-0.255278	0.06687	0.99135	-2.73321	0.0400257
Q16363	LAMA4	0	5.25286	4.81028	4.12984	2.3965	3.30268	2.99651	6.26859	5.76231	4.44729	35.3658	-0.706806	0.21538	0.0408494	1.02049	-0.922186	0.0401188
Q7Z7E8-1	UBE2Q1	0	7.33448	13.8629	14.4784	4.92315	4.77302	2.43458	8.03871	11.6922	9.54213	104.475	-1.55627	-0.285371	0.0763412	0.966188	-1.2709	0.040098
P49441	INPP1	0	36.3387	46.4024	37.35	31.5897	21.0358	26.437	38.2607	40.9373	43.2474	426.243	-0.603062	0.0280108	0.0843789	1.00969	-0.631073	0.040097
Q01081	U2AF1; LOC102724594; U2AF1L5	0	28.5135	33.2181	32.7994	11.4093	13.923	9.91762	29.9654	38.1574	23.5559	80.7112	-1.42317	-0.0442012	0.0082946	1.00748	-1.37896	0.0400817
P82914	MRPS15	0	39.285	40.5105	67.5458	23.1731	31.9003	34.6089	44.0475	46.7859	44.555	217.512	-0.716266	-0.122059	0.205216	1.00487	-0.594207	0.0400642
Q5VZL5	ZMYM4	0	88.9691	103.707	108.863	78.0941	58.2466	66.1314	95.341	123.936	119.656	786.371	-0.574622	0.168651	0.0489601	1.00519	-0.743273	0.0401362
Q8NBJ4	GOLM1	0	13.0223	18.1936	6.91763	5.90078	4.17586	1.65556	10.9093	8.61622	11.1574	16.2057	-1.70059	-0.313623	0.128157	0.978709	-1.38697	0.0401923
Q9UBQ7	GRHPR	0	8.3833	4.4492	9.85841	4.98249	4.24065	3.65895	6.09291	6.93958	7.76295	154.545	-0.816749	-0.125847	0.202042	1.00805	-0.690901	0.0401863
O00116	AGPS	0	7.30778	4.36067	5.49989	4.56264	3.56843	4.77283	6.25528	7.06413	8.1748	41.3122	-0.411943	0.324197	0.299483	1.03466	-0.73614	0.0402794
Q96NC0	ZMAT2	0	50.8897	41.1339	64.751	33.1383	34.5881	25.738	48.5482	52.0163	64.5556	250.414	-0.746203	0.0748239	0.100117	1.00989	-0.821027	0.0402776
P82921	MRPS21	0	11.3671	10.655	0	2.57782	4.91744	0.1749	7.97845	11.1702	9.70776	113.982	-1.52162	0.389937	0.395835	0.992008	-1.91156	0.0403105
P50402	EMD	0	17.1664	27.697	15.2199	11.6799	8.85658	7.64978	19.5517	32.8204	30.6597	338.616	-1.09197	0.466701	0.119086	1.03716	-1.55867	0.0405019
Q6ICB4	FAM109B	0	7.96893	11.7329	7.35379	4.85486	1.47111	2.93572	9.16423	7.16325	10.4351	69.5248	-1.54658	-0.0157121	0.0635199	1.02056	-1.53087	0.0405251
P32119	PRDX2	0	39.9625	38.4145	36.6911	7.75467	10.1522	9.70826	31.7211	54.483	34.203	827.802	-2.05896	0.0654335	0.00378333	1.01032	-2.12439	0.0405491
O14681	EI24	0	23.884	22.5196	20.8983	5.51556	8.61878	0.389815	18.7916	31.015	21.3608	455.631	-2.21219	0.0805731	0.0159418	1.01009	-2.29276	0.0406392
Q92925-1	SMARCD2	0	19.6508	18.0545	15.3315	9.28209	10.7523	11.1835	17.9502	14.5311	19.8049	177.487	-0.764624	-0.0205649	0.0277787	1.01366	-0.744059	0.0407477
Q6PK04	CCDC137	0	22.0192	34.4002	22.3834	16.9159	18.5258	19.8259	27.5457	33.6388	25.9362	172.538	-0.511813	0.144769	0.21605	0.991924	-0.656583	0.0407261
Q99661-1	KIF2C	0	21.9936	22.7962	13.4076	11.8774	8.41411	10.3363	16.6856	14.2797	15.2691	92.4915	-0.926108	-0.331988	0.0967792	1.02528	-0.59412	0.0407056
Q9BUR4	WRAP53	0	2.1254	3.5021	2.22545	0	0.735553	0	1.4109	2.57276	2.52353	47.2465	-3.41633	-0.271198	0.0350754	0.981482	-3.14513	0.0407129
P61020	RAB5B	0	8.18187	6.89893	10.1064	6.74941	3.71633	4.99245	9.69836	13.7578	14.7734	287.783	-0.70432	0.601995	0.127698	0.994172	-1.30631	0.0407093
Q86TN4	TRPT1	0	15.4762	19.144	9.07378	2.75116	6.54363	0	10.5274	11.6062	12.0778	171.717	-2.23294	-0.352959	0.0745758	1.01006	-1.87998	0.0407845
P09622	DLD	0	13.0449	13.2903	11.5777	11.4992	4.78462	5.67817	16.3154	24.3813	21.7938	337.654	-0.787679	0.720949	0.136639	0.828904	-1.50863	0.040814
Q9Y3U8	RPL36	0	26.1137	30.3614	23.7029	18.1082	18.1916	16.6905	25.8403	35.0367	28.032	95.2463	-0.597479	0.149123	0.0377995	0.965552	-0.746602	0.0408524
P49247	LOC101060545; RPIA	0	45.284	43.6595	36.1623	0.0567989	7.4226	6.47448	37.7977	70.7605	41.5283	831.776	-3.16441	0.262646	0.00845026	0.982883	-3.42706	0.0408727
P00367	GLUD1	0	7.30005	3.91345	3.74438	2.85992	3.8438	3.22399	5.86674	8.68503	6.67093	121.651	-0.591373	0.504703	0.333581	1.03389	-1.09608	0.040894
Q14126	DSG2	0	3.05934	5.43506	2.99606	1.20798	0.138284	1.25353	2.31968	2.91689	3.33466	57.5148	-2.14397	-0.422862	0.0704975	1.00826	-1.72111	0.0409024
Q13630	TSTA3	0	19.7912	18.8567	11.7475	9.21303	10.9454	13.0118	16.0869	17.6556	20.2339	289.038	-0.603405	0.0990352	0.185726	1.00461	-0.70244	0.0409315
Q8TD16-2	BICD2	0	6.02851	3.28363	3.3277	0	1.74375	0.774879	3.56859	3.42138	2.73668	44.8078	-2.32727	-0.377963	0.0758673	1.01288	-1.94931	0.0409126
P56545-2	CTBP2	0	6.50727	8.32108	3.87865	2.61498	5.65191	3.27577	8.81559	10.5128	7.76673	171.608	-0.696603	0.534455	0.30339	1.02208	-1.23106	0.0408901
O00148	DDX39A	0	6.08265	5.1951	4.90315	3.92237	2.7595	2.47342	5.63664	4.86163	6.2353	55.7901	-0.821614	0.0484526	0.0455719	1.01005	-0.870067	0.0409732
Q13137-4	CALCOCO2	0	9.57696	10.4281	7.45748	4.07665	5.13755	4.72518	8.87093	7.71119	11.2773	26.2897	-0.978297	0.0207013	0.0329129	1.01543	-0.998998	0.0410918
O15156-2	ZBTB7B	0	17.8084	18.9811	25.8034	1.44162	8.27197	8.9692	20.3415	20.7621	30.8536	386.714	-1.74429	0.201142	0.0435064	0.979747	-1.94543	0.0411562
P11021	HSPA5	0	20.097	19.7936	11.9491	32.5475	26.3244	24.5955	41.1854	56.1217	55.7365	355.196	0.687157	1.56182	0.0947503	0.567648	-0.874659	0.041183
Q9NS69	TOMM22	0	10.7524	23.502	13.3058	11.7054	11.9269	8.25874	17.2976	24.6425	20.8291	130.859	-0.576605	0.400301	0.373632	1.00825	-0.976906	0.0411591
Q53H12	AGK	0	7.23888	4.46686	8.85223	1.56284	2.37444	2.4106	4.69852	7.00624	8.21794	95.7824	-1.69535	-0.0452853	0.0601221	1.01476	-1.65007	0.0411528
P62277	RPS13	0	38.328	25.682	37.2465	13.2817	19.1282	13.3873	25.6075	37.6553	34.5209	575.515	-1.14468	-0.0503485	0.04564	1.00708	-1.09434	0.0411415
P00533-1	EGFR	0	9.12619	2.83112	5.95742	0.486186	1.40885	0.0725459	5.06188	2.72097	4.71347	53.8038	-3.18665	-0.519642	0.100202	0.957443	-2.66701	0.0411715
O94855-2	SEC24D	0	6.90908	4.61842	6.2655	1.89066	2.2107	3.47869	6.61379	11.9771	9.63489	155.555	-1.23103	0.665704	0.0468467	1.02276	-1.89673	0.0411622
Q15785	TOMM34	0	2.64638	2.8711	1.70555	2.69922	2.38558	2.16609	3.15861	3.82026	3.94954	30.7825	0.00555555	0.597409	1.01442	0.937053	-0.591854	0.0411484
P50395-1	GDI2	0	10.5995	2.2348	8.56106	2.07237	0.221734	0.0257728	4.97328	9.88692	7.28241	163.416	-3.20518	0.0495275	0.137069	1.01819	-3.2547	0.0411473
P07900-2	HSP90AA1	0	45.3073	43.6033	38.3912	21.0902	25.7528	23.4279	36.5427	54.5946	48.7666	444.352	-0.857255	0.136185	0.0134762	0.979922	-0.99344	0.0411252
Q8NEJ9	NGDN	0	18.141	18.0693	16.342	12.8233	13.8366	9.27667	21.622	22.7506	17.7074	120.502	-0.548301	0.240374	0.0575127	1.01336	-0.788674	0.0411459
P60484-2	PTEN	0	38.6768	37.4476	42.6467	35.2969	25.4931	24.9105	44.1832	41.374	45.1647	430.268	-0.470809	0.138317	0.0922545	1.0196	-0.609126	0.0413963
Q5T0F9-1	CC2D1B	0	2.39716	2.0463	0.947751	2.80914	2.99784	2.60294	1.59782	2.07866	2.13607	7.40448	0.641486	0.108564	0.163408	1.00576	0.532922	0.0414555
Q96DX7	TRIM44	0	19.357	28.5965	18.1368	14.163	5.94085	11.1141	29.7565	21.7742	23.1729	63.2971	-1.08206	0.17674	0.100928	0.982125	-1.2588	0.0414742
Q9UG01	IFT172	0	25.9731	29.5498	22.877	16.1019	14.8354	14.7819	25.0383	20.4801	27.8296	87.9576	-0.778049	-0.0960945	0.0248987	0.991072	-0.681955	0.0415152
Q9NQX6	ZNF331	0	21.1814	21.2022	13.8316	5.14395	8.19496	4.98508	25.0789	30.9241	16.5836	137.575	-1.61723	0.368741	0.0339766	1.00977	-1.98597	0.0415244
Q9BXJ9	NAA15	0	20.657	14.0039	13.1047	7.95914	6.87504	4.44387	15.615	15.5452	11.1029	51.24	-1.30901	-0.176572	0.0587686	0.991257	-1.13244	0.0415441
Q86X76	NIT1	0	14.0451	14.4662	10.2136	6.41673	7.78061	6.17082	13.2373	16.8469	11.4114	240.564	-0.926944	0.0996981	0.0432359	1.00393	-1.02664	0.0416819
Q7Z6Z7	HUWE1	0	5.90804	5.39089	5.18058	2.51323	3.25407	1.59535	4.40823	5.98412	6.0406	97.4156	-1.16238	-0.00408204	0.0225327	1.02092	-1.15829	0.0416636
Q9NRN7	AASDHPPT	0	22.5809	23.1571	15.7975	14.942	12.2738	7.64513	20.2373	22.9312	20.6077	120.25	-0.819808	0.0515989	0.104681	1.00559	-0.871407	0.0417363
P38398-7	BRCA1	0	28.305	29.9179	22.4724	15.7416	13.9569	13.6768	22.5501	33.2517	27.4301	163.033	-0.895611	0.0446499	0.0273168	1.00802	-0.940261	0.0417335
Q9Y3Z3	SAMHD1	0	23.2783	16.8022	15.9984	5.85875	10.1387	9.30977	18.7707	16.1202	24.0223	103.705	-1.14791	0.0711343	0.052291	1.00842	-1.21904	0.0418006
P61604	HSPE1	0	58.0902	63.8502	44.6451	12.0778	12.4858	9.53868	48.028	92.8504	61.2207	1257.81	-2.28832	0.2788	0.0134626	0.970828	-2.56712	0.0417991
P26196	DDX6	0	4.75936	5.35948	4.13073	1.89572	2.54375	3.4679	5.91973	5.81177	4.45153	70.9919	-0.84965	0.183563	0.0586101	1.01671	-1.03321	0.0417827
Q9NXV6	CDKN2AIP	0	7.19276	5.69827	6.71411	2.29474	1.713	2.04767	4.31362	7.60458	6.84784	65.6501	-1.69494	-0.0631071	0.00924673	1.01058	-1.63183	0.0418479
Q9BXL8	CDCA4	0	20.7441	29.3511	21.539	10.0794	12.1011	6.19538	17.2472	23.1683	19.0152	4.98892	-1.33598	-0.269439	0.0392005	1.01757	-1.06654	0.0418404
Q96RN5	MED15	0	7.72695	7.32822	4.52181	4.83113	4.06843	2.17955	9.82628	7.30094	7.81955	34.8322	-0.821317	0.349695	0.165955	1.03479	-1.17101	0.0418852
O43681	ASNA1	0	22.3589	23.5021	20.1344	15.4975	18.3441	13.1618	24.0382	24.8718	21.3022	313.179	-0.489601	0.0893571	0.0634603	0.961378	-0.578958	0.0420074
P33316-3	DUT	0	3.12281	4.51826	5.40922	2.12646	3.49563	4.36556	6.01741	7.39784	6.31523	103.044	-0.385865	0.596344	0.442629	0.950623	-0.982209	0.041998
Q15545	TAF7	0	54.4159	71.6619	118.316	46.6159	51.3761	57.061	88.6963	108.574	77.6418	76.9022	-0.656443	0.169766	0.29433	0.993707	-0.826209	0.0420585
Q8IWR0	ZC3H7A	0	3.06762	2.37822	2.22914	0.977237	0.834216	0.804688	4.28168	2.5382	2.74126	40.7909	-1.55272	0.31702	0.0183496	1.01505	-1.86974	0.0420959
Q96P11-2	NSUN5	0	15.4288	13.7009	14.4409	5.51342	9.91491	8.6249	16.4981	22.2922	15.8231	122.783	-0.857123	0.325903	0.0355775	1.04209	-1.18303	0.0420734
Q9BVS4	RIOK2	0	7.89172	8.42768	13.6721	2.25175	4.42873	2.52691	10.1453	7.22414	12.3431	18.1479	-1.70369	-0.013484	0.0635663	1.02054	-1.69021	0.0420634
Q9UI30	TRMT112	0	9.21091	10.9414	6.0172	2.35136	6.14085	1.64217	12.3563	8.8151	13.1099	58.312	-1.36863	0.389536	0.115258	1.03614	-1.75816	0.0421372
Q6YHK3-1	CD109	0	6.02954	4.629	3.59689	0.731906	1.64517	1.74387	2.87677	4.35873	4.46154	60.5398	-1.79046	-0.285368	0.0406298	0.962097	-1.5051	0.0423807
P78346-2	RPP30	0	7.65183	10.4807	8.24063	2.10992	2.37594	0.380135	6.8597	13.3621	9.53579	164.331	-2.43826	0.174189	0.0167043	0.986267	-2.61245	0.0423904
Q96SB3	PPP1R9B	0	39.7472	48.7152	33.5779	14.6864	25.3911	16.8914	32.2604	34.2425	39.5275	132.411	-1.09911	-0.20288	0.0494536	1.01498	-0.896231	0.0423758
Q96TA1	FAM129B	0	2.73291	2.17649	2.3331	0.869258	1.37458	0.467269	4.16276	5.46527	2.90314	55.3293	-1.41761	0.790963	0.0321676	1.00631	-2.20857	0.0424516
O95140	MFN2	0	8.67413	14.4527	12.1362	2.58463	2.91289	1.17525	8.65364	10.419	15.97	96.959	-2.4018	-0.00904231	0.0259167	1.02063	-2.39276	0.0424516
P98175-1	RBM10	0	16.0399	21.0561	19.6109	9.40194	5.16898	5.25006	17.6644	12.5519	18.3073	268.36	-1.5165	-0.22484	0.0203602	1.00267	-1.29166	0.0424882
Q7Z4V5	HDGFRP2; HDGFL2	0	10.0552	11.8993	6.05186	0.413031	3.16611	3.7761	7.12256	10.4261	7.83019	233.284	-1.92891	-0.142129	0.0678642	1.00571	-1.78678	0.0424992
O95747	OXSR1	0	28.0643	24.9919	21.1039	14.0276	17.7559	11.8147	22.3608	30.7431	28.7696	421.417	-0.766374	0.142754	0.0531769	0.974653	-0.909128	0.0427273
Q9H6K1	C6orf106	0	23.2607	25.0332	20.315	8.97743	15.3408	7.26965	19.6535	25.2965	23.8494	120.759	-1.11902	0.00400245	0.040066	1.02155	-1.12302	0.0427268
P62266	RPS23	0	127.33	115.219	144.491	70.0288	62.3397	93.904	119.157	166.797	158.623	688.835	-0.774423	0.199949	0.0441297	1.00921	-0.974372	0.0428253
Q8IZH2-1	XRN1	0	6.89353	6.15985	5.36943	4.55544	5.16701	4.13312	7.13844	6.73247	8.8359	90.3142	-0.411027	0.301631	0.100194	1.02114	-0.712659	0.0429468
O14964	HGS	0	15.3669	12.2928	14.9657	2.72139	4.13066	4.56906	12.2511	24.6779	20.4291	95.6148	-1.90001	0.428284	0.00957359	1.02824	-2.32829	0.0429386
Q9NZJ0	DTL	0	11.0736	9.34825	8.61432	0	0	1.65268	10.4832	5.27916	6.55093	31.425	-4.13497	-0.379948	0.00865037	1.02734	-3.75502	0.0430247
Q9Y296	TRAPPC4	0	20.4443	20.5668	13.9948	8.26439	8.36272	7.30067	16.8595	13.0642	20.29	155.409	-1.2009	-0.131506	0.0343903	0.98185	-1.0694	0.043111
Q9Y6J9	TAF6L	0	7.31584	12.9585	14.2316	5.21497	3.80652	7.04777	11.8298	12.6227	9.14401	109.722	-1.10254	-0.0385339	0.117054	1.01489	-1.06401	0.0431328
Q6IQ49-1	SDE2	0	31.3643	42.7879	51.4742	20.3043	35.3632	17.8027	47.6332	45.7446	51.9527	171.105	-0.773911	0.210197	0.171266	1.01097	-0.984108	0.043172
Q9BQG0-2	MYBBP1A	0	6.19172	6.45324	7.22545	3.55467	2.96291	1.56258	5.50109	6.00121	7.73524	98.4204	-1.29817	-0.0466978	0.0214756	1.00696	-1.25147	0.0432039
O00623	PEX12	0	41.9016	39.2537	42.1604	28.8175	31.4062	24.7984	46.947	60.1426	43.9893	264.93	-0.536446	0.292946	0.0206548	1.02192	-0.829392	0.0433343
P28340	POLD1	0	5.07047	4.80843	3.3277	1.46809	2.16434	1.86668	4.5109	7.5147	5.11038	77.3889	-1.26399	0.37577	0.0392121	1.02001	-1.63976	0.043576
O95831-1	AIFM1	0	5.0415	5.19259	5.16034	1.07899	2.27111	3.51757	5.27873	7.91234	6.5067	130.713	-1.16452	0.355622	0.0477346	1.02254	-1.52014	0.0436238
Q6UX04	CWC27	0	6.15415	5.20619	5.63203	1.71556	3.13077	1.87106	4.45098	6.0648	4.62093	44.2969	-1.33891	-0.166835	0.0176225	1.00951	-1.17208	0.0436274
Q9BRF8-1	CPPED1	0	0	0.896832	0.920427	0	0	0.82778	1.5856	1.62296	1.28287	9.31326	-1.13445	1.30541	0.560515	0.955514	-2.43986	0.0436699
P84085	ARF5	0	55.6214	52.3506	53.5538	26.505	17.0354	24.4847	62.2072	44.568	74.5341	564.273	-1.24762	0.166688	0.00838594	0.981221	-1.41431	0.0436682
P49917	LIG4	0	12.014	11.4981	12.547	1.42801	4.07236	3.90183	10.5599	8.46783	14.4467	151.241	-1.9393	-0.107307	0.00885597	0.992925	-1.83199	0.0438329
		0	17.1858	16.1165	18.572	8.83015	10.8233	8.72507	13.517	18.6309	16.3489	187.478	-0.870219	-0.0971315	0.012804	0.982917	-0.773087	0.0438238
Q9Y3B9	RRP15	0	52.3545	53.1556	55.9035	31.6132	24.4242	32.7364	42.0656	55.2107	56.1144	264.3	-0.862554	-0.0735496	0.0110689	0.990134	-0.789005	0.0438363
Q15393-1	SF3B3	0	8.91737	8.74398	5.44833	4.07801	3.5547	4.62198	8.72534	11.7253	7.56373	148.788	-0.915164	0.27767	0.0845132	0.960751	-1.19283	0.0439373
Q8N1F7-1	NUP93	0	8.95182	11.1213	9.01004	5.43385	6.25882	5.05382	8.48299	11.0471	8.53374	116.235	-0.796328	-0.0514769	0.0287692	1.00853	-0.744852	0.0440169
Q9Y6D5	ARFGEF2	0	21.3907	28.9418	15.875	11.3296	7.4326	5.24452	18.0154	19.4425	14.6355	421.778	-1.46356	-0.345895	0.0704494	1.00344	-1.11767	0.0440946
O00483	NDUFA4	0	13.4435	14.1049	9.42427	5.00486	5.29852	3.13685	10.5263	13.1194	8.43855	74.6672	-1.4599	-0.204593	0.0322138	0.971259	-1.25531	0.0440907
Q9H0F6-1	SHARPIN	0	2.34353	0	0	0.691049	1.74784	1.36611	0	0	0	6.57327	0.699213	#NUM!	0.684962	0.981284	#DIV/0!	0.0440859
Q5ZPR3	CD276	0	13.3946	9.71487	15.1686	5.63035	6.60936	4.92784	10.5684	17.6744	15.9599	275.028	-1.15683	0.207619	0.0443638	0.978795	-1.36445	0.0440964
Q9NX20	MRPL16	0	19.3348	9.77264	16.9148	8.93774	9.63599	9.22226	13.2924	16.8022	19.3019	152.47	-0.727454	0.102075	0.180609	1.00908	-0.829529	0.0440998
Q99460	PSMD1	0	10.5881	9.27873	11.2167	0.92101	5.31636	3.55327	7.96826	11.3024	10.524	154.126	-1.66668	-0.0610999	0.0294929	1.0086	-1.60558	0.0441972
Q92747	ARPC1A	0	0.978763	4.90446	2.41662	0	0	0.208787	2.81685	7.05529	5.87502	170.347	-5.31298	0.923935	0.147866	1.03514	-6.23691	0.0443549
Q96PE3-1	INPP4A	0	4.92903	4.92583	6.53699	2.51556	0.120424	0	7.19214	4.13324	6.42728	104.401	-2.63656	0.115057	0.0350749	1.00522	-2.75162	0.0444073
Q9NRG0	CHRAC1	0	47.1664	42.6004	39.6618	21.6107	16.9757	17.4685	37.7114	29.569	44.3852	522.001	-1.20724	-0.212972	0.00964808	1.01922	-0.994271	0.0443822
Q12789-2	GTF3C1	0	9.26633	3.76002	3.87764	3.20758	4.39437	3.67963	8.73854	5.91042	7.52938	52.0233	-0.583394	0.391787	0.478244	0.960152	-0.975182	0.044601
Q9H0A0	NAT10	0	5.69121	8.36197	5.47897	2.25836	2.9761	2.32211	6.02955	8.95236	5.65418	116.742	-1.37005	0.0793194	0.0446107	1.0095	-1.44937	0.0446341
P46782	RPS5	0	36.9806	18.9077	31.2065	21.9395	17.3716	17.8749	32.4643	38.6297	27.9479	228.571	-0.606928	0.185452	0.232396	0.991995	-0.792379	0.0446539
O00410-3	IPO5	0	5.12436	5.27169	3.5786	1.41751	1.37941	1.2778	2.98658	2.72461	2.00219	53.4555	-1.77804	-0.857375	0.0200938	0.828189	-0.920665	0.0447535
P07737	PFN1	0	41.8767	48.53	42.3891	14.7335	14.8039	14.9539	31.7286	56.3192	55.9171	816.154	-1.57762	0.116507	0.00538138	1.00376	-1.69412	0.0447973
Q15382	RHEB	0	6.17773	6.92953	6.87796	0.991828	1.80268	0	8.49476	13.2564	6.46684	224.948	-2.83827	0.497684	0.00862861	1.03643	-3.33595	0.0448119
Q92843-2	BCL2L2; PABPN1	0	20.4291	26.1313	23.9488	18.7856	13.8035	10.0949	31.309	26.7457	39.4419	561.667	-0.724115	0.467542	0.0856742	0.995776	-1.19166	0.0449411
Q9Y2W2	WBP11	0	4.37256	7.04878	9.13624	4.67121	4.34517	2.61404	7.14078	8.54235	6.55756	223.543	-0.821769	0.11353	0.204121	1.00828	-0.935299	0.0449413
Q92696	RABGGTA	0	6.76116	4.86223	7.92159	0	2.94227	5.26206	8.49312	12.8819	13.3718	86.5976	-1.25234	0.830084	0.17579	0.953016	-2.08243	0.0449642
Q9Y2Y9	KLF13	0	23.7923	22.3298	20.0831	6.63599	2.19708	4.63574	21.4196	12.5108	15.2902	105.155	-2.29732	-0.427681	0.00815036	1.02596	-1.86964	0.0449594
P20073-1	ANXA7	0	18.507	19.0505	23.1476	11.1296	14.619	13.2059	23.0131	17.6189	21.4046	127.711	-0.640027	0.0313037	0.0468212	1.00779	-0.671331	0.0451409
Q969Q0	RPL36AL	0	34.8959	42.3099	32.8221	20.2451	20.7545	16.9931	37.4159	32.8902	49.3937	772.848	-0.923927	0.12155	0.0242786	0.987945	-1.04548	0.0451694
Q9BPX6-3	MICU1	0	38.1228	33.5609	43.535	10.8525	23.3311	19.2908	32.9907	34.112	31.8452	447.362	-1.10746	-0.219635	0.0396143	1.02423	-0.88782	0.0452764
Q14642	INPP5A	0	5.75078	5.46067	5.89187	2.00019	0	0.777496	3.3217	5.58503	4.51171	74.4573	-2.62232	-0.35006	0.0125793	1.02361	-2.27226	0.0455268
Q9BTE1	DCTN5	0	20.1119	32.0684	24.4225	16.5918	17.2189	20.0004	30.1573	23.3474	29.3321	207.783	-0.509495	0.112873	0.184693	0.987627	-0.622368	0.0455039
P05556-1	ITGB1	0	12.7242	11.1768	11.8969	2.99702	3.80882	3.07634	7.75845	14.5551	13.6339	133.79	-1.85697	0.0060163	0.00451086	1.02045	-1.86299	0.0454883
Q9BUT1-1	BDH2	0	3.32332	5.43204	2.56342	0.477431	1.67597	2.12721	4.53484	4.36753	6.87414	49.4446	-1.40283	0.479059	0.144879	1.01531	-1.88189	0.0456789
O75449-1	KATNA1	0	29.9996	21.7104	16.9254	14.4654	14.0788	14.6218	22.4523	35.2035	31.0747	298.158	-0.669057	0.370479	0.164837	1.01902	-1.03954	0.0458987
Q9Y680-1	FKBP7	0	9.378	12.4651	9.87747	5.5965	4.65601	3.05209	12.1629	8.16075	12.8502	300.869	-1.2535	0.0646274	0.0295662	1.00674	-1.31812	0.0459137
P01106-2	MYC	0	104.187	155.188	117.555	81.6638	85.3935	75.088	110.784	97.25	98.2452	62.5937	-0.638421	-0.299449	0.0979222	1.03323	-0.338972	0.0459397
Q15126	PMVK	0	10.8684	10.0704	11.9245	4.32607	4.51229	4.18247	8.56227	9.99777	13.9326	144.973	-1.33566	-0.016365	0.00665112	1.02144	-1.31929	0.0459507
Q93009	USP7	0	6.99199	6.08626	3.82159	0.0282094	2.09751	0	3.94569	7.45674	7.76009	168.645	-2.99099	0.181278	0.0441377	0.992293	-3.17227	0.0459628
Q9Y490	TLN1	0	14.5239	14.0975	13.7068	8.3891	7.10268	7.33223	13.3768	20.2651	14.9057	196.537	-0.891067	0.19778	0.00518387	0.962374	-1.08885	0.0459912
Q99879	HIST1H2BM	0	189.866	210.041	281.804	129.914	151.787	123.931	225.937	299.234	215.397	2546.83	-0.74899	0.119471	0.080561	0.986842	-0.868461	0.0460409
O75306-1	NDUFS2	0	2.25881	3.22532	1.01705	0.615366	2.19309	0.254688	3.1609	4.05957	3.69922	79.8416	-1.08569	0.748159	0.363138	1.01867	-1.83385	0.0461106
Q8IWV7-1	UBR1	0	6.9311	4.27649	6.89732	2.53482	3.70404	3.65824	4.93975	6.45185	6.7906	120.354	-0.871302	0.00614639	0.100504	1.02053	-0.877448	0.046103
Q8N3X1-2	FNBP4	0	12.114	12.5765	10.726	7.59494	5.65734	5.42521	9.15354	12.0769	10.5995	124.379	-0.923119	-0.154032	0.0187714	1.01167	-0.769088	0.0461504
O43660-1	PLRG1	0	27.0902	20.3501	32.5255	16.1233	12.4722	11.5159	27.6944	21.8156	32.941	361.948	-0.995369	0.0441546	0.0644229	1.00818	-1.03952	0.0462063
P51398-1	DAP3	0	5.62954	10.8435	3.4846	6.57782	8.35609	5.14095	9.98931	12.2444	12.059	47.0759	0.0084476	0.780958	1.01918	1.0205	-0.772511	0.0462075
P53701	HCCS	0	23.1228	22.6327	20.6864	8.22704	8.56002	11.3764	17.0275	26.3693	20.0835	177.037	-1.23827	-0.0657856	0.0083762	1.01007	-1.17248	0.046196
Q9UNE7-1	STUB1	0	9.9596	11.6907	7.31593	2.87315	3.30268	0.454425	7.93348	12.4796	7.74585	81.1162	-2.12724	-0.0407801	0.0330827	1.01371	-2.08646	0.046174
Q96IK1	BOD1	0	12.613	9.90098	9.3943	5.31672	1.23249	0	10.8664	11.2488	17.7976	157.17	-2.28454	0.322923	0.0385926	1.01342	-2.60746	0.0461635
O15127	SCAMP2	0	10.4436	0.38443	12.9278	1.8498	0.639022	4.69779	7.14339	8.30563	10.505	92.8028	-1.7249	0.127676	0.343848	1.01012	-1.85257	0.0461695
O94762-1	RECQL5	0	16.8195	16.9927	21.1247	16.3064	16.1326	17.1247	18.7829	19.5079	21.4072	153.041	-0.148493	0.119906	0.387055	0.962216	-0.268399	0.0461959
Q7KZ85	SUPT6H	0	3.57617	3.9492	3.54042	2.41148	2.6417	1.02839	4.02263	4.75526	4.04054	26.3528	-0.863592	0.212113	0.0784482	1.014	-1.07571	0.0462042
Q13867	BLMH	0	9.93732	12.7947	11.5866	7.00155	6.0752	6.03864	11.3129	18.9483	15.8443	122.955	-0.844257	0.425945	0.0229557	1.05032	-1.2702	0.0462684
Q14978-2	NOLC1	0	31.226	21.6456	30.7004	5.66303	3.70791	5.35887	20.8204	39.5925	24.2517	411.154	-2.50428	0.0187411	0.0147458	1.02013	-2.52302	0.0462653
Q6ZS17-4	FAM65A; RIPOR1	0	27.2304	16.3477	19.5388	17.2667	15.6475	12.9104	22.4993	20.0406	20.8958	102.551	-0.461903	0.00726945	0.26417	1.02041	-0.469173	0.0462416
P51532-1	SMARCA4	0	12.314	11.9844	12.6837	6.99766	6.26838	6.986	9.65245	13.6651	11.2747	65.2951	-0.868762	-0.0963819	0.00409341	0.983251	-0.77238	0.0462376
P13489	RNH1	0	7.07255	7.09313	9.06267	1.8284	3.66565	0.677844	11.4164	8.07094	6.65369	24.3067	-1.9121	0.170427	0.028288	0.990411	-2.08253	0.046327
P30876	POLR2B	0	4.95934	6.33136	4.32972	4.25097	3.41138	1.13441	7.65299	6.19278	8.04225	42.9052	-0.828389	0.486708	0.187497	0.991843	-1.3151	0.0464045
Q9H3K6-1	BOLA2B; BOLA2; LOC107984053	0	11.456	25.3756	10.1539	0.131127	4.8113	6.29777	15.9556	28.3216	18.0583	346.171	-2.06355	0.407837	0.155565	0.968577	-2.47138	0.0464363
Q9NP92	MRPS30	0	27.4483	23.6753	23.5557	15.0755	11.8443	9.09832	19.7567	29.006	27.5933	167.018	-1.05199	0.0320341	0.0204808	1.00931	-1.08402	0.0464942
Q9UBW8	COPS7A	0	22.7189	25.1598	23.4963	9.15272	16.2891	13.6311	20.4617	23.9187	25.5756	388.741	-0.869251	-0.0289718	0.0319008	1.00719	-0.840279	0.0465364
P13716-2	ALAD	0	3.67617	4.24669	1.94663	0.973151	2.73965	0.225163	4.05147	4.4764	4.56298	76.0253	-1.32553	0.407511	0.206557	1.03223	-1.73304	0.0465768
Q9UKX7	NUP50	0	7.39587	3.84878	4.64213	2.43424	2.12583	1.51814	4.40916	7.1528	5.01678	88.8595	-1.38611	0.0615077	0.0932322	1.00774	-1.44762	0.0465853
O95684	FGFR1OP	0	38.8876	36.9725	34.2709	20.9801	19.3133	15.3422	38.6665	27.3538	33.7187	447.152	-0.985138	-0.14299	0.0113614	0.962588	-0.842148	0.0467233
Q8N668	COMMD1	0	38.2876	40.8289	39.9487	11.4533	29.1843	15.4364	39.0361	41.5076	40.5249	1019.26	-1.08635	0.0240717	0.0522134	0.992016	-1.11042	0.04672
P40939	HADHA	0	6.66788	4.47174	5.81743	2.09728	2.75751	2.88569	4.76139	6.28368	4.34331	88.8274	-1.13139	-0.140043	0.0383131	0.99215	-0.991347	0.0468293
P52434	POLR2H	0	21.6811	24.6816	15.7827	9.88696	10.288	4.78894	16.4055	15.0501	19.1452	98.7854	-1.3158	-0.296487	0.0507123	1.02374	-1.01932	0.0469209
P62306	SNRPF	0	27.162	36.0472	32.6644	19.941	18.4744	19.6861	24.8883	33.3879	29.8222	197.62	-0.722558	-0.122016	0.033342	0.980027	-0.600542	0.0469171
Q96EY7-1	PTCD3	0	4.37099	5.65168	0.910476	2.27704	0.493801	2.59186	6.62361	5.65553	4.30557	74.077	-1.02768	0.601144	0.406786	1.0187	-1.62882	0.0468971
Q5BJF2	TMEM97	0	11.4871	17.077	17.8449	2.93891	7.03681	0.208808	15.0688	10.5601	12.9719	354.546	-2.18803	-0.265773	0.0423364	1.01598	-1.92225	0.0468805
Q6KB66	KRT80	0	24.3576	32.3437	26.087	9.35447	15.8202	19.1019	28.3015	26.1379	33.9043	69.2175	-0.902884	0.0937001	0.0678484	0.98986	-0.996584	0.046885
P61158	ACTR3	0	9.70443	10.7722	11.1307	1.49979	5.72719	4.479	9.00163	12.2131	9.58954	167.867	-1.43301	-0.0371272	0.0303007	1.01072	-1.39588	0.0468956
Q15042-1	RAB3GAP1	0	10.155	10.302	5.82716	2.91459	5.88186	2.20126	8.6266	12.7304	9.64009	159.096	-1.25699	0.237938	0.107855	0.971077	-1.49493	0.0468752
O95456	PSMG1	0	14.0809	6.17144	6.44352	4.3214	6.28197	2.17837	9.21853	9.22151	8.67953	177.277	-1.06253	0.02272	0.272343	1.01927	-1.08525	0.0469062
P52657	GTF2A2	0	10.9003	13.344	11.7144	3.40836	2.00128	1.89126	8.24569	14.5451	8.98458	139.488	-2.30019	-0.178432	0.0077264	0.988473	-2.12176	0.0469731
Q03701	CEBPZ	0	6.33862	7.15037	6.32314	3.69533	5.13755	2.2401	7.47862	9.86052	7.49242	53.1758	-0.839341	0.325791	0.0728309	1.02419	-1.16513	0.0470557
P19440	GGT1	0	1.89898	1.41501	4.1202	0.0463015	0	0.617007	3.8579	5.91234	2.61546	57.0696	-3.48642	0.736427	0.117716	1.02744	-4.22285	0.0470822
O14980	XPO1	0	6.40675	4.47807	5.84224	0.210501	2.89721	1.01936	4.56608	7.65051	7.96298	143.517	-2.01899	0.270711	0.0423921	0.956922	-2.2897	0.047125
Q01167	FOXK2	0	16.9083	19.1011	12.0881	4.54182	0.481152	3.84749	17.234	10.8468	21.9233	205.16	-2.43888	0.056082	0.0260174	1.00777	-2.49496	0.0471198
P27797	CALR	0	44.7099	35.5603	48.7861	25.9272	28.3667	24.7972	41.1593	63.008	51.2092	391.219	-0.706413	0.267768	0.0458473	1.0104	-0.974181	0.047335
P32455	GBP1	0	10.2459	13.1344	9.01934	4.42607	3.88061	4.29684	10.7388	15.7929	9.38313	206.994	-1.36215	0.1486	0.026413	0.985718	-1.51075	0.0474031
O76061	STC2	0	22.8871	20.7854	20.0171	38.4918	39.3529	41.9288	30.6889	28.292	34.857	129.819	0.91118	0.559112	0.00526968	0.71206	0.352068	0.0474265
Q9NUQ9	FAM49B	0	4.46945	4.06647	4.46117	0.770427	1.29022	0	4.12988	2.70276	5.34187	42.1427	-2.65702	-0.0943251	0.0098136	1.00848	-2.56269	0.0474682
P61513	RPL37A	0	30.8886	30.5581	32.0415	14.1243	18.221	14.674	29.1762	22.6558	23.6948	81.6742	-0.991531	-0.307797	0.00731078	0.931061	-0.683734	0.047467
P45880-1	VDAC2	0	0	1.26372	0	0	0	0	1.90273	0.877276	1.0263	8.89446	#NUM!	1.59071	0.484015	1.03924	#NUM!	0.0474498
P21127-1	CDK11B	0	3.84444	7.12897	4.00021	4.10496	2.05299	1.02255	7.33042	5.52073	7.5628	61.7791	-1.06027	0.447133	0.222898	1.03534	-1.5074	0.0474546
Q8N108-12	MIER1	0	3.04172	3.51002	2.8824	0.67354	1.31434	0.973113	3.4627	3.37525	2.03674	26.9214	-1.67181	-0.0881929	0.012166	1.00808	-1.58362	0.047458
Q9UM00-1	TMCO1	0	38.6104	33.3857	36.4556	12.2665	12.8312	12.1901	24.305	32.3906	20.973	389.034	-1.54027	-0.481648	0.00483301	0.954396	-1.05862	0.0474763
P42285	SKIV2L2	0	5.58602	3.34274	1.83636	0.545135	1.65609	0	2.77481	3.07047	4.25369	55.9593	-2.28999	-0.0921563	0.142644	1.0111	-2.19783	0.0475323
O14757	CHEK1	0	17.3443	13.3129	13.6431	7.52548	6.74093	3.8705	12.9098	15.714	10.8437	67.5435	-1.28839	-0.166657	0.0290805	0.967899	-1.12173	0.0476217
Q06265-2	EXOSC9	0	21.0599	21.7903	24.7112	8.03521	12.8641	6.76995	18.037	26.9476	20.8861	186.926	-1.28791	-0.0365608	0.0196494	1.0083	-1.25135	0.0476282
P07942	LAMB1	0	4.14277	5.23738	2.68474	1.95078	0	0.468184	6.39296	5.57896	3.33936	86.0224	-2.31836	0.34378	0.068595	0.955908	-2.66214	0.0476209
P46821	MAP1B	0	2.5057	3.63099	3.24155	2.28229	0.822444	0.515504	3.35649	4.05671	3.29596	56.1855	-1.37323	0.191455	0.0892626	1.01148	-1.56469	0.0476227
Q9NYL9	TMOD3	0	16.1068	12.8369	15.083	7.8393	12.0182	6.47221	15.3977	14.9978	16.0533	96.332	-0.741684	0.0772676	0.0864134	0.974081	-0.818951	0.0477266
Q9ULG6-5	CCPG1	0	15.9757	19.5915	11.824	4.18249	7.71064	3.7843	13.4776	18.5105	11.8024	107.932	-1.59593	-0.113996	0.0457824	1.00399	-1.48193	0.0477215
Q9Y3D8	AK6; TAF9	0	13.5298	12.0257	14.0542	6.14883	6.64309	4.22604	10.6236	15.3239	10.9899	138.134	-1.2188	-0.100772	0.0129476	0.987726	-1.11803	0.0477114
P52907	CAPZA1	0	4.66996	5.35751	3.51123	3.00214	2.3133	2.23905	5.69024	4.25605	4.15314	56.0582	-0.841682	0.0585494	0.0698543	1.01053	-0.900231	0.047811
O95816	BAG2	0	5.99173	7.61448	3.43817	1.37159	3.38763	2.49679	5.43991	8.73146	6.4917	99.6411	-1.23205	0.277758	0.139566	0.98156	-1.5098	0.0479012
Q6IN85	SMEK1; PPP4R3A	0	7.09017	3.0422	1.55101	0	0.667066	0.673702	4.54787	6.59413	2.95248	87.8517	-3.12333	0.270673	0.187272	1.00167	-3.394	0.0479001
Q8WU79-1	SMAP2	0	6.03889	4.36182	5.88169	0.368478	0	0.512078	4.57791	2.08557	3.01059	133.508	-4.20876	-0.751119	0.00975204	1.00318	-3.45764	0.0479557
P21266	GSTM3	0	7.00286	6.10735	6.25748	1.9679	4.29567	4.03131	7.15561	7.60779	5.97209	158.384	-0.911725	0.0984503	0.0527358	0.970491	-1.01018	0.0479907
Q96HC4	PDLIM5	0	14.2962	13.6728	11.2221	5.18695	9.44026	7.72452	13.5528	16.8115	20.8309	148.91	-0.810139	0.385484	0.0600249	1.04491	-1.19562	0.0480868
Q03252	LMNB2	0	9.53552	11.625	5.48656	2.35039	1.3226	2.32344	7.4477	15.499	10.894	312.041	-2.1518	0.344783	0.0555895	0.971367	-2.49658	0.0480978
Q8WXX5	DNAJC9	0	17.7342	16.4778	17.4269	11.9453	10.4964	11.0159	15.0972	21.3654	19.3256	236.462	-0.626128	0.111499	0.007951	0.979	-0.737627	0.0484055
P53992	SEC24C	0	11.4371	12.0927	8.57811	2.89221	0.61998	8.24459	13.4605	12.8992	12.3165	108.402	-1.44944	0.268518	0.11131	1.01568	-1.71795	0.0484502
Q96I24-1	FUBP3	0	24.1682	29.5112	26.0554	14.9362	14.2044	13.3612	28.1305	22.5415	35.1506	385.943	-0.907686	0.106149	0.0134954	0.986955	-1.01383	0.0484342
Q9UBK8-1	MTRR	0	5.82954	4.60078	2.33936	2.43852	0	0	5.18658	3.85502	4.11303	0.051525	-2.38864	0.0428501	0.11774	1.01448	-2.43149	0.0484154
P52655-1	GTF2A1	0	10.8158	10.7644	10.5924	6.31828	6.99816	3.70481	11.6219	10.5236	9.23129	188.322	-0.9185	-0.0361416	0.0301466	1.00743	-0.882358	0.048442
P31483	TIA1	0	24.4257	22.4844	22.9916	18.5399	15.445	16.3697	24.0387	21.0249	26.3119	187.881	-0.473205	0.0301014	0.0204666	1.00595	-0.503307	0.0484604
Q9BRX2	PELO	0	32.6767	30.5903	22.4271	19.787	12.4222	14.4767	27.4043	29.5229	38.9771	199.709	-0.876211	0.162399	0.0685679	0.979619	-1.03861	0.0484545
O75368	SH3BGRL	0	58.9495	59.4177	49.5172	13.7504	16.9031	13.1633	53.4149	29.7123	51.9171	630.822	-1.93792	-0.314036	0.00669303	1.02705	-1.62388	0.0485059
Q86XR7-2	TMED7-TICAM2; TICAM2	0	6.20108	14.7948	13.4223	0	0.710268	4.50043	11.2133	6.80836	11.547	243.413	-2.72362	-0.2191	0.0765398	0.983253	-2.50452	0.0484812
Q96I51	WBSCR16; RCC1L	0	14.4492	11.0419	12.6916	4.22412	2.52386	4.9901	7.05343	9.30236	7.33259	71.5295	-1.70173	-0.688744	0.0148664	0.741806	-1.01298	0.048538
P09874	PARP1	0	5.58233	7.66477	3.99277	2.63842	1.88722	0.99928	4.80327	8.93149	6.8652	185.773	-1.64172	0.256893	0.0707934	0.981186	-1.89862	0.0486288
O00458	IFRD1	0	4.08343	3.87861	5.67646	5.44825	9.48612	6.3942	2.30916	2.46959	0.619551	1.94599	0.645102	-1.33711	0.213235	0.825863	1.98221	0.0486159
Q9BS26	ERP44	0	18.3539	20.5176	17.4373	9.73657	10.6037	5.91875	14.5624	18.4634	15.2547	239.165	-1.10055	-0.221923	0.0215707	1.03958	-0.878628	0.0487026
Q8NBK3	SUMF1	0	4.3798	1.87215	2.43529	0	0.972527	0	2.68931	5.24504	3.09126	52.1493	-3.15909	0.34389	0.0832316	0.97795	-3.50298	0.0489096
O00165-2	HAX1	0	27.1021	24.6701	27.1598	22.6004	17.3552	20.7934	25.9942	28.474	26.4289	94.2511	-0.37775	0.0354775	0.0656291	0.991011	-0.413228	0.0488883
O43290	SART1	0	7.57178	6.97332	5.05596	3.5463	4.89838	2.79477	9.58107	6.37323	9.27518	74.077	-0.80236	0.364179	0.100529	1.03639	-1.16654	0.0489022
Q9UI12-1	ATP6V1H	0	6.70881	5.78865	7.71743	2.76459	2.67395	4.18247	7.84874	5.79002	5.81569	32.479	-1.07116	-0.0553179	0.0336803	1.00831	-1.01584	0.0489224
Q14694-2	USP10	0	6.11245	6.54323	3.52534	1.2249	1.89716	0.648581	4.2687	5.40964	8.11546	102.384	-2.10142	0.137072	0.0461795	1.00802	-2.23849	0.0489094
P55265-4	ADAR	0	21.6964	25.2213	20.2831	9.42178	11.2361	8.66644	16.2059	25.9978	21.4591	210.09	-1.19638	-0.0780273	0.013492	1.00842	-1.11835	0.0489151
Q92979	EMG1	0	2.74819	2.93509	3.11529	0	0	0	2.61625	5.17593	2.48022	30.9374	#NUM!	0.223432	0.00362865	0.988601	#NUM!	0.0489295
Q6Y7W6-1	GIGYF2	0	5.82592	3.748	2.64513	0	0.875258	1.63868	4.99836	5.66601	2.9391	61.6311	-2.28111	0.154844	0.0845104	1.00879	-2.43595	0.0490546
Q12888-2	TP53BP1	0	3.4254	3.62135	2.88823	0.152528	1.36707	0.53929	2.27677	4.04821	3.05381	42.9227	-2.27065	-0.0831144	0.0190378	1.01007	-2.18754	0.0490424
Q8NB46	ANKRD52	0	13.6922	13.4107	10.7005	2.24396	4.24199	0	8.53893	7.01746	11.2168	39.3469	-2.54313	-0.497731	0.0167448	0.998604	-2.0454	0.0491082
Q6KC79	NIPBL	0	2.26321	4.59893	1.51293	1.94708	0.66297	0.343872	3.59018	4.19231	2.73679	25.6147	-1.50347	0.328864	0.249912	0.981249	-1.83233	0.0490948
Q5VW36	FOCAD	0	6.18446	3.47149	2.5262	1.38716	0.347897	0.631659	6.17338	7.66777	3.44066	100.42	-2.36381	0.504485	0.0991673	1.01084	-2.8683	0.0491561
Q8IV48	ERI1	0	19.4404	17.3609	14.9042	9.91829	9.4533	10.203	13.1245	15.1246	17.9799	40.3862	-0.805962	-0.161519	0.0245736	0.958263	-0.644442	0.0492478
Q9H2G2-2	SLK	0	7.11764	7.98996	6.45974	4.64241	3.73965	3.5778	5.98222	8.93162	8.58639	104.531	-0.850648	0.123827	0.0224362	0.991283	-0.974475	0.0492557
Q9ULT8	HECTD1	0	5.34923	4.11896	2.80577	0	1.26161	0.229872	2.54263	5.26365	5.33524	19.3046	-3.04079	0.0985315	0.0413256	1.01032	-3.13932	0.0492594
		0	3.55286	3.00078	2.57144	0.0622545	0.720424	0.820496	1.66139	2.97957	2.21569	34.4456	-2.5089	-0.412333	0.0165584	1.03936	-2.09657	0.0493039
P00558	PGK1	0	30.8094	39.5667	22.9675	11.6045	13.7668	6.77959	29.5715	53.1466	35.4928	339.742	-1.53769	0.340741	0.0512898	0.959133	-1.87843	0.0493381
P23526-1	AHCY	0	21.6464	25.1815	18.5415	7.64416	7.31145	7.21818	18.6269	30.256	18.5956	246.454	-1.55976	0.0458129	0.0137599	1.00833	-1.60557	0.0493468
Q8IUI8	CRLF3	0	8.20986	14.8113	8.67496	2.28366	3.32042	1.986	7.14165	8.29825	12.7917	157.458	-2.06212	-0.166996	0.0568285	1.00407	-1.89512	0.0493721
Q9UDY2-7	TJP2	0	13.5824	12.4456	10.1669	6.95369	7.27088	5.5324	10.305	12.7761	9.56949	194.04	-0.873427	-0.148681	0.0329165	0.965446	-0.724746	0.049596
O95263-1	PDE8B	0	0.948189	1.13509	0.111657	0	0.413681	0.0619929	0.630207	0.656372	0.722982	8.51039	-2.20613	-0.127297	0.258027	1.00897	-2.07884	0.0495714
Q14692	BMS1	0	14.9083	12.5239	9.45079	6.57782	6.43419	5.38077	11.5395	11.2161	16.6773	67.6458	-1.00382	0.096443	0.0544524	1.00731	-1.10026	0.0497033
P49792	RANBP2	0	5.67047	7.19893	6.19882	3.98501	1.83755	2.36289	5.18221	6.87485	7.81645	76.4766	-1.22004	0.0596767	0.036334	1.00781	-1.27971	0.049841
P49759-3	CLK1	0	2.76555	4.22544	3.1086	0	0	0	1.36276	3.36709	3.66159	20.8202	#NUM!	-0.267307	0.0134833	0.983174	#NUM!	0.0498365
Q9H1C7	CYSTM1	0	12.6948	11.229	10.2677	3.04241	2.05609	5.20179	10.5074	17.6496	10.976	214.945	-1.73095	0.194749	0.0163358	0.982883	-1.9257	0.050148
Q9NRX1	PNO1	0	11.4487	14.6062	16.4767	8.77354	8.23615	12.8123	15.7409	20.7624	17.3047	32.6096	-0.512155	0.339287	0.188348	1.03503	-0.851442	0.0502639
Q8WVB6-2	CHTF18	0	4.27385	4.11014	3.7378	0	2.57523	0	3.92584	5.42687	4.40955	70.2884	-2.23483	0.183115	0.0591065	1.00587	-2.41794	0.0502447
Q9H6Z4-2	RANBP3	0	4.88448	10.0407	4.78951	0.45817	1.7698	1.13101	5.5796	7.50303	3.70684	87.4289	-2.55318	-0.231715	0.0858693	0.995829	-2.32146	0.0502384
Q9P0W2	HMG20B	0	12.1244	13.6155	9.48748	7.05447	7.77116	5.66376	15.2218	12.7205	10.3485	43.2757	-0.78182	0.1203	0.059868	0.988681	-0.902121	0.0502268
Q9GZT9-1	EGLN1	0	10.7767	15.801	7.67796	5.1284	3.68897	2.03511	10.8011	13.8351	8.07215	80.1769	-1.65832	-0.0666866	0.0851405	1.00892	-1.59163	0.0503852
Q8N0X7	SPG20; SPART	0	0.642749	0	0	0	0	0.10761	0.74013	0.739784	1.46967	13.3444	-2.57844	2.19818	0.552243	0.998265	-4.77663	0.0505052
Q9P2C4	TMEM181	0	2.65652	2.93027	0	3.30194	0	0	14.2179	6.60337	10.97	399.815	-0.758705	2.50854	0.714863	0.776611	-3.26725	0.0505223
Q9Y5J1	UTP18	0	4.6464	8.15826	7.36314	4.3391	1.8787	0.238028	6.19361	8.64784	7.65075	101.908	-1.64338	0.157372	0.0999687	0.993274	-1.80075	0.0505941
P62906	RPL10A	0	19.0487	22.6284	19.3213	13.5689	11.8833	7.16738	17.3124	21.2833	22.3555	217.764	-0.903035	-0.00111728	0.043485	1.02085	-0.901918	0.0506354
Q9HDC5	JPH1	0	13.4985	12.1741	5.19228	0	5.98459	0	13.1177	10.1197	9.33876	51.3629	-2.36664	0.0778499	0.126346	1.0078	-2.44449	0.050613
P30626-1	SRI	0	16.498	16.905	9.86765	1.34436	3.4533	2.19887	17.1624	8.05367	12.9669	401.976	-2.62868	-0.180459	0.029085	0.992401	-2.44822	0.0506459
Q96BQ5	CCDC127	0	4.15908	6.40341	7.10277	1.41148	3.44101	0.730135	4.60823	6.86959	6.47347	183.278	-1.6619	0.0231727	0.0714041	1.01793	-1.68507	0.0506341
Q9H0W8	SMG9	0	33.0612	31.3921	33.0063	19.7278	14.9216	22.9735	30.7466	30.8788	39.7739	179.916	-0.758162	0.0571717	0.0247807	1.0052	-0.815334	0.0506156
P49419-2	ALDH7A1	0	1.99382	4.57439	3.39679	1.94747	0.879354	0	2.97306	4.31151	5.01298	82.3781	-1.81769	0.30343	0.126325	0.970784	-2.12112	0.0507569
P48059-3	LIMS1	0	27.6391	30.0373	26.4197	14.7115	16.1478	18.51	23.0999	32.3517	27.2797	90.3378	-0.768427	-0.0236063	0.0136876	1.00939	-0.744821	0.0507719
Q07817-1	BCL2L1	0	19.328	10.5851	14.7534	8.17548	9.85598	5.5942	14.8679	12.2408	13.2897	169.562	-0.918836	-0.144894	0.131815	0.984619	-0.773942	0.0507687
P27361-1	MAPK3	0	30.4773	38.0646	26.2101	13.6558	19.4657	13.2981	22.6035	25.6277	28.5694	430.394	-1.02942	-0.303038	0.0478072	1.03673	-0.726384	0.0508535
O75751	SLC22A3	0	47.3011	47.8078	31.7479	12.9214	14.013	8.55808	17.7712	22.6094	23.9183	255.121	-1.83761	-0.980335	0.0249345	0.779036	-0.857278	0.0510023
Q15008	PSMD6	0	10.9274	11.3804	12.2308	6.30389	4.7991	5.20103	13.7757	8.84393	14.289	173.053	-1.08298	0.0957522	0.00840861	1.00435	-1.17873	0.0511453
Q9Y3B7-1	MRPL11	0	27.6389	23.2827	16.307	14.479	14.702	17.1774	27.876	23.1335	20.9234	112.746	-0.536246	0.0975748	0.191405	1.00408	-0.633821	0.0511277
Q5UIP0	RIF1	0	0.571511	0.877169	1.32582	0.260505	0.24107	0	0.626225	1.30051	1.25833	23.4017	-2.46769	0.199092	0.0767134	1.00358	-2.66679	0.0511473
P38936	CDKN1A	0	7.01452	8.64352	5.72984	3.80584	3.31502	3.11522	7.07579	4.81821	6.69458	17.982	-1.06313	-0.202377	0.0423705	0.967229	-0.860754	0.0511519
P62861	FAU	0	56.6955	42.5032	36.851	6.62061	6.27033	0	38.6845	67.2783	32.4649	1246.47	-3.39971	0.0249981	0.0175818	1.01987	-3.4247	0.0511594
Q9UKV8	AGO2; EIF2C2	0	8.32773	8.71265	7.18711	4.16167	3.1136	4.13103	8.06815	9.87755	6.21497	61.6838	-1.08681	-0.00398429	0.0138569	1.0201	-1.08283	0.0513157
Q9BX95	SGPP1	0	20.1612	22.2833	21.3453	10.1167	13.3858	9.94282	17.1727	25.6111	21.4003	171.702	-0.931518	0.00889145	0.0128594	1.01988	-0.940409	0.0513561
Q9NYU1	UGGT2	0	0.548973	1.50897	1.70165	0.789883	0	0.0725248	2.33702	1.55142	1.39386	33.1557	-2.12413	0.49059	0.166059	1.01631	-2.61472	0.0513397
Q7L2J0-1	MEPCE	0	8.08861	10.6264	9.89037	5.03113	5.10404	5.42926	6.93435	6.36049	8.01955	41.2145	-0.878032	-0.424457	0.0232324	0.949338	-0.453575	0.0513373
Q96FJ0	STAMBPL1	0	3.96659	3.76291	2.05502	0.174513	1.69446	0	2.39874	3.7614	3.57287	26.2191	-2.38826	-0.00761626	0.075601	1.02066	-2.38064	0.0514201
Q9UPT9-1	USP22	0	47.9739	54.0586	41.7149	29.8447	23.9427	15.9452	36.8769	40.153	40.9106	253.002	-1.04363	-0.285476	0.0367135	1.00188	-0.758155	0.0516034
P00390	GSR	0	4.83898	9.20478	2.53817	4.3426	1.0136	0	7.66758	6.14235	7.59009	86.7343	-1.63033	0.367999	0.282329	0.974144	-1.99833	0.0515788
P51570-2	GALK1	0	28.2472	28.9252	28.1198	7.83072	17.9538	16.8003	30.7035	24.7913	28.7282	77.0723	-1.00207	-0.0182002	0.0392686	1.00746	-0.983874	0.051625
Q08J23	NSUN2	0	4.4456	6.99864	2.34352	0.891828	0.699944	1.98779	5.076	4.1232	7.80606	78.8536	-1.94553	0.302594	0.139239	0.992278	-2.24813	0.0516425
Q9H0V9-2	LMAN2L	0	7.30842	0	5.9771	2.84941	3.79432	0	6.91992	9.24464	12.1626	286.806	-0.999789	1.09233	0.524458	1.02802	-2.09212	0.0517061
P27105	STOM	0	18.7399	15.9967	23.5685	14.7101	8.95155	7.79197	20.3711	22.4698	17.7002	224.771	-0.890398	0.0542895	0.0963987	1.00737	-0.944687	0.0516943
Q96S52	PIGS	0	4.34327	2.95461	4.77288	2.56439	2.10199	1.48013	4.68435	6.49895	4.05906	59.4952	-0.973675	0.33657	0.0825942	1.00344	-1.31024	0.0517117
P52732	KIF11	0	10.6959	12.5731	12.7231	8.04784	5.9917	4.91055	9.69116	13.5374	12.7627	29.3746	-0.925472	-2.96734e-05	0.0300372	1.02214	-0.925442	0.0516987
Q7Z5L9-1	IRF2BP2	0	71.311	56.3798	73.1916	40.851	41.6049	46.7394	62.4785	58.6953	77.7233	358.19	-0.636798	-0.0143294	0.0431981	1.01791	-0.622469	0.0516813
Q8IZ83	ALDH16A1	0	11.7985	20.6269	13.4908	11.8432	9.88533	8.99887	15.3757	21.2279	16.6085	77.9816	-0.579477	0.212753	0.236222	0.981497	-0.79223	0.0517219
O60885-1	BRD4	0	3.93576	7.44101	3.52106	3.08288	3.95882	3.92401	4.66636	5.0055	5.43729	81.2573	-0.442104	0.0203186	0.47223	1.02038	-0.462423	0.0517282
Q92542-1	NCSTN	0	12.5088	7.64747	9.52897	0.553691	5.78203	2.97431	11.5255	9.22016	8.58783	138.213	-1.67289	-0.0171975	0.0742716	1.02051	-1.65569	0.0517512
O60942-1	RNGTT	0	5.21452	4.39761	3.78823	1.42724	1.01365	2.88365	4.95867	9.77323	9.42739	170.579	-1.33154	0.850307	0.0531384	0.992175	-2.18185	0.05176
O75879	PET112; GATB	0	6.28786	7.61959	3.46452	5.77957	2.77637	1.36404	9.47126	8.05401	8.14135	123.437	-0.808352	0.563132	0.339024	1.01421	-1.37148	0.0517469
P60842	EIF4A1	0	41.2244	32.5714	38.3754	18.4121	20.7187	20.4008	34.9298	35.7291	51.6946	646.517	-0.913977	0.125353	0.0171702	0.988292	-1.03933	0.0517368
O43929	ORC4	0	6.74327	5.84379	6.96048	3.17918	3.24858	2.87809	7.91679	6.2473	4.96237	19.926	-1.07078	-0.0314164	0.00925895	1.00988	-1.03936	0.0520744
P09488	GSTM1	0	10.4334	8.84259	7.07031	1.85292	2.63351	3.37721	5.32939	9.52141	7.69651	104.161	-1.74433	-0.224647	0.0225469	0.971343	-1.51969	0.0521512
Q9NR28-1	DIABLO	0	17.1244	9.62607	11.1127	4.52062	3.63539	8.02582	18.4365	19.9829	11.4126	220.895	-1.22642	0.396277	0.110036	1.00687	-1.6227	0.0521295
P61758	VBP1	0	14.091	16.859	14.4043	0.78171	10.6388	7.76352	19.4046	19.7674	15.9921	139.823	-1.24133	0.282488	0.100351	1.00212	-1.52382	0.0521563
P50995	ANXA11	0	7.82023	10.4097	5.77635	5.71089	7.20371	5.03811	9.27873	11.5956	8.97423	184.789	-0.41921	0.31425	0.348787	1.01709	-0.73346	0.0521496
P09382	LGALS1	0	23.3454	31.6051	19.0299	6.66303	8.13391	3.98018	20.9442	26.1436	13.9977	287.396	-1.97817	-0.276314	0.0339893	0.967294	-1.70185	0.0521895
P09884	POLA1	0	8.33267	5.1364	7.68598	4.23774	3.67668	2.61404	5.34427	7.34504	6.34585	66.554	-1.00671	-0.152335	0.0752486	0.990422	-0.854372	0.0521755
Q13309-1	SKP2	0	21.0366	21.5742	22.651	3.16323	8.70049	8.09947	19.4774	28.2188	16.6278	62.9327	-1.7089	-0.020883	0.0117594	1.01747	-1.68801	0.0521544
Q6DKJ4	NXN	0	6.39411	7.11794	1.4309	0	2.98074	0.523418	4.74475	6.28462	8.39315	31.4849	-2.09233	0.378265	0.214818	0.980138	-2.47059	0.0521476
Q8IUD2-1	ERC1	0	11.892	8.19757	7.9348	2.264	4.23684	3.92403	6.39978	7.3887	5.64297	101.218	-1.42665	-0.528288	0.0453975	1.02337	-0.898364	0.0523873
Q05519	SRSF11	0	1.08057	2.3463	2.06198	3.63346	3.75404	3.68716	1.85818	2.59798	2.94922	4.88492	1.01269	0.43207	0.0326621	1.02277	0.580617	0.0523669
P31321	PRKAR1B	0	4.65752	5.0492	5.06524	2.0572	1.73763	2.80733	3.3235	4.55684	4.28408	20.1339	-1.16185	-0.280192	0.0128478	1.00492	-0.88166	0.0523474
Q5K651	SAMD9	0	11.149	7.93375	7.87828	3.04669	2.69648	0.0593758	6.88217	11.5326	7.31551	221.037	-2.21612	-0.0674089	0.0315065	1.00936	-2.14871	0.0524058
Q9H9Q4-1	NHEJ1	0	2.75908	0	1.31304	0	0.119114	0	1.30551	0.556844	0.797233	6.56135	-5.09536	-0.61458	0.26673	0.989667	-4.48078	0.0525111
Q9Y3A5	SBDS	0	9.53111	17.0453	6.75528	7.98871	4.65871	9.06616	13.3583	18.3119	21.9178	176.409	-0.618298	0.685016	0.41878	1.03742	-1.30331	0.0524933
Q99755	PIP5K1A	0	11.0213	12.8559	12.7763	1.03696	2.54096	6.0597	8.42998	13.8183	13.8416	83.0656	-1.9272	-0.0223563	0.0240369	1.01557	-1.90485	0.0525219
Q86WX3	RPS19BP1	0	29.3042	38.002	22.1504	26.9397	25.4104	24.1832	33.6504	34.5766	29.1897	78.3389	-0.225101	0.12298	0.502322	0.986209	-0.348081	0.0525197
O60566-3	BUB1B	0	10.9889	5.69759	5.14389	4.9677	7.00183	3.02374	8.75975	10.1421	10.0292	9.4457	-0.542021	0.406283	0.466102	1.01775	-0.948304	0.052519
O15355	PPM1G	0	16.1803	15.0821	13.0909	7.66225	4.22256	6.97723	10.3517	15.1522	15.3711	240.899	-1.23356	-0.117826	0.0196738	0.991797	-1.11573	0.052664
P17050	NAGA	0	36.4195	23.2348	24.8769	17.7802	17.2079	15.853	20.4837	22.6744	25.5783	101.919	-0.733488	-0.298408	0.113708	1.01617	-0.43508	0.0526483
P49459-1	UBE2A	0	7.35882	9.68777	4.17834	2.00175	1.83279	0	5.37628	10.8342	7.17541	269.721	-2.46863	0.139875	0.0701636	1.0098	-2.60851	0.0526503
P54819	AK2	0	18.1837	15.3117	14.5436	7.35904	7.78826	5.84253	13.8072	25.2212	19.7559	212.085	-1.19451	0.291225	0.0149125	1.01381	-1.48574	0.0529391
Q8NC56-1	LEMD2	0	4.14276	4.93112	3.06229	1.23424	0.189705	0.528085	4.28887	9.07256	5.33729	78.4541	-2.63627	0.623626	0.0254458	1.03514	-3.25989	0.0529498
A6H8Y1	BDP1	0	38.4317	41.8363	55.9684	29.0479	39.6597	29.2721	49.5027	49.9948	43.833	93.6391	-0.475558	0.0732338	0.199367	1.00453	-0.548792	0.0529889
Q6L8Q7-1	PDE12	0	4.19508	4.29089	4.7178	1.0963	2.06982	2.38101	3.2807	4.9998	4.47817	36.541	-1.25114	-0.0494727	0.0199908	1.00673	-1.20166	0.0529636
O43324-1	EEF1E1	0	7.33474	9.24113	6.34265	3.53696	4.62315	3.85443	10.0579	16.4937	10.0128	293.883	-0.931733	0.673927	0.0485754	1.01502	-1.60566	0.0529799
Q9Y2P8	RCL1	0	12.2503	20.3041	11.743	0	2.90268	0	14.5748	6.2116	12.7369	287.072	-3.93177	-0.402059	0.034742	0.961593	-3.52971	0.0529892
P48382	RFX5	0	2.50701	1.18916	0.932665	1.26556	0	0	2.17633	3.12195	2.05562	118.93	-1.87087	0.667862	0.246313	1.03342	-2.53873	0.052977
P05067-1	APP	0	8.85338	7.58231	5.73497	3.43191	4.77526	2.7996	7.29378	5.61456	6.67878	14.7693	-1.01026	-0.178746	0.0662726	0.967989	-0.831515	0.0530547
O43422-1	PRKRIR; THAP12	0	31.4317	23.5036	25.1789	11.6568	12.1873	17.044	21.5727	30.0989	23.8332	220.574	-0.970377	-0.085489	0.0393547	1.0058	-0.884888	0.0530566
Q8WTV0-2	SCARB1	0	14.2417	17.2015	10.9997	4.53677	4.37315	3.23748	9.82055	9.51032	6.30026	127.817	-1.80488	-0.727629	0.0250162	0.971389	-1.07725	0.05307
Q13895	BYSL	0	4.88344	5.38465	5.46267	2.78716	1.07941	0.408199	8.04176	6.48867	4.30906	86.6589	-1.87967	0.260171	0.0281118	0.955496	-2.13984	0.0531068
Q6UXN9	WDR82	0	3.51607	8.66499	2.01786	1.47763	1.54588	1.30702	5.45714	4.29865	2.90805	126.663	-1.71317	-0.165066	0.271156	1.00877	-1.5481	0.0531111
Q9Y450-1	HBS1L	0	5.69845	7.0116	5.48716	3.56634	2.33746	1.61199	6.4217	5.3235	4.57558	37.4525	-1.27572	-0.157008	0.0333458	0.964868	-1.11871	0.0532151
Q13098-7	GPS1	0	7.61893	4.61594	4.68673	0.782489	2.23828	0	5.08806	6.74686	10.4422	115.867	-2.48588	0.396699	0.0513748	0.961286	-2.88257	0.0532913
P63151-2	PPP2R2A	0	11.7593	17.5773	9.29833	6.84124	6.0985	3.46173	10.8529	11.308	8.7543	161.075	-1.23608	-0.321587	0.10524	0.959668	-0.914494	0.0534208
Q12907	LMAN2	0	10.4124	9.53916	7.40641	1.9891	4.12867	5.71173	7.39476	9.04005	9.59314	183.808	-1.20957	-0.0719016	0.057185	1.0037	-1.13767	0.0534579
Q6XZF7	DNMBP	0	3.82903	2.61382	0.669827	0	1.24577	1.56877	2.68309	3.27964	2.67336	65.0327	-1.33749	0.279985	0.341644	0.984414	-1.61748	0.053455
P18433	PTPRA	0	16.8708	28.1378	15.7352	13.0461	11.0003	15.582	20.4146	28.582	22.1872	49.5161	-0.616201	0.228814	0.258015	0.978059	-0.845015	0.0535016
P18124	RPL7	0	26.7301	30.0619	31.028	18.5973	21.7165	18.2112	31.0189	47.0676	35.4685	411.538	-0.585497	0.370769	0.0230769	1.04457	-0.956265	0.0537042
P43304	GPD2	0	2.33008	2.98428	3.71154	0.967509	1.25868	0.072241	3.556	2.11524	3.85966	136.809	-1.97342	0.0785402	0.0443931	1.01194	-2.05196	0.0537604
P49642	PRIM1	0	0	0.528217	1.04951	0	0	0.433362	2.31276	4.88732	2.559	40.5563	-1.86421	2.62889	0.426502	0.863733	-4.4931	0.0537887
Q9NZ72	STMN3	0	15.7845	16.0897	13.5771	3.53696	4.53959	0.194766	7.99662	10.3528	13.7759	52.6202	-2.45813	-0.500609	0.0123852	0.993803	-1.95752	0.0537955
Q96FV2	SCRN2	0	2.94457	1.75236	4.39989	0.276847	0.716384	0	2.19198	3.56049	1.7558	20.5857	-3.19516	-0.276882	0.0685802	0.988324	-2.91828	0.0538671
O94964-2	SOGA1	0	1.16218	0.317934	0	0.363812	0	0	1.34874	0.626837	1.17226	8.30209	-2.02444	1.08865	0.478511	1.03664	-3.1131	0.0538443
Q14699	RFTN1	0	4.5355	3.10948	3.30678	0.979376	0.293745	0.152659	4.93756	5.65846	2.36624	172.527	-2.94134	0.243154	0.0195001	0.99327	-3.18449	0.0538463
A0AVT1-1	UBA6	0	2.65649	6.5018	4.70041	3.31731	5.48274	2.25966	7.00305	9.49238	7.92463	144.208	-0.325478	0.817274	0.652148	0.971662	-1.14275	0.0539033
Q9Y265	RUVBL1	0	11.8521	9.81474	9.81063	5.08871	6.03001	2.05382	8.22862	10.1611	10.9392	180.351	-1.25679	-0.101996	0.0392734	0.982541	-1.15479	0.0539029
P35637-1	FUS	0	9.48266	7.66501	9.84903	3.24027	5.04437	5.00063	8.09438	10.2871	13.4239	102.882	-1.02295	0.236489	0.0294122	0.958587	-1.25944	0.0538899
Q99447-1	PCYT2	0	4.67695	7.09101	7.48999	2.01945	3.81772	2.5278	4.83391	6.44413	7.42082	113.807	-1.20302	-0.0425036	0.0634356	1.00783	-1.16052	0.053933
Q92597	NDRG1	0	1.09119	1.99749	2.33647	0	1.04451	0	2.02165	1.44751	2.13812	23.5122	-2.37684	0.0476353	0.0995315	1.01208	-2.42447	0.0539318
Q9H5K3	SGK196; POMK	0	46.3928	72.9283	42.4333	49.8708	49.0663	38.0868	62.0499	64.6031	57.9772	215.938	-0.239378	0.190833	0.563115	0.980672	-0.430211	0.0539714
Q8NDH3	NPEPL1	0	21.114	15.6248	21.1514	3.09222	7.07242	12.0433	19.0256	16.9537	16.4482	239.394	-1.38224	-0.142995	0.0557205	0.95498	-1.23925	0.0539944
Q5NDL2	EOGT	0	19.5311	24.5967	20.6657	7.21245	5.2681	1.55094	24.6107	13.3124	27.2267	190.832	-2.20718	0.00790879	0.0137475	1.02069	-2.21509	0.0540672
P61026	RAB10	0	4.94612	4.68231	9.96406	3.05817	2.4479	3.73013	6.01903	10.6103	8.00441	257.724	-1.08493	0.330334	0.203398	0.982947	-1.41526	0.0540572
Q14657	LAGE3	0	26.0461	28.1187	24.3616	17.7704	10.9888	10.379	22.4752	34.8556	34.7886	621.91	-1.0046	0.230328	0.0300346	1.00919	-1.23493	0.0540354
P12956	XRCC6	0	10.0544	12.3179	5.952	4.62334	2.76636	1.35558	9.14885	14.8433	8.87927	284.832	-1.69546	0.214792	0.0825678	0.987977	-1.91026	0.0540277
Q9BVJ7	DUSP23	0	4.03162	7.2749	2.20384	2.1714	1.08558	0.718752	4.54345	5.32802	3.03656	235.115	-1.76477	-0.0657973	0.188428	1.01419	-1.69898	0.0541613
Q8N8A6	DDX51	0	7.5171	7.66384	4.81454	5.62451	3.34244	5.48949	7.29378	9.91322	9.40773	38.2502	-0.467962	0.41255	0.290137	1.03206	-0.880513	0.0541439
O96000	NDUFB10	0	31.8348	30.6833	24.6993	12.1772	14.3071	10.37	20.252	33.8795	28.8168	190.66	-1.24278	-0.0724032	0.0166854	1.00885	-1.17038	0.0541481
Q9Y6M7-7	SLC4A7	0	7.28032	12.0939	9.18235	7.62568	5.25882	4.43921	9.31276	9.16777	9.559	70.2112	-0.721076	-0.0263612	0.166455	1.01447	-0.694714	0.054205
O95801	TTC4	0	22.5925	23.6112	32.298	18.1189	15.6981	11.2709	25.3653	32.6839	24.1619	97.712	-0.799987	0.0666084	0.0882489	1.00857	-0.866595	0.0541848
Q9Y5L4	TIMM13	0	12.4218	20.4762	22.4132	5.81828	1.97176	6.24043	10.3699	16.0011	11.7874	176.649	-1.97901	-0.535573	0.0458727	1.04993	-1.44344	0.0543557
Q14CX7-1	NAA25	0	13.1226	13.21	15.5358	9.07373	10.3216	7.84509	14.7639	19.942	14.2527	199.981	-0.620109	0.225705	0.0369503	1.01404	-0.845814	0.0543777
P07311	ACYP1	0	2.24275	5.93229	2.1994	1.15914	4.595	1.55532	5.85163	7.63918	7.40286	74.6565	-0.505196	1.01003	0.66269	1.00487	-1.51523	0.0543686
P48739-3	PITPNB	0	8.41402	11.4854	7.46019	5.07315	7.94921	3.78722	9.9881	14.9148	15.2677	156.735	-0.702766	0.55409	0.192156	1.02048	-1.25686	0.0544345
Q9NRL2	BAZ1A	0	13.572	13.1329	11.2319	4.9677	5.79574	4.77139	8.50294	14.3094	14.0588	96.272	-1.28809	-0.0411087	0.00927708	1.00884	-1.24698	0.0545226
Q9BZX2-1	UCK2	0	9.2267	7.1848	7.85084	3.25097	1.86565	0.281901	9.14127	7.77485	5.00822	6.16125	-2.16808	-0.146186	0.0204707	0.989927	-2.0219	0.0544971
P55210-3	CASP7	0	2.34871	3.56516	4.32031	1.32646	2.72458	1.62926	5.7506	3.52549	5.24585	31.671	-0.849358	0.504838	0.178344	1.0462	-1.3542	0.054515
[truncated: 3,237 more rows]
