# Supplementary material for: Functional Translatome Proteomics Reveal Converging and Dose-Dependent Regulation by mTORC1 and eIF2α
Source: Mol Cell. 2020 Feb 20;77(4):913–925.e4. doi: 10.1016/j.molcel.2019.11.010 (PMC7033560; doi:10.1016/j.molcel.2019.11.010)
Supplement: Table S2. mePROD Translation Values in Response to Osmotic and Oxidative Stress, Related to Figure 4 — Translation was measured after 2.5 h of either Vehicle, NaCl, or arsenite treatment. Provided are UniProt Identifiers, gene symbols, expression values for each replicate and statistics (e.g., fold changes [log2] and adjusted p values). [file mmc3.xlsx]

## Sheet: Description
Supplementary table 2
Translation ofter 2.5h of Water or NaCl or Arsenite treatment
Accession: UniProt Accession ID for identified proteins
Gene Symbol: Official gene symbol for proteins identified
Expression values: Expression values are median heavy intensities over all identified peptides of the given proteins
Fold change: Fold change is given on log2 scale between stated conditions
Adjusted P value: P values are calculated using an unpaired two-sided students-t-test and adjusted using Benjamini-Hochberg-procedure

## Sheet: Table 2 NaCl Ars
Accession	Gene Symbol	Baseline	Water	Water	Water	NaCl	NaCl	NaCl	Ars	Ars	Ars	Boost	NaCl/Ctrl	corrected	Ars/Ctrl	corrected
P50570-2	DNM2	7608.6	6614.8	8793.9	8892.1	4921.7	6392.6	5255.1	7846.1	8910.7	7499.5	23305.9	-0.552482	0.0645755	-0.00264431	0.995257
Q9Y5S9	RBM8A; LOC101060541	0	229.418	240.601	271.04	0.395174	13.8637	0	4.83699	0	10.2153	1879.35	-5.69966	0.000697112	-5.62153	0.00115811
P62805	HIST1H4A; HIST1H4F; HIST1H4D; HIST1H4J; HIST1H4H; HIST1H4C; HIST4H4; HIST2H4B; HIST1H4E; HIST1H4I; HIST1H4B; HIST2H4A; HIST1H4K; HIST1H4L	0	80.9694	80.5653	67.7602	11.1049	10.4474	7.94957	5.3068	55.0426	2.31203	1720.13	-2.95833	0.00104632	-1.87155	0.0639402
P50238	CRIP1	0	113.235	96.4606	100.779	2.33473	20.0451	13.4503	9.11145	35.9417	13.4291	1641.26	-3.11523	0.00150985	-2.4084	0.00551306
P12236; P05141; P12235		0	90.2431	79.9428	82.2112	2.07338	1.70351	2.62662	0	9.37968	1.85257	1638.64	-5.30069	0.000396903	-4.48998	0.00115892
P61956	SUMO2	0	162.801	165.907	145.745	7.45763	9.00452	5.69096	2.90878	46.4543	0	1618.89	-4.42068	0.00046203	-3.26476	0.00541988
O94788-1	ALDH1A2	0	77.1629	78.603	79.6904	0	1.18789	5.02018	7.21045	0	0	1569.31	-5.24517	0.000162054	-5.02923	0.000606254
P62917	RPL8	0	116.077	114.787	113.127	2.73363	1.18365	0	0	0	5.9975	1265.92	-6.45638	7.08045e-05	-5.84187	0.000231676
P06454-1	PTMA	0	37.9577	47.4459	46.0632	2.60986	0	0	2.15192	27.4024	0.982758	1236.44	-5.65458	0.00122879	-2.10606	0.0430809
Q14195-2; Q14194-2		0	19.8338	25.6195	20.7061	5.73105	3.11621	4.01236	2.5682	22.8511	3.56343	1214.34	-2.3631	0.00326152	-1.19075	0.203897
O75880	SCO1	0	28.3427	33.6512	33.6206	8.27065	6.11595	4.85078	3.28361	18.1775	10.2844	1183.36	-2.31332	0.00154411	-1.59068	0.0250538
Q92922	SMARCC1	0	145.974	152.826	143.936	9.35475	11.7771	8.30344	4.70708	2.92394	2.98853	1181.78	-3.91083	0.000151313	-5.38165	0.000234939
O15078-1	CEP290	0	69.6776	93.1284	64.3338	9.62859	0	5.50231	2.03064	21.3776	23.0222	1160.61	-3.90801	0.00513268	-2.29044	0.0163128
P63173	RPL38	0	108.477	111.203	85.1325	8.59496	5.13695	0.539286	0	29.2916	11.5972	1160.48	-4.41674	0.00197086	-2.89814	0.00782788
P09669	COX6C	0	49.1694	49.1223	51.3101	0	3.04506	17.7482	5.81617	0	37.6285	1101.95	-2.84694	0.00488342	-1.78388	0.0703885
P30408	TM4SF1	0	17.4348	27.9118	45.0426	6.19351	10.5909	4.61335	3.99429	23.3202	0.64045	1029.66	-2.07869	0.0755805	-1.69305	0.180234
Q9HD34	LYRM4	0	57.5439	59.7634	55.2764	21.9114	15.0071	4.21356	3.60172	15.176	0	1029.33	-2.06896	0.00418199	-3.2002	0.0033606
P62851	RPS25	0	84.7915	66.3136	64.9392	1.38815	9.00749	7.46549	0	20.0901	0.388139	1015.13	-3.59643	0.0027116	-3.39917	0.00881989
P61769	B2M	0	145.714	154.701	125.877	7.85243	17.1755	14.8033	0	47.3566	16.3915	995.374	-3.41987	0.00115792	-2.74139	0.00780672
Q8N257	HIST3H2BB	0	46.7525	57.56	48.7597	0	6.67943	0	0	36.5791	0	985.755	-4.51834	0.00165127	-2.06512	0.0676915
P62854	RPS26; RPS26P25; LOC101929876	0	60.4721	66.8931	54.2827	1.29816	2.66789	0	0.107675	14.5431	0.1878	978.448	-5.5173	0.000938354	-3.61372	0.00472723
Q9NVA2-2; Q92599-1; Q14141-1		0	62.9338	63.2432	52.1031	0	6.14393	6.5392	0	0	0	976.387	-3.81316	0.00142425	#NUM!	0.00155049
P56381	ATP5E	0	360.312	391.084	334.543	2.8861	8.90524	0	4.24649	22.0298	0	969.995	-6.52507	0.000525134	-5.36904	0.00106271
O95178	NDUFB2	0	21.575	23.0296	23.3891	0	0	0	0	0	10.0306	949.41	#NUM!	0.000199424	-2.761	0.0144862
P04156-1	PRNP	0	126.97	129.515	121.772	0.463369	12.0043	1.80142	4.45862	10.1936	0	936.281	-4.7284	0.000360307	-4.69017	0.000577749
P15531-2	NME1	0	55.5137	50.2829	51.4469	0	2.28751	5.02301	0	0	0	905.603	-4.42688	0.000470276	#NUM!	0.000552089
P60709; P62736; P68133; Q562R1; P68032		0	66.9135	59.225	50.803	0.494734	6.53225	0.775357	1.61164	13.8059	0	881.26	-4.50322	0.00201228	-3.52062	0.00576398
P20962	PTMS	0	16.4054	21.0755	17.5349	0	0	0	0	25.6714	0	867.544	#NUM!	0.00141957	-1.09969	0.396651
Q10589	BST2	0	118.069	127.058	104.497	2.00812	9.3931	4.69409	1.37816	21.3596	0	859.79	-4.44109	0.000913616	-3.94264	0.00299057
P61604	HSPE1	0	52.2527	62.6691	50.6297	0	5.22006	2.48543	0	16.0672	0	822.936	-4.42525	0.001442	-3.36509	0.00730086
P61254	RPL26	0	5.88741	14.377	33.4222	18.7556	23.5953	20.0898	1.18244	13.3784	16.684	820.673	0.217925	0.778483	-0.780944	0.535165
P46776	RPL27A	0	86.5895	73.601	71.5794	0	1.08602	0	0	1.3101	13.723	813.951	-7.7375	0.000895351	-3.94648	0.00307242
Q96GC9	VMP1	0	17.3451	21.3915	23.1473	1.39108	5.56856	0	0	0	29.0217	801.893	-3.15248	0.00510604	-1.09243	0.401519
P00403	COX2	0	25.9697	25.2323	27.8099	1.9958	4.87131	2.2785	10.3572	20.4992	2.39146	801.624	-3.11092	0.000623954	-1.24881	0.0785661
P15328	FOLR1	0	18.7337	24.1808	17.2497	0	6.48929	16.2884	31.7387	19.5078	1.90508	783.822	-1.40129	0.107225	-0.178795	0.842557
Q04695	KRT17	0	37.9848	37.1405	43.0677	3.36025	4.50928	3.38766	0.329823	16.6116	0	773.615	-3.39223	0.000657849	-2.80252	0.0137595
P62081	RPS7	0	87.9285	95.5038	99.1113	1.16733	8.59821	1.55162	3.74923	7.85931	4.35513	769.21	-4.64189	0.000503827	-4.14561	0.000781623
P25398	RPS12	0	37.6276	35.6654	37.6596	12.0814	4.16635	5.2829	0	8.39976	13.2751	760.267	-2.36548	0.00181268	-2.35585	0.00740743
P26447	S100A4	0	31.8046	28.8498	26.6675	11.1583	11.8708	3.66769	8.51434	20.8326	0	756.026	-1.70967	0.00735713	-1.57313	0.0660524
P63165-1	SUMO1	0	80.8682	80.5094	64.1998	2.36804	7.93771	1.42803	3.87753	5.88957	0	749.025	-4.26488	0.00166048	-4.52955	0.00254912
Q14192	FHL2	0	78.2021	47.7912	49.7561	4.4863	12.8972	10.0325	0	1.63969	9.83351	745.251	-2.68043	0.017357	-3.93718	0.0170528
P84098	RPL19	0	43.3958	39.4046	49.0821	2.56144	9.10999	2.53384	0.342705	3.7814	0.0637522	730.087	-3.21475	0.00205514	-4.9769	0.00201781
Q8IY67-2	RAVER1	0	60.9194	65.6844	63.4858	0	4.23404	0	3.17774	37.0323	19.9839	725.504	-5.4885	0.000303239	-1.65899	0.0280115
P04080	CSTB	0	28.0609	31.3413	28.0047	3.59639	5.31697	2.36064	1.7767	15.8448	4.54178	722.922	-2.95475	0.000703861	-1.97957	0.0211646
Q06830	PRDX1	0	28.2519	32.6135	26.0179	1.11954	2.73259	0	0	20.3678	0	717.89	-4.49535	0.0013787	-2.09279	0.0642638
P62277	RPS13	0	78.4519	73.8332	79.2721	0	0.610843	0	0	1.63773	0	716.907	-8.56635	0.000159109	-7.14353	0.000368173
Q15041	ARL6IP1	0	102.212	107.157	102.29	0	1.3904	0	3.01828	12.3402	0.355104	706.421	-7.80832	0.000115921	-4.30989	0.000790726
Q9UNZ5	C19orf53	0	39.4662	37.5543	32.247	0	0.858848	5.17467	0	0.965074	0	705.835	-4.17872	0.00148119	-6.82301	0.00151172
P06753-2	TPM3	0	103.15	136.375	133.168	0.245812	4.65069	0.583844	3.35118	8.53575	0	704.517	-6.08758	0.00188985	-4.97054	0.00318381
P25789	PSMA4	0	56.6876	59.5995	54.4185	0	0	0.747641	0.398495	2.83506	1.16739	703.231	-7.83495	0.000224929	-5.27756	0.000569562
P35268	RPL22	0	95.3467	82.1686	83.8519	4.97625	9.24427	16.8663	3.41985	23.3247	4.37793	697.78	-3.0717	0.0012005	-3.07005	0.0039662
Q9UDW1	UQCR10	0	6.57403	14.8976	12.2876	0	2.10824	2.32039	3.89185	9.14163	0	690.96	-2.93035	0.0340372	-1.37306	0.185567
P07951-3	TPM2	0	132.49	146.714	131.682	6.42819	7.11328	6.54048	0	8.46022	1.21465	687.988	-4.35477	0.000392687	-5.40835	0.000819063
P42766	RPL35	0	72.2646	72.5055	68.1991	1.75141	3.88254	1.44438	0.684343	8.173	3.83097	686.917	-4.91109	0.000180812	-4.06907	0.000783161
P57076	C21orf59	0	89.1485	92.3165	77.5013	14.1554	4.7928	11.1772	13.8422	20.8949	26.5547	686.02	-3.10371	0.00114681	-2.079	0.00305195
P04792	HSPB1	0	18.342	16.4682	15.2349	9.03751	2.2107	2.7987	0.737128	0.237358	0	683.037	-1.83298	0.0156189	-5.68244	0.00134577
Q8IYB3	SRRM1	0	44.6556	49.7067	36.1417	9.06285	15.6135	0.1652	4.88174	2.19489	0	683.011	-2.39327	0.010318	-4.20489	0.00415501
Q96AT9	RPE	0	33.8695	26.1836	33.6658	6.29639	3.34725	3.94697	3.09907	15.3269	0	672.989	-2.78573	0.0025517	-2.3466	0.0233012
P00395	COX1	0	11.905	10.3215	7.2184	8.3081	0	3.35301	14.1724	3.29435	1.59113	672.609	-1.33631	0.139214	-0.627626	0.518225
P49441	INPP1	0	47.571	50.5566	42.299	5.39542	14.3659	9.21692	0	11.8939	21.0224	672.366	-2.27678	0.00228278	-2.09294	0.0159299
Q99720	SIGMAR1	0	22.0977	22.9503	21.8031	2.23824	0	0	0	1.56374	0	665.765	-4.90051	0.000397357	-5.41788	0.000580358
Q9NYL4	FKBP11	0	9.70642	9.96816	8.47803	9.86983	4.94785	0	0	2.99018	0.174787	664.596	-0.925949	0.250052	-3.15301	0.00693392
P09417	QDPR	0	27.214	24.9366	17.3052	11.2621	0	16.4198	3.40876	11.0898	0	654.006	-1.32715	0.103408	-2.26018	0.0327661
L0R6Q1	SLC35A4	0	25.8118	23.1006	24.0465	1.00727	2.99206	0.185862	2.0885	9.85062	10.7047	639.772	-4.12372	0.000610478	-1.68796	0.0135235
Q96QC0	PPP1R10	0	34.6205	36.2311	40.6014	10.5198	8.70774	8.72804	3.17077	3.65538	13.6171	635.647	-1.99523	0.00107592	-2.44674	0.00665049
O60830-1	TIMM17B	0	14.2103	29.8876	28.8795	10.9152	3.8021	0	5.33797	0	15.6561	635.602	-2.30994	0.0519862	-1.79747	0.104993
P09758	TACSTD2	0	43.9327	40.7688	39.841	14.592	2.09282	0	0	8.82582	6.57915	632.69	-2.90003	0.00514397	-3.01517	0.00255509
P49458	SRP9; SRP9P1	0	34.3522	29.4567	28.9379	0.284431	3.24244	0.605061	2.95226	2.74867	0.125498	631.666	-4.48841	0.0010397	-3.99261	0.00179168
P05534	HLA-A	0	67.3328	74.2988	71.2353	0	3.03386	0.649611	2.25306	17.8026	0	622.495	-5.85274	0.000304743	-3.40787	0.00334133
Q9UBI6	GNG12	0	46.5362	45.5546	41.9053	0	4.87815	4.42181	2.2138	3.19179	5.23589	622.309	-3.84882	0.000616518	-3.65442	0.000779652
P37108	SRP14	0	36.9277	34.8454	34.6681	1.20452	7.66188	2.07236	0	17.8324	7.91828	621.167	-3.28253	0.00107197	-2.04737	0.0185071
P38159-1	RBMX	0	63.4032	68.951	59.1185	1.58276	9.27864	0	1.6665	10.6293	0.809869	619.862	-4.13986	0.00105212	-3.86888	0.0019869
Q9UKY7	CDV3	0	53.1034	56.1979	49.6729	1.24783	3.42558	1.89936	0.557606	5.53535	0.965961	617.035	-4.59615	0.000407014	-4.4932	0.00102999
P31949	S100A11	0	27.5415	21.5511	28.9379	2.23466	0.63596	0.463357	1.56746	2.72623	0.572197	612.6	-4.54872	0.00220665	-4.00326	0.00366618
P56545-2; Q13363-1		0	37.1205	34.9878	37.5177	3.86219	2.02735	0	0.985583	8.82172	0	612.093	-4.21829	0.000401773	-3.48259	0.00297451
Q15056-1	EIF4H	0	19.4792	12.9137	17.4003	0	0	0	0.807926	4.35503	8.69982	603.775	#NUM!	0.00377941	-1.84473	0.0353674
Q96ND0	FAM210A	0	15.2453	10.0036	11.0835	6.76191	4.82827	5.67514	0	10.1484	11.1353	600.157	-1.07338	0.0352197	-0.771512	0.339218
Q13643	FHL3	0	24.3033	26.5472	23.959	0	1.46797	2.04939	2.22507	10.1572	0	597.223	-4.41066	0.000463215	-2.59494	0.0106044
Q9Y6C9	MTCH2	0	19.0246	27.656	11.1084	0.640303	1.80736	0.46867	0.193967	11.6442	7.82081	595.357	-4.30857	0.0339521	-1.55561	0.14491
P62826	RAN	0	37.3053	33.9364	34.9826	2.86601	5.99626	0	0	1.52223	2.64858	589.98	-3.58329	0.000896172	-4.67064	0.000708593
P37802-2	TAGLN2	0	44.8287	49.7557	44.3561	4.92032	5.81067	1.68223	1.18062	7.75765	6.05308	588.713	-3.48452	0.00061614	-3.21226	0.00162751
P07900-2; P08238		0	65.8226	59.2383	50.7693	3.40143	3.50171	0	0.331069	15.8336	0	584.143	-4.67079	0.00155902	-3.44327	0.00680553
Q13901	C1D	0	31.2334	28.7683	27.789	16.8284	0	0	8.54836	0	0	583.537	-2.38317	0.0270732	-3.36035	0.00541062
P49207	RPL34	0	67.3318	76.6952	68.4763	2.6373	2.28293	0	0	13.9698	1.65017	582.756	-5.43262	0.000492211	-3.76602	0.00257954
P61073-2	CXCR4	0	33.8779	37.8083	44.8809	10.3215	2.7302	3.08834	0	0	20.9032	579.475	-2.85245	0.00418848	-2.47936	0.0321482
Q01469	FABP5	0	79.1446	97.8345	97.2612	4.72941	5.01974	0.53224	0	7.29326	0	575.58	-4.73733	0.0012281	-5.23273	0.00216684
Q969Q0	RPL36AL	0	29.9332	28.4695	25.494	0	3.35493	0	4.20444	19.1684	0	574.883	-4.64426	0.000977935	-1.84378	0.0535835
P04899-1; P08754; P63096-1		0	39.1582	34.1447	34.2608	2.29698	5.32937	2.60678	0	11.2688	12.3544	574.363	-3.39387	0.000829328	-2.18691	0.0105832
Q92843-2	BCL2L2; PABPN1	0	28.2515	30.0852	28.8753	0.222701	2.63197	0	0	14.8553	4.4267	561.734	-4.93313	0.00036316	-2.17727	0.0190818
P30046	DDT	0	12.3807	12.7165	14.5932	0	0	0	0.254897	1.10852	0	561.41	#NUM!	0.000634916	-4.86349	0.00150215
P14678-3	SNRPB	0	40.8902	44.5717	38.3759	7.79065	7.90191	6.44204	2.02728	1.50515	0.75684	560.47	-2.48407	0.000704138	-4.85157	0.000919513
Q14739	LBR	0	27.9438	35.7718	36.4893	0.376783	0	1.36803	0	1.76685	0	559.462	-5.84374	0.00176028	-5.82563	0.00285073
P99999	CYCS	0	24.0075	21.7335	26.3712	4.85988	8.51773	3.50265	0	18.5934	12.8238	559.28	-2.09491	0.00317795	-1.19869	0.11757
Q9GZS3	WDR61	0	27.0612	26.5658	25.1346	0	0	0	0	3.00427	0	558.803	#NUM!	0.000165238	-4.7124	0.000919405
Q15843	NEDD8	0	36.1054	47.786	56.2369	4.50517	20.3129	4.63245	0	9.55081	23.9575	557.028	-2.25038	0.0192059	-2.06416	0.0374177
P14618-2	PKM	0	1.61731	2.59467	3.93556	0	1.30222	0	0	8.90934	3.10336	552.75	-2.64539	0.0716024	0.560125	0.709287
Q3MHD2-2	LSM12	0	45.3499	55.4188	74.0963	8.90137	11.3811	9.95572	8.64492	24.3751	3.87819	551.609	-2.5318	0.0112592	-2.24462	0.0278415
P62899	RPL31	0	50.1344	56.4624	51.7247	0.751791	2.94931	1.43555	0	7.62335	0.73515	544.341	-4.94589	0.000405467	-4.24347	0.00154418
P60866-2	RPS20	0	44.3469	43.7275	38.3289	0.169575	6.95914	1.29622	0.715127	15.8977	6.06873	542.862	-3.90722	0.00124309	-2.47844	0.00857024
P09496-2	CLTA	0	45.2526	46.8141	41.2474	1.04448	0.698968	1.203	0.291176	5.07994	0	534.873	-5.49971	0.000394493	-4.63346	0.00127287
P08397-1	HMBS	0	28.6549	27.1341	29.4597	2.40651	0.720221	2.95815	5.23295	11.689	12.6115	533.456	-3.80838	0.000378335	-1.52933	0.00716171
Q96IX5	USMG5	0	35.3968	28.0476	27.8042	0	2.13647	0	1.85485	24.8145	0	532.285	-5.4165	0.00188932	-1.77462	0.101322
P0C0S5	H2AFZ	0	17.6691	25.4342	23.7091	0	0	0	0	22.6916	0	527.259	#NUM!	0.00290717	-1.55796	0.195076
P40261	NNMT	0	30.4188	32.3079	31.9804	0	0	0	0	5.72491	0	519.715	#NUM!	0.000153781	-4.04815	0.00179261
Q96A26	FAM162A	0	27.015	27.1124	24.7892	4.48264	4.57496	5.2876	2.68421	7.66933	0	517.23	-2.45976	0.000383814	-2.93021	0.00431135
O43583	DENR	0	30.5494	28.2414	32.2853	0	0	0.270121	0	13.3619	0	516.757	-8.39732	0.000408577	-2.76895	0.0149378
Q9NQ29; Q9Y383		0	39.1351	31.9462	26.5214	7.84134	3.22438	1.23045	2.90442	10.0296	13.3576	515.788	-2.98871	0.00692827	-1.89232	0.0203649
O15145	ARPC3	0	45.8671	47.0613	42.7974	3.01646	5.61763	0.643413	1.657	3.84445	2.40239	511.401	-3.87081	0.00051122	-4.102	0.000604913
P62269	RPS18	0	30.5026	23.7609	22.7453	0	3.0618	1.04146	0	9.77707	0	511.331	-4.23018	0.00300356	-2.97755	0.015689
Q00765	REEP5	0	18.9242	23.0882	17.6891	0	0	0	0	9.43674	0	509.329	#NUM!	0.00165268	-2.66141	0.0231929
O95197-3; O95197		0	46.99	0	0	0	0	5.52931	0	4.11457	2.35318	505.274	-3.08718	0.480619	-2.86102	0.503102
P46781	RPS9	0	47.1406	53.6211	63.7354	0	2.7999	0	0.543516	12.8368	0.620009	502.657	-5.87654	0.00206669	-3.55453	0.0065802
O00148; Q13838-2		0	20.7851	22.8399	23.2186	4.90835	6.03444	0.536724	3.53811	11.7295	8.96505	500.07	-2.54173	0.00251779	-1.46384	0.0148852
Q15370-2	TCEB2; ELOB	0	41.0657	40.4504	31.1119	0	0	0	0	15.309	0	497.853	#NUM!	0.00180841	-2.87912	0.016661
P84090	ERH	0	33.384	36.4353	25.0302	1.87223	9.49607	2.2065	3.73357	0	6.0889	494.925	-2.80471	0.00820452	-3.27148	0.00790756
P31947-1	SFN	0	15.7112	14.193	14.0028	0	0	0	0	11.6433	0	490.449	#NUM!	0.000381263	-1.91496	0.0877499
Q9H936	SLC25A22	0	20.6828	22.1964	21.3213	4.9197	3.07215	2.06132	0	15.5587	0.928996	489.792	-2.67493	0.000639774	-1.9612	0.0641395
P05783	KRT18	0	38.6428	40.7972	43.9904	2.93897	3.87961	0.909069	0.775775	8.24624	0	488.947	-3.99753	0.000523983	-3.7741	0.00255516
Q96M27-1	PRRC1	0	13.2661	15.1739	16.8924	5.67581	0.9205	1.81726	1.31929	0.668852	4.42245	486.656	-2.42975	0.0069428	-2.82201	0.00594899
P62273-2	RPS29	0	206.529	227.538	172.771	1.45332	1.99173	0	1.77514	4.47697	13.7798	485.552	-7.46064	0.00153201	-4.92094	0.00275093
P16070	CD44	0	35.7315	35.9818	36.5964	0.806206	0	0	0	3.48368	0	482.328	-7.0698	6.14478e-05	-4.95841	0.000614492
P43897	TSFM	0	16.5534	18.8702	20.3226	1.32715	0.766949	1.21048	1.25675	0	0	477.321	-4.07634	0.000958804	-5.4711	0.0016936
Q06481	APLP2	0	350.757	353.006	348.835	19.3583	38.7016	9.34409	54.6683	28.1175	30.3508	476.509	-3.96498	0.000226226	-3.21781	0.000542842
Q8N668	COMMD1	0	9.66566	10.6321	10.7865	14.0516	8.72858	3.54546	1.30545	16.5445	5.51473	475.35	-0.239714	0.674415	-0.411856	0.660069
P60891	PRPS1	0	24.256	33.8519	31.7403	3.57426	4.34897	1.64518	3.47752	7.24876	4.83828	475.301	-3.23114	0.00344767	-2.52922	0.00658121
Q10469	MGAT2	0	13.5796	16.8249	16.5291	3.15882	6.26226	0	4.96269	12.6364	17.2658	474.738	-2.31666	0.00982104	-0.428845	0.417047
P14854	COX6B1	0	8.5258	13.0359	25.6451	0	0	2.7087	0.75105	7.12251	3.94879	474.123	-4.12332	0.0716489	-1.99748	0.14579
Q9BU23-1	LMF2	0	24.2853	26.0846	23.9198	0	0.618629	0	0	0	0	470.241	-6.90794	0.00025824	#NUM!	0.000527528
P26373-1	RPL13	0	43.5628	49.228	31.8594	1.1	3.19564	1.05405	1.22561	9.59754	3.07434	468.833	-4.54229	0.00498711	-3.16499	0.0108288
P06733-1	ENO1	0	27.1237	28.9117	19.1119	0	0.734147	0	0	5.95187	0	468.827	-6.67751	0.00424701	-3.65831	0.0110082
P62753	RPS6	0	45.9533	53.8896	51.2765	0	1.1232	0	0	2.43388	0.809138	468.014	-7.07193	0.000543268	-5.54221	0.00103721
Q17RB0; A6ZKI3		0	94.5495	96.9524	96.7894	6.94064	0	0	3.83218	0	12.6793	466.965	-5.37632	0.000216732	-4.12598	0.000833725
P05141	SLC25A5	0	25.0809	14.8928	16.3524	2.47865	1.2735	2.68663	2.18221	12.9738	1.13325	462.769	-3.12894	0.0147803	-1.78988	0.0911216
P61619	SEC61A1	0	8.47461	11.608	17.6175	1.48467	7.41786	6.67237	0.411471	9.67132	0	460.874	-1.27535	0.12322	-1.90267	0.138654
Q6ZTQ4	CDHR3	0	16.5876	17.0571	17.017	0	0	0.378651	0.283171	0	0	459.731	-7.06388	7.47152e-05	-7.48308	0.000132229
P62877	RBX1	0	29.4294	43.1946	51.5605	0.704036	5.57397	0	0	6.43277	0.911943	459.225	-4.30603	0.0103929	-4.07963	0.0141187
O76071	CIAO1	0	35.1604	33.2637	37.9447	11.6467	13.6034	1.51552	6.85905	1.24592	2.65163	459.074	-1.99062	0.00748568	-3.30578	0.00182479
P49721	PSMB2	0	20.0311	17.509	25.2403	2.05499	0.369563	4.5361	0	2.89809	0	457.238	-3.17302	0.00598314	-4.43714	0.00641677
A6NCE7	MAP1LC3B2	0	74.5256	65.8834	61.9768	0	2.59241	0	0.308412	7.28973	0	457.065	-6.28667	0.000784496	-4.73532	0.00183386
Q02878	RPL6	0	40.3957	25.4876	43.6326	0.307891	2.62941	0.157107	0.419335	7.2061	0	457.061	-5.14533	0.00870318	-3.84418	0.0150638
P08670	VIM	0	32.9912	32.4529	30.9628	3.34627	4.4863	1.31421	0.979381	9.00169	0.301098	456.251	-3.3978	0.000398188	-3.22899	0.00390319
P00338-3	LDHA	0	26.2716	31.0669	23.0631	0	0.299791	1.55338	0	5.47903	0	455.866	-5.43916	0.00205215	-3.87523	0.00575847
Q8NFJ5	GPRC5A	0	57.7891	61.9234	57.6426	0	6.15727	3.58112	1.91926	8.47959	7.09285	455.756	-4.18681	0.000436084	-3.3419	0.000908014
P27695	APEX1	0	20.6724	24.2226	17.1233	0	0	0	0	7.95833	0	452.384	#NUM!	0.00249213	-2.96216	0.0166573
P14406	COX7A2	0	22.2809	16.7606	18.908	1.72117	0.502559	1.01939	0	3.80326	0	451.98	-4.15934	0.0020329	-3.92949	0.00531333
Q9HA64	FN3KRP	0	15.5986	17.3269	14.902	3.63132	5.86549	1.67564	1.8476	0	0	450.544	-2.09789	0.0036678	-4.69411	0.00155126
Q5QNW6-2	HIST2H2BF	0	272.104	394.195	575.409	0	19.7711	11.9733	8.22862	0.226838	3.06501	450.032	-5.28968	0.0207513	-6.75198	0.0241379
Q15102	PAFAH1B3	0	22.6079	20.8715	21.7664	4.52748	2.62133	4.6482	1.44029	7.12236	5.931	445.749	-2.46746	0.000521506	-2.17046	0.00454428
O00399	DCTN6	0	24.5166	25.6676	33.1333	10.2059	2.1029	2.49956	7.63883	4.07413	10.9271	444.775	-2.4922	0.00961127	-1.87974	0.0125364
P60900	PSMA6	0	21.7642	31.5521	27.3299	2.24067	2.66583	3.52419	0	10.2669	1.6758	444.606	-3.25788	0.00394513	-2.75548	0.0166695
P63272	SUPT4H1	0	55.5124	53.2033	58.5002	0	0	0	1.50262	0	5.06466	442.23	#NUM!	0.000235553	-4.67027	0.000789085
P51580	TPMT	0	19.4621	18.0314	16.7696	0	0.988449	1.49437	0	0	0	441.308	-4.44992	0.000633144	#NUM!	0.000827067
P63279	UBE2I	0	46.5464	41.6791	42.6846	0.659545	3.4929	2.69547	4.69401	10.8275	0	440.646	-4.25677	0.000447515	-3.07624	0.00317174
O14950	MYL12B; MYL12A	0	27.2962	22.7007	26.2235	2.83108	8.67797	0	0.942011	17.0631	0	440.47	-2.72741	0.0055263	-2.08177	0.0530352
P12081	HARS	0	13.8116	22.2596	24.9187	0	1.17334	0	0	0.994525	0	437.701	-5.69988	0.010217	-5.93842	0.0131566
P30626-1	SRI	0	24.268	22.6559	18.1988	0.368103	3.23958	2.51743	1.37406	0.974617	0.706832	436.227	-3.41035	0.00266591	-4.41367	0.00305493
P52657	GTF2A2	0	29.1717	26.4954	30.3426	4.76753	10.5738	2.45593	1.0431	2.79319	9.31729	435.812	-2.27284	0.00383648	-2.70904	0.00534185
Q13310-3	PABPC4	0	37.8793	35.0178	48.6424	6.23347	19.0847	17.2025	0	10.8363	12.6107	435.338	-1.51519	0.0207533	-2.37396	0.0143747
P11277-2; Q01082-1; O15020; Q01082-3		0	28.4223	29.5595	30.1616	0	0	0.624055	0	18.9558	0.315223	434.93	-7.14204	0.00014941	-2.19342	0.0442087
Q9UBQ0-2	VPS29	0	25.2161	22.8383	20.226	6.12712	2.24267	3.70118	1.87005	12.085	5.9836	434.163	-2.49993	0.0024263	-1.77591	0.0212452
O14949	UQCRQ	0	27.3165	31.1243	31.9277	4.08633	5.01327	2.80574	2.53727	5.35495	3.61143	431.652	-2.92421	0.000845435	-2.97373	0.00157475
Q02750	MAP2K1	0	25.0812	34.52	43.0985	7.35857	12.1582	2.11828	0.282741	2.32013	0.237847	430.85	-2.24699	0.0211281	-5.17603	0.0112486
Q9BXJ9; Q6N069		0	12.8583	19.7094	10.1378	13.8562	0	0	2.86421	5.69208	5.05487	429.752	-1.62389	0.197875	-1.64963	0.0586509
Q8NBI5-2	SLC43A3	0	17.8035	16.0765	18.1663	0.854264	0	6.53652	0	3.36926	7.15686	429.194	-2.816	0.00675584	-2.30582	0.0110057
Q04323-2	UBXN1	0	38.7499	48.6224	39.412	0.757891	0.323265	0	0.68219	11.2175	0	429.169	-6.87366	0.00141088	-3.41337	0.00658683
Q96BM9; Q9NVJ2		0	23.4159	20.6809	17.9516	4.15127	11.2957	1.5989	0.221193	11.4623	12.5468	428.616	-1.86397	0.0210717	-1.35658	0.0732492
P62244	RPS15A	0	24.7816	17.1888	21.7732	0	3.86045	0	0	0	0	428.086	-4.04544	0.00480586	#NUM!	0.00431569
Q9Y3U8	RPL36	0	39.1291	48.4752	56.6468	4.07293	10.837	3.19144	3.64439	24.7278	13.3208	427.462	-2.99441	0.00536863	-1.79071	0.0292625
P52272	HNRNPM	0	34.8215	40.4418	32.279	0.713991	3.00673	0.963388	1.08864	5.02761	0	425.263	-4.52099	0.00129268	-4.13611	0.00280648
P32119	PRDX2	0	28.4989	30.8856	20.9061	3.09291	1.45696	0	0.687208	1.5355	0.344056	424.272	-4.14133	0.00446961	-4.96721	0.00560256
P09429	HMGB1	0	21.3617	27.6853	26.9085	5.94102	0.325899	3.98892	3.77054	11.8636	0	421.231	-2.88871	0.00388054	-2.28045	0.0201309
P35613	BSG	0	21.7819	21.6939	19.7306	1.58906	1.70237	0	0.59668	7.19756	0.160052	420.213	-4.26328	0.000481659	-2.99027	0.00694371
Q9NRV9	HEBP1	0	19.2084	19.2932	15.1747	1.73599	3.27934	2.50481	0.795904	14.8542	2.48764	418.893	-2.83545	0.00216543	-1.56529	0.103024
Q9NYR9-1	NKIRAS2	0	70.5292	65.8846	61.7997	27.2897	17.0589	14.5345	15.2462	7.1629	21.6372	415.408	-1.75113	0.00252846	-2.16996	0.00358669
P20674	COX5A	0	24.3925	16.9225	18.6168	2.42994	1.84643	1.95054	1.10184	3.68196	4.58957	414.896	-3.26673	0.00469915	-2.67668	0.00979149
Q96EY5-1	FAM125A; MVB12A	0	52.2379	50.9432	48.262	0.564552	14.0414	3.66194	0	0	22.0672	414.259	-3.0514	0.00228173	-2.7788	0.0139762
P07205; P00558		0	22.7018	23.7344	12.3648	2.40464	4.81902	0.93868	2.27539	7.57654	0	413.807	-2.84879	0.022492	-2.57736	0.0396565
P07900-2	HSP90AA1	0	39.0339	35.4406	33.1332	1.80047	2.9276	1.17035	0.458928	12.0102	0	412.397	-4.18931	0.000652383	-3.10935	0.00786807
Q14116	IL18	0	22.4255	22.0915	21.5158	0.214234	0.855956	0.796976	0.281823	0.965632	0	412.316	-5.14426	0.000147943	-5.72612	0.000227318
Q96EB1-1	ELP4	0	74.5245	65.3278	64.7577	6.82698	14.1042	8.65651	23.9866	19.1437	18.7711	411.708	-2.78981	0.00102157	-1.72483	0.00221816
Q9NVI7-2; Q5T9A4		0	28.0983	30.4	30.5744	0.134446	2.97279	2.78198	0.0799913	4.72121	0	411.601	-3.91884	0.000484471	-4.21352	0.00157278
O95139	NDUFB6	0	40.0084	55.8044	38.567	6.07214	0	0	0	0	0	411.08	-4.46797	0.00585735	#NUM!	0.00634278
P26583	HMGB2	0	13.1764	18.0663	19.8453	0.22308	4.26208	3.72236	1.82873	50.8555	9.65393	410.229	-2.63796	0.00959974	0.287134	0.853278
Q96E11	MRRF	0	32.9436	40.6515	34.6225	0.945607	3.56796	2.03928	4.25859	2.2416	1.07064	409.506	-4.04567	0.00126443	-3.83734	0.00220943
Q07955-1	SRSF1	0	19.949	26.2228	21.2095	0.949636	2.31454	0	0	7.13876	0	408.816	-4.36756	0.00225898	-3.2386	0.0104418
Q9BXY0	MAK16	0	45.9592	43.0693	43.7675	8.79615	11.1703	10.3846	4.22073	10.8055	11.6397	408.428	-2.12939	0.000316329	-2.31614	0.00196293
Q99961; Q99962		0	26.4523	23.1404	21.0721	5.1393	1.58791	2.97706	0.33692	1.21413	6.28575	406.732	-2.8643	0.00212952	-3.17265	0.00553213
Q13247	SRSF6	0	51.9821	62.3983	56.494	0.175357	5.97436	2.7016	0.142981	11.3553	2.52308	403.704	-4.2709	0.000973449	-3.60724	0.00297674
Q04446	GBE1	0	8.31833	11.8811	6.35144	2.43011	6.05898	1.05483	0	13.2803	6.51757	403.684	-1.4761	0.0917319	-0.423411	0.671581
O43760-2	SYNGR2	0	9.61382	7.34819	7.46741	6.78634	2.66211	0	5.06002	0	0	403.198	-1.37047	0.110962	-2.27141	0.0489565
P49257	LMAN1	0	6.93288	7.3988	8.20466	0.0721092	3.26945	0.235697	0	6.4527	0	401.654	-2.65533	0.0111674	-1.80428	0.111839
Q969G5	PRKCDBP; CAVIN3	0	16.2151	17.1846	11.8414	1.51015	2.45136	0.502674	0	3.26672	1.1957	400.369	-3.34116	0.00480322	-3.34173	0.00854098
P38919	EIF4A3	0	28.7889	22.9427	20.7972	2.37536	0.750456	1.15444	0	1.06502	0.725118	399.28	-4.08279	0.00302937	-5.34041	0.00415062
P23284	PPIB	0	13.5472	15.5137	16.4985	0.407405	2.30037	2.12927	0.728224	14.6871	0.090728	399.275	-3.23555	0.00147217	-1.55492	0.160532
Q92796	DLG3	0	22.2834	22.7864	21.1475	0	2.67026	3.57058	1.69548	7.53368	8.87523	398.989	-3.4074	0.000825863	-1.87087	0.00870727
Q6NXE6-1	ARMC6	0	82.7962	83.2444	76.4022	1.25572	2.91691	0	0	3.77479	7.03825	398.78	-5.86054	0.000267898	-4.4868	0.000775634
P54136-1	RARS	0	30.1076	31.2815	27.1259	1.42366	3.36319	4.30178	0.988992	4.81843	0	396.446	-3.28379	0.000768752	-3.92995	0.00192631
Q9UBH6	XPR1	0	45.8747	49.077	38.9476	15.3787	8.05535	7.67771	0	5.97686	7.46225	390.138	-2.10562	0.00352742	-3.31664	0.00345918
Q15125	EBP	0	7.82931	11.2316	10.9815	4.7313	3.23879	0	0	7.78434	12.9078	388.77	-1.91433	0.0270951	-0.53792	0.534009
O75390	CS	0	22.5073	23.576	19.8004	4.11589	1.86839	1.13428	0.82972	6.73706	1.73866	388.146	-3.21026	0.00129209	-2.82377	0.00537567
O75695	RP2	0	19.6826	27.2908	28.0523	3.83226	3.93147	7.50294	6.11977	10.8086	6.03386	386.119	-2.297	0.00710515	-1.70812	0.0151619
Q96RU3-1	FNBP1	0	33.0243	34.1934	33.9977	3.81815	3.7506	2.18977	2.98716	10.6924	9.93536	386.107	-3.37462	0.00014969	-2.09966	0.0036306
P01111	NRAS	0	24.4966	23.176	22.5313	0.462185	2.64404	0	0	4.13775	0	385.849	-4.49832	0.000501468	-4.08463	0.00182996
Q13627-1	DYRK1A	0	13.5548	17.1807	22.1099	19.1564	20.6541	6.72465	0	0	16.2602	384.472	-0.183458	0.738681	-1.70044	0.164304
O96033	MOCS2	0	24.9916	25.5385	25.0967	3.96613	0.869123	0.846464	2.66011	8.91726	8.57419	384.375	-3.7345	0.000503938	-1.90801	0.00493562
P00966	ASS1	0	2.172	0.428307	1.21983	2.1	0.663497	0	0.396885	1.21853	0	380.348	-0.467128	0.72266	-1.24172	0.373054
P61952	GNG11	0	37.0621	41.6764	51.8373	0	4.18423	0.460786	4.09101	2.2726	12.2061	378.407	-4.81306	0.00314312	-2.81387	0.00897123
O60831	PRAF2	0	19.8562	9.37512	9.28741	0.62962	0	1.63906	0	9.33138	0	378.128	-4.08563	0.0456172	-2.0454	0.159723
Q9UKX7	NUP50	0	19.7191	16.2318	15.9755	10.0979	12.1832	3.53751	9.94134	14.4247	1.42319	377.131	-1.00806	0.0615945	-1.0097	0.14448
P12236	SLC25A6	0	27.6217	25.1099	25.6134	3.75976	0	0	0	6.12411	11.3161	376.92	-4.38113	0.000836206	-2.16743	0.0125297
Q8N5B7	CERS5	0	22.7164	20.8924	22.8268	15.2524	5.53302	4.43508	2.06887	0	18.8852	376.414	-1.39736	0.0313097	-1.66472	0.106162
P62280	RPS11	0	45.3117	52.0044	45.4533	4.24328	3.85043	0	3.9296	12.8564	0	376.122	-4.14074	0.000787361	-3.08835	0.00437929
P80723	BASP1	0	4.93216	12.6143	10.849	0.858483	2.97663	1.54061	0.0795887	0	0	375.953	-2.40113	0.0540521	-8.47888	0.0340708
Q9H9H4	VPS37B	0	27.4132	22.7531	20.0437	0	0.105392	0	1.05099	0	4.2983	373.706	-9.37977	0.00211029	-3.71426	0.00552149
O43865; P23526-1; Q96HN2		0	10.7365	0	0	0	0	0	0	9.05478	0.48109	372.423	#NUM!	0.425186	-0.171084	0.952907
Q9Y237-2	PIN4	0	18.7656	21.926	19.7606	1.38719	2.4262	0.139909	2.5755	0.453856	3.77401	369.222	-3.93466	0.000871972	-3.15147	0.00221924
Q13057-2	COASY	0	8.38455	1.32766	6.00829	0.613627	1.33482	0	0	0.252029	0	368.954	-3.01225	0.133319	-5.96291	0.109131
P14174	MIF	0	172.031	166.146	150.913	2.90379	0.121992	1.38132	0.524146	6.59538	0.295798	368.562	-6.79412	0.000407011	-6.04345	0.000813129
Q96JP5-1	ZFP91	0	36.8191	33.7952	35.4849	3.90713	2.82952	0	0	1.96309	3.19607	368.324	-3.97724	0.00048839	-4.36213	0.000752771
Q9Y266	NUDC	0	18.2891	18.587	13.0696	0.959787	3.35149	0.685938	0.567241	7.35504	0	368.135	-3.32116	0.00524716	-2.65637	0.0232265
Q8WUY1	THEM6	0	14.9821	13.3934	14.9005	3.40786	0.93769	0.38658	0	0	4.00989	365.45	-3.193	0.00168906	-3.43193	0.00486199
Q969U7	PSMG2	0	23.522	20.7756	19.1181	1.36935	0	3.18708	1.80583	1.87417	0	365.297	-3.79887	0.00158396	-4.10706	0.00200357
P34897-1	SHMT2	0	17.1578	13.9537	13.934	1.24844	2.2464	1.05233	0.168155	3.6707	2.78278	365.153	-3.30834	0.00174143	-2.76612	0.00562117
Q00059	TFAM	0	21.1222	18.3815	14.5265	0	0.597895	0	0	8.03407	0	365.074	-6.49773	0.00309632	-2.74956	0.0240948
O00330-1	PDHX	0	15.8902	13.5411	20.7157	0	0.721567	0	0	0	3.34269	364.862	-6.11888	0.00491936	-3.90708	0.0105849
P62829	RPL23	0	29.2241	21.465	21.4963	0	0.530206	0	0	7.09737	0	363.157	-7.08901	0.00312285	-3.34635	0.0118676
P62714	PPP2CB	0	24.0681	21.8388	15.2956	0	0	5.54357	0	0	0	361.918	-3.4647	0.0109062	#NUM!	0.00697111
P11441	UBL4A	0	27.8073	24.318	24.5523	2.85656	4.14916	0.0181366	0.305875	3.25691	6.57495	361.711	-3.44847	0.00122498	-2.91907	0.00364648
Q9BPW8	NIPSNAP1	0	6.20673	6.28443	7.52572	2.07105	0.310247	0.109888	0.93337	0.779336	0	361.701	-3.00632	0.00494234	-3.54687	0.00281549
Q16629	SRSF7	0	36.0584	35.248	32.2376	3.06678	3.99343	1.78991	0.306671	4.67267	3.66164	360.172	-3.5484	0.00046263	-3.5829	0.00128355
Q01167	FOXK2	0	29.4265	24.7617	25.7082	3.2739	0.820523	0	0	0	4.69107	360.031	-4.2864	0.00111096	-4.09014	0.00280216
P39019	RPS19	0	25.7189	26.2511	23.3898	4.13873	1.83116	1.03352	0.185157	5.90132	4.26242	358.875	-3.42767	0.00075214	-2.86432	0.00304187
P38117	ETFB	0	17.6987	14.5005	12.8105	1.2361	2.54132	1.68668	0	9.04151	1.22277	357.743	-3.04218	0.00342077	-2.1326	0.0442748
Q8N9N7	LRRC57	0	10.0805	6.37507	4.79937	2.76646	0.0865981	0	0	3.74227	7.91541	357.686	-2.89721	0.0463591	-0.866514	0.38591
Q9BVS5	TRMT61B	0	22.1192	17.7777	25.3062	0	1.19432	2.90992	0	0	0	357.373	-3.98975	0.00362626	#NUM!	0.0039824
P09012	SNRPA	0	26.3482	28.5605	19.9595	0.388391	0.334418	0	0	3.61897	0	356.138	-6.69459	0.00280715	-4.3707	0.00589314
P07237	P4HB	0	13.9103	12.8643	12.631	0.821517	2.36788	0.986757	0.710034	8.23526	0	355.629	-3.23815	0.00066252	-2.1392	0.0398304
P62266	RPS23	0	48.129	46.7963	46.7304	1.17487	2.82944	1.30536	0	11.4517	0	355.571	-4.73762	0.000148851	-3.62875	0.00306129
P50990	CCT8	0	32.658	28.4851	29.7505	1.25464	2.55474	0	0.386793	5.44938	2.68663	354.466	-4.57655	0.000594375	-3.41478	0.00193049
Q09028	RBBP4	0	22.644	21.4202	14.7514	0	3.48321	0	0.514812	21.0655	0	354.414	-4.07771	0.00709808	-1.44648	0.229102
P10321	HLA-C	0	68.4003	73.4285	58.1113	0	0.209979	0	0	10.1752	3.28499	354.355	-9.89511	0.00107699	-3.8928	0.00297394
Q5TG30	ARHGAP40	0	1.47013	2.45194	1.18414	0.623429	2.05734	0	2.34343	0	11.6713	353.998	-0.929608	0.384529	1.45662	0.518701
Q9BV68-2	RNF126	0	33.7429	38.6571	34.4404	0.444704	4.00007	0	1.31403	8.07649	1.37603	353.857	-4.5872	0.000807663	-3.31083	0.00283655
Q9Y3D3	MRPS16	0	31.0942	26.7895	30.2184	2.11554	1.87223	5.277	2.77475	10.0929	0	353.833	-3.24935	0.000995353	-2.77543	0.00722802
P15848	ARSB	0	55.3712	62.2816	58.1185	0	0.583634	0	0	10.3606	11.2264	353.559	-8.23442	0.000349287	-3.02546	0.00256067
Q96AJ9-2	VTI1A	0	58.4624	32.8097	30.9177	12.5843	13.6502	24.5872	4.56509	17.2492	17.5461	353.163	-1.26561	0.101848	-1.6343	0.0838747
Q03135	CAV1	0	18.024	21.9014	18.9587	8.92091	12.0677	8.74787	2.55601	23.0776	19.846	352.942	-0.985644	0.00937116	-0.372659	0.589795
O15143	ARPC1B	0	22.1632	23.1616	20.0202	4.95442	3.20778	0	3.01702	15.8413	2.09568	350.875	-3.00105	0.00203418	-1.64085	0.0585386
P09038-4	FGF2	0	25.7083	23.4143	25.2975	0	1.35431	0.109049	0.703049	4.43236	0	350.759	-5.66834	0.000341487	-3.85714	0.00176843
P16152	CBR1; SETD4	0	16.1406	9.83974	14.4084	0	1.71934	0.282881	0.296006	3.72473	0	350.088	-4.33428	0.00780751	-3.32842	0.0160936
P46779	RPL28	0	38.176	42.6227	37.8522	0	2.6346	0.864939	0.645153	1.92117	0	349.718	-5.08341	0.000504479	-5.53088	0.000830581
Q96I25	RBM17	0	9.61208	12.9765	12.9965	7.11322	6.36586	2.19514	0.257265	8.43647	1.69787	348.928	-1.18288	0.0428244	-1.77585	0.0692259
P55769	NHP2L1; SNU13	0	46.3509	47.1647	39.8536	1.08622	3.66408	1.98323	0	3.70683	3.57721	348.88	-4.30792	0.000792756	-4.19454	0.00156601
P17931	LGALS3	0	14.8207	12.5487	15.3724	2.90452	3.79104	1.14122	0.577879	0	0	348.683	-2.44731	0.00253129	-6.20874	0.00161646
Q9Y282-3	ERGIC3	0	18.2646	20.9539	17.8833	0	0.38726	0	0.429915	0.961427	0	348.18	-7.20409	0.000628337	-5.35899	0.00123669
P22087	FBL	0	36.3189	39.6025	34.7836	0	1.30425	2.21091	0.955961	7.10278	3.18289	348.09	-4.97699	0.000485367	-3.2998	0.00190056
Q7Z422	SZRD1	0	84.749	73.6526	86.2357	15.275	31.0095	13.5686	18.7292	5.51448	23.3764	347.947	-2.03115	0.00330525	-2.361	0.00408354
P37837	TALDO1	0	13.245	9.20366	10.0863	0	3.72857	0.525436	0.907282	4.1799	0.0577335	347.223	-2.9351	0.0120219	-2.66077	0.0181627
P08729	KRT7	0	18.2669	22.0683	22.5502	0.316821	2.4094	0	0.0717151	11.9857	0	347.148	-4.52775	0.00144965	-2.3828	0.034903
Q9NWB6	ARGLU1	0	13.501	15.4992	19.8485	0.213869	0	0	5.56777	3.6416	0	346.777	-7.83544	0.00369163	-2.40714	0.0171236
P60174	TPI1	0	29.058	23.9871	21.6558	0.192458	1.89907	0.849518	0	2.93128	0.0585198	346.147	-4.66673	0.00220469	-4.64301	0.00395032
P13929-1; P09104; P06733-1		0	30.7353	17.8025	20.1799	0	32.8596	32.026	0	18.0542	28.1728	345.668	-0.0827812	0.935056	-0.571945	0.522979
Q6P4E1-4	CASC4	0	24.4589	23.4329	32.1969	1.21936	1.72361	1.89231	1.50144	8.97277	0	345.665	-4.04993	0.00329152	-2.93476	0.0132462
P98173-1	FAM3A	0	37.1385	34.0865	22.5386	2.4674	0	0	0	0	0	345.33	-5.24796	0.00726575	#NUM!	0.00892354
Q8N4Z0	RAB42	0	6.4949	13.707	9.67279	8.91624	4.06114	2.96114	0	1.64141	2.27635	344.245	-0.906407	0.21841	-2.93082	0.036634
Q9GZT8-1	NIF3L1	0	6.70812	9.65009	13.6627	0	5.05675	1.84021	0.304816	4.17303	0	342.869	-2.12193	0.0589066	-2.74509	0.0487373
O14893	GEMIN2	0	1.17177	1.64147	8.38235	4.05572	6.07744	3.03349	0.220463	0	5.75922	341.119	0.233958	0.835536	-0.90479	0.651354
P04406-1	GAPDH	0	28.1491	33.9965	27.9979	0	3.33299	0	0	12.6987	0	340.988	-4.75733	0.00149091	-2.82754	0.0155893
Q8TBP6	SLC25A40	0	7.30046	13.2723	5.73173	1.17414	1.32275	0.971773	0	0	5.06398	340.136	-2.92285	0.0491669	-2.37696	0.10924
Q9H0A8-1	COMMD4	0	73.5463	76.5013	70.4948	1.96146	3.18013	1.35523	1.40774	0.920018	3.92985	338.534	-5.08518	0.000217682	-5.1393	0.000522513
O43709-1	WBSCR22; BUD23	0	66.9655	60.112	56.5578	4.78906	1.19688	2.15937	1.35028	8.87898	0	338.522	-4.49473	0.000717414	-4.16607	0.00198804
Q15388	TOMM20	0	35.8819	36.7642	41.3926	2.92387	7.39983	4.80624	0	12.0352	12.0595	336.079	-2.91404	0.000995261	-2.24274	0.00943934
Q8WVC0-1	LEO1	0	33.9746	30.3965	26.6363	5.96249	12.6632	15.2066	0.608069	7.30291	12.8725	335.607	-1.42758	0.0126032	-2.13054	0.0146769
Q14194-2	CRMP1	0	13.4066	21.993	19.132	1.68586	0	0	0	3.02961	5.81719	335.557	-5.01554	0.00705021	-2.62386	0.0198276
P03905	ND4	0	3.28019	1.41392	10.9337	8.7442	9.19047	4.46812	65.6373	5.28135	17.1383	335.464	0.519559	0.577212	2.49432	0.337224
Q86VM9	ZC3H18	0	15.3714	16.1823	18.6061	0.23827	4.97827	0	0	0	0	335.323	-3.26537	0.00464075	#NUM!	0.00139275
P61081	UBE2M	0	49.5797	44.9602	41.6627	2.62294	1.58151	3.16147	0.758773	8.36404	0.610126	334.91	-4.20874	0.000694154	-3.80673	0.00262537
P08621-1	SNRNP70	0	20.2297	18.0593	17.8908	1.3464	3.26102	0	0	5.43329	0	334.104	-3.60802	0.0011995	-3.37015	0.00552235
P00441	SOD1	0	16.3181	22.1696	13.2111	0	0.788926	0	0.591114	12.3252	0	334.054	-6.0341	0.00817552	-2.00093	0.091511
Q9BW71-1	HIRIP3	0	36.7534	34.3625	30.7201	5.27463	7.33781	0	2.30791	9.93289	9.57958	333.188	-3.01333	0.00221734	-2.2225	0.00536024
Q969S3	ZNF622	0	62.112	59.5808	56.335	1.24903	6.18218	2.29568	3.92325	0.40803	0.741399	333.027	-4.19398	0.000417587	-5.13321	0.000651352
Q13885; Q9BUF5; Q3ZCM7; P07437; P68371		0	35.4943	29.4444	34.2487	23.175	23.4435	21.2922	9.71665	20.7195	21.3877	332.791	-0.546518	0.013795	-0.936542	0.041437
P25786-2	PSMA1	0	21.9425	21.025	17.9588	0.432746	1.86689	1.33978	0	5.19889	0	332.264	-4.06529	0.00104553	-3.55079	0.00532988
P02511	CRYAB	0	0	7.40524	0	0	3.71945	4.62139	0	0.135148	0	331.916	0.171646	0.935621	-5.77594	0.447989
Q9NY12-1	GAR1	0	19.4685	15.4682	22.3392	1.6739	0.743437	0	0	0	0.382757	331.831	-4.56644	0.00338443	-7.22535	0.00444115
Q9HBI1-1; Q9NVD7		0	28.8961	25.0081	23.6091	10.1985	0.850839	0.117398	5.23959	0	4.85301	331.775	-2.79523	0.0093141	-2.94115	0.00419869
P17480-1	UBTF	0	19.391	24.5125	15.117	0	3.16536	0	0	2.53112	6.96229	331.47	-4.22077	0.00829627	-2.63622	0.0214688
O43399-7	TPD52L2	0	15.9386	17.8837	15.425	4.30883	3.87837	0.628448	0	18.2997	8.02795	331.164	-2.48191	0.00267698	-0.90347	0.294968
Q15067	ACOX1	0	13.2627	14.555	13.737	1.4147	3.47301	1.5852	0	0.589066	5.92049	330.579	-2.68252	0.00099639	-2.67438	0.0123603
Q29980	MICB	0	41.1234	33.473	59.4155	0.292048	30.7033	12.8426	31.3661	35.4653	16.0401	330.47	-1.61211	0.0924126	-0.693412	0.214002
Q9BTX3	TMEM208	0	7.4058	10.7348	6.58947	6.67605	0.935128	2.70253	0	9.34067	7.60688	330.416	-1.2617	0.121981	-0.545186	0.519004
P07355-2	ANXA2	0	16.3826	19.6943	17.3814	2.46363	4.09573	0.605499	2.33528	10.8533	1.04098	330.347	-2.8994	0.00206668	-1.90952	0.0344007
Q9H814	PHAX	0	27.9111	35.1688	29.7749	0	0.469321	0	0	3.42896	0	330.055	-7.62826	0.00120114	-4.75913	0.00264094
Q8IU85-1; Q14012		0	32.4172	34.4632	36.343	0	7.30124	10.2645	4.82212	0	9.81141	330.02	-2.55493	0.00353484	-2.81842	0.00424976
Q8IUE6	HIST2H2AB	0	9.64002	9.3161	7.91766	3.25572	3.07109	0	0	7.7982	9.12509	328.854	-2.08665	0.0107548	-0.667189	0.389517
Q7L1Q6-3	BZW1	0	11.623	15.4318	14.0127	0.556692	2.96664	0.636359	0.132682	3.89672	2.05051	328.105	-3.30345	0.00330867	-2.75587	0.00758396
Q9Y2Q9	MRPS28	0	38.5695	39.6977	40.0354	2.29305	0.964309	2.06704	6.50965	5.12907	0	327.948	-4.47372	0.000131485	-3.34548	0.00134949
Q8TF64	GIPC3	0	16.6152	13.3118	18.4565	3.60546	2.48453	0	1.46853	3.97898	0	327.863	-2.99	0.00509281	-3.15085	0.00750984
P51553-1	IDH3G	0	20.7027	18.2285	18.2422	1.93539	4.42507	0.736157	0	10.1774	7.47938	327.135	-3.01014	0.00163991	-1.69512	0.031791
P01112	HRAS	0	6.00659	13.9216	17.324	29.4229	16.5125	1.88547	0	0	26.5682	326.518	0.360314	0.743021	-0.487626	0.770529
P54826	GAS1	0	15.7763	9.88473	20.8727	0.515751	1.74622	1.56491	0.542468	0	4.29052	325.844	-3.60404	0.0223126	-3.26729	0.034849
P15880	RPS2	0	15.0547	11.753	13.8157	1.65454	0.084876	0	1.54814	1.6494	0	325.608	-4.54564	0.0017848	-3.66727	0.00304788
Q9UG63-2	ABCF2	0	23.3764	22.7521	27.6765	0	2.13106	0.876422	1.29012	4.98422	0	324.576	-4.61709	0.00119621	-3.55618	0.00360792
Q9BTL3	FAM103A1	0	20.7524	17.0101	11.2484	1.68155	0	0	0	2.72759	5.43825	324.176	-4.86524	0.0118947	-2.58543	0.0298669
Q99848	EBNA1BP2	0	42.1583	45.4141	42.3613	0	2.26604	0.209212	0	7.1587	0	323.416	-5.71406	0.000272191	-4.18193	0.00164416
P48556	PSMD8	0	41.5283	44.0516	35.5067	2.42815	0.653038	0	0	8.55848	4.64213	323.349	-5.29641	0.00105176	-3.19736	0.00384471
Q99961	SH3GL1	0	24.5117	23.2162	26.0396	1.01003	3.1214	0.68357	0.703976	1.02587	0	320.821	-3.93738	0.000567461	-5.41427	0.000726342
Q9UN37	VPS4A	0	28.9648	24.2681	19.8289	1.83038	1.60345	0	0	4.01638	0	320.108	-4.41123	0.00375158	-4.18515	0.00691475
P55327-3	TPD52	0	7.54141	14.8244	12.9748	4.90581	0.948951	0.768804	0	3.46728	4.15444	319.461	-2.41565	0.0358854	-2.21314	0.0444187
P14618-2; P14618		0	25.2256	27.2163	35.5347	1.57319	1.68039	0	0	8.14048	0	319.274	-4.75702	0.0035009	-3.43393	0.011008
Q9UKB3-1	DNAJC12	0	35.0273	33.1761	26.6236	0	0	0.827006	0	10.6027	0	319.14	-6.84126	0.00165015	-3.16087	0.0108995
O75340-2	PDCD6	0	5.61365	9.73151	8.58404	2.72941	0.240402	0	0	0	4.86314	318.953	-3.01033	0.0198493	-2.29881	0.0650026
O75323-1	GBAS; NIPSNAP2	0	10.1835	10.7133	12.5654	2.76578	2.91406	5.0484	1.74985	5.21628	3.75484	318.777	-1.64112	0.00570014	-1.64209	0.0121842
O14681	EI24	0	19.806	17.5539	19.2287	4.33754	2.54655	1.06709	2.37805	4.03473	3.37235	318.479	-2.83127	0.00122657	-2.53185	0.00118281
Q9NPA8-1	ENY2	0	27.5967	28.531	33.507	4.06206	1.66061	0	0	0	1.49627	318.341	-3.9693	0.001473	-5.90461	0.00168538
P27105	STOM	0	15.7296	17.0792	17.2374	1.95428	4.64137	4.69429	3.47335	1.745	4.95331	317.467	-2.14822	0.00152254	-2.2987	0.00246855
O95997	PTTG1	0	368.419	344.43	341.573	3.60835	4.10729	2.38304	2.60083	0.0691488	16.5046	317.448	-6.70614	0.000196919	-5.78111	0.000570838
Q9Y5Y5-2	PEX16	0	17.6612	17.8832	19.8555	3.82593	6.46547	1.24141	1.25301	3.4802	7.5573	317.076	-2.26414	0.0035156	-2.17234	0.00818336
Q75N03	CBLL1	0	42.1377	45.223	41.2529	5.74291	6.91285	2.32696	6.09588	15.1279	11.406	316.976	-3.10167	0.00056656	-1.97878	0.00317199
O43169	CYB5B	0	20.9392	19.0074	27.4187	3.04627	5.83269	4.98798	1.85059	13.0662	3.91636	316.852	-2.28036	0.00744729	-1.83873	0.0406646
P06703	S100A6	0	2.48728	0	0	0	0	0.735094	0	1.87737	0	316.842	-1.75856	0.584734	-0.405851	0.884892
Q15061	WDR43	0	44.6853	44.1667	41.7632	0.202853	2.35829	0.996454	0	3.13923	0	316.684	-5.19827	0.000217204	-5.37877	0.000596587
P35232	PHB	0	20.1109	19.9945	19.2972	0.226904	3.93644	1.28285	0.488195	12.057	0	316.396	-3.4472	0.00094242	-2.24339	0.0363481
Q53F19	C17orf85; NCBP3	0	27.2134	32.6451	31.5041	4.43587	4.29364	0	2.31113	0.467159	0	315.923	-3.38763	0.00155694	-5.03934	0.00151892
P28288	ABCD3	0	5.87627	4.49271	4.80961	0	1.45381	0	0	1.62237	0.806724	315.431	-3.38413	0.00617181	-2.64355	0.00979603
O00264	PGRMC1	0	10.8575	9.06666	7.73868	1.03815	0.834308	0.162876	0	0	0.72501	315.396	-3.76461	0.0032632	-5.2538	0.00433825
O96005-1	CLPTM1	0	29.5195	28.8308	27.8114	0.569135	1.5641	0.144311	0.378226	12.1372	2.94202	315.09	-5.24149	0.000178733	-2.47874	0.0105768
P11586	MTHFD1	0	9.44372	13.0185	14.0006	4.29879	4.0487	0	1.68056	5.96515	2.7422	314.936	-2.12701	0.01839	-1.81152	0.0248226
Q96C01	FAM136A	0	21.9581	13.303	15.5262	4.08276	1.31866	5.31231	0.948453	8.57308	3.36477	314.612	-2.24501	0.019372	-1.97863	0.0434307
P62158	CALM3; CALM2; CALM1	0	5.35892	2.07798	2.0218	0.467301	0.55718	0.951057	0	7.53107	0	314.078	-2.25939	0.125094	-0.328785	0.860452
P10109	FDX1	0	37.7464	37.2529	40.0036	0.730607	5.3667	5.53255	5.7185	6.84393	3.00701	313.683	-3.30576	0.000631972	-2.88488	0.000832046
Q14691	GINS1	0	20.2439	19.0197	22.1774	8.23442	7.59203	2.42542	5.1707	9.48834	4.64137	313.386	-1.75116	0.00652597	-1.67057	0.006755
Q9Y570	PPME1	0	13.9962	12.8311	12.665	4.85499	0.196884	1.16149	0	6.25097	1.21152	313.087	-2.66812	0.00537562	-2.40384	0.0160694
Q9Y5J7	TIMM9	0	15.38	26.8438	22.3675	9.30008	10.0741	2.44486	7.12659	21.0051	11.2727	312.723	-1.56575	0.0441064	-0.712983	0.252563
Q15907	RAB11B	0	12.7986	18.3462	14.2589	0	1.89154	0.163522	0	4.30258	0	311.654	-4.46556	0.00427975	-3.39953	0.0116467
Q9NXG6-3	P4HTM	0	27.9848	30.7275	27.5328	1.9844	9.19321	7.10042	1.72172	0	8.08995	311.625	-2.23833	0.00279771	-3.13587	0.0043401
O15156-2	ZBTB7B	0	21.9878	17.8355	16.9263	2.17845	0.62693	0	0	1.19219	6.78926	311.426	-4.33834	0.00220521	-2.82989	0.0117136
Q96HY7	DHTKD1	0	7.67649	4.86024	0	0	0	0	0	2.69103	0	310.572	#NUM!	0.180575	-2.21993	0.315289
P54577	YARS	0	15.6614	15.5103	17.8807	4.63945	0.848246	0.244493	0.474367	7.35642	1.37132	310.255	-3.09717	0.00317375	-2.41429	0.0139426
Q7LBR1	CHMP1B	0	21.7354	17.4855	18.4547	4.29815	2.37877	0.764776	2.34329	4.32015	4.16761	309.89	-2.95426	0.00243607	-2.41279	0.0032978
P28072	PSMB6	0	42.534	46.2264	53.5591	1.46003	3.37738	3.35859	0	3.96336	0	308.763	-4.11807	0.00131267	-5.16627	0.0022517
Q9BRT2	MNF1; UQCC2	0	28.9524	39.0146	24.7744	4.31123	8.9662	3.94077	2.15716	0	7.14301	308.064	-2.42928	0.0120651	-3.31789	0.013464
Q9NRY6	PLSCR3	0	19.0539	27.6976	25.1462	3.33432	2.80439	1.52865	1.10112	1.46969	3.34704	307.714	-3.22914	0.00428148	-3.6028	0.00600984
Q9UM00-1	TMCO1	0	16.0803	20.5832	22.7515	0.19305	5.06838	0	0	0	0.604311	307.707	-3.4973	0.00648633	-6.61939	0.00401727
Q6PD74	AAGAB	0	65.8852	75.5077	65.8151	2.29256	3.73707	0	0	0	4.09947	307.704	-5.10287	0.000617866	-5.6595	0.00111908
Q99426	TBCB	0	12.7551	18.5729	29.1078	5.00367	0.639548	8.74382	7.35751	0	2.19489	307.568	-2.07063	0.069951	-2.66147	0.0602305
P60842	EIF4A1	0	24.921	28.835	26.1142	0	0.251847	1.34907	0	8.6393	0	306.787	-5.64069	0.00054002	-3.20867	0.00720284
Q16775-1	HAGH	0	15.5755	11.4554	10.5201	5.98319	10.5482	1.26565	0	9.7689	0	306.785	-1.07721	0.140334	-1.94258	0.102078
P07919	UQCRH	0	50.5689	55.7044	53.6165	0	4.18247	0.081242	3.2764	0	9.73807	306.038	-5.22882	0.000407813	-3.61889	0.00173067
P82979	SARNP	0	26.8377	31.8218	27.4057	3.01697	6.72412	1.25597	2.73941	17.8477	0	305.792	-2.96831	0.00202408	-2.06369	0.0405062
Q7RTV0	PHF5A	0	27.8983	36.6549	32.8828	0.491017	1.74153	0	1.96319	3.49297	0.164172	305.564	-5.44769	0.00164051	-4.11573	0.00306204
Q9Y5U8	MPC1	0	13.2254	15.267	10.6389	2.09781	4.73027	0	0	0	4.51989	305.491	-2.51877	0.0117591	-3.11396	0.0143527
Q01995	TAGLN	0	42.1123	35.8413	21.857	1.8586	3.15388	0	0	7.132	0	305.413	-4.3156	0.0144632	-3.80682	0.0223212
P52294	KPNA1	0	33.9041	32.1239	31.7339	5.97818	15.0679	25.1864	3.50268	22.632	23.815	304.264	-1.08037	0.0593696	-0.968796	0.116512
P38159-1; Q96E39		0	23.932	25.3259	22.1795	0.968892	1.8113	0	0.721334	3.38452	0	304.076	-4.68342	0.000524845	-4.12092	0.00153061
P31946	YWHAB	0	17.4412	12.1861	11.7827	4.75631	0	0.69909	0	2.80935	0	304.009	-2.92422	0.0154024	-3.88167	0.0115108
P57088	TMEM33	0	12.9244	15.4163	13.3834	4.49102	0.797008	0	0	5.33811	2.74086	303.817	-2.98008	0.00502276	-2.36864	0.0106421
Q13257-1	MAD2L1	0	38.7528	44.9307	45.689	2.01024	5.09599	2.47219	5.63692	11.4415	5.66996	303.798	-3.7556	0.000854144	-2.50769	0.0026456
P55084	HADHB	0	13.6111	14.5037	16.155	1.55238	2.69238	1.76076	0.987006	2.70797	2.09242	303.165	-2.88196	0.000989119	-2.93533	0.00193889
P36578	RPL4	0	25.9863	27.6441	22.4382	2.43349	2.92927	1.2974	2.83826	6.55295	0.487787	301.56	-3.51367	0.00115965	-2.94487	0.00450861
Q9H173	SIL1	0	43.8008	26.6205	29.0212	6.21648	14.946	4.41744	4.27316	4.4213	13.1169	301.321	-1.95885	0.0315479	-2.18878	0.0307714
P61981	YWHAG	0	34.8987	37.3012	29.4666	1.19007	2.37956	0.320823	0	8.8601	0.138091	301.111	-4.70776	0.00129201	-3.49806	0.00602779
Q15404-1	RSU1	0	13.6233	20.9903	20.7134	0	2.57774	0	0	1.74053	1.49025	300.552	-4.4238	0.0069086	-4.09803	0.00892302
Q13443	ADAM9	0	38.7063	41.7941	40.3768	1.60021	3.1116	0.272782	6.34701	11.7506	0	299.873	-4.59992	0.00029747	-2.73967	0.00417139
Q16718	NDUFA5	0	25.14	28.9346	25.6965	1.01423	2.7069	1.9598	0.410834	6.04582	0.525945	299.81	-3.81167	0.00063298	-3.51403	0.00321295
P09493-10	TPM1	0	33.599	34.9065	32.1531	0	0	1.8235	0	6.66157	4.52992	298.778	-5.78662	0.000280777	-3.169	0.00197697
Q99747	NAPG	0	20.5608	17.3024	18.609	0	4.46983	0.746766	0	9.4607	7.88732	298.42	-3.43636	0.00243816	-1.70277	0.0306486
O60832-1	DKC1	0	22.723	25.6252	24.3917	1.10352	2.76961	0	1.81834	2.37767	3.0771	298.204	-4.23117	0.000616044	-3.3221	0.000815354
P61353	RPL27	0	91.9894	102.113	79.4521	2.83539	5.19211	1.89156	1.0576	7.42099	2.79825	297.224	-4.78548	0.00137169	-4.60039	0.0024354
Q14746	COG2	0	23.2111	24.5495	33.6924	7.05865	2.21528	0	6.9955	2.49731	2.24843	297.12	-3.13472	0.00914597	-2.79438	0.0110111
Q9Y508-1	RNF114	0	54.6906	47.6996	48.7333	0	1.37179	0	2.51366	0	10.2106	296.553	-6.78352	0.000501053	-3.57008	0.00262153
P02545; P02545-3		0	16.1656	18.0153	18.7827	0.852989	2.56682	1.50572	0	8.62145	0	296.542	-3.42665	0.000790004	-2.619	0.0204421
O95298-1	NDUFC2; NDUFC2-KCTD14	0	29.5648	28.507	24.7735	5.48203	0	0.307161	2.69783	2.3199	2.09603	296.474	-3.83899	0.00200499	-3.54174	0.00139691
O75683	SURF6	0	34.6225	32.8631	29.9828	0	7.53817	2.29787	0	0	0.268158	295.861	-3.30879	0.00200349	-8.50571	0.000816409
P62241	RPS8	0	20.8157	14.5532	23.2921	3.35693	0	0.0238603	0	1.69928	0	295.748	-4.11697	0.00789671	-5.10941	0.00860984
P10599-1	TXN	0	16.3526	17.6085	14.5414	0.538634	0.777005	0.594426	1.01774	8.76249	5.36904	295.174	-4.66636	0.000792167	-1.67881	0.0246409
P11940-1	PABPC1	0	23.5658	25.3368	21.9665	0	0.119835	0	0	2.04027	0	295.092	-9.20797	0.000447054	-5.11833	0.00112192
P22626	HNRNPA2B1	0	16.8328	22.5273	20.1609	0	0	0	0	3.70196	0	294.971	#NUM!	0.00171061	-4.00704	0.00500066
Q8NFU3-4	TSTD1	0	2.32491	3.86255	7.33628	0	1.90057	0	0.601319	0	1.29253	294.515	-2.83099	0.107349	-2.8361	0.104751
P42677	RPS27	0	55.126	52.2963	31.6332	3.17894	8.41496	4.72361	5.31222	13.7179	9.82388	294.488	-3.09117	0.0130648	-2.26882	0.0233447
Q15154-2; Q15154-1; Q15154-3		0	20.5593	24.3634	21.0819	1.36483	0	3.766	0	2.91266	0	294.476	-3.6853	0.0015557	-4.50216	0.00206372
P11166	SLC2A1	0	16.0678	14.3059	11.6998	0	1.02461	0	0	3.28136	0	294.087	-5.35977	0.0023207	-3.68055	0.00702632
Q9Y399	MRPS2	0	38.3056	42.8118	40.0292	0	1.80801	1.13414	0	1.86659	0	293.986	-5.36374	0.000366918	-6.02021	0.000730357
Q9NRX2	MRPL17	0	30.718	31.6987	27.1794	4.07223	0	0	0	5.47069	5.99287	293.898	-4.45954	0.00107858	-2.96638	0.00319868
O75751	SLC22A3	0	16.7309	18.8967	18.7605	7.07484	0	0	11.2352	3.60816	19.2731	293.794	-2.94252	0.00823476	-0.672823	0.28136
O15533-3	TAPBP	0	15.9671	17.6058	12.4466	0.0742792	1.15567	0	0.374247	0.827331	0	293.721	-5.22557	0.00284535	-5.25924	0.00423091
Q9BS40	LXN	0	8.71038	5.61474	6.83362	3.50907	0.526293	0.585193	4.33184	2.88413	0	293.677	-2.19511	0.0273349	-1.55199	0.0727761
O75937	DNAJC8	0	19.3894	27.4095	20.8367	1.21936	6.2232	0.887013	0	6.42579	8.58098	293.589	-3.02147	0.00776832	-2.17217	0.0209661
Q8IV50	LYSMD2	0	40.165	39.6741	40.2255	5.71123	3.57017	5.33085	0	0	0	291.842	-3.03856	0.000150193	#NUM!	1.15292e-05
Q16850-1	CYP51A1	0	45.1052	43.807	46.0637	0	2.15922	0	0	0.600509	0	291.813	-5.96605	0.000167881	-7.8123	0.000215911
Q13595-1	TRA2A	0	4.88869	7.59024	10.9363	2.51818	2.57339	0	0.216343	7.12632	0.347106	291.522	-2.20126	0.0561443	-1.60643	0.201792
Q9Y5U2-1	TSSC4	0	8.66108	13.2588	16.4826	1.73313	3.76789	3.16232	3.52336	8.60653	0	291.274	-2.14821	0.025899	-1.66263	0.0996455
P13639	EEF2	0	31.9708	33.4974	30.8497	0.970804	1.4488	0.496905	0.0803001	3.96376	0	291.013	-5.04549	0.000218871	-4.57393	0.00104004
P63220	RPS21	0	72.5293	66.8802	48.6134	0	4.04735	1.18539	0	4.60044	0	290.613	-5.1672	0.00408104	-5.35299	0.00599308
P27658	COL8A1	0	20.6823	13.8226	15.7952	0	1.83881	1.1024	0	0	7.01217	290.518	-4.09609	0.00538462	-2.84263	0.0241327
P48637	GSS	0	12.1077	9.91137	12.4748	0.0836115	0.147188	0.360997	0	0.290097	0	290.073	-5.8651	0.00121616	-6.89366	0.00196423
P78417	GSTO1	0	6.99082	6.90815	4.73526	2.40668	1.4631	0.97972	0.00814527	8.40355	1.58219	289.388	-1.94205	0.0130402	-0.898838	0.418175
O43772	SLC25A20	0	12.7093	11.5506	9.73414	0	0.474806	1.99116	1.97098	0	2.37129	289.154	-3.78506	0.00254595	-2.96876	0.0054164
P18085	ARF4	0	8.97303	9.88409	8.76294	0.725341	0	0	0.798175	9.0551	1.8451	288.858	-5.25091	0.000531197	-1.23941	0.16729
P0DOX5		0	714.33	526.307	479.914	6.56243	14.9404	3.23382	0	0	11.0425	288.447	-6.12007	0.00472242	-7.28366	0.0065879
P35241-1; P26038; P15311		0	11.0558	12.5377	12.3625	0	2.92927	0	0	5.12314	0	288.379	-3.61762	0.00245126	-2.81113	0.0138881
Q9NYF8-3	BCLAF1	0	25.0413	23.8699	19.6378	2.39891	3.53079	3.38076	0.698742	2.99146	2.61605	287.654	-2.88021	0.0017814	-3.44228	0.00290425
Q9P2T1-2	GMPR2	0	16.3111	13.4388	15.937	1.74687	7.0951	5.53474	1.03363	1.27837	1.63401	287.44	-1.66805	0.0111954	-3.53331	0.00173125
P20618	PSMB1	0	26.8565	19.5199	17.5972	1.60382	1.41161	0	0	5.62124	1.87494	287.36	-4.40704	0.0063007	-3.09325	0.014158
Q8IWX8	CHERP	0	17.9056	15.8549	16.9555	1.06134	2.95564	1.00951	0	3.74968	6.89204	286.836	-3.33482	0.00078533	-2.25271	0.010899
Q5BJF2	TMEM97	0	8.32952	9.72398	9.37264	0	2.60988	0	0.455661	5.19194	1.05925	286.687	-3.39349	0.0037815	-2.03184	0.0267885
P07737	PFN1	0	20.4034	21.4741	17.7569	3.20692	3.06447	0	0	6.83652	6.39105	286.621	-3.24929	0.00180021	-2.1726	0.0115639
Q9Y6Y0	IVNS1ABP	0	47.367	23.2655	28.7956	5.463	0	4.27576	4.01241	0.589199	9.64949	285.392	-3.35184	0.029881	-2.80258	0.0439236
P27635	RPL10	0	30.9363	24.7207	31.5006	0.127618	2.48219	0.262602	1.20259	4.65721	0.870625	285.061	-4.92329	0.00164885	-3.69486	0.00335916
Q07020	RPL18	0	27.3832	29.3748	27.0936	1.66289	2.35113	1.05825	0	5.53274	1.21171	283.331	-4.04714	0.000290029	-3.63606	0.00198012
Q15637-5	SF1	0	50.6954	54.2666	47.9129	0	8.07152	0	0	0	3.72479	283.01	-4.24337	0.00107341	-5.35905	0.000896595
P62701	RPS4X	0	27.2658	25.6542	23.7902	0	0.0187249	0	0	6.76614	0	282.647	-12.0002	0.000405601	-3.50301	0.0044986
Q9Y262	EIF3L	0	26.654	24.4974	21.9241	1.06507	1.2916	0.143089	0.139404	1.06863	0	282.63	-4.86953	0.000853643	-5.91866	0.00141606
Q96AY3	FKBP10	0	11.2495	11.2497	11.2211	0.886343	0.00704007	0.176638	0.00635711	4.31571	2.89244	282.542	-4.97791	0.000198657	-2.22464	0.00910888
O75368	SH3BGRL	0	4.70967	6.17575	7.73176	0.027739	0	0	0	9.56513	0.0677784	282.501	-9.3905	0.00627617	-0.95059	0.479917
P31327-3	CPS1	0	12.644	12.4692	11.5557	0.988498	1.04783	0	0	5.96991	0	282.394	-4.17051	0.000450272	-2.61877	0.0193834
Q86TN4-4	TRPT1	0	21.7006	19.2916	20.1795	0	2.95663	0.48811	1.29201	1.99082	1.35261	281.466	-4.1504	0.000854322	-3.72209	0.000772122
P62937-2	PPIA	0	0	0.0420644	2.78003	3.93703	3.92021	0	0	1.62072	10.6226	281.457	1.47725	0.415099	2.11716	0.477323
P62750	RPL23A	0	44.0152	44.4062	49.3061	0	0	0	0	8.15357	0	281.436	#NUM!	0.000382203	-4.07824	0.0021698
P21580	TNFAIP3	0	11.3357	11.2231	4.22892	10.849	5.23238	5.63232	2.04626	4.96717	3.48696	281.208	-0.302969	0.644318	-1.35113	0.144941
Q9H4I9	C22orf32; SMDT1	0	0	1.60736	0	0	0	0.439641	0	0	0	280.782	-1.87029	0.570581	#NUM!	0.443929
P32456; P32455		0	9.39983	8.6552	7.20223	1.77181	1.33542	0.0949177	0	0	7.70055	280.409	-2.97958	0.00332781	-1.71366	0.140092
O15347	HMGB3	0	12.509	11.9768	13.8002	5.76886	4.32648	0	6.03352	13.609	6.22266	279.909	-1.92313	0.0147932	-0.565803	0.243639
Q96HS1-1	PGAM5	0	13.1677	15.5603	14.3254	0.256935	0.648723	0	1.12729	3.68238	0.242538	279.857	-5.57102	0.00061933	-3.09114	0.00380745
Q12905	ILF2	0	7.75954	8.07154	4.87405	1.73504	3.61153	0	0	1.79634	0	279.642	-1.9533	0.0422413	-3.52686	0.0169412
Q01081	U2AF1; LOC102724594; U2AF1L5	0	23.4752	21.4908	19.7842	2.5976	2.79898	0	0.361673	0.390331	0.649329	279.375	-3.58477	0.00120185	-5.53001	0.00107639
Q9H082	RAB33B	0	17.1479	15.5732	17.2487	4.28728	0	2.38042	11.6544	8.44248	11.3167	279.345	-2.9058	0.00220518	-0.669669	0.016754
Q9H3K6-1	BOLA2B; BOLA2; LOC107984053	0	10.8869	9.45418	8.28595	2.32965	3.61603	0.0741877	1.907	0.855531	0	278.748	-2.24958	0.0103332	-3.37332	0.00471328
Q8N4H5	TOMM5	0	13.7608	14.7214	18.8534	1.78229	5.2002	5.16536	2.68273	7.31935	8.60538	278.037	-1.96222	0.00948907	-1.34705	0.0350276
O95232-1	LUC7L3	0	13.4544	12.6974	18.2495	0	1.0215	0	0	0	0	277.575	-5.44184	0.00428783	#NUM!	0.00565757
O00231-2	PSMD11	0	10.2171	12.5987	12.4204	0.850713	0.517153	0.467777	0.335123	1.22928	2.17912	277.553	-4.2627	0.00115994	-3.23459	0.00307375
Q15717-2	ELAVL1	0	28.5025	18.1702	19.4284	3.35669	4.60385	1.52248	0	0.16869	2.2701	277.399	-2.80125	0.0118991	-4.76044	0.0111593
O60232	SSSCA1	0	34.5965	33.4556	28.4902	0	2.8508	1.33008	2.45383	1.45608	0	277.385	-4.52928	0.00103723	-4.62595	0.00169455
Q13492-1	PICALM	0	12.9976	10.5613	11.5107	1.1	1.07043	1.9461	1.66635	0.894158	3.61019	277.252	-3.09072	0.00132115	-2.50671	0.00509775
P06746	POLB	0	39.6837	47.3884	43.7206	11.4741	8.2605	2.91787	7.6475	11.0988	14.0845	277.039	-2.52954	0.00215544	-1.99416	0.00307747
Q7Z406-2; P35579-1		0	7.55775	6.28106	2.11732	0	0	0	0	6.19261	0	277.003	#NUM!	0.0521127	-1.36549	0.356968
Q8IUR0	TRAPPC5	0	26.7734	23.5155	22.3389	2.1154	1.56538	0.569726	0	9.10483	4.23134	276.596	-4.09481	0.000894484	-2.44518	0.00995866
Q14573; Q14571-1; Q14643-1		0	8.85974	16.7959	16.3786	4.42989	1.86155	4.15258	7.94649	3.56093	0	276.278	-2.00889	0.0321418	-1.869	0.0745025
P53007	SLC25A1	0	13.9638	10.7595	8.75918	0.777269	2.99985	9.20363	0.599166	1.38159	3.85726	275.881	-1.36704	0.116041	-2.51986	0.0190984
O75934	BCAS2	0	9.35383	3.89793	5.63613	0	8.29203	0	0	0	0	275.435	-1.18766	0.392081	#NUM!	0.0374054
Q15181; Q9H2U2		0	26.3749	20.4886	18.9983	8.90765	5.46434	0.992043	5.52828	11.4031	5.8633	275.41	-2.09989	0.0142869	-1.53075	0.0214458
O00499-2	BIN1	0	25.9336	28.7003	28.943	7.43296	12.0539	0	0	16.3372	5.72346	275.252	-2.1006	0.0104451	-1.92163	0.0313676
P15121	AKR1B1	0	26.2975	25.2753	25.3445	7.2081	3.52366	3.95538	4.41917	3.01375	10.0058	274.467	-2.38876	0.000808361	-2.14101	0.00480468
P35080-2	PFN2	0	12.2625	16.1866	16.6618	0.364583	2.64419	0	1.81763	9.3806	0.360228	274.391	-3.90623	0.00368532	-1.96453	0.0464199
Q96KB5-2	PBK	0	35.6376	41.1421	30.8171	3.37126	0	0.0706154	0	11.946	0.840802	273.936	-4.9663	0.00208978	-3.0729	0.0107202
Q9Y605	MRFAP1	0	102.647	118.065	127.068	1.62008	4.37087	0.472671	1.68312	3.54818	5.39455	273.5	-5.74969	0.000959579	-5.03252	0.00167727
Q8IZ69	TRMT2A	0	20.6919	21.0989	17.9111	5.13085	2.28443	1.8208	0	7.12563	0	273.298	-2.69242	0.00180089	-3.06669	0.00968872
Q4G176	ACSF3	0	11.5247	7.64909	9.01747	1.82833	0.375815	0	0.827184	2.62463	3.05116	272.987	-3.67696	0.00694405	-2.11607	0.0160093
Q9Y6N1	COX11	0	19.6857	20.0582	22.0645	2.51961	1.98464	1.55955	3.73992	4.61247	10.6246	272.373	-3.34951	0.000467413	-1.70356	0.0116483
Q9NX20	MRPL16	0	15.8778	22.7269	18.8227	1.47404	1.11775	2.20431	1.69676	1.29109	3.24651	272.252	-3.58181	0.00359238	-3.20342	0.00606741
Q86UE8-3	TLK2	0	27.5325	27.0048	19.9224	4.07988	7.86849	0	4.81094	10.088	8.58633	271.967	-2.63965	0.0088957	-1.6647	0.0137547
Q86SF2	GALNT7	0	20.24	23.3221	25.5084	0.442701	3.03448	0.988069	0.533901	0.825142	3.66949	271.595	-3.95126	0.00155592	-3.77986	0.00286704
Q9Y376	CAB39	0	18.3699	19.0994	16.5033	2.50586	2.96829	1.08514	0	0.991914	0	269.971	-3.04061	0.000870056	-5.76587	0.00100694
Q15286	RAB35	0	14.4694	14.4773	10.0858	0.727253	0.741864	3.5754	0	3.96195	3.74918	269.656	-2.95189	0.00792187	-2.33966	0.0167432
P04632	CAPNS1	0	14.0704	12.6855	14.8231	0	7.0057	0.119157	0	7.26373	6.31582	269.257	-2.54492	0.0182491	-1.61442	0.036519
O15514	POLR2D	0	18.0143	25.3154	23.3744	0	6.25553	9.06072	4.42263	5.63211	11.4072	268.931	-2.12271	0.0166724	-1.63599	0.0209635
P11279	LAMP1	0	13.3064	14.4264	15.411	0	0.567249	0.305392	0.117833	7.97271	0.212661	268.505	-5.62762	0.000503261	-2.37741	0.0287128
P51809	VAMP7	0	9.21541	7.66289	5.32498	2.10167	1.61544	1.95935	0	0.0558654	5.43488	267.513	-1.96771	0.0178399	-2.0157	0.0976735
P22392-2	NME1-NME2; NME1; NME2	0	15.5408	16.1834	11.7585	0	0	0	0	0	0	266.816	#NUM!	0.00226825	#NUM!	0.00359222
Q9UHI8	ADAMTS1	0	28.5211	29.0776	24.1571	0	0.143057	0	0	0.498759	0	266.424	-9.15859	0.000785449	-7.35683	0.00139239
Q92882	OSTF1	0	0	6.47355	0	0	2.94317	0	0	3.95575	0	266.248	-1.13719	0.68802	-0.710605	0.798318
P13797	PLS3	0	21.0182	19.8588	21.2223	0	0.000475599	0	0	2.69015	0	265.601	-16.9945	0.000151919	-4.52882	0.00105501
P13473-3	LAMP2	0	14.7427	10.9227	12.9017	0	3.36286	0	0.677312	0.300254	3.00378	265.322	-3.51961	0.00543443	-3.27604	0.00597389
Q7Z4V5-2	HDGFRP2; HDGFL2	0	7.4415	2.64412	5.9862	1.04533	3.35233	1.0686	0.67229	2.65205	0	264.719	-1.55591	0.131333	-2.27339	0.0983366
Q8NHP8	PLBD2	0	12.3192	11.2572	15.0699	7.39305	2.96072	0.862314	0.96214	1.28338	0	264.526	-1.78476	0.0280915	-4.10521	0.00387222
Q9HCG8	CWC22	0	13.845	17.435	13.1564	0.0562063	0.432239	1.55691	0	0	3.20651	264.378	-4.44132	0.00249075	-3.79267	0.00640524
P56385	ATP5I	0	19.9843	19.0834	18.0874	7.22091	4.27283	3.36489	1.77969	5.96314	0.630609	264.376	-1.94358	0.00206837	-2.77099	0.004438
P25705-1	ATP5A1	0	18.6162	14.9607	16.1631	0	0.0971995	0	0.584767	4.4176	0	264.26	-8.99924	0.000995906	-3.31372	0.00567651
Q9Y696	CLIC4	0	39.6702	37.3282	32.1849	2.22319	2.47246	2.01938	0	3.48068	0.716904	263.694	-4.02322	0.000993041	-4.70105	0.00195015
P26641-2	EEF1G	0	22.4958	26.5643	19.8838	0.391502	1.99587	0.452784	1.35243	12.052	0	263.513	-4.60138	0.00207167	-2.36272	0.0290591
Q9NX40	OCIAD1	0	15.6279	24.1451	15.6028	2.17475	0.672127	2.05291	0	5.5443	1.12249	263.278	-3.49846	0.0105892	-3.05419	0.0210435
Q9BQ67	GRWD1	0	12.8144	10.9039	12.9785	0	0.226322	0.993392	1.26655	0.684613	0.117365	263.088	-4.91104	0.00090077	-4.14898	0.00168066
Q96A35	MRPL24	0	12.483	12.1041	13.6901	2.85669	2.84773	2.50657	0	0	0	263.076	-2.22085	0.000580887	#NUM!	0.000740907
Q8IX12	CCAR1	0	17.7679	18.5068	16.63	2.01194	2.53935	0.521659	0.619294	0.912589	0.501762	262.98	-3.3825	0.000620476	-4.70126	0.000613515
Q13242	SRSF9	0	21.1962	21.9566	21.3249	4.15059	1.41319	0	0.011319	5.75231	0	262.967	-3.53466	0.000950264	-3.48375	0.00385864
Q9NNX1-2	TUFT1	0	82.3154	91.5818	78.3151	0	4.96701	4.26383	0	284.765	0	262.839	-4.77203	0.000637426	0.175133	0.935011
Q8WUY8	NAT14	0	14.2693	7.27114	18.5078	4.39399	29.4022	9.25308	18.2	0.716116	13.3688	262.344	0.104252	0.928905	-0.310879	0.743948
Q07817-1	BCL2L1	0	22.2483	15.647	17.0124	2.50716	6.61829	1.72725	0.482418	11.368	5.92528	262.136	-2.33895	0.0106134	-1.62711	0.0563403
P25788-1	PSMA3	0	15.3108	14.4425	15.0613	1.24027	1.49974	0	0	3.44655	0.321879	261.994	-4.03172	0.000394208	-3.57193	0.00263339
Q8IZA0	KIAA0319L	0	19.2568	14.3204	16.5272	3.32127	2.71359	2.87021	0.26072	9.92279	9.56332	261.464	-2.49224	0.00283462	-1.34332	0.076405
A6NDU8	C5orf51	0	13.7284	11.3429	12.4533	0.000940767	1.07233	4.03521	0	0	6.03272	261.405	-2.87687	0.00487383	-2.63696	0.0207128
Q9Y281-1	CFL2	0	53.5713	51.5063	45.0736	0	0	0	0	0	0	261.063	#NUM!	0.000621363	#NUM!	0.00109615
Q9BV38	WDR18	0	18.4869	13.8923	13.3488	1.33634	0.246362	0	0	7.55583	0.255931	260.887	-4.85261	0.00355947	-2.54936	0.0302243
Q99496	RNF2	0	28.3266	25.6581	30.9565	0	3.04352	3.51633	0	0	11.4699	260.824	-3.69473	0.00124041	-2.88862	0.0131339
P05787-2	KRT8	0	14.9993	16.8738	15.1922	1.48898	2.80856	0	0.586376	8.96925	0	260.661	-3.45308	0.00120041	-2.30024	0.0308225
Q9Y5U9	IER3IP1	0	8.38892	13.2027	16.1557	0	4.18218	14.0296	0	0.893197	8.9499	260.499	-1.0515	0.296514	-1.93919	0.102846
Q9BXB4	OSBPL11	0	26.5088	20.3625	15.3736	0	1.9205	0	0	5.81598	0.371425	260.474	-5.0184	0.00931975	-3.33055	0.0199643
P30825	SLC7A1	0	20.5163	18.3381	19.9706	2.69437	2.0249	4.36132	2.88162	3.64289	1.87709	260.088	-2.69557	0.000792843	-2.8077	0.00103712
P16401	HIST1H1B	0	15.1997	13.3006	12.0372	0.526055	2.11552	0.642155	2.26225	7.50277	1.46962	259.906	-3.62585	0.00176648	-1.85131	0.0242791
P49756-1	RBM25	0	15.9017	23.9935	18.38	0	0.886858	0.616509	0.374294	3.40399	3.72111	259.515	-5.27661	0.00476021	-2.95804	0.0108288
Q06323-1	PSME1	0	11.1173	10.0628	8.20316	0	0.163132	0	0	2.80822	0	259.474	-7.49281	0.00191397	-3.38727	0.00900101
Q96G23	CERS2	0	18.8783	20.6942	18.1907	4.48036	0	0	0.309928	1.95618	4.21605	259.184	-3.68846	0.00221407	-3.1556	0.00252743
Q86V81	ALYREF	0	33.4653	30.5252	34.2696	0	0	0	0.69114	3.1213	0.569527	258.458	#NUM!	0.000346037	-4.48695	0.00087864
Q14444-1	CAPRIN1	0	29.8365	31.4339	25.9914	1.34832	3.37424	0	1.25313	6.16107	0	258.422	-4.20771	0.00111989	-3.55699	0.00340095
P09543-1	CNP	0	22.5169	17.4998	16.0004	1.06519	1.05679	0.963789	0	6.32037	1.09056	257.806	-4.18217	0.00336629	-2.91814	0.0137015
Q96S97	MYADM	0	17.1879	15.4887	19.261	3.82388	11.9151	14.4251	4.34349	17.5483	19.0451	257.758	-0.783946	0.137318	-0.343379	0.550021
P27797	CALR	0	13.3786	14.1244	10.3325	0	2.98965	2.04808	0.656875	8.55358	2.46189	257.43	-2.9089	0.00536543	-1.69665	0.0577243
P11182	DBT	0	8.40583	9.97616	5.40717	1.92607	2.71388	1.80314	1.90602	1.42822	4.81644	257.408	-1.88448	0.0258916	-1.54531	0.0687347
Q9NSU2-1	TREX1	0	13.6531	13.0753	14.3304	0	0	0	0	7.48347	5.56418	256.688	#NUM!	0.000223264	-1.6539	0.0331356
Q9H7B2	RPF2	0	19.325	16.7342	20.0407	1.19126	0.364477	0	1.03505	3.35645	0	256.582	-5.17233	0.00081412	-3.67521	0.00264262
P62310	LSM3	0	6.81845	4.43061	5.16722	3.74413	1.95005	0	1.00365	1.32502	1.72207	256.546	-1.52757	0.0769693	-2.01887	0.0151086
Q96I24-1	FUBP3	0	19.2864	18.0176	22.8634	2.48825	3.04534	3.96815	0.459163	3.88539	1.67472	255.973	-2.66272	0.00201296	-3.32132	0.00378678
Q99584	S100A13	0	14.1912	8.58594	13.4837	1.11026	0	0	0	10.8016	11.7035	255.768	-5.02945	0.00791626	-0.688165	0.405591
Q9Y5N5	N6AMT1	0	23.6599	27.6665	28.3541	5.6153	7.84523	7.17368	3.50937	7.37305	13.7461	255.711	-1.94919	0.0016384	-1.69389	0.0156187
P52815	MRPL12	0	22.594	20.4088	20.1882	0.96135	0.615446	4.10449	3.82178	7.20937	4.84908	255.695	-3.47543	0.00120129	-1.99249	0.0025519
P82932	MRPS6	0	5.51177	6.86212	5.45058	0	1.9548	1.8305	0	4.80441	1.2026	255.634	-2.23538	0.00989911	-1.56914	0.0991468
Q99547	MPHOSPH6	0	12.752	11.6438	11.3324	0	5.0645	1.46956	0	0	4.79851	255.294	-2.45101	0.00895662	-2.89641	0.0117372
O95379-4	TNFAIP8	0	3.98451	6.31717	5.61968	0	0.791488	1.90468	2.71938	0	0.441833	255.182	-2.56198	0.0164868	-2.33241	0.0376081
Q9Y5Q0	FADS3	0	28.1238	31.4505	29.7588	0	1.30652	6.7431	0	0	0	254.928	-3.4722	0.00174278	#NUM!	0.000600172
O43813	LANCL1	0	4.92579	5.23568	6.64167	0	3.0912	0	0	4.16052	0	254.79	-2.44249	0.0309889	-2.0139	0.0811967
P55735-3	SEC13	0	17.8333	21.5839	19.1133	1.28132	0	0	0.202703	9.54428	1.24651	254.677	-5.51349	0.000904355	-2.41254	0.0198077
P39656	DDOST	0	17.4775	16.0562	12.4235	4.8746	2.57668	2.13853	1.43428	6.58755	0	254.328	-2.26072	0.00649637	-2.51829	0.0195179
P05161	ISG15	0	13.8225	4.83459	6.97515	0.95135	0	0	0	3.83051	0	254.298	-4.75184	0.0623801	-2.74235	0.114777
P11413-2	G6PD	0	13.964	14.2306	12.8438	1.62045	3.07909	0.123676	0.0451271	7.26473	0	254.234	-3.0889	0.00150673	-2.48906	0.024947
O96000	NDUFB10	0	9.57116	11.3301	12.7927	1.83181	1.78103	0.264799	1.69747	4.33414	2.06189	253.949	-3.11924	0.00302418	-2.05765	0.0094718
P49356	FNTB; CHURC1-FNTB	0	13.8925	17.373	15.7731	8.32628	2.12536	0.580754	0.483486	1.55823	8.93764	253.907	-2.0921	0.0195725	-2.09905	0.0307609
Q29983	MICA	0	27.3465	22.1193	24.7471	6.9263	6.71776	2.10324	2.50555	7.16636	9.66273	253.822	-2.23657	0.00337655	-1.94048	0.00879109
Q9P031	CCDC59	0	58.179	59.6107	57.2333	1.63073	7.31371	1.33273	5.98112	1.02169	0	253.442	-4.09003	0.000394088	-4.64347	0.000665008
Q7L3B6	CDC37L1	0	18.6804	14.4361	12.1981	11.395	13.9897	7.04129	4.61804	2.64788	4.83015	253.42	-0.482828	0.248534	-1.90544	0.0159288
Q6UXI9-3	NPNT	0	144.325	147.766	136.134	3.61829	7.22284	0	3.36868	9.10527	6.38537	252.247	-5.30378	0.000262484	-4.50502	0.00054435
Q13232	NME3	0	4.5363	4.55164	13.8994	3.47533	7.24236	2.46161	5.92275	5.48609	3.53951	252.237	-0.802569	0.446888	-0.620856	0.51473
Q96AA3	RFT1	0	6.39521	12.6394	10.3526	0	7.80786	1.62587	0	0	0	252.148	-1.63929	0.127728	#NUM!	0.0166846
O00442	RTCA	0	12.0793	8.24188	2.40681	7.14038	2.33899	1.43079	7.52836	14.309	11.2676	251.586	-1.0588	0.361035	0.542578	0.445948
Q9Y6E2	BZW2	0	14.84	20.6524	33.6358	1.08756	5.62195	4.40374	1.72037	9.00469	0.753423	251.521	-2.63699	0.0466322	-2.59034	0.0647364
Q9H307	PNN	0	10.5064	12.5918	12.8535	0.842564	2.07972	0	0.202019	3.89334	0	251.241	-3.62089	0.00187299	-3.134	0.00832375
Q9BVK6	TMED9	0	24.5169	27.3421	26.1924	5.02222	5.48182	14.6898	0	8.64859	5.83503	251.097	-1.63135	0.0130189	-2.43	0.00657801
Q96Q11-1	TRNT1	0	7.49157	8.61153	9.1173	0.500592	0.799129	0	0.156125	0.437653	0	250.516	-4.27832	0.00104965	-5.40852	0.00150867
O15427	SLC16A3	0	4.47443	9.92437	2.35279	1.96219	1.56483	2.64427	0	9.88017	2.65883	250.486	-1.44066	0.247909	-0.417877	0.769735
Q53FA7-1	TP53I3	0	3.94558	3.20781	3.34516	2.65645	0.279685	2.16236	0.919373	6.10937	0	249.698	-1.04205	0.110733	-0.578852	0.637488
Q6SJ96	TBPL2	0	0	0	1.11481	0	2.06627	0.778628	0.0238567	4.52454	2.99862	249.382	1.35158	0.51084	2.75911	0.258342
Q9NRG0	CHRAC1	0	20.9018	22.5095	21.4264	2.85322	5.15797	6.6278	2.17245	1.2139	0	248.816	-2.14702	0.00122512	-4.25903	0.000771322
O43852-4; O43852-3		0	5.55526	6.96113	7.4119	1.19724	0.845753	0.42521	0.120155	0.749532	0	248.72	-3.01329	0.00273163	-4.51818	0.00358732
P08174-7	CD55	0	8.984	10.2561	6.09927	0	0.516712	0.124479	0	0	0	248.234	-5.30448	0.00752781	#NUM!	0.00943763
Q9H061-1	TMEM126A	0	9.37368	10.8535	12.4134	0	0.346523	0.569298	0	12.2639	0	248.09	-5.15546	0.00176194	-1.41225	0.243154
Q13445	TMED1	0	10.6268	14.3482	10.3786	1.52917	2.34776	0	0	2.42787	0	247.733	-3.18887	0.0060104	-3.86409	0.00833378
O14787-2; Q92973-2		0	19.6632	21.1653	11.9895	0.661593	2.6025	0.247172	0	1.55763	0	247.539	-3.91097	0.0118472	-5.0836	0.0132894
P50750-2	CDK9	0	28.3173	24.6579	22.4791	3.81241	7.99692	13.771	0.2117	12.1836	11.4618	247.371	-1.56057	0.0166533	-1.66118	0.034065
Q9P0T7	TMEM9	0	43.1035	43.4446	38.2526	0.0737936	3.16891	2.96996	0	0.672135	8.72799	246.986	-4.32827	0.000591772	-3.7308	0.00283639
L0R8F8	SMCR7L; MIEF1	0	20.0334	18.9062	16.2944	5.53873	7.20455	9.59994	4.8207	8.70945	12.0886	246.574	-1.30572	0.0071303	-1.10836	0.0320728
Q9BTD8-1	RBM42	0	49.5776	46.7685	54.8241	2.00932	7.34073	3.77001	3.00071	2.76576	6.83318	246.097	-3.52633	0.000897045	-3.58472	0.0014055
P42574	CASP3	0	13.2212	16.2299	13.3669	1.02021	0	0	0.0649554	0.933188	0.651443	246.088	-5.39128	0.00132802	-4.69804	0.00213548
P07195	LDHB	0	8.89903	14.33	11.6755	0.591138	1.46464	0	0.211325	0.939734	0	245.979	-4.08566	0.00723569	-4.92238	0.00885394
O43684	BUB3	0	32.5951	29.4015	30.3219	3.93707	3.39793	0	0	2.2876	6.06615	245.966	-3.65375	0.000703924	-3.46613	0.00201504
Q5HYI7	MTX3	0	3.37162	16.4576	8.02174	0	0	3.18881	0	2.20867	2.42342	245.633	-3.12663	0.148652	-2.58799	0.174276
Q9Y3D6	FIS1	0	7.80458	10.1747	11.2941	1.32607	1.94302	0.320394	0	10.8604	0	245.63	-3.02774	0.00524879	-1.43051	0.241836
Q9UBX3-2	SLC25A10	0	6.16343	5.56542	7.1904	0	0.914209	4.9196	0	0.59567	0	245.484	-1.69734	0.0778992	-4.9892	0.00279922
O43598-1	C6orf108; DNPH1	0	14.3129	12.2702	14.4834	4.39326	0.618116	5.07363	6.34156	12.7037	8.04268	245.439	-2.02575	0.00756383	-0.600314	0.129493
P08236	GUSB	0	12.8936	16.5314	14.1252	2.70285	4.53901	1.87377	1.34846	4.39416	4.31547	245.21	-2.25626	0.00368886	-2.11432	0.00725488
Q9Y6I3-1	EPN1	0	5.19432	4.82892	9.78795	0.411229	1.95136	0.419263	0	7.29495	2.63275	245.21	-2.8322	0.0464247	-0.996784	0.355741
P09382	LGALS1	0	8.56302	9.90919	8.25572	0.481093	0	0	0	6.09228	0	245.028	-5.79589	0.000876989	-2.13329	0.0576579
O00139-4	KIF2A	0	17.3927	11.9236	16.3106	9.96929	0	7.67517	0	9.1265	0	244.682	-1.37067	0.0812532	-2.32175	0.0490566
Q96RL1	UIMC1	0	20.3301	26.4213	23.6014	3.93323	1.54648	7.51526	0.665563	0	4.22697	244.504	-2.43666	0.00493442	-3.84595	0.00400657
P62136-1	PPP1CA	0	34.5202	23.9127	21.515	2.87475	5.39197	1.0865	2.42439	9.26004	5.52505	244.502	-3.09552	0.0117717	-2.21586	0.0236489
O15155	BET1	0	12.7233	7.36745	5.85454	0	2.74139	0	0	7.46508	0.65425	244.159	-3.24249	0.0460885	-1.67604	0.191738
Q96BS2-1	TESC	0	5.32367	2.67569	4.87797	0	0	0.142124	0.450924	0	0	244.128	-6.50154	0.0147792	-4.83581	0.0203087
Q9Y5A9-1	YTHDF2	0	29.2221	36.989	30.5931	8.99662	5.96357	4.80311	3.49622	5.29749	6.10675	243.734	-2.29225	0.00286212	-2.69971	0.00331928
Q86XR7-2	TMED7-TICAM2; TICAM2	0	17.7215	17.0343	13.6136	0.417056	7.54183	1.34604	7.33445	6.86029	8.52651	243.434	-2.37803	0.0157166	-1.09005	0.0115522
O75347	TBCA	0	29.5903	26.8077	18.2874	0	1.89907	0	0	3.84326	0	243.28	-5.29746	0.00649648	-4.28043	0.0106992
Q9NZ01-1	TECR	0	8.44104	7.37984	7.64411	4.83668	1.58502	1.97305	1.82667	4.76696	1.03175	243.269	-1.48295	0.0194423	-1.62163	0.0266492
O14964	HGS	0	14.9038	14.4405	12.8241	0	0	0	0	3.05284	0	243.036	#NUM!	0.000504278	-3.78794	0.00330259
P00156	CYTB	0	1.41819	1.58363	1.29442	1.00501	0	0	0	4.24979	0.915264	243.009	-2.09587	0.0546382	0.265708	0.866379
Q9NVD7	PARVA	0	15.1842	11.9864	10.627	0.292322	1.11475	5.28498	0.563309	0	3.00079	242.821	-2.49777	0.015819	-3.40669	0.00906355
Q9Y3D8	AK6; TAF9	0	35.3407	28.1118	30.1522	0.917693	1.29306	1.86757	2.14821	2.64746	0	242.711	-4.52053	0.00126274	-4.28678	0.00242854
Q8WU90	ZC3H15	0	13.2845	17.5036	24.597	2.90476	1.69589	2.40946	0.166424	3.06259	3.23123	242.489	-2.98199	0.0175678	-3.09984	0.0231539
Q96B45	C10orf32; BORCS7	0	20.6377	18.8472	21.7209	0.764825	1.99012	0	2.88917	2.73251	0	242.252	-4.47357	0.000640406	-3.4446	0.00183182
P35520-2	CBS; LOC102724560; CBSL	0	37.6113	37.4438	35.4051	0	2.41103	0	0.0419617	6.84656	0	242.184	-5.51774	0.00026981	-4.00319	0.00190348
Q9NXX6	NSMCE4A	0	11.0794	14.2605	20.2489	2.20643	0.332263	0	0	0	3.86409	242.126	-4.16652	0.0148127	-3.56048	0.0240167
P61599	NAA20	0	31.425	31.234	26.1209	10.1292	16.1575	8.17455	6.66703	7.7719	11.8278	242.003	-1.36526	0.00937449	-1.75699	0.00518198
Q9P0U1	TOMM7	0	4.05347	3.01078	9.96472	9.53636	6.83053	0.689312	3.1641	3.98394	0	241.944	0.00230501	1.00481	-1.25237	0.326321
P53350	PLK1	0	115.765	114.021	108.732	0	0	0	0	1.08092	0	241.663	#NUM!	0.000156679	-8.29083	0.000247104
Q96S19	C16orf13; METTL26	0	27.3896	32.6865	29.1998	3.94114	4.22193	2.83842	0.567784	2.74126	5.87728	241.4	-3.02057	0.000899941	-3.28071	0.00263685
P49354	FNTA	0	2.11087	1.90269	4.11032	1.1373	0.905725	0	0	2.49407	0	241.121	-1.99146	0.0910663	-1.70367	0.221098
Q9NVV4	MTPAP	0	17.9609	18.3629	14.888	0.753202	0	0	0	0	5.21233	241.066	-6.0873	0.00104965	-3.29647	0.00768147
O60337	MARCH6	0	113.325	117.101	111.279	4.51669	5.91629	5.18259	5.07266	7.1042	7.9048	240.877	-4.45169	0.000126302	-4.0888	0.000262355
Q9NSC5-1	HOMER3	0	14.9448	18.2413	15.3516	0.445675	0	3.17735	1.66536	4.24338	8.45503	240.84	-3.74384	0.00231719	-1.75667	0.0191228
P50991	CCT4	0	12.9327	15.4018	13.0082	0	1.42519	0	0	0.518033	0	240.794	-4.8584	0.00119726	-6.31844	0.00151663
O75340	PDCD6	0	8.41785	11.0601	12.2151	0	0.421707	0	0.208104	0	0	240.715	-6.23178	0.00314114	-7.25072	0.00461436
Q9UBP6	METTL1	0	14.4195	15.5041	20.9727	0.119605	2.90247	0	0	0.88932	0	240.704	-4.07395	0.00620851	-5.83871	0.00630062
Q14847	LASP1	0	16.5511	19.2785	14.4504	2.4	2.54681	0	0	3.72315	0.353614	240.63	-3.34541	0.00305498	-3.62449	0.00581949
Q0VDF9	HSPA14	0	22.3572	14.8815	11.6228	0.131457	0	0.33628	0	1.26297	0	240.509	-6.70686	0.0156247	-5.27381	0.0205888
Q9P0P8	C6orf203	0	13.0147	6.73152	11.0726	5.59399	9.89942	14.9987	5.68585	1.49678	17.2059	240.442	-0.0153779	0.984094	-0.337615	0.741298
O14974	PPP1R12A	0	11.3507	15.1646	13.9561	1.4812	0.67732	1.63244	0.216156	2.47207	0	240.403	-3.41627	0.00226681	-3.91218	0.00482388
Q07617	SPAG1	0	9.63219	7.91037	10.6178	0	2.10181	7.67415	0.855243	0	3.61556	240.136	-1.52636	0.0955205	-2.65506	0.0136231
P62312	LSM6	0	16.4376	20.3515	17.1706	1.38395	1.3515	3.23205	1.94181	5.68026	4.0074	240.085	-3.17669	0.00176756	-2.2141	0.00541575
P55263-1	ADK	0	15.6137	16.6909	14.447	0.141851	0.209281	0.199497	0	0	0	239.882	-6.40779	0.000459507	#NUM!	0.000803845
Q9BYN8	MRPS26	0	17.6616	17.9907	20.5007	0	3.24142	0	0	1.5647	3.77874	239.715	-4.11467	0.00154433	-3.39352	0.00275221
P32856	STX2	0	17.7644	14.7701	13.3584	1.80741	3.95999	1.22064	0.392859	8.50307	7.03869	239.656	-2.71531	0.00396448	-1.52611	0.0474329
P46782	RPS5	0	24.4454	27.3013	22.736	0	0.085133	0	0	0	0	239.048	-9.77297	0.000666438	#NUM!	0.00121363
O00214-2	LGALS8	0	37.6137	43.7728	36.5492	5.82795	14.7256	12.9317	0	12.8485	19.8589	238.887	-1.8164	0.00456772	-1.85031	0.0253546
P41091	EIF2S3	0	62.6592	61.5953	62.3722	1.51121	0.20281	0.571084	0.272891	3.42165	1.36909	238.845	-6.35175	0.000142572	-5.20384	0.000238854
P14859-6	POU2F1	0	2.20347	4.16291	0	0	0	0	0.948546	0	2.14526	238.727	#NUM!	0.199346	-1.04109	0.529517
O60925	PFDN1	0	6.10245	21.5708	9.09685	0	0	0	0	0	0	238.35	#NUM!	0.0907457	#NUM!	0.100274
Q9UQ80	PA2G4	0	19.6233	18.04	16.9257	0	1.66218	0	0	5.02454	0.586932	238.31	-5.03746	0.000686318	-3.28216	0.00472366
P12955	PEPD	0	25.0827	21.0044	17.4705	0	2.82107	0	3.26247	4.77679	1.27807	238.223	-4.49375	0.00389097	-2.77008	0.00766686
P43490	NAMPT	0	12.4737	12.1727	13.0025	0	2.14649	1.56229	0.933061	3.39913	0.285808	238.209	-3.34359	0.000868656	-3.02727	0.00307206
P62861	FAU	0	17.3687	18.7701	16.1421	0.844734	1.00526	3.49769	2.03762	8.71394	0	238.1	-3.2893	0.0012872	-2.28174	0.0195181
Q9GZS1-2	POLR1E	0	20.7557	25.7094	28.2211	3.43563	6.53883	1.05124	0.497642	3.00632	5.7318	237.404	-2.75997	0.00478317	-3.01554	0.00617412
P14625	HSP90B1	0	9.47186	7.71732	5.53234	0.977269	0.316829	0	0.149993	3.95852	0	237.188	-4.13404	0.00949175	-2.46737	0.0459032
O14684	PTGES	0	14.4563	16.8654	17.11	6.34138	8.89135	4.18523	2.79644	5.37102	1.36263	237.145	-1.31856	0.00965462	-2.34539	0.00509482
O95302	FKBP9	0	7.17411	7.97028	2.51867	0.435872	1.91498	0	0	1.78123	0.351078	237.075	-2.90948	0.0722125	-3.05025	0.0773736
O95747	OXSR1	0	8.55201	10.0367	12.5185	0.120091	0.62777	0	0.245544	1.72324	0.266707	236.943	-5.37834	0.00371284	-3.79859	0.0071916
P61803	DAD1	0	5.71862	3.54084	3.22603	1.183	1.05002	0	0	4.20283	3.19915	236.2	-2.48318	0.0312392	-0.754271	0.392903
Q15048	LRRC14	0	15.3856	13.526	12.7044	0	4.79726	0.837597	5.69362	4.193	5.79889	235.686	-2.88469	0.0061748	-1.4077	0.00487711
P30086	PEBP1	0	13.9107	10.6681	14.2153	0.359423	5.71004	0.334503	0	10.0582	2.15009	235.485	-2.5988	0.0154209	-1.66798	0.0898049
P62745	RHOB	0	30.2978	32.4824	35.9771	0	6.15153	0	1.20809	8.47063	8.3759	235.463	-4.00487	0.00179673	-2.45152	0.0047363
Q16658	FSCN1	0	9.88434	7.91881	11.6654	0	1.08959	0	0	3.07068	0	235.062	-4.75732	0.00413346	-3.26255	0.0133343
P67936-2	TPM4	0	13.378	14.0271	21.801	2.81074	2.87406	5.32468	0	0	1.28106	234.61	-2.16009	0.0216133	-5.26343	0.0137399
Q9UBQ7	GRHPR	0	8.39183	10.1394	4.50658	0.153566	0.566374	0	0	3.20239	0	234.199	-4.99998	0.0223829	-2.84678	0.0551534
Q16563	SYPL1	0	12.2552	16.7231	14.8754	3.69017	1.57851	3.28945	1.53483	6.27412	0	234.18	-2.35733	0.00435257	-2.4895	0.0177285
Q92743	HTRA1	0	7.93092	8.97718	7.45938	1.64102	2.27115	0.96028	0.515785	5.74424	0.423641	233.306	-2.32224	0.00203591	-1.86624	0.0592144
O75940	SMNDC1	0	31.8937	32.6184	30.3954	2.5019	1.68792	3.41785	0	6.12008	5.6549	233.294	-3.641	0.000253818	-3.0108	0.00218939
Q9BX68	HINT2	0	7.01357	6.91395	5.31429	2.39246	1.23338	0.117398	0	2.15874	0	233.219	-2.36189	0.00969004	-3.15598	0.0114877
Q9P0P0	RNF181	0	121.722	115.839	81.5913	0	0	0	0	3.16488	0	233.187	#NUM!	0.0038456	-6.65596	0.00582275
P30048	PRDX3	0	3.83407	2.83631	2.56924	0	0	0	0	0	0	233.061	#NUM!	0.00454284	#NUM!	0.0065048
Q8IVH2-1	FOXP4	0	12.082	8.70382	6.33396	0	0	0.886228	0	0	0	232.842	-4.93552	0.0148978	#NUM!	0.0162923
Q9Y6X9-1	MORC2	0	16.8089	28.4942	30.9292	3.54303	7.85928	0.000947359	2.08398	0.84455	11.7095	232.564	-2.74096	0.0230564	-2.38069	0.0428294
P61026	RAB10	0	7.05685	8.81633	6.37774	0	12.1543	3.78904	0.699192	12.4217	12.2309	232.546	-0.48091	0.641996	0.188224	0.84255
Q9HBL8	NMRAL1	0	16.4576	5.97926	7.89505	3.32956	8.8791	9.51524	1.32161	7.03562	13.8284	232.275	-0.481555	0.538889	-0.451212	0.661445
O43395	PRPF3	0	18.1856	16.3558	17.3543	0.77654	0.357423	2.51188	0	1.57956	3.45129	231.912	-3.83129	0.000641488	-3.36674	0.00201268
Q10713	PMPCA	0	5.49359	3.88016	4.98692	1.22986	0.796459	0	0	0	0	231.244	-2.82519	0.00687289	#NUM!	0.00390721
Q93063-3	EXT2	0	72.6741	80.9629	84.3745	0	2.00541	0	0	4.99198	0.555077	231.093	-6.89099	0.000503796	-5.42317	0.00104132
Q8WUD4	CCDC12	0	37.2282	33.9058	35.3608	0	2.93015	0.977479	0	1.1105	0	230.913	-4.76835	0.000395374	-6.58343	0.000557828
P22234	PAICS	0	16.8328	15.1234	15.6325	0	0.487823	0	0	0.828308	0.590484	230.588	-6.60811	0.000336355	-5.06788	0.000726511
Q9NX18	SDHAF2	0	6.43113	5.72573	3.7614	0	0	0	0	0	0.230487	230.515	#NUM!	0.00752653	-6.10986	0.0106284
P26639-1	TARS	0	16.972	16.6818	15.1348	0	0.495283	0.318225	0	5.5496	0.0882744	230.461	-5.90624	0.000380301	-3.11332	0.00764483
P08559-4	PDHA1	0	15.3659	17.297	18.0127	1.77727	1.13369	0.298374	0	1.41404	0.640884	230.174	-3.98094	0.000773133	-4.62414	0.00126075
O94855-2	SEC24D	0	8.91559	7.46694	7.16312	0	0	0	0	2.42956	0	229.931	#NUM!	0.00112806	-3.27669	0.00834173
P51159-1	RAB27A	0	3.7804	5.7678	4.46989	1.39736	0.1914	0	0	0	0	229.9	-3.14132	0.0113698	#NUM!	0.00647171
O43156	TTI1	0	1.56019	3.60291	1.58176	5.48825	0	7.02631	0	0	3.51858	229.823	0.89175	0.489002	-0.938791	0.53563
P08648	ITGA5	0	10.8904	14.7969	10.0336	4.13181	3.32399	2.70963	1.92651	1.64153	6.46783	229.817	-1.81309	0.011896	-1.8316	0.0354774
P25815	S100P	0	0	0	0	0	0	0	0	0	0	229.603	#DIV/0!	#DIV/0!	#DIV/0!	#DIV/0!
P19387	POLR2C	0	38.2707	34.5462	35.0391	11.4305	8.07762	8.06734	4.90256	1.97651	8.52426	229.387	-1.96765	0.0008666	-2.80779	0.00200909
P18754-2	RCC1	0	17.1808	17.404	14.5212	3.05429	0.459226	1.6421	0.516899	3.88418	4.3114	229.344	-3.25168	0.00163517	-2.49474	0.00521321
P06132	UROD	0	14.8158	16.8902	12.6236	1.5732	0.886931	0	0	2.59883	3.38395	229.329	-4.17146	0.0022137	-2.88938	0.00652918
P00505	GOT2	0	5.48868	5.15639	5.51827	0	0	0.88971	0	6.06982	0.354453	229.215	-4.18325	0.000931097	-1.33112	0.237712
Q08209-2	PPP3CA	0	12.4867	10.4576	12.0114	0.602853	4.50047	0.715377	1.67685	3.70273	0.565406	228.783	-2.58676	0.00696735	-2.55579	0.00537181
Q96BQ5	CCDC127	0	28.8657	29.4753	23.7883	0.321882	0.230491	0.172109	0.588652	0.0523716	0	228.774	-6.8248	0.00104141	-7.00138	0.00175586
O60502	MGEA5	0	19.0623	24.1647	19.313	1.06495	0.314086	1.42759	1.24503	1.41688	0	228.128	-4.47787	0.00178157	-4.55425	0.00290508
Q66K74	MAP1S	0	10.5988	6.97673	7.48052	2.75188	5.18956	3.15885	0	2.34843	6.14152	227.954	-1.17456	0.0454227	-1.56133	0.0984912
O43617-1	TRAPPC3	0	31.4299	28.1831	29.586	1.16674	2.90989	1.13459	1.80765	3.30015	0	227.817	-4.09733	0.000404839	-4.12625	0.00100321
P84022	SMAD3	0	26.1811	23.6107	23.7931	0	1.5328	0.980997	0	3.73429	1.02425	227.744	-4.87147	0.000407358	-3.95082	0.00150864
O00422	SAP18	0	18.3594	23.607	16.9189	0	1.66371	0	0	1.64372	0	227.135	-5.14543	0.0032843	-5.16287	0.00494315
P78333	GPC5	0	54.2105	53.4934	47.5918	0	1.06399	0	3.52377	0	0	227.06	-7.18938	0.00044746	-5.46176	0.00100489
Q9UHW9	SLC12A6	0	1.74373	4.81741	0.670309	1.48868	2.48497	7.75722	0	0	0	226.863	0.697952	0.598615	#NUM!	0.180822
Q8N3E9	PLCD3	0	6.47852	15.0517	14.5474	0	3.09354	0	3.82072	0	5.61505	226.856	-3.54378	0.0362089	-1.93489	0.0876104
Q14696	MESDC2; MESD	0	4.7637	6.6591	0.140302	0.964234	0.624697	0	0	0	0	226.636	-2.8634	0.212649	#NUM!	0.172733
Q01664	TFAP4	0	92.0824	84.0432	69.5718	0	0	0	0	0	0	226.072	#NUM!	0.00157711	#NUM!	0.00255177
P10301	RRAS	0	4.05119	9.76906	1.14515	27.3356	1.23276	3.47922	2.71621	1.06753	12.0414	225.732	1.09859	0.597462	0.0805846	0.964234
O75718	CRTAP	0	21.7215	22.3109	22.1771	2.2	2.08469	3.5383	1.75303	3.48295	0.746753	225.668	-3.08125	0.000218221	-3.46816	0.000784556
Q9NV96	TMEM30A	0	27.0359	27.855	31.4961	0	1.60097	0	1.0067	1.4512	3.66816	225.222	-5.7538	0.000633934	-3.81778	0.0014969
P25490	YY1	0	26.7679	25.4844	26.1586	0.848316	2.73414	1.53484	0	13.1068	5.99081	225.05	-3.9376	0.000230649	-2.03766	0.0182023
Q92667	AKAP1	0	19.0153	26.0862	17.7046	1.0964	7.31367	2.0843	3.16443	5.24577	4.59969	224.769	-2.58129	0.0132209	-2.2713	0.0118183
Q9UN86	G3BP2	0	21.4516	16.5913	14.7911	2.06446	2.12327	0.926714	1.95478	5.7988	4.36593	224.623	-3.36882	0.00477734	-2.12413	0.0131528
Q8N0U8	VKORC1L1	0	11.9899	12.012	7.43557	2.54998	3.07767	0.25069	0	0	5.19883	224.528	-2.41901	0.0175176	-2.59623	0.0403147
Q9Y673	ALG5	0	10.8977	19.6825	12.9895	0	0	1.37602	0.654385	2.87795	1.65555	224.286	-4.98475	0.0143504	-3.07011	0.0236445
A1X283	SH3PXD2B	0	6.816	8.71707	7.12383	2.90537	0.743253	0.426746	0.935336	3.07636	1.11175	223.898	-2.47495	0.0084724	-2.14476	0.0108275
P07384	CAPN1	0	7.74236	7.15551	6.11535	0.173141	3.03876	0.080349	0	3.50126	0	223.344	-2.67415	0.0126844	-2.58535	0.0244352
P67812-3	SEC11A	0	10.9455	8.55862	7.38636	3.92635	0	2.50461	0.0167869	2.34709	0.172702	223.302	-2.06399	0.023181	-3.40614	0.0114328
P17028-1	ZNF24	0	31.2218	34.6768	33.2757	0.386828	5.49773	3.6941	2.52643	3.08093	6.39929	223.042	-3.37207	0.000863006	-3.04613	0.00124183
P18846	ATF1	0	69.074	64.8137	74.0345	9.33132	13.8824	6.89656	12.8781	7.77278	14.5417	222.797	-2.78771	0.000768248	-2.5627	0.00139396
O00743	PPP6C	0	3.09709	3.15995	3.37324	3.56476	1.08089	0	4.88175	6.04047	1.0995	222.424	-1.0517	0.242689	0.319993	0.675973
Q969N2	PIGT	0	17.5371	15.7113	11.9376	9.21709	5.27934	0.26129	4.21052	6.3868	8.53841	221.869	-1.61441	0.0494874	-1.23961	0.0313949
Q96L92	SNX27	0	8.70902	8.48738	8.4829	1.16505	1.17611	0.492485	0.932659	3.36104	1.05312	221.644	-3.17987	0.000296138	-2.26385	0.00561111
Q5JRX3-2	PITRM1	0	19.003	17.3279	16.2742	0	2.41183	0	0	1.20102	0	221.459	-4.447	0.00107235	-5.45287	0.00111961
P32019-1	INPP5B	0	10.843	9.67265	10.5106	3.65357	2.54841	2.50439	0.643992	2.76163	5.03122	221.324	-1.83335	0.00112888	-1.87872	0.0143128
Q96JJ3	ELMO2	0	13.8956	8.04939	8.35155	0.713627	0.957067	0.407761	0	8.36807	4.70977	221.248	-3.86557	0.0168841	-1.21203	0.193573
Q96CW1	AP2M1	0	17.3695	12.2713	13.4144	0	3.50775	0.345549	0	1.48657	0	220.332	-3.48202	0.00693006	-4.85613	0.00561603
O00233-1	PSMD9	0	16.6944	25.1402	17.2118	0.112079	0	0.364078	0.133675	5.19085	1.08567	220.094	-6.95427	0.00618848	-3.20341	0.0152371
P15374	UCHL3	0	9.67859	14.0753	13.5586	0	1.7815	1.2317	0	1.30223	0.767249	219.811	-3.63029	0.00498855	-4.17232	0.00621898
P32969	RPL9	0	52.4725	45.9489	46.3312	0	2.9367	3.46904	0	4.64509	0.899647	219.54	-4.49808	0.000626655	-4.70633	0.00126595
Q9Y6W5	WASF2	0	18.981	17.282	15.7063	0.0916237	2.46456	1.27099	0	7.0228	0.685021	219.48	-3.76331	0.00126515	-2.75326	0.0123695
P35580-3; P35579-1		0	25.5126	21.7307	11.3004	0	2.44306	0	0.911228	3.38036	0	219.393	-4.58275	0.0242307	-3.76993	0.0324301
P05388	RPLP0	0	10.735	11.1897	12.9244	0.444734	0	0	0	3.88791	0	219.19	-6.29203	0.000844667	-3.16406	0.00879438
O95861-1	BPNT1	0	6.96399	9.40546	4.55518	0.386358	0	0	0	5.14351	0	219.185	-5.75912	0.0174659	-2.02438	0.120006
P56182	RRP1	0	26.7353	33.9353	27.8585	0.171047	3.33522	0	0	0	1.23324	219.117	-4.65815	0.00191688	-6.16563	0.00244191
P61009	SPCS3	0	12.5279	8.63408	10.2627	0.0732018	1.17545	0.0445857	0.69834	12.6991	3.47244	219.051	-4.60283	0.00391064	-0.897442	0.342204
Q969H8	C19orf10; MYDGF	0	15.8844	18.6208	15.2612	0	0.112085	0.433809	0.436712	2.50261	0.95917	218.784	-6.51041	0.000960496	-3.67418	0.00249389
Q9C005	DPY30	0	23.1378	16.2873	17.115	1.90907	0	0.121836	2.13864	2.52382	6.11208	218.624	-4.79907	0.00439474	-2.39165	0.0122879
Q96EY8	MMAB	0	15.7894	14.3906	9.96257	4.47498	5.38736	7.92875	0	5.6471	11.467	218.167	-1.17398	0.03781	-1.22995	0.164014
P52565-1	ARHGDIA	0	8.80489	9.71058	9.75913	0	0.892305	0.503969	1.85287	7.09188	4.01214	217.901	-4.33985	0.000502051	-1.12579	0.0574513
P84095	RHOG	0	9.45336	15.4254	14.6077	0	0	0	0	4.89695	1.59734	217.876	#NUM!	0.0064363	-2.60411	0.0240759
Q96IZ0	PAWR	0	51.6541	61.8802	45.7332	2.95569	10.3827	8.53913	0	14.6071	7.67491	217.792	-2.86393	0.00353459	-2.8375	0.00834027
Q8N726	CDKN2A	0	27.4331	24.931	19.4276	0.870061	0.653513	2.48412	0	2.26865	0	217.605	-4.16297	0.00308123	-4.98391	0.00461423
P12429	ANXA3	0	20.7553	16.6448	16.0743	2.32173	0.977986	0	0	4.27229	0	217.139	-4.01843	0.00237227	-3.64577	0.00650198
Q9Y2R0	COA3	0	4.5885	6.71336	12.187	3.62006	0	1.22518	0	7.33165	0	216.616	-2.27734	0.0995608	-1.67977	0.24479
P46778	RPL21	0	24.5093	24.6139	17.8476	10.6806	3.84217	0	1.70401	4.79612	2.69543	216.437	-2.20522	0.0209656	-2.86452	0.00654699
Q8WUM4	PDCD6IP	0	6.14542	16.2949	12.0426	0.917693	1.64865	0.0141448	0.411069	0.380463	0	216.157	-3.74017	0.0404477	-5.44509	0.0398564
Q9P2B2	PTGFRN	0	10.4987	8.97129	7.94966	0.285159	2.48051	3.55507	1.34506	4.68043	5.99571	216.121	-2.11705	0.0108009	-1.18963	0.0583413
Q9BUB7	TMEM70	0	17.078	13.4772	15.4673	4.14317	3.25821	0.562672	0.788349	5.1354	0	215.799	-2.53077	0.00389041	-2.95776	0.00896753
Q9H074	PAIP1	0	20.3481	18.2242	21.1054	0	1.19483	0.973049	1.15078	3.4229	0	215.627	-4.78283	0.000575516	-3.70577	0.00202502
Q96RQ3	MCCC1	0	8.86519	5.63951	7.97249	0.261457	0.753601	1.38037	0	5.52633	0	215.604	-3.2301	0.00765398	-2.02407	0.0896208
P48509	CD151	0	12.7397	11.7605	10.5273	0	9.80632	5.24968	0	0	12.8554	215.271	-1.21815	0.119515	-1.44611	0.224977
P23634-1	ATP2B4	0	11.2951	6.56474	4.67585	4.86554	5.49527	1.02031	2.22645	1.6347	3.92136	215.047	-0.985567	0.250016	-1.5339	0.121948
Q03252	LMNB2	0	9.33539	10.8129	7.88552	0.872648	0.595992	0	0	1.93434	0	215.041	-4.25461	0.00252119	-3.85725	0.00618662
Q96NC0	ZMAT2	0	40.2387	40.5548	39.999	0	1.85464	4.22498	0.127945	2.63366	5.88238	214.361	-4.31241	0.000308166	-3.80469	0.000888571
Q99829	CPNE1	0	6.2735	7.05261	7.43174	0	0.878884	1.02733	0	2.05179	0.985468	214.16	-3.44487	0.00132979	-2.77282	0.00550851
P18124	RPL7	0	19.1753	22.9598	22.8985	1.92821	2.42785	1.20562	1.11199	6.87682	3.68331	214.024	-3.54759	0.00100975	-2.47812	0.00561853
P23526-1	AHCY	0	38.8079	34.1325	38.3691	0	3.44035	1.0451	0	4.78038	2.41925	213.897	-4.63318	0.000617319	-3.95051	0.00141087
Q99442	SEC62	0	17.3227	16.161	12.3599	0	0	0.416656	0	5.80213	0	213.443	-6.78172	0.00250681	-2.98207	0.0160527
Q9NQT5	EXOSC3	0	12.3534	15.0185	12.4862	0.774871	3.98573	2.13941	0	1.90757	0	213.266	-2.5302	0.00370073	-4.38506	0.00283972
Q8IWT0	ZBTB8OS	0	10.3501	10.898	7.09818	1.07546	2.30626	0	0	2.76973	4.16845	213.241	-3.06733	0.00933451	-2.03053	0.0316178
O75298	RTN2	0	6.33407	0	0	0	0	10.5858	0	0	0	213.219	0.740932	0.783286	#NUM!	0.443037
P14618	PKM	0	22.2825	6.42855	15.904	0	8.20872	0	4.82155	0.0424647	1.61209	213.16	-2.4423	0.122325	-2.78433	0.0957793
P82930	MRPS34	0	22.1247	23.1755	20.4508	1.64748	1.67308	0	0	4.30569	3.16961	212.825	-4.30752	0.000523323	-3.13681	0.00243155
Q13438-1	OS9	0	48.4754	42.565	37.407	3.16243	6.3068	7.96006	5.47594	2.53392	7.07079	212.333	-2.88159	0.00222907	-3.09041	0.00328323
Q969R2	OSBP2	0	8.12385	8.51951	13.9584	2.47821	3.67066	0	3.96825	1.11459	4.93537	212.243	-2.31522	0.0352228	-1.61099	0.0655974
Q15005	SPCS2	0	5.28053	6.69029	8.59915	2.46684	1.15238	0	0	0.554337	2.04294	212.177	-2.50679	0.0189833	-2.98547	0.0176125
Q6GMV3	PTRHD1	0	16.9994	10.1882	14.07	1.10789	4.37606	3.69985	0	2.62729	4.2067	211.93	-2.1675	0.0177821	-2.59386	0.0207042
Q99436	PSMB7	0	12.999	15.1014	11.6677	0.387435	0	0	0.273368	8.3477	0	211.875	-6.68151	0.00142246	-2.20568	0.0470225
Q6DKJ4	NXN	0	13.0971	6.4159	3.40409	0	0	0.00634209	0	0	0	211.429	-11.8192	0.0843223	#NUM!	0.0937227
Q9NPA3	MID1IP1	0	50.0272	50.7344	41.1219	0.432261	12.8735	10.7464	9.34506	10.148	8.86119	211.061	-2.56047	0.00458538	-2.32307	0.0026497
P26038	MSN	0	8.08356	6.83791	6.01665	1.57129	0.869303	0	0	3.42724	0	210.973	-3.10083	0.00426793	-2.61101	0.0258423
P08195	SLC3A2	0	10.3259	8.58476	8.64449	0.963035	1.46606	0.949699	0.441571	4.46298	0.509787	210.908	-3.02774	0.0013132	-2.34746	0.0190922
P54886	ALDH18A1	0	12.2228	17.435	17.2496	0.69569	2.41812	0	0.559619	3.78052	0.523383	210.552	-3.91306	0.00472004	-3.26974	0.00919586
Q9BVL2	NUPL1; NUP58	0	1.35443	1.80216	3.67096	0.299514	1.4921	0	0	0	2.51341	210.416	-1.93011	0.160095	-1.44172	0.331482
P60903	S100A10	0	23.5304	21.5272	20.0055	0	2.81957	5.24789	0	8.97468	5.27306	210	-3.01165	0.00232758	-2.1911	0.0124503
Q7Z3S9-3	NOTCH2NL; LOC100996717; LOC100996763; LOC101060226; NBPF19	0	17.5054	20.8987	18.7342	1.84376	4.7778	4.41208	1.49277	0	4.76774	209.762	-2.37255	0.00194479	-3.19011	0.00408994
P46459	NSF	0	8.47061	10.626	7.62679	1.06196	1.92865	0	0.500394	5.43875	1.02628	209.348	-3.15959	0.00534401	-1.93982	0.0441852
Q9BTZ2	DHRS4	0	26.9598	6.26848	7.10672	0	2.26296	0	0	0	6.99001	209.272	-4.15575	0.180377	-2.52867	0.260522
Q9Y639-2	NPTN	0	12.919	14.716	13.7034	4.79185	6.8366	0.926741	2.86833	3.82853	6.29085	208.785	-1.7192	0.0138203	-1.67034	0.00602363
Q6PCE3	PGM2L1	0	4.07348	6.44022	6.64778	0.904659	0.556644	0	0	3.06933	2.83859	208.493	-3.55385	0.00964783	-1.53845	0.0764409
Q8IXI1	RHOT2	0	15.3083	16.571	18.9501	0.770561	3.06275	0	0	0	0	208.206	-3.729	0.00202138	#NUM!	0.00161358
Q08257	CRYZ	0	11.1666	12.8546	11.6056	0	0	0	0.649984	3.59671	0	208.193	#NUM!	0.000463635	-3.06855	0.0055474
O43681	ASNA1	0	9.30036	8.95652	9.95085	3.74448	3.91311	0.961602	0	0	6.20481	208.07	-1.71047	0.00786504	-2.18463	0.0488947
Q9BUK6	MSTO1	0	10.2654	12.9211	7.44338	5.92032	1.67403	4.13627	1.4968	2.04173	4.99332	207.945	-1.38466	0.0561041	-1.84401	0.0392164
Q92945	KHSRP	0	15.4469	13.0485	12.5805	1.2159	0.721897	0.0887158	2.09923	0.557735	1.63378	207.896	-4.34122	0.00126424	-3.25899	0.00262535
P07954	FH	0	25.3996	24.2698	27.2713	0	4.08001	1.97568	0.687892	9.62693	0.0799242	207.881	-3.66739	0.00091267	-2.88789	0.00927942
Q96JM3	CHAMP1	0	12.6127	18.8576	33.9669	8.82303	13.3138	1.32444	10.1173	0	4.22645	207.859	-1.47983	0.169086	-2.18969	0.113608
Q7Z406-2	MYH14	0	3.78504	2.41494	1.08765	0.861002	0.688839	1.46157	0.118142	3.11518	0.902209	207.737	-1.27501	0.201751	-0.817379	0.491916
Q13162	PRDX4	0	8.91467	6.01887	9.84128	0.12129	0.368719	1.71355	0.608116	5.00321	1.3352	207.405	-3.49096	0.00981052	-1.83451	0.0555125
Q99623	PHB2	0	18.6165	16.184	19.2544	0	1.18226	0	0	0.93889	0.388559	206.785	-5.51481	0.00079327	-5.3477	0.00128065
Q9UBQ6	EXTL2	0	9.89107	12.1866	13.3013	2.91241	0	0	0.921265	1.19433	4.39349	206.683	-3.60261	0.00492089	-2.44237	0.0109461
P82675	MRPS5	0	10.5975	12.7037	10.9672	1.34317	1.00121	0.262137	0	1.77365	0.350861	206.377	-3.71668	0.00111322	-4.01167	0.00250486
P49902	NT5C2	0	6.05173	7.35666	7.98106	1.17463	0.898192	0	0.228233	0	0.257259	206.277	-3.36723	0.00277602	-5.46131	0.00264337
P04062	GBA	0	13.3109	11.5849	5.03351	0.635872	1.89205	2.44391	0	1.66691	0.0856177	206.263	-2.58971	0.0524889	-4.09405	0.0444494
P78560	CRADD	0	128.129	15.7348	41.6	0.357876	6.34622	0	1.20657	5.4571	23.0809	206.173	-4.78995	0.202306	-2.64044	0.274873
Q9H467	CUEDC2	0	38.111	36.6933	44.6374	2.02487	1.36481	0.888343	0.121906	4.72601	4.93736	205.785	-4.80322	0.000982354	-3.60955	0.00253556
P15311	EZR	0	9.22067	11.8659	13.6033	2.99997	2.69575	0	0	4.05057	2.03291	205.764	-2.60657	0.00949089	-2.51155	0.0156607
Q13427	PPIG	0	10.1802	15.4602	13.1174	2.8208	2.67991	3.552	3.31061	2.0395	2.9039	205.416	-2.09806	0.00831552	-2.23132	0.010826
Q8IYI6	EXOC8	0	15.5668	16.7317	14.488	2.2	0.259419	0	0	3.74081	3.35928	205.174	-4.2497	0.000983751	-2.72018	0.00416718
P11172	UMPS	0	6.30205	4.4369	2.46661	2.65857	0	0.143053	0	1.08909	2.8318	204.978	-2.23681	0.100767	-1.75189	0.136183
Q9HAB3	SLC52A2	0	32.0417	25.8132	20.7581	0	1.40927	0.344273	3.24589	0.309352	2.83918	204.647	-5.48642	0.00485513	-3.61988	0.0087268
P12268	IMPDH2	0	15.1247	17.0834	15.0691	0.32129	0.93125	0	0	5.02179	0	204.509	-5.23821	0.000527384	-3.23487	0.0067943
Q92989-1	CLP1	0	11.4944	10.511	8.2936	0	0	0	0	0	4.79582	204.34	#NUM!	0.00220664	-2.65942	0.0250843
Q7Z739; Q9BYJ9-1; Q9Y5A9-1		0	20.4597	22.4116	22.8087	2.58372	0.546698	0	1.42178	5.02776	0	204.157	-4.39103	0.000623608	-3.34819	0.00279686
P61978-2; P61978-3		0	19.8677	20.5572	18.7493	0.649621	2.83844	0.742264	0.195906	5.64434	0.114464	204.056	-3.80613	0.000569355	-3.31287	0.00461743
A6NHL2-1; Q71U36; Q9BQE3; P68366		0	86.005	103.491	79.1686	0	0	0	0	6.66565	0.111238	203.944	#NUM!	0.00160213	-5.30904	0.00294897
P08183	ABCB1	0	7.47693	6.95427	7.35889	3.92892	0.58495	2.00882	0.305996	2.90137	1.92056	203.935	-1.74013	0.0147497	-2.08722	0.00845058
Q9H0N5	PCBD2	0	6.28933	3.64143	1.66697	0	0	0	0.100925	2.93808	0	203.351	#NUM!	0.0696511	-1.93217	0.219628
Q96D70	R3HDM4	0	47.7165	47.6027	46.6359	0	10.05	0	0.958583	1.61507	5.79246	203.163	-3.82017	0.00142417	-4.08473	0.000656531
Q9BY12	SCAPER	0	11.9133	7.82481	13.2406	0	0	0	0	0	0	203.024	#NUM!	0.00722193	#NUM!	0.00986748
O60637	TSPAN3	0	58.2224	59.0363	53.2043	1.14234	3.62605	0	0.68953	4.1917	0	202.678	-5.15981	0.000396042	-5.12607	0.000774026
Q13630	TSTA3	0	13.8851	11.4222	13.2303	1.16373	4.42265	0.587407	1.48759	9.93172	3.32688	202.603	-2.64204	0.00500766	-1.38592	0.0731598
P51970	NDUFA8	0	53.2198	53.6647	41.6118	0.490895	1.62056	0	0.621092	7.76799	3.61242	202.453	-6.13604	0.00163814	-3.62914	0.00380672
Q6SJ93-1	FAM111B	0	18.5553	24.2387	28.7045	1.66267	2.22241	0.688437	2.22604	5.43631	3.51757	202.434	-3.96654	0.00535107	-2.677	0.0106083
Q6NUK1	SLC25A24	0	1.88183	3.96906	2.37876	1.99736	0.595701	0	0.612142	1.35264	0	202.362	-1.66618	0.13364	-2.06646	0.0826735
O43818	RRP9	0	23.5063	26.8029	30.8923	0.818285	2.97228	0	0.652091	2.62358	0.660391	202.22	-4.42102	0.00201164	-4.36668	0.00295035
P50502	ST13	0	19.8305	14.5019	13.4811	1.06267	2.00537	1.33714	0.0484498	4.20287	0.878365	202.187	-3.44014	0.00584771	-3.22047	0.0123831
P53985	SLC16A1	0	1.25072	7.23249	7.22988	0.962913	0.465516	0.459839	0	7.37309	0	202.065	-3.05683	0.118243	-1.09163	0.494524
Q9H832	UBE2Z	0	10.4241	11.0741	9.06289	0.285402	0.82992	0.821037	0.723347	4.74323	0.86321	202.005	-3.98028	0.000993743	-2.27147	0.0151632
P48382	RFX5	0	6.82982	2.27209	1.88324	4.31338	2.48548	1.18005	1.07907	3.50391	2.42657	201.989	-0.461292	0.657382	-0.648161	0.550455
Q9UN81	LOC440264; L1RE1	0	6.53528	9.90077	3.58235	0	0	0.784698	0	2.69733	4.91265	201.978	-4.67304	0.0434281	-1.39536	0.207861
Q16527	CSRP2	0	34.6377	32.7594	24.7952	0.645432	3.30553	3.72642	4.22137	13.0211	3.57186	201.932	-3.58596	0.0034122	-2.14707	0.0154645
Q15046	KARS	0	17.036	10.9489	9.84087	0.693778	0.191108	0.61341	0	6.48987	0	201.552	-4.65797	0.0131137	-2.54311	0.0545972
P40227-1	CCT6A	0	11.227	20.4227	20.3434	1.41794	0.330652	1.10677	0.422782	3.37905	1.45959	201.287	-4.18658	0.013547	-3.30479	0.021021
Q9UBM7	DHCR7	0	9.05404	6.1131	5.72311	0	0.323265	0	0	1.47144	0	201.096	-6.01397	0.00796825	-3.82753	0.0152517
P53803	POLR2K	0	15.0623	12.3814	15.5476	2.14161	0	0	0	5.09987	8.65097	201.033	-4.32728	0.00200003	-1.64453	0.0453352
P28062-1	PSMB8	0	12.7032	11.8509	15.7424	0	0.0542686	0	0	2.52912	1.81201	200.988	-9.53632	0.00193897	-3.21451	0.00559257
P14621	ACYP2	0	8.81936	5.41717	6.87099	0	3.21535	0.907765	1.26154	2.91943	3.44434	200.974	-2.35595	0.0275397	-1.46889	0.0403187
A6NHR9-1	SMCHD1	0	7.4793	10.6426	5.5762	0.259545	1.37139	0	0	2.13019	2.15958	200.9	-3.861	0.0182523	-2.4658	0.0366612
Q9Y324	FCF1	0	27.2722	28.6216	33.4434	0	4.26036	0	2.9129	13.3321	9.46235	200.881	-4.39021	0.00169571	-1.79708	0.0131535
Q92625	ANKS1A	0	14.7477	16.4393	11.1173	1.00094	6.69962	4.31323	5.30426	3.81645	4.68638	200.805	-1.81612	0.0226056	-1.6154	0.0137575
Q13948	CUX1	0	13.1848	15.9276	15.7271	1.13681	7.12966	3.79165	3.22899	4.3424	7.45888	200.778	-1.89477	0.0117888	-1.5769	0.0108871
P85037-1	FOXK1	0	8.33098	9.99705	8.87595	3.90668	1.78754	0.00751894	0.739731	2.47737	0.235516	200.699	-2.25435	0.0105995	-2.97806	0.00449981
Q6P3W7	SCYL2	0	6.72367	3.60507	10.4273	4.5275	1.8614	0	2.79255	2.25141	3.93585	200.667	-1.69989	0.155768	-1.20878	0.182296
Q14642	INPP5A	0	12.5465	11.7711	11.1102	0	1.81789	0	0.298375	1.88392	0	200.526	-4.28455	0.00100989	-4.02096	0.00169022
P07339	CTSD	0	10.1781	9.64378	8.63357	0	1.20266	2.61521	0	0.0069094	2.40271	200.478	-2.89787	0.00304216	-3.56183	0.00449895
O15226-2	NKRF	0	0	0	4.56041	0	0	0	0	0	2.2449	200.354	#NUM!	0.434308	-1.02252	0.723338
P67936	TPM4	0	50.6448	67.0114	79.5256	3.76473	7.53668	0	0	0	15.9229	200.268	-4.12495	0.00610203	-3.63035	0.012291
Q15910-2	EZH2	0	33.6356	18.9437	19.1311	0.853323	0	10.0077	0	0.994024	6.24026	199.371	-2.72302	0.0432773	-3.30926	0.0331671
Q8IWD4-1	CCDC117	0	23.5456	19.2046	22.0977	8.79215	13.6428	3.00969	12.6721	9.45357	9.57024	199.309	-1.3497	0.0309808	-1.03276	0.0100483
O75822	EIF3J	0	9.84341	9.52864	6.41204	0	0	0	0	5.10138	2.91975	199.228	#NUM!	0.00477844	-1.6846	0.0605089
Q4U2R6	MRPL51	0	28.0374	27.6761	26.0665	0	2.91282	2.83313	4.93896	0	4.49757	199.01	-3.83113	0.000500595	-3.11542	0.0019472
Q6IEG0-1	SNRNP48	0	28.8973	43.6261	35.0029	0	0	0	0	0	0.616159	198.514	#NUM!	0.00398205	-7.44717	0.0059117
O14734	ACOT8	0	12.0419	19.5213	17.9242	4.86577	10.6504	10.8038	0	9.35467	14.5623	198.265	-0.910903	0.0917194	-1.04903	0.212644
Q9BTU6	PI4K2A	0	7.39633	11.237	9.50546	1.00404	1.71967	3.70685	0	1.80153	2.42342	198.217	-2.12954	0.0140525	-2.73555	0.0127529
Q8NEW0	SLC30A7	0	3.15167	2.84831	2.26418	0	0.0887154	0	0	0	3.22098	198.005	-6.54154	0.00232692	-1.35937	0.268826
Q9P2I0	CPSF2	0	3.00631	1.12529	2.93413	0	0	0	0.0235369	0	0	197.778	#NUM!	0.0336125	-8.22977	0.0398342
Q9BYB4-1	GNB1L	0	20.6812	14.5538	15.6099	1.93181	1.24267	0	0	1.02213	5.45918	197.682	-4.00152	0.00446837	-2.97175	0.0136652
Q00325-1	SLC25A3	0	7.0616	3.00225	1.07048	0	0	0	0	1.41181	0	197.508	#NUM!	0.143648	-2.9794	0.210923
Q8NBS9-1	TXNDC5	0	14.8728	12.9088	14.2534	0.193171	0	0	0.0699738	5.90466	0	197.422	-7.76556	0.00045616	-2.81467	0.0134325
P45983-2	MAPK8	0	25.9623	26.4588	23.4197	3.59041	3.77664	2.69017	1.25175	0	2.73195	197.378	-2.91474	0.000512917	-4.25079	0.00110483
Q99807-1	COQ7	0	7.70815	7.72082	10.694	2.4227	1.32151	0.331914	0.741435	2.96518	0	197.207	-2.68005	0.00855056	-2.81715	0.0151068
O75976	CPD	0	44.2575	39.7204	35.0379	5.56684	7.2725	1.78729	0	1.26665	10.9081	197.03	-3.02448	0.00201112	-3.28918	0.00618933
Q8NC54	C5orf15	0	9.80921	16.0346	11.8595	0.457876	5.65245	1.75551	0.755029	6.23776	7.59796	197.023	-2.26102	0.0273339	-1.36964	0.0857712
P07686	HEXB	0	8.81372	8.20902	6.5594	0.621517	1.36576	0.459875	0.476595	4.04656	2.58327	196.834	-3.26852	0.00273569	-1.7305	0.0271207
O60783	MRPS14	0	13.7326	16.9597	10.8174	1.68756	0.00848414	0	0	0	0.82074	196.814	-4.61321	0.00619658	-5.66038	0.00743433
P34741	SDC2	0	15.1707	17.5422	20.1411	1.38179	8.59861	8.68249	2.75807	1.09906	6.98922	196.663	-1.50184	0.0288389	-2.2848	0.0119288
Q6Y288	B3GALTL; B3GLCT	0	4.28851	8.8301	12.0642	4.67915	12.4516	4.71838	4.43456	0	6.12124	196.462	-0.204865	0.795625	-1.2544	0.230446
Q8NBJ4	GOLM1	0	17.7137	23.1077	33.4669	0.650835	4.86721	1.48146	1.0019	3.91137	6.65185	196.329	-3.40781	0.0194863	-2.68335	0.0301941
Q6PII3	CCDC174	0	17.4062	21.9245	12.569	0	0	0	0.897916	6.44637	7.88486	196.148	#NUM!	0.0082522	-1.76889	0.0473309
Q9BVJ7	DUSP23	0	9.37568	13.9778	10.7167	0.486828	1.49323	1.37157	0	0.936662	2.19675	195.72	-3.34558	0.00578857	-3.44271	0.00952415
Q5BJD5-1	TMEM41B	0	5.04468	7.88884	7.77384	1.28276	2.93962	0	0.303393	1.84113	3.8876	195.517	-2.29401	0.0236136	-1.77941	0.0489129
P01891	HLA-A	0	41.2395	43.2805	54.7541	0	1.8842	0	0.591835	2.19881	2.13926	195.447	-6.20783	0.00215952	-4.82022	0.00355478
O60669	SLC16A7	0	14.8758	17.7391	14.2363	1.71769	4.99319	2.51627	0.9871	11.8953	0	195.261	-2.34413	0.00375914	-1.86269	0.0799582
P20340-2; P20340-1		0	1.89729	4.32193	4.36809	2.155	2.30626	0.39851	0.0331519	0	1.55434	195.01	-1.12338	0.179274	-2.73752	0.0656048
P29401-2	TKT	0	7.88981	8.44776	8.15016	0	0	0	0	2.30995	0	194.662	#NUM!	0.000155756	-3.40613	0.00454073
Q8TDP1	RNASEH2C	0	26.5691	28.8454	32.2049	8.17329	11.1433	9.88061	8.19684	17.8286	17.3232	194.359	-1.58542	0.00225977	-1.01526	0.0317853
O60264; P28370-1		0	25.3847	20.5336	18.0169	2.39901	1.19666	0	0.903083	8.11779	0	194.306	-4.15228	0.00344748	-2.82527	0.0160519
Q9NP79	VTA1	0	12.7724	11.042	9.39402	0	0	0	0	0	0	194.197	#NUM!	0.00194197	#NUM!	0.00304934
Q99814	EPAS1	0	4.03709	5.24435	6.70918	0	0	0	0.840656	0.908978	7.66485	194.194	#NUM!	0.00683694	-0.764272	0.47695
Q9Y3X0	CCDC9	0	14.9229	18.9801	21.819	0.621502	5.94368	11.3135	0	1.48472	5.49508	194.171	-1.64001	0.0450835	-2.99699	0.0115035
Q96SK2-2	TMEM209	0	52.9513	30.2109	36.7354	0.179772	1.88024	0.414378	0	4.06153	5.9742	194.134	-5.59859	0.010902	-3.57858	0.0177573
Q9HBH1	PDF	0	8.24784	15.8039	8.67463	0	0	0	0	2.759	0.438796	194.082	#NUM!	0.0223096	-3.3553	0.0403172
P29590	PML	0	3.00094	5.53386	3.21909	0.0351441	0	0.643851	0.59163	0.999918	2.00899	194.028	-4.11359	0.0228644	-1.70686	0.0729951
P30533	LRPAP1	0	20.9755	19.366	20.3779	0.696161	2.54143	0.584327	0.79479	0.872484	0.834567	193.66	-3.98979	0.000452145	-4.60109	0.000420614
Q99797	MIPEP	0	11.8065	15.342	10.7472	4.76792	0.49755	1.89369	1.36906	12.6859	4.58209	193.555	-2.40417	0.0126525	-1.02386	0.213152
O75175	CNOT3	0	18.3447	15.1331	14.9591	1.16578	2.56717	0.86626	0.176207	1.44928	0.581673	193.526	-3.39665	0.0017193	-4.45584	0.0022152
Q7Z7E8-1	UBE2Q1	0	13.3595	16.5262	19.5884	2.18297	1.65516	3.91701	0.135304	1.47481	2.52311	193.508	-2.67345	0.00595386	-3.58133	0.00676067
O75394	MRPL33	0	28.0677	29.5648	28.6565	7.12079	2.94251	0	5.27778	11.5091	6.66333	193.491	-3.10007	0.00170219	-1.87958	0.00334537
Q6UXN9	WDR82	0	20.0868	20.6868	19.1638	4.25489	4.78793	0.91615	1.35441	3.23919	0	193.47	-2.58939	0.00144948	-3.70576	0.00132065
P09001	MRPL3	0	27.0042	25.8613	26.0438	0.703824	2.3101	1.54676	0.377421	6.22179	1.11186	193.129	-4.11287	0.000180908	-3.35519	0.00250542
Q14653	IRF3	0	22.5815	19.2525	20.5085	6.25513	8.83612	2.22369	4.05838	12.697	8.98521	193.048	-1.8482	0.0066297	-1.27617	0.0255087
Q92930	RAB8B	0	5.72772	4.66179	5.76977	0	0.866963	4.28144	1.18867	5.52245	5.84012	193.019	-1.65017	0.0812395	-0.364533	0.542827
Q96D71	REPS1	0	10.7205	14.123	14.016	1.20942	2.35307	0	0.803928	0.279768	11.2644	192.978	-3.44731	0.00332025	-1.65397	0.12207
Q96T37-1	RBM15	0	13.6169	12.7209	12.0141	1.74853	6.91019	0.573745	0.8588	4.44011	7.44706	192.834	-2.05451	0.0176421	-1.58926	0.0285846
P03886	ND1	0	0.433518	0	0.933496	0.252595	2.48928	0	1.26975	0	2.83272	192.798	1.00414	0.65707	1.58546	0.425676
Q01650	SLC7A5	0	16.3057	16.5903	21.6418	0.773202	3.10261	2.68218	0.343557	3.7341	0.444923	192.788	-3.05593	0.00382409	-3.59204	0.00637354
Q12906-7	ILF3	0	7.60681	7.3303	12.5709	2.08419	2.01741	1.89668	0	3.004	1.75025	192.735	-2.19723	0.0260587	-2.53256	0.0361102
Q13325	IFIT5	0	39.1739	14.9384	11.0624	2.321	1.73729	7.1217	6.91586	9.98841	3.43191	192.309	-2.54339	0.157698	-1.68026	0.234578
Q9BUR5-1	APOO	0	8.39865	6.65653	3.47415	2.59448	4.00468	1.19771	0.480621	4.56444	6.91164	192.088	-1.24885	0.135128	-0.631992	0.472767
Q9Y383	LUC7L2	0	12.0537	10.467	14.3866	2.16398	2.46782	0.599283	0.71449	2.60444	4.22394	192.011	-2.81873	0.00416382	-2.29072	0.0109184
P02533; P08727; Q04695		0	8.75714	8.38773	7.16092	0	0	0	0.543516	5.82317	0	191.879	#NUM!	0.000844415	-1.93269	0.0654729
O00764-1	PDXK	0	14.1428	13.3504	11.1978	2.4909	0.374461	0	0	6.82253	0.22985	191.82	-3.75521	0.00244547	-2.45582	0.0280138
Q8TEH3-6	DENND1A	0	10.3861	12.3451	6.24183	2.90859	0	3.17383	6.12361	2.36863	2.00038	191.802	-2.25199	0.0367547	-1.46533	0.0863574
O15258	RER1	0	0	0.585683	0.256082	1.83437	0	0.847732	0.118592	0	0	191.312	1.67187	0.392719	-2.82741	0.307898
P35354	PTGS2	0	27.4854	1.82662	13.3387	0.272003	3.67114	4.27044	3.50762	0	7.28334	191.155	-2.37649	0.253828	-1.98275	0.310173
Q96EL2	MRPS24	0	29.6605	28.1044	26.244	7.41697	2.15922	2.98183	5.19064	11.3923	4.6068	190.997	-2.74193	0.00156232	-1.98718	0.00535344
Q15149-4; Q15149-1; Q15149-3; Q15149-8		0	12.3407	12.5623	13.3613	0.474143	1.70548	0.553385	0	3.40842	0.485943	190.921	-3.80744	0.000461817	-3.29654	0.00370314
P22061-2	PCMT1	0	9.09043	6.31114	4.59425	0	1.62481	1.34595	0	7.38529	0	190.914	-2.7508	0.0289237	-1.43697	0.272559
Q9NWK9	ZNHIT6	0	62.703	65.6789	63.6446	0.646616	3.53536	1.00358	1.68013	2.4751	7.55407	190.891	-5.21066	0.000153954	-4.03558	0.000614928
Q13888-1	GTF2H2; GTF2H2C	0	12.5246	14.9082	19.5526	6.61649	5.00072	3.03789	3.69962	7.71254	5.83143	190.478	-1.68081	0.0195583	-1.44615	0.0315808
P63241-2	EIF5A	0	7.7118	10.5848	8.99081	1.53445	2.43882	0	0.428418	6.64284	0	190.38	-2.77984	0.00627636	-1.94819	0.0757196
Q9Y5A7	NUB1	0	10.7085	11.8514	10.005	0	0	0	0	0	4.27155	190.003	#NUM!	0.000592637	-2.93049	0.0118632
Q9BQE5	APOL2	0	28.0362	28.3358	25.9938	0	3.01909	2.71581	0	9.22268	5.85621	189.961	-3.8442	0.000541689	-2.44951	0.00645437
P18621-3	RPL17-C18ORF32; RPL17	0	29.7747	33.795	28.4109	0	1.393	0	0.149234	1.75887	0	189.945	-6.04506	0.000731444	-5.59112	0.0013535
P62857	RPS28	0	34.9941	43.8883	42.91	0.744416	0.431637	0.350438	0	7.84605	0	189.778	-6.31806	0.00119876	-3.95631	0.00405805
Q68BL7-1	OLFML2A	0	40.5118	36.6298	27.9166	3.9519	0.0822065	0.736978	1.09674	3.42403	0.90389	189.748	-4.46073	0.00380381	-4.27551	0.00541938
Q14152	EIF3A	0	10.8735	14.2176	13.1425	0.691381	2.4484	0.771447	0	1.58232	1.52468	189.563	-3.28915	0.00252245	-3.62124	0.00358824
O96011-1	LOC101060567; PEX11B	0	1.91094	3.01293	5.10074	2.09951	2.84985	0.549867	1.0822	5.78984	0	188.505	-0.866246	0.318605	-0.544736	0.6815
Q9UKF6	CPSF3	0	22.2199	17.2423	13.8294	0	0.9676	0.744907	0	4.08476	0	188.357	-4.95973	0.00651687	-3.70558	0.0135155
Q8TAA9	VANGL1	0	12.1256	24.1968	44.7362	4.6102	21.4264	10.4915	34.6758	26.9414	2.88562	188.351	-1.14996	0.29375	-0.329603	0.750285
P62258-1	YWHAE	0	10.7526	12.6964	11.664	0	0	0	0	6.15928	0	188.286	#NUM!	0.000562901	-2.51117	0.025672
Q96ES7	CCDC101; SGF29	0	23.1927	32.6957	25.9706	30.3126	8.87302	0	18.2988	8.08079	0	188.109	-1.06281	0.258303	-1.63372	0.0671659
P07099	EPHX1	0	7.16202	8.56012	11.555	1.36264	4.87508	1.74584	0	2.38664	0	188.029	-1.77259	0.0349759	-3.51464	0.016045
Q9Y3C6	PPIL1	0	0	4.97846	0.618168	0	0	0	0	0.998941	0	187.988	#NUM!	0.359461	-2.48609	0.459099
O95218-1	ZRANB2	0	47.4169	50.7631	46.0403	2.46649	4.64623	0	0	0.95682	0	187.804	-4.34173	0.000469535	-7.23581	0.000553803
Q86U90	YRDC	0	45.2444	40.7492	38.5808	0	1.38755	3.05816	0	2.88244	5.50736	187.795	-4.80845	0.000664952	-3.89223	0.00169718
Q9BV79	MECR	0	14.3028	8.89636	7.18848	2.14185	3.40843	0.966906	2.09426	0.343372	4.54728	187.24	-2.22117	0.0418447	-2.12117	0.0633293
O15260-1	SURF4	0	5.27045	8.85306	4.96827	1.31839	2.73564	0	0.535273	3.49954	4.5639	187.225	-2.23552	0.0461919	-1.15076	0.168935
Q9Y3B2	EXOSC1	0	18.4097	19.2051	7.90555	4.61263	14.5774	10.1516	0.817682	12.1643	6.07624	187.07	-0.633562	0.369856	-1.2561	0.205804
P13010	XRCC5	0	10.8789	10.8974	9.89395	0.170076	0	0	0	4.68393	0	186.795	-7.54081	0.000305133	-2.75734	0.0148578
Q9Y546	LRRC42	0	37.6494	31.9278	37.4525	0.969347	9.49359	0	0	0	6.83386	186.79	-3.35465	0.00327399	-3.96917	0.00304493
Q9H2D1	SLC25A32	0	41.4723	29.1714	40.441	4.54171	1.2084	2.62929	2.16428	1.5772	3.46744	186.608	-3.72867	0.00392033	-3.94573	0.00542067
Q13485	SMAD4	0	18.2804	29.9706	15.871	7.18801	6.09631	6.50473	1.8917	8.61826	10.6179	186.554	-1.69612	0.046521	-1.60167	0.0828438
P04075-2	ALDOA	0	14.5602	11.3236	14.2464	0.0385129	1.24076	0	0	6.89794	0	186.528	-4.97129	0.00179918	-2.54045	0.0278847
Q5K4L6-1	SLC27A3	0	10.8067	9.63842	13.099	5.9837	3.31602	0	1.35026	4.46995	8.48871	186.511	-1.8508	0.0293582	-1.22915	0.0848731
P27361-1	MAPK3	0	8.81025	5.92535	7.24066	1.65906	1.93791	0	0	2.44265	3.77137	186.211	-2.61109	0.0100711	-1.82235	0.040196
P08238	HSP90AB1	0	33.0246	36.2282	29.9729	0	1.48914	0	0	8.82748	0	185.994	-6.05816	0.000792982	-3.49064	0.00541654
Q6PJ69	TRIM65	0	19.1305	16.4013	19.527	2.16039	6.63602	5.32422	4.4128	1.76115	6.73119	185.977	-1.96317	0.00417261	-2.09303	0.00640976
Q13416	ORC2	0	12.3681	14.3204	15.3694	0	0.517955	0	0	2.60254	0.367358	185.902	-6.34341	0.000991524	-3.82389	0.00330424
P61313-1	RPL15	0	44.2369	56.0224	55.228	0	1.113	0	2.29323	2.10788	0	185.84	-7.1262	0.0013202	-5.14279	0.00235492
Q9UMZ2-1	SYNRG	0	21.6873	21.3389	25.4229	14.4641	10.416	1.80235	4.11142	5.16506	2.67447	185.837	-1.35914	0.0420292	-2.51791	0.00252535
Q9BZL1	UBL5	0	89.1778	105.893	84.8765	0	3.18419	1.55381	1.44236	4.16451	4.63165	185.777	-5.88473	0.00119884	-4.77308	0.00201857
Q13423	NNT	0	3.63967	5.11444	3.48613	0.948923	0.859083	0.349983	0.203939	4.01375	2.12719	185.648	-2.50387	0.00943666	-0.947968	0.245017
Q0JRZ9-1	FCHO2	0	3.96832	5.42953	1.83297	0	0	0	0	0.602619	0	185.529	#NUM!	0.0399483	-4.22007	0.0556607
Q9UEY8-1	ADD3	0	4.18427	5.30742	9.93243	0.417451	2.56381	2.4483	1.97974	4.24998	0.699037	185.485	-1.83894	0.101213	-1.48718	0.16528
Q93034	CUL5	0	11.728	8.43449	6.22252	0.671047	3.2642	1.86011	1.71192	2.16701	5.52895	185.419	-2.18675	0.032323	-1.48778	0.0820259
Q9NZB2-6	FAM120A	0	5.33959	6.08416	10.4435	1.29209	1.72716	0.941724	0	2.61461	1.36855	185.176	-2.46484	0.0361974	-2.45678	0.0535833
Q15020	SART3	0	3.34905	4.10503	4.35166	0.65478	0.30286	0	0	0.842439	2.14992	184.887	-3.62386	0.00245918	-1.98013	0.0307704
Q9GZT3-1	SLIRP	0	12.6147	17.1384	1.80718	1.20525	0.916112	0.181843	0	3.99837	2.37262	184.818	-3.7764	0.138394	-2.30852	0.207797
Q9HAU0-4	PLEKHA5	0	7.67668	6.02479	6.47345	1.66507	3.57156	1.03617	0.134835	5.0152	2.79458	184.635	-1.68538	0.015385	-1.34451	0.0889498
O43504	LAMTOR5	0	13.6066	9.69888	7.53692	0.989332	3.25682	3.09748	2.37135	5.51057	5.51503	184.45	-2.07035	0.0283161	-1.20301	0.0825004
Q9H6K4	OPA3	0	2.46181	5.89737	4.79822	0	0	0.224205	0	0	1.20415	184.349	-5.87491	0.0255219	-3.44979	0.044081
Q9UJY1	HSPB8	0	37.7471	41.6217	42.5036	0	0	0	0	1.99832	1.3137	183.931	#NUM!	0.000366564	-5.20151	0.000777414
P62942	FKBP1A	0	11.1542	9.83767	12.0193	3.29469	7.8486	4.99113	0.88773	1.75268	6.3056	183.868	-1.03281	0.0337884	-1.88364	0.0267918
Q9UKX5-2	ITGA11	0	5.05833	7.80647	7.40984	0.583961	0.622177	0.764821	0	1.21165	0.148923	183.793	-3.36271	0.00627853	-3.89739	0.00995061
Q9BYN0	SRXN1	0	32.707	32.4075	32.1635	5.90548	1.58579	2.01103	2.66068	3.19404	4.67948	183.779	-3.35577	0.000544439	-3.20703	0.000299506
P50914	RPL14	0	18.7323	23.5851	30.7755	1.14209	0	0.798825	1.23063	3.52806	0.174326	183.701	-5.23492	0.00721442	-3.88919	0.0116395
Q8WUW1-2	BRK1	0	19.2345	25.5874	30.3072	7.84974	4.65676	0.982454	1.87322	0	7.45758	183.695	-2.47759	0.0128041	-3.0093	0.0150804
Q8N4T8	CBR4	0	15.9559	14.4559	11.2726	4.85513	0.587911	1.66148	3.7515	5.67102	2.32079	183.622	-2.5527	0.00934222	-1.82767	0.013296
O00159-3	MYO1C	0	8.90777	14.5388	13.6734	0.170076	0.603525	0	0.00449448	1.32285	0.388749	183.573	-5.58446	0.00686312	-4.435	0.0104311
P52298-1	NCBP2	0	30.8501	15.1438	17.9598	2.30932	5.34534	4.61948	2.0828	2.52644	0.695703	183.513	-2.38141	0.0426663	-3.59162	0.035048
Q9H330-2	TMEM245	0	8.17288	10.2315	7.26721	1.91781	2.71908	1.83316	0.628601	3.35885	2.63386	183.473	-1.98832	0.00667793	-1.95498	0.017234
O43516-3	WIPF1	0	15.2891	10.8778	7.35277	0.743854	0	0	0	0	4.54743	183.156	-5.49385	0.0188586	-2.88189	0.0489003
Q9Y3C8	UFC1	0	19.6168	22.151	15.2042	1.16801	0.657211	0	2.4574	3.70238	3.9852	183.101	-4.96411	0.00337453	-2.48949	0.00761789
O95433	AHSA1	0	10.4504	13.2166	15.2295	0.731563	0	0	0	2.00136	0	182.939	-5.73252	0.00329383	-4.28059	0.00650279
Q15555	MAPRE2	0	16.3427	19.5856	18.7971	0	10.3977	1.11875	5.17915	26.0275	7.01007	182.927	-2.24852	0.026347	-0.518004	0.524391
Q9BW91-1	NUDT9	0	11.7339	10.2502	11.8814	0.595083	0.71217	1.96907	0	8.66767	4.78099	182.74	-3.36967	0.00104672	-1.33235	0.0944347
P28070	PSMB4	0	13.0588	11.785	8.79723	0.108604	0	0.699027	0	5.23951	0	182.324	-5.38038	0.00380917	-2.68272	0.0279425
Q9NWZ3-1	IRAK4	0	0	8.28445	22.9197	7.69869	23.5093	18.3086	0	0	0	182.224	0.666175	0.545191	#NUM!	0.260943
Q96CN9	GCC1	0	15.76	13.7503	15.985	4.7592	3.16708	5.61415	1.28753	7.21657	2.96633	182.156	-1.74844	0.00225336	-1.9878	0.0130413
Q9NWH9-1	SLTM	0	10.6382	11.5219	11.2464	1.55089	1.80692	1.58073	0.379326	1.5212	3.48423	181.961	-2.75798	0.000262368	-2.63318	0.00404264
Q02218	OGDH	0	8.19352	7.74647	10.0486	0.420076	2.15783	1.74718	0.31019	1.97258	0.881483	181.894	-2.58708	0.00422295	-3.03794	0.00522123
Q5TDH0-3	DDI2	0	13.655	15.5704	10.6108	0	0.439151	2.44345	0.732746	6.39405	5.79677	181.616	-3.78864	0.00524839	-1.62408	0.037847
Q9NR12-1	PDLIM7	0	12.3962	11.2744	13.0932	1.45047	2.76413	0.256851	0	3.84218	0.358899	181.597	-3.03947	0.00171485	-3.12945	0.00630122
Q86WC4	OSTM1	0	10.8254	7.94665	6.32293	3.91961	3.75762	0	0	0	1.0655	181.584	-1.70874	0.0553038	-4.5578	0.0135243
P11234-2	RALB	0	7.06087	8.64686	8.68887	6.97894	3.40437	5.55766	2.02242	2.6685	3.09215	181.356	-0.613941	0.106618	-1.64827	0.00513563
Q86SZ2	TRAPPC6B	0	15.5022	17.0028	17.8103	13.4789	9.47106	17.2176	0	12.8033	12.3762	181.278	-0.324964	0.27479	-0.998746	0.175792
O60613-1	SEP15; SELENOF	0	9.2536	12.1578	13.6606	4.80786	7.72799	3.3036	4.07007	5.79894	12.6622	180.721	-1.1468	0.042754	-0.638396	0.29483
Q9GZQ3	COMMD5	0	8.62806	13.6358	10.7395	1.34067	0.121992	0.867144	0.556399	0	1.40511	180.674	-3.82433	0.006962	-4.07258	0.00946466
Q53EU6	AGPAT9; GPAT3	0	27.7548	30.247	26.7055	0	6.37299	0	1.42812	18.4236	0	180.284	-3.73244	0.0020523	-2.09323	0.0458939
P05198	EIF2S1	0	16.3265	16.8515	18.221	0	1.97118	2.44834	0	4.4691	2.34174	180.091	-3.53978	0.000854449	-2.91584	0.00356804
Q9HC52	CBX8	0	14.3015	18.8661	11.8526	6.29951	0	0.998267	3.63019	5.18643	1.10539	180.015	-2.62504	0.0225654	-2.18187	0.0208513
P21333	FLNA	0	11.736	11.3258	10.3524	0.076783	1.60045	0.558689	0.0428606	3.84035	0	179.908	-3.90152	0.000813717	-3.10514	0.00795586
O75330-3	HMMR	0	102.554	89.2573	92.781	0	7.20814	0	0	7.20998	4.31658	179.649	-5.30313	0.000610675	-4.62586	0.00104097
Q14247-1	CTTN	0	7.04195	8.23947	6.82963	0.185402	0	0.816853	0.553178	5.83887	1.10249	179.435	-4.46345	0.00122662	-1.56086	0.0832421
P42167	TMPO	0	0.202115	0.223796	0.64839	2.02247	1.42704	0	0.307279	0	0.858858	179.339	1.683	0.326523	0.118339	0.940395
Q9Y6K1	DNMT3A	0	21.3911	33.8135	67.7664	1.39396	47.3517	28.3814	28.894	29.6837	25.5167	179.24	-0.673008	0.52126	-0.548237	0.470205
Q6UW63	KDELC1	0	19.453	16.9704	15.2424	0	0	0.706993	1.86612	9.21489	4.80184	179.037	-6.19137	0.00128884	-1.70174	0.0216547
O95059	RPP14	0	7.34995	7.75661	5.52504	9.77977	3.63124	6.16665	4.1415	2.39497	5.55258	179.02	-0.0756472	0.887535	-0.771155	0.108646
Q9NRY5	FAM114A2	0	15.5802	11.8194	8.5799	4.81168	0	0	0	0	0	178.938	-2.90256	0.0293811	#NUM!	0.013215
Q4G0N4	NADK2; NADKD1	0	3.80823	4.839	5.76093	0.916495	1.63256	0.813326	1.99331	0.279424	0.637847	178.81	-2.09933	0.0101068	-2.30751	0.0202002
Q96HC4	PDLIM5	0	6.38502	7.19078	5.18684	0	0.310393	0	0	2.65188	0	178.766	-5.91763	0.00232457	-2.82278	0.0193517
Q9UGI8	TES	0	13.772	11.6813	12.5167	0	0.790645	0.789547	0	6.17661	3.64753	178.395	-4.58669	0.000694875	-1.95046	0.0205282
O95881	TXNDC12	0	9.64093	9.59501	9.12407	4.36398	3.46994	0.581228	2.66766	9.44192	5.08259	178.297	-1.7528	0.0109296	-0.722105	0.192395
Q9BRX2	PELO	0	21.0696	17.327	17.6424	0	0.667594	0.198739	0	2.94111	1.69321	178.213	-6.01537	0.00102542	-3.596	0.00289205
Q5U5X0	LYRM7	0	25.2652	13.6171	2.5042	0.672686	7.71388	0	0	21.6826	0.806968	178.165	-2.30301	0.243255	-0.879906	0.610451
P38398-7	BRCA1	0	22.6064	20.7274	12.1176	8.93897	4.70043	0.84558	1.89288	0	12.2596	178.147	-1.93667	0.0451868	-1.97017	0.0868653
O14732-1	IMPA2	0	15.6786	6.44134	5.26865	1.25693	2.57317	3.89005	5.32211	3.3521	1.53383	178.072	-1.82687	0.167915	-1.42387	0.236936
Q9NUU6	FAM105A	0	4.27469	4.52578	3.39249	1.89915	0.57054	0.44306	0.289921	4.11212	0	177.998	-2.06559	0.013505	-1.4698	0.188093
Q8WY22	BRI3BP	0	7.51777	5.49478	5.17401	2.07391	1.6357	2.20074	1.13221	0.590832	0	177.958	-1.62155	0.0128914	-3.39984	0.0095542
O43809	NUDT21	0	5.9866	6.55534	7.44832	2.60701	3.92957	0	0	1.04048	0	177.924	-1.61269	0.0381377	-4.26397	0.00296248
Q9Y2U5	MAP3K2	0	12.8277	13.4446	10.1819	0.899757	1.50201	2.1747	2.33135	0.943267	4.49847	177.897	-2.99378	0.0025488	-2.22953	0.0101641
P54760	EPHB4	0	2.59461	0	0.749223	0	1.13655	2.2321	0	1.4714	0.469459	177.766	0.0106648	1.001	-0.784808	0.678773
Q9GZP4	PITHD1	0	11.8297	14.3767	12.1625	0	0.168874	0	0.659739	3.08507	1.93049	177.587	-7.82785	0.000942579	-2.75717	0.00377884
Q9BQ04; Q9BWF3-3		0	27.695	34.8678	30.0224	2.31961	1.78212	0.275407	2.32491	4.90605	3.37216	177.473	-4.40272	0.00134385	-3.12629	0.00263206
P30049	ATP5D	0	21.2975	16.7248	8.80849	0.990273	4.79167	1.24806	0	28.0929	3.50333	177.421	-2.73586	0.0444552	-0.567703	0.677347
Q15043	SLC39A14	0	19.5617	19.3709	17.6434	3.98179	3.47239	1.50046	0	0	4.26287	177.402	-2.65948	0.000890946	-3.73029	0.00306542
Q9UBW8	COPS7A	0	12.7695	15.3645	9.4717	0.993293	6.32296	3.27972	2.44374	7.54663	6.29529	177.334	-1.82743	0.0316992	-1.20735	0.0663433
Q9UHQ9	CYB5R1	0	0	2.58989	0	0.697845	0	0	0.658794	0.329397	0	177.274	-1.89191	0.568084	-1.39003	0.637567
P78310-1	CXADR	0	13.5315	11.0694	1.9355	0	0	0	0	2.81066	0	177.253	#NUM!	0.0974116	-3.23899	0.145828
O95905-3	ECD	0	31.727	31.7019	28.5114	0	0	0	0	2.12009	5.25769	177.229	#NUM!	0.000347187	-3.63944	0.00172729
P23528	CFL1	0	35.6798	32.4579	32.4254	0	0	0	0	1.79757	0.534987	177.035	#NUM!	0.000309078	-5.43004	0.000720565
Q7Z6E9	RBBP6	0	11.875	6.66099	7.12064	3.81885	5.16865	7.28763	0	4.10254	2.06439	176.729	-0.656661	0.234486	-2.05671	0.0626104
P84085	ARF5	0	6.09385	3.81489	5.16738	0.893293	2.04468	0.0313521	0	5.0953	0.87625	176.649	-2.34406	0.0206562	-1.33609	0.209918
Q13769	THOC5	0	15.6438	10.2262	8.91856	1.02379	2.2973	1.07545	0.36217	4.59316	1.28975	176.595	-2.98417	0.0179027	-2.47782	0.0371726
P49411	TUFM	0	5.74219	7.13718	6.96822	0	0.0101296	0.412263	0	2.83333	0	176.329	-5.55424	0.00120897	-2.80839	0.0160879
Q92696	RABGGTA	0	8.75859	13.527	9.7766	0	3.21473	1.35305	0.102723	5.89017	2.75936	176.257	-2.81131	0.0137058	-1.87315	0.0488907
Q9Y2G5	POFUT2	0	8.39155	4.52275	6.46562	3.77819	3.81906	1.76521	6.21894	2.74752	10.7401	176.172	-1.0496	0.0933763	0.0241097	0.978935
O60671-1	RAD1	0	16.5745	16.1031	17.4889	0	0	0	0	0.0604729	0	176.025	#NUM!	0.000198345	-9.69622	0.000415397
P00918	CA2	0	1.94932	0.649998	3.74808	2.11745	0.475396	0	0	3.13704	0	175.991	-1.29163	0.380322	-1.01676	0.544082
Q8NBZ0	INO80E	0	43.4704	45.7652	41.9453	0	1.07028	3.24	0	2.01669	1.63213	175.763	-4.92763	0.000348108	-5.16798	0.000587489
P62837	UBE2D2	0	0	0.897379	0	6.9349	0	0	8.53941	0	0	175.713	2.95009	0.487207	3.25035	0.489214
Q8ND76	CCNY	0	9.95656	10.3012	9.48954	8.18586	5.12652	2.23124	2.6589	3.93037	4.13425	175.615	-0.936435	0.0796667	-1.47198	0.00262473
Q7Z4F1	LRP10	0	29.824	32.3727	28.3679	3.77654	3.28859	4.50255	0	2.63646	1.04879	175.464	-2.96885	0.000522254	-4.61911	0.00100995
P51798-1	CLCN7	0	7.70342	8.12181	5.15255	1.5715	2.89077	0	1.37084	0	4.81534	175.335	-2.23301	0.0228859	-1.76174	0.0780928
Q16891	IMMT	0	6.20537	7.63401	5.21662	0.792337	0.845299	0	0	4.33153	0	175.253	-3.54056	0.00498831	-2.1373	0.0684843
Q96IU4	ABHD14B	0	7.34349	2.53919	4.6266	0.887314	2.54293	0.982354	1.66088	4.28327	0.759333	174.937	-1.71728	0.123179	-1.11399	0.277626
P43243	MATR3	0	21.8777	19.087	18.2701	1.73038	1.32817	0	0	4.99627	0	174.799	-4.27553	0.00099159	-3.56752	0.00493326
Q02543	RPL18A	0	36.7623	39.8325	36.0663	0	0.645981	0.188879	0.381399	1.56787	0	174.79	-7.07624	0.000295146	-5.85291	0.000619889
O14773	TPP1	0	6.24692	3.72632	0.96149	0	0	0	0	2.09598	5.28979	174.593	#NUM!	0.108996	-0.566097	0.668817
Q96ET8-1	FAM18B2; TVP23C; FAM18B2-CDRT4; TVP23C-CDRT4	0	14.8569	19.5542	9.11299	10.4246	3.46617	5.06617	5.15739	5.55382	15.3478	174.552	-1.19909	0.127056	-0.740033	0.336233
Q9C0C9	UBE2O	0	18.4238	21.2703	22.8786	2.18097	2.68971	1.72945	1.56967	3.70368	3.01349	174.13	-3.24497	0.00122144	-2.91664	0.00255755
O95299	NDUFA10	0	22.5934	26.2168	21.782	0	1.07738	0	1.69534	0	2.16199	174.102	-6.03391	0.000877714	-4.19384	0.0018268
P62913	RPL11	0	20.158	20.5764	11.4077	0	0.642072	2.11733	1.16603	4.83732	2.71661	174.041	-4.24002	0.0131789	-2.58006	0.0252867
Q15382	RHEB	0	9.13609	10.1319	9.98536	0.7	0.577049	0	1.92471	2.04522	0.0260811	173.899	-4.51771	0.000433886	-2.87197	0.00289658
Q9BZZ5-4; Q9BZZ5-2		0	10.0668	10.4028	12.0001	1.47296	3.17329	0.666845	0.0250535	0	1.05167	173.701	-2.61147	0.00284108	-4.91437	0.00172723
Q92544	TM9SF4	0	4.89969	5.78228	5.60184	0	0.0388	0	0.283882	1.72652	0	173.606	-8.71317	0.000595054	-3.01788	0.00658251
P12004	PCNA	0	9.21231	8.61423	6.13149	0.638862	2.88605	1.31155	0.140378	0.793792	2.16475	173.496	-2.30848	0.0123421	-2.95067	0.0117076
Q9NTJ5	SACM1L	0	7.03876	6.37331	6.00883	1.60275	0.548819	0	0	3.54772	0.219452	173.42	-3.17415	0.00237661	-2.36606	0.0278824
Q13642-4	FHL1	0	14.807	12.2595	11.0097	4.04877	11.2044	5.28588	3.95636	10.4627	7.37329	173.409	-0.89052	0.11168	-0.805064	0.109303
Q9UI43	FTSJ2; MRM2	0	17.533	19.7938	15.0045	6.40067	4.24639	4.34945	0	1.7151	7.02177	173.39	-1.80305	0.00450422	-2.58249	0.0141888
P09497-2	CLTB	0	9.63529	5.98408	5.87887	0	0.270607	1.03574	0	9.36943	0	173.21	-4.04061	0.0139652	-1.19819	0.367298
Q9HD45	TM9SF3	0	11.0794	2.53012	7.55211	1.71804	0.891135	0.189763	0.167753	0	2.66227	173.206	-2.9185	0.104765	-2.90256	0.125801
Q9NVS9	PNPO	0	5.2871	4.48839	1.28704	0	1.30791	0.245404	0	5.36111	0	173.205	-2.83226	0.101343	-1.04508	0.494682
P40926	MDH2	0	10.0386	13.0452	12.2581	0	0	0	0	7.09998	2.18159	173.194	#NUM!	0.00141687	-1.92894	0.0400769
Q13490-1	BIRC2	0	20.1256	24.0787	18.3792	12.0059	20.9119	13.5274	7.8001	9.44868	10.1866	173.059	-0.43025	0.219722	-1.18975	0.0109499
Q8N9Q2	SREK1IP1	0	11.2398	17.0383	19.0217	0	9.35149	6.11301	1.50858	10.6536	0	172.863	-1.61287	0.0660728	-1.95943	0.0785713
O43264	ZW10	0	8.38364	9.47302	8.71119	0.774385	0	0	0	0.274719	3.58734	172.841	-5.10049	0.000563309	-2.78224	0.011325
Q9HC07	TMEM165	0	4.51901	5.58802	0.121612	0	1.05602	0	0	5.03102	0	172.815	-3.2759	0.194501	-1.02369	0.567622
Q9BY77	POLDIP3	0	12.9685	16.7819	12.5671	0.78085	0.89527	0	0	6.55514	3.34626	172.585	-4.65806	0.00259827	-2.09555	0.0240782
P61225	RAP2B	0	17.334	20.8784	16.0792	3.36947	5.77477	0.914802	2.53879	7.0506	0.557856	172.384	-2.43224	0.00569677	-2.41964	0.0121426
Q96BW5-1	PTER	0	12.633	12.844	7.35905	7.60668	0.449062	0	0.0809839	5.02753	1.81358	172.372	-2.02719	0.0810316	-2.246	0.0415752
Q96FJ0	STAMBPL1	0	8.35836	8.40815	6.58048	0	0	0	0	0.940578	0	172.107	#NUM!	0.00144289	-4.63355	0.00321424
O14579-1	COPE	0	7.72362	12.7541	8.72925	0.687557	0	3.88345	0	3.02245	2.51093	172.08	-2.67573	0.0259417	-2.40008	0.02802
Q6P161	MRPL54	0	16.0507	9.62973	11.5773	0	0	0	0	2.38798	0	172.058	#NUM!	0.00785081	-3.96368	0.0148404
Q6UX71-1	PLXDC2	0	20.4797	19.6716	18.0743	2.50285	3.88085	2.37152	0.729788	1.71909	2.6517	172.041	-2.73344	0.000630241	-3.51292	0.00107482
Q99729-3	HNRNPAB	0	11.7544	10.6073	9.23583	2.16123	1.44463	0	0.662913	3.1625	1.89036	172	-3.13139	0.00274144	-2.46679	0.00579449
O75150	RNF40	0	20.3954	19.3229	19.5116	0	2.30147	0	0	0.318606	0.714031	171.821	-4.6857	0.000487706	-5.84192	0.000246443
Q9P2B4	CTTNBP2NL	0	22.012	20.4577	22.7848	3.6031	3.42401	2.36491	0.714537	6.72654	5.6638	171.532	-2.79657	0.000461983	-2.31597	0.00533427
Q7Z4H8	KDELC2	0	4.54157	3.3117	3.73319	4.62439	0.707234	0	0.978337	3.00949	4.52811	171.25	-1.11979	0.286909	-0.444202	0.466884
Q8WUA7	TBC1D22A	0	7.91073	11.9895	10.9693	0	0	1.02912	1.35874	0.312924	3.28853	171.192	-4.9067	0.00480162	-2.63772	0.0142424
Q969H6	POP5	0	4.97891	10.5399	7.30567	1.54686	0	0	0	0	4.35917	171.085	-3.88317	0.026359	-2.38846	0.081381
P47985	UQCRFS1	0	2.23758	4.36733	2.31876	0.106935	0.432166	1.27607	0	2.32374	1.44979	171.022	-2.29753	0.0609829	-1.24172	0.212385
O60220	TIMM8A	0	6.52919	1.71588	2.91886	0	6.21607	3.17338	0.342631	4.75287	5.91091	170.775	-0.249731	0.83955	-0.0205013	0.991492
Q9NV88-1	INTS9	0	15.9352	12.618	12.0663	0.154294	0.454692	0	0	0.88406	1.67336	170.712	-6.05962	0.00206795	-3.98941	0.00417925
P40121	CAPG	0	5.77911	1.02154	5.27448	0.138027	4.36367	1.4616	0.587631	1.78596	1.55967	170.701	-1.01786	0.41855	-1.61824	0.215744
Q9BWJ5	SF3B5	0	2.51347	2.64678	6.49095	0	2.40196	0	0	1.5005	0	170.478	-2.2782	0.156726	-2.95697	0.115089
Q9Y3E7	CHMP3; RNF103-CHMP3	0	13.8425	8.73052	9.23244	0	0	0	0	0	0	170.389	#NUM!	0.00789329	#NUM!	0.0106349
Q9BUL8	PDCD10	0	12.783	12.2058	13.3165	1.7	0	0	0	0	0	170.29	-4.49394	0.000664942	#NUM!	0.000450719
Q9UKS6	PACSIN3	0	7.37887	7.6238	7.40742	0	1.69498	0.760364	1.45555	4.14566	0.224251	170.285	-3.19015	0.00133131	-1.9437	0.0227263
O60239	SH3BP5	0	72.4169	67.4925	63.7935	2.14807	4.85284	0	0	8.76562	0.63641	170.113	-4.86278	0.000483681	-4.43735	0.00139369
Q00653-1	NFKB2	0	8.3609	4.92942	7.94862	0	0.481241	0	0	4.22187	1.35329	170.057	-5.46381	0.00852977	-1.92963	0.0631236
Q92963-3	RIT1	0	18.3728	18.2927	17.0121	6.51337	2.75397	0	6.29901	5.14936	2.51674	170.009	-2.53409	0.00510656	-1.94249	0.00321537
O14818-1	PSMA7	0	11.8488	10.9418	10.0047	0.0272686	0.131573	0	0.415806	2.70513	0	169.995	-7.68976	0.000582355	-3.39344	0.00400385
Q92542-1	NCSTN	0	17.6043	16.8097	16.8918	0	0.655013	0	0.250066	3.96228	0.281795	169.954	-6.29146	0.000151353	-3.51301	0.00256468
Q9UBU6	FAM8A1	0	32.7578	37.6816	33.5413	8.92103	8.45534	6.52764	3.8336	3.2396	9.86357	169.817	-2.12099	0.000960006	-2.61808	0.00316646
Q9H3H5-1	DPAGT1	0	2.14562	2.74954	4.35947	2.27511	3.40876	0.61341	5.80563	6.36493	0	169.812	-0.555447	0.450349	0.395148	0.723768
P23193	TCEA1	0	18.1533	17.4475	22.1676	2.46061	7.60436	2.81816	1.40904	1.16062	5.78419	169.606	-2.1648	0.0072109	-2.78977	0.00676962
P23246-1	SFPQ	0	10.9159	13.7414	13.3432	0	1.578	0	0	5.80385	0	169.511	-4.58985	0.00177251	-2.71093	0.0195618
P62263	RPS14	0	16.3024	15.7061	15.3294	0.516024	2.71648	4.91367	0.892424	5.87149	2.43284	169.408	-2.5388	0.00251677	-2.3638	0.0056972
Q7Z406-2; P35580-3; P35579-1		0	56.1326	58.4131	50.3449	0.460516	4.46544	0.400269	2.70769	0	3.48379	169.244	-4.95225	0.000631778	-4.73508	0.00103495
Q9UI95	MAD2L2	0	40.0198	39.8058	33.3623	4.98085	6.48562	2.74751	2.32401	7.39585	4.69261	169.093	-2.99334	0.00131505	-2.97333	0.00255808
P36507	MAP2K2	0	16.279	15.9779	18.0618	6.71481	8.99918	6.59217	4.52706	0.312002	8.96126	169.076	-1.17365	0.00317001	-1.86639	0.0233173
P62316	SNRPD2	0	19.711	21.0933	17.4331	0	0.638923	0	0	6.59154	0	168.566	-6.51016	0.000769253	-3.14326	0.00888523
Q8NCH0	CHST14	0	11.3594	9.20378	12.4058	0	1.318	0.927607	0	0	2.52151	168.566	-3.87593	0.00252037	-3.70875	0.00644769
Q8N357	C2orf18; SLC35F6	0	0	0	0	0	0	5.59577	0	8.69743	0	168.499	#DIV/0!	0.425825	#DIV/0!	0.445124
Q01105; Q01105-2		0	16.7172	19.9832	12.8084	0	0.639947	0	0	2.8388	4.38793	168.466	-6.27359	0.00480571	-2.77627	0.0140484
P06730-2	EIF4E	0	5.66341	6.57832	5.78555	0	0.688911	0	0	0	0	168.349	-4.70972	0.000958683	#NUM!	0.00101052
P50454	SERPINH1	0	8.32251	12.6973	8.77061	0.648801	0.963542	0	0	4.77051	0.812715	168.287	-4.20762	0.00758124	-2.41568	0.0357103
Q8TCJ2	STT3B	0	10.7865	9.17258	8.63651	3.18467	2.85943	0.47042	2.26031	3.09358	0.330921	168.117	-2.13406	0.00691816	-2.33061	0.00807067
O95825-1	CRYZL1	0	9.50712	9.64691	9.95528	1.69496	0	1.43467	1.81204	4.12876	3.89618	168.011	-3.21741	0.000935313	-1.56519	0.00556225
Q9Y2W1	THRAP3	0	11.7399	16.5313	12.1194	0.605842	0.323997	1.02427	0	4.18381	0.125228	167.88	-4.36944	0.00417469	-3.22858	0.013745
Q969X5	ERGIC1	0	4.7355	7.43384	6.36317	1.6659	0.351532	1.54278	0.29918	2.79649	2.26841	167.181	-2.38002	0.0118121	-1.78865	0.0350256
P55786	NPEPPS	0	9.23178	7.5291	7.20422	0	0.466544	0.873779	0	4.72728	2.12699	166.781	-4.16028	0.0020151	-1.80586	0.0403356
P51571	SSR4	0	10.0552	12.2497	12.59	1.98683	2.09047	0	0	9.35077	3.02538	166.735	-3.09733	0.00264302	-1.49545	0.0976582
P62424	RPL7A	0	39.0262	34.795	29.9926	1.43659	2.04659	0	0	6.57925	4.9824	166.683	-4.89745	0.00156315	-3.16658	0.00454119
P62249	RPS16	0	23.0824	14.1694	14.5407	0	0.28677	0	0	1.8461	0.942585	166.226	-7.49671	0.0103205	-4.21509	0.0156201
Q5T9L3-2	WLS	0	15.9663	15.6374	19.4784	2.14856	3.82578	2.3901	0	0	5.69055	166.06	-2.61048	0.00220341	-3.16618	0.0099897
Q15796-1	SMAD2	0	13.5164	13.1512	15.7099	0.336115	3.63029	1.47394	3.89872	0	3.11177	165.79	-2.96153	0.00264227	-2.59571	0.00609374
P25205-2	MCM3	0	11.9519	12.3868	11.3685	0.502853	1.16587	0.298356	0	2.73101	0	165.528	-4.18209	0.000353855	-3.70871	0.00297915
Q9H6F5	CCDC86	0	59.6777	67.5403	65.8555	5.12927	5.07119	0	1.05582	0	4.25452	165.464	-4.24244	0.000563927	-5.1842	0.000831948
P48730-1	CSNK1D	0	33.9162	35.074	36.5532	1.50155	4.63142	1.65663	3.62282	3.10969	8.0011	165.391	-3.76014	0.000409633	-2.84065	0.00134965
P28074-1	PSMB5	0	11.6274	9.24656	9.52647	1.70918	0.902948	0.432478	0.233607	3.6531	0.443364	165.19	-3.31976	0.00210698	-2.81163	0.0106947
P62633-1; P62633-6; P62633-4		0	138.841	142.68	119.061	0.431214	4.46324	0.736531	0	2.16772	2.0387	165.14	-6.15257	0.000762595	-6.57336	0.00128268
Q8TAF3-1	WDR48	0	4.63817	8.97246	9.74415	4.53681	4.04622	3.60631	1.29381	3.56174	6.92035	165.064	-0.938098	0.117597	-0.987882	0.227626
P33552	CKS2	0	46.7775	54.0394	42.9629	1.58337	0.020589	0	0.0149891	4.75185	0	164.973	-6.48608	0.00115446	-4.91468	0.0024369
P30040-1	ERP29	0	9.75018	5.94614	8.47495	0.569241	0.225846	0.120492	0.0467926	3.28896	1.46656	164.889	-4.72246	0.00686613	-2.33149	0.0274685
Q9ULI3	HEG1	0	12.0645	21.8314	18.9989	14.1301	12.8359	12.1171	15.1321	10.1471	12.6771	164.871	-0.436578	0.246311	-0.478785	0.264785
Q9BWH2	FUNDC2	0	19.7386	18.8772	18.0354	0.0310925	2.00409	2.20162	1.23215	2.17055	0	164.84	-3.74106	0.000569105	-4.05736	0.000891068
Q8WUX9	CHMP7	0	14.4729	14.7433	16.3954	1.68061	2.12908	2.05558	0	0.892814	1.96359	164.434	-2.95913	0.000522434	-3.99713	0.00139245
Q15742-1	NAB2	0	15.943	14.9544	15.5465	9.00404	6.11357	2.25155	0	2.58952	4.27781	164.359	-1.41896	0.0171757	-2.75767	0.00369956
P31641	SLC6A6	0	6.27895	11.1394	7.18125	0.37654	0	2.15266	7.31844	2.40987	5.1888	164.299	-3.28189	0.0215559	-0.72167	0.257285
Q5BJH7	YIF1B	0	4.58268	8.88034	16.551	5.75979	5.88151	4.78366	6.2171	0	10.7467	164.274	-0.869745	0.324767	-0.823173	0.471324
Q9NX63	CHCHD3	0	17.3555	19.2273	14.4501	1.16243	2.61873	0.0829921	0	2.23632	0	163.946	-3.7232	0.0025297	-4.51223	0.00372083
Q9Y3C1	NOP16	0	26.8079	25.8795	16.3211	0	1.27909	2.27357	0.708854	4.31748	2.16269	163.823	-4.2798	0.00830198	-3.26291	0.0135689
Q86U86-1	PBRM1	0	16.4	11.5741	14.4271	3.08707	1.40255	2.98493	0.633357	0	2.29638	163.75	-2.50405	0.00492811	-3.85526	0.00576637
Q15599; Q15599-3		0	44.907	48.3894	42.9244	0	4.91487	1.43916	1.33464	1.42198	4.96751	163.732	-4.42213	0.000600827	-4.14043	0.000942289
P46783	RPS10	0	15.2597	18.72	17.0697	0	2.78666	0	0	6.35704	0	163.688	-4.19529	0.00176875	-3.00547	0.0111639
Q9HB07	C12orf10	0	15.2415	14.844	13.1905	1.31363	3.87866	0.108584	0	4.91142	4.84441	163.538	-3.02926	0.00257362	-2.14923	0.0109482
Q5TFE4	NT5DC1	0	7.73072	8.92207	7.7246	0.951305	3.78636	2.04895	0.213478	0.586455	0.59249	163.487	-1.84478	0.00827055	-4.12987	0.00126144
A8MWD9	LOC100130932; SNRPGP15	0	13.567	11.1738	10.4977	2.99446	6.5042	5.29339	8.63425	9.94325	5.44606	163.244	-1.25233	0.0171007	-0.552703	0.129435
Q7Z7H5	TMED4	0	10.9284	0	5.96657	0	0	0	0	0	0	163.218	#NUM!	0.195652	#NUM!	0.208974
Q9UIJ7-1	AK3	0	3.54298	3.19178	1.17633	0	0	1.64517	0	3.62348	1.27437	163.189	-2.26564	0.12146	-0.691729	0.543625
Q9BZM5	ULBP2	0	19.9953	23.4502	14.3208	5.63753	0.883422	1.87381	5.53353	4.55672	5.83302	163.147	-2.78267	0.0128962	-1.85909	0.0182754
Q9Y6I4-1	USP3	0	8.3578	9.4351	0.518328	0	0	0	0	0	0	163.013	#NUM!	0.133879	#NUM!	0.145144
O75083	WDR1	0	10.207	9.12759	7.27621	0.268771	0.621591	1.59531	0	5.31225	0.602304	162.83	-3.4203	0.00382407	-2.16967	0.0439866
Q96JC1-1	VPS39	0	7.04113	7.62169	6.1365	0.700713	0.730454	0	0.897185	0.874884	5.03532	162.764	-3.86127	0.00141895	-1.61136	0.0605149
Q8IXL7-2	MSRB3	0	5.20378	3.67675	6.17491	1.78325	3.17106	1.24093	1.93044	0.268232	0	162.547	-1.28105	0.0541692	-2.77558	0.0256777
Q9BV86-1	NTMT1	0	0.244233	0.461501	0.788228	0.498923	1.32633	0	0.829318	0	0	162.476	0.288957	0.834984	-0.849146	0.587105
P59998-3	ARPC4	0	10.8864	15.0184	13.1791	0.44258	0	0.327448	0.294294	8.25765	0	162.45	-5.66552	0.00221709	-2.19225	0.0514622
Q9H0U3	MAGT1	0	8.31979	6.11577	8.1363	1.79414	1.01046	1.71577	0	0.830113	0.154263	162.285	-2.32001	0.00448102	-4.51917	0.00434124
Q7Z4Q2	HEATR3	0	19.755	14.3361	13.2008	3.73932	8.18455	5.75763	1.91279	7.95418	5.66227	162.258	-1.41935	0.027556	-1.60661	0.0365143
P02794	FTH1	0	17.8804	20.9843	24.2157	3.78335	5.6519	2.60276	2.2506	5.62677	6.6349	162.232	-2.38959	0.00401033	-2.11992	0.00851781
P47914	RPL29	0	21.634	18.0721	15.5964	2.33372	0	0	0	9.05228	1.33767	162.148	-4.56664	0.00314046	-2.41215	0.0260734
Q8TB61	SLC35B2	0	6.75587	4.37756	4.92161	0.135524	3.5675	3.5317	0	1.02852	0.312851	162.142	-1.15002	0.132414	-3.58124	0.0115092
P00167-1	CYB5A	0	3.91374	0	0	0	0	0	0	1.43753	1.14936	162.057	#NUM!	0.430351	-0.597331	0.804707
Q14978-2	NOLC1	0	17.8799	21.7948	18.0391	0	1.29745	0	0.899956	3.7617	0	161.97	-5.47517	0.00123211	-3.63	0.00369407
Q96P16-1	RPRD1A	0	6.84074	10.2252	9.03428	0.361957	0.494075	0.0114836	0.538236	1.1871	2.29559	161.808	-4.91103	0.00397478	-2.69846	0.0103686
P78537	BLOC1S1	0	17.9087	18.9661	21.513	1.03863	1.15381	1.5547	1.47577	1.47146	5.22157	161.757	-3.96181	0.000840953	-2.83747	0.00383076
Q15645	TRIP13	0	6.77616	9.23471	8.37277	0.570319	0.414028	0.410459	0.178314	2.67729	1.87575	161.729	-4.12778	0.00221795	-2.36559	0.0111587
Q86VX2-1	COMMD7	0	12.3789	13.7754	12.4418	0	0.874496	1.07412	0.623414	0.230336	0.0381185	161.702	-4.30793	0.000523846	-5.43548	0.000780037
Q9UK76-2	HN1; JPT1	0	13.2265	15.9424	22.7314	0.462079	0	0	0	2.03996	0	161.644	-6.81146	0.00957536	-4.66913	0.0143718
A5PLN9-5	C5orf44; TRAPPC13	0	19.3526	22.1782	18.6745	5.55117	6.19395	0	6.07852	0	11.0659	161.536	-2.35783	0.00598829	-1.81215	0.030408
P23919	DTYMK	0	13.6267	10.5533	13.3368	0.167936	2.17918	3.08159	0	6.757	2.24959	161.168	-2.78886	0.00425144	-2.05848	0.0297296
P43307	SSR1	0	6.18217	6.26028	3.74042	2.20574	0.841365	0.188004	0	3.49301	2.78186	161.12	-2.32258	0.025636	-1.36681	0.112628
Q14566	MCM6	0	7.71671	11.3633	9.67998	2.1	2.79521	0.671658	0.430701	6.01418	2.11616	161.037	-2.36912	0.0085993	-1.7482	0.0517641
Q9UP95	SLC12A4	0	0	10.0154	7.00432	0	3.88108	1.85612	0	0	1.1226	160.75	-1.56878	0.360893	-3.92229	0.211226
Q96P48-6	ARAP1	0	9.35112	11.3252	9.70148	0.168771	1.34926	1.18534	0.698574	2.79294	2.85432	160.706	-3.49018	0.00143986	-2.25914	0.00556364
Q9H939-1	PSTPIP2	0	19.2858	12.7327	17.8159	4.56672	4.44891	0	3.53854	1.49688	4.50316	160.702	-2.46664	0.0126777	-2.38529	0.0119282
O00541-1	PES1	0	11.7377	14.2363	14.5436	0	0.597711	0	0.000898896	5.39208	0	160.537	-6.08296	0.00111146	-2.9094	0.0137248
Q9NRF8	CTPS2	0	4.11932	6.98256	9.36748	1.58563	2.00914	2.278	3.59405	5.67277	7.35066	160.259	-1.80135	0.0545412	-0.300765	0.59056
Q9H7H0-3	METTL17	0	11.0925	8.4992	9.61176	0	0	1.51369	0	0.861214	4.47195	160.2	-4.27	0.00243946	-2.45308	0.0191709
P10809	HSPD1	0	9.20399	12.0635	11.6228	1.50858	0.973359	0.617379	0	4.9886	0.14918	160.185	-3.40764	0.00217853	-2.67845	0.0204689
P49590	HARS2	0	5.71644	9.30851	10.5133	0	1.26541	0	0.740255	0.559732	0	160.116	-4.33498	0.0131722	-4.29609	0.0154973
O95391	SLU7	0	28.8329	30.3581	23.4288	0	0	0	0	1.41488	1.76587	159.773	#NUM!	0.00141509	-4.69905	0.00263852
Q12792-2	TWF1	0	8.34144	6.62653	7.73028	4.35381	2.58334	1.10456	0.984591	0.840712	1.1745	159.722	-1.49701	0.0205095	-2.91964	0.00242944
O60683-1	PEX10	0	17.5459	8.93725	4.66565	4.95569	6.52841	8.6318	3.49624	0	10.5696	159.69	-0.630842	0.453559	-1.14699	0.382935
Q16880	UGT8	0	22.978	16.1867	22.9995	5.79232	6.72449	4.07765	4.51366	8.02781	6.04367	159.593	-1.90538	0.00848495	-1.74193	0.0137033
Q9H6Z4	RANBP3	0	11.3453	14.5068	13.4126	1.55082	0.287867	0	0.238297	5.37361	0	159.588	-4.41649	0.00172182	-2.80667	0.0147307
Q6NTF9-2	RHBDD2	0	12.363	9.2695	13.6552	1.02642	8.27933	2.49864	1.36416	6.00414	3.79063	159.527	-1.57984	0.0606153	-1.66097	0.029451
P43155	CRAT	0	5.75073	10.2365	16.1973	3.30549	8.21004	4.25809	4.21964	10.365	13.3257	159.467	-1.02885	0.231137	-0.205567	0.785405
O43390-1; O60506; O60506-3		0	42.669	43.6913	34.8754	1.43463	1.92496	0.526025	2.29336	5.86832	0	159.404	-4.96353	0.00123346	-3.8928	0.00294495
Q6DKI1	RPL7L1	0	14.4952	16.0742	18.4529	0.150592	3.11745	1.28464	0	4.18183	2.25068	159.395	-3.42865	0.00237423	-2.92998	0.00566348
Q14CX7-1	NAA25	0	9.62483	9.8038	7.516	1.89185	1.07987	0.398501	0	0.0834717	2.71656	159.357	-2.99908	0.00313235	-3.26648	0.00910918
Q9HD42-1	CHMP1A	0	5.69925	8.19179	8.41716	0.399757	0.268631	0.923633	0.218571	0	0	159.272	-3.80864	0.00494736	-6.67333	0.00577581
P62906	RPL10A	0	6.65745	6.93808	8.31336	0.321517	0.6654	0	0	0.541724	3.06206	159.041	-4.47244	0.00148793	-2.60393	0.0145542
O43663-1; O43663-3		0	7.96213	10.888	8.88714	0	0	0	0	2.5997	0	158.888	#NUM!	0.00218425	-3.41541	0.00950012
Q9NZJ7	MTCH1	0	7.86252	9.84761	5.11519	0.586601	0.875118	0.627528	0.591067	2.86336	1.90643	158.745	-3.44958	0.0160403	-2.0901	0.0396195
Q6VEQ5		0	12.9051	9.91949	10.6061	0.676404	1.72124	0	0	0.671174	7.07092	158.707	-3.80148	0.00252223	-2.11038	0.0482864
P45973	CBX5	0	10.4452	10.8043	9.68489	2.69736	3.81445	3.03258	0.351984	6.012	12.7801	158.692	-1.69649	0.00101106	-0.692315	0.411505
Q96CT7	CCDC124	0	7.39197	10.4664	8.83845	0	0	0.390315	0	5.10563	0	158.677	-6.09588	0.00266987	-2.38651	0.0414694
Q9NNW5	WDR6	0	19.4503	21.3494	21.7012	0	0	0	0	1.27976	1.56101	158.474	#NUM!	0.000325702	-4.45952	0.000839522
O94888	UBXN7	0	1.96351	4.21852	3.46015	1.6415	1.58005	0.503085	0.967233	2.19424	0.0139352	158.369	-1.37226	0.0898972	-1.60242	0.122307
O75794	CDC123	0	42.7067	48.7921	45.1417	0	0	0	0	4.17188	0	158.278	#NUM!	0.000406909	-5.03354	0.00108675
O00401	ASB15; WASL	0	17.4962	14.2177	23.7925	3.68395	5.09017	8.09954	2.61533	10.0422	13.6075	158.019	-1.71788	0.0268927	-1.07951	0.13206
Q96Q45-3	TMEM237	0	13.2245	0	4.75648	0	0.368539	0	0	0	1.76701	158.006	-5.60851	0.256004	-3.34709	0.308955
Q86TB9	PATL1	0	9.15301	6.33421	7.35434	1.00692	5.03685	1.67784	0.248549	3.65911	6.42749	157.681	-1.56469	0.0469259	-1.1441	0.152922
Q9BUP3-3	HTATIP2	0	15.8737	9.72384	10.7834	0.380258	0.526182	0	0	3.17692	0	157.452	-5.32683	0.0089954	-3.51749	0.0191742
Q5F1R6-2	DNAJC21	0	15.2666	13.4671	10.9383	0.560759	2.41732	0	0	0.646506	4.02567	156.83	-3.73567	0.00394269	-3.08595	0.0103837
Q8N556-2	AFAP1	0	8.75295	9.11207	9.83144	0	0	0	0.187217	2.95342	0	156.799	#NUM!	0.000346024	-3.14057	0.00630461
Q5H9R7-5	PPP6R3	0	8.61705	8.51947	4.9508	1.99305	0	0	0	0	0	156.726	-3.47017	0.0175113	#NUM!	0.0122718
Q9NR28-1	DIABLO	0	5.23361	6.38134	5.93253	2.2153	0	0	0	6.59239	3.67263	156.656	-2.98569	0.00861512	-0.773528	0.350558
Q9P2X0-2	DPM3	0	7.80203	3.14521	5.17438	0	0	2.42006	0	1.78768	0.00268413	156.429	-2.73588	0.0683688	-3.17067	0.0595035
P27816-1	MAP4	0	10.5811	8.8525	12.0315	3.28346	0.732467	0	1.80617	6.06514	4.81076	156.427	-2.96995	0.00720979	-1.31096	0.0352223
Q96B26	EXOSC8	0	6.60296	7.55689	8.23081	2.40574	4.46441	4.25849	1.48534	9.67825	8.09993	156.111	-1.00862	0.0197573	-0.217026	0.750579
P60468	SEC61B	0	14.3531	16.0795	13.3941	0.137071	1.04066	0	1.85632	5.62447	0	155.962	-5.21773	0.000854024	-2.55055	0.0103029
P48735	IDH2	0	3.60684	2.63816	2.84626	0	0	0	1.74166	5.56707	0	155.723	#NUM!	0.00237818	-0.314861	0.783264
Q86X76	NIT1	0	13.8512	12.526	16.0021	6.36862	2.4367	1.278	0	0	2.88217	155.652	-2.07139	0.0105776	-3.87813	0.0045163
Q9NPL8	TIMMDC1	0	35.8912	36.2025	27.9729	0.46481	2.63958	1.05121	0	5.7937	0.142687	155.548	-4.58976	0.0018544	-4.07523	0.00444209
Q15814	TBCC	0	14.345	20.2398	16.7008	3.78132	3.64379	0.952816	0.261928	5.21095	6.08101	155.413	-2.61389	0.0056805	-2.15018	0.0171636
P36871-1	PGM1	0	4.51801	5.8952	6.37556	0	0	0	0	4.35954	0.593493	155.386	#NUM!	0.00251199	-1.76111	0.0930734
O95677-1	EYA4	0	8.55002	7.38024	6.11048	1.70047	5.54676	1.64692	1.97482	1.69805	5.20417	155.355	-1.30924	0.0643078	-1.31202	0.056769
P13987	CD59	0	24.7003	26.8163	16.3095	1.55693	2.19044	2.16852	1.1918	5.4839	0	155.298	-3.51917	0.00820487	-3.34485	0.014845
P56181-2	NDUFV3	0	18.7705	15.174	8.48214	0.422428	9.26094	0.860582	0	4.59182	0	155.016	-2.00855	0.0937421	-3.20783	0.0420383
P62333	PSMC6	0	15.3242	12.0544	9.92241	0.137557	1.48296	0	0.0322998	4.15038	0	154.873	-4.52469	0.0059178	-3.15671	0.0173898
Q03519-1	TAP2	0	19.1367	22.1601	29.4535	1.53132	3.24457	2.90641	0.0864325	3.88568	4.95543	154.814	-3.20313	0.00717372	-2.9864	0.0124191
P57740	NUP107	0	6.00134	8.79359	8.1506	0.690652	0	0.413102	0	0.448345	0.800922	154.802	-4.37772	0.00398278	-4.19906	0.00602977
P84103	SRSF3	0	28.1789	41.9041	31.8268	2.9	1.61881	0.2798	0	7.54164	2.8231	154.582	-4.40853	0.0049108	-3.29754	0.0105168
Q9H0R4-1	HDHD2	0	3.74419	3.25924	0.85036	1.03156	0	0	0	0	0	154.458	-2.92856	0.110729	#NUM!	0.0758467
Q15648	MED1	0	17.1339	16.4887	16.2528	4.61193	9.11233	4.38386	3.10007	4.08204	8.26223	154.38	-1.46169	0.00713274	-1.69125	0.00854391
Q6P1X6	C8orf82	0	4.72768	5.3268	1.48887	0.782033	2.66218	1.95594	0	0	2.5666	154.303	-1.09599	0.245033	-2.16913	0.165304
Q9UDY2-7	TJP2	0	7.65913	5.78919	5.85153	0	0.82096	1.36052	1.91211	2.55675	0	154.288	-3.14521	0.00480209	-2.11061	0.0197405
Q2TBE0	CWF19L2	0	18.9655	18.9414	11.9628	3.31985	5.6474	4.1111	1.97321	8.35317	7.76624	154.197	-1.93099	0.0158253	-1.46276	0.0522238
O14966-1	RAB7L1; RAB29	0	9.9733	15.9491	10.2419	0	0	0	0	0	0	154.032	#NUM!	0.009089	#NUM!	0.0119109
Q9BYD2	MRPL9	0	16.1428	17.4564	15.5425	2.39341	1.71279	0.884798	0.836611	4.13383	1.83552	153.946	-3.29955	0.00056897	-2.85208	0.00255283
P46934-4	NEDD4	0	4.07184	6.51091	7.07407	5.30692	4.42017	2.60455	3.21672	0.120907	5.61968	153.781	-0.517861	0.271618	-0.979088	0.254463
Q86V21-1	AACS	0	8.46633	5.92895	5.64306	2.43551	1.76044	0	0	0.660559	2.34008	153.719	-2.25569	0.0206629	-2.73942	0.0200851
Q8IZ83	ALDH16A1	0	11.0213	8.57361	9.44488	1.233	1.83563	1.46514	0.664926	5.04045	1.22176	153.695	-2.67925	0.00203732	-2.0677	0.0228633
P08133-1	ANXA6	0	5.75119	5.43104	7.1287	0	0.38865	0	0	3.08118	0	153.636	-5.55809	0.00201664	-2.57115	0.0276972
Q9Y3S2	ZNF330	0	21.3136	13.3558	15.8291	0	4.39523	2.58251	2.18884	8.01295	0	153.581	-2.85541	0.0129527	-2.30742	0.0352543
Q629K1	TRIQK	0	2.90551	0	5.80217	6.39706	12.0769	2.1325	0	0	0	153.557	1.24274	0.359554	#NUM!	0.218969
P09493-8	TPM1	0	17.5638	17.3279	16.1482	3	0.925033	0	2.96727	2.94249	0	153.489	-3.70085	0.000940365	-3.11045	0.00201815
P27824-2	CANX	0	11.7802	11.1363	8.87463	2.28707	2.8957	0.288822	0	4.97892	1.33298	153.21	-2.53859	0.0055113	-2.33248	0.021013
Q96FQ6	S100A16	0	0.589596	2.81803	1.97496	9.11648	1.48761	11.8143	0	0.900763	0	153.162	2.05831	0.192749	-2.57908	0.157698
P30622-2	CLIP1	0	1.54253	4.83764	3.53206	1.21961	1.3874	1.33892	0	0.70218	0	153.043	-1.32884	0.147995	-3.8193	0.0656257
P09661	SNRPA1	0	7.08888	6.66613	7.57297	0.211472	0.941783	0	0	0.889934	0	152.962	-4.20896	0.000791533	-4.58291	0.00139594
Q8N4V1-2	MMGT1	0	9.27017	9.77216	3.4547	2.94616	0	3.55419	0	9.38279	3.27694	152.848	-1.79114	0.117255	-0.829487	0.458
P78332	RBM6	0	13.6185	15.8023	11.2258	0.666009	0.866672	0	0	2.66677	0	152.784	-4.72901	0.0027279	-3.92997	0.00658007
Q9HD23	MRS2	0	10.5737	14.5137	15.3555	5.25584	9.56617	5.60666	3.04883	7.65685	8.26813	152.699	-0.98529	0.0494801	-1.09188	0.059608
Q92522	H1FX	0	27.9465	23.613	22.1114	1.37355	1.49905	0.829221	2.13738	1.77225	0	152.637	-4.31479	0.00137373	-4.23599	0.00255539
Q16851	UGP2	0	7.87725	5.21638	5.31812	0.48827	2.04585	0.358336	0.144403	3.73454	0	152.546	-2.67026	0.0158846	-2.24689	0.0600133
Q15392	DHCR24	0	6.07893	7.52905	7.43779	1.2476	0	0.0238422	0	7.54798	0.211766	152.455	-4.04899	0.00225143	-1.43945	0.214508
Q8TE02-4	ELP5	0	15.4769	18.5292	14.5412	4.04832	4.08315	3.11025	0	3.49869	5.08202	152.439	-2.11053	0.00253869	-2.50022	0.00925862
P15151-1	PVR	0	4.2534	1.60299	0	0	0	0	0	0.199869	0	152.388	#NUM!	0.241758	-4.87289	0.269861
Q9UMS4	PRPF19	0	20.364	20.623	15.0533	3.94449	0.618664	0.501754	1.03058	0.960814	0	152.35	-3.46786	0.00460196	-4.81462	0.0041716
Q9NPD3	EXOSC4	0	17.5872	20.0486	11.2905	3.3308	4.42426	3.66549	0	7.95194	3.83381	152.346	-2.09898	0.0185554	-2.05357	0.047022
P17405-1	SMPD1	0	9.50066	8.76414	9.67583	1.01015	1.6628	1.56795	0.21272	5.67694	3.09338	152.3	-2.71992	0.000483982	-1.63709	0.0366266
O75494-1	SRSF10; LOC100996657	0	6.47671	7.97348	7.93122	2.95381	1.80267	0	0.919373	8.35532	0.72558	152.266	-2.23433	0.0101335	-1.16226	0.245593
Q8NCA5	FAM98A	0	8.0609	7.42741	8.11993	2.96956	0	0	0	0	1.73133	152.198	-2.99097	0.00713442	-3.76934	0.00283634
Q15287-1	RNPS1	0	11.9499	11.4371	8.90853	0	0.804943	0	2.17568	1.99919	0	152.078	-5.3263	0.00217769	-2.95153	0.00650051
O43660-1	PLRG1	0	14.208	11.5486	17.8942	0.641851	3.91106	0.54993	0	0	5.85853	152.072	-3.09663	0.00989033	-2.89739	0.0236131
Q9NZ45	CISD1	0	10.5478	6.77118	8.5858	0	0.157467	2.83362	0	1.27627	2.08978	152.005	-3.11448	0.0134408	-2.94409	0.0126875
P10768	ESD	0	8.45578	8.30268	7.59265	1.27188	1.30838	0	1.4237	3.3569	4.1076	151.998	-3.2384	0.00116149	-1.45402	0.0122019
O00560-1	SDCBP	0	19.8717	14.9768	13.1953	0	0	0	0	0.974328	0.858208	151.845	#NUM!	0.00450175	-4.71244	0.00723705
Q5UCC4-1	EMC10	0	10.8911	5.78924	10.5419	0	0	0	0.699286	0.20246	3.02773	151.826	#NUM!	0.0123806	-2.79238	0.0319417
Q8IXQ3	C9orf40	0	13.7386	17.5786	19.2328	5.40642	4.60476	3.22542	1.51359	2.73053	2.28289	151.787	-1.93318	0.00623415	-2.95322	0.00532915
Q9BWD1	ACAT2	0	3.70472	6.30532	0.279521	0	0	0	0	2.66719	0	151.598	#NUM!	0.163936	-1.94779	0.335445
O15270	SPTLC2	0	21.5577	22.6032	16.4122	6.73132	11.647	6.06252	1.8476	2.128	6.59824	151.589	-1.30939	0.0199447	-2.51818	0.00971939
Q8NBL1	POGLUT1	0	8.65898	6.07469	12.1249	7.54052	8.10754	2.73389	0.812925	6.94253	3.77527	151.581	-0.547094	0.371935	-1.2199	0.163671
P43686	PSMC4	0	4.7717	6.67053	9.9339	0	0.554523	0.19329	0	1.40305	0.0481497	151.372	-4.83718	0.0211358	-3.88068	0.0310497
Q8TCE6-1	FAM45A	0	4.58323	7.70474	4.10647	1.28419	0	0	0	0.301481	0	151.274	-3.67428	0.0266195	-5.76499	0.0231236
P49755	TMED10	0	6.19536	6.64708	5.82926	0.457231	0.454088	1.12089	0	1.66059	0.175762	151.08	-3.19973	0.000812808	-3.34594	0.0041973
Q96NT0	CCDC115	0	19.3457	34.1624	29.1159	14.093	3.4966	5.53391	1.78669	4.66934	2.45268	151.04	-1.8372	0.0378596	-3.21327	0.0155005
Q9GZP9	DERL2	0	1.65652	0.932072	0.675735	0	1.96815	1.15091	0	0	2.07492	151.002	-0.0656745	0.957757	-0.653727	0.679171
Q9UHD1	CHORDC1	0	17.9007	22.8532	20.0046	1.0671	2.00896	0.242278	0.0569039	0.11152	0	151.001	-4.19455	0.00154196	-8.49485	0.0019739
P46777	RPL5	0	8.45141	7.60579	9.35309	0	0.506913	0	0	1.39505	0.253558	150.978	-5.64753	0.000977185	-3.94609	0.00275708
P02786	TFRC	0	8.01225	7.38934	6.12604	0	0.0609232	0	0	1.57136	0.912654	150.793	-8.46498	0.00145757	-3.11544	0.00529006
Q9UNH7-1	SNX6	0	4.8552	2.62779	2.3683	0.415781	0.832735	0.240208	0.101637	1.98298	1.35266	150.494	-2.72624	0.044475	-1.51904	0.139085
Q9BPX5	ARPC5L	0	14.3085	13.5511	13.007	6.51853	4.48844	3.45931	3.92418	4.49193	4.42701	150.445	-1.49823	0.00330416	-1.66993	0.000892203
Q8IWB1	ITPRIP	0	11.9719	9.62225	7.99726	0	3.77254	0	0	2.8354	0	150.39	-2.97157	0.0158868	-3.38355	0.0129293
Q7Z478	DHX29	0	8.96307	11.5569	12.1176	0.252868	2.69619	1.50753	0.846722	2.30117	3.10752	150.11	-2.87253	0.00480283	-2.38336	0.00764237
Q16836-2	HADH	0	2.11706	4.01719	2.32348	0	0	0.631181	0	3.12264	0	150.037	-3.74414	0.0280843	-1.4375	0.280734
Q6NUQ1	RINT1	0	21.74	25.2417	17.0821	0	0	0	0	0.651915	2.76345	150.012	#NUM!	0.00329821	-4.2294	0.00640343
O14618	CCS	0	8.96053	6.99701	7.55469	0	0.501171	0.496049	0	0	0.518165	149.951	-4.55936	0.00160482	-5.50386	0.00253867
P04049	RAF1	0	20.5126	14.3354	16.3981	8.67821	4.21026	0	2.67813	6.93952	7.42611	149.897	-1.99136	0.0273405	-1.5882	0.0219081
P00488	F13A1	0	2.06302	3.63939	7.99343	4.93897	1.38572	0	2.98948	10.2883	5.05663	149.792	-1.11467	0.407535	0.420817	0.665788
O15042	U2SURP	0	9.90991	11.5436	13.3881	1.01005	1.54224	0.690205	0.247557	1.42254	0	149.666	-3.42564	0.0024458	-4.38281	0.00389869
O15541	RNF113A	0	9.71615	8.18865	7.96572	3.05405	0.183721	3.02024	0.248596	2.19186	4.96924	149.588	-2.04753	0.01006	-1.80382	0.031958
P04179	SOD2	0	7.42817	5.33311	4.83345	5.183	2.78973	2.36726	2.63044	7.87714	7.35811	149.578	-0.766909	0.152326	0.0220478	0.975325
Q96S66	CLCC1	0	6.44577	9.0132	7.70166	2.42388	0	0	16.6641	11.4231	7.19721	149.575	-3.25628	0.00862082	0.607357	0.295914
P56545-2	CTBP2	0	7.29073	8.23092	6.95856	0.428331	0.891208	0.214927	0.081461	0.85056	1.20558	149.575	-3.87285	0.000896272	-3.39459	0.00217418
P05423	POLR3D	0	10.3203	11.9847	8.88723	0	0	0	0	0.0028216	0	149.573	#NUM!	0.00182333	-13.4324	0.00290627
P43304	GPD2	0	11.5943	9.6565	11.2245	0	1.55299	1.79878	0.960436	5.34625	0	149.51	-3.27635	0.0017564	-2.36439	0.0202008
P30101	PDIA3	0	5.32112	8.30987	7.50102	3.08777	2.35844	1.04026	2.76518	1.45654	1.16424	149.479	-1.70393	0.0210685	-1.97216	0.0186349
P38646	HSPA9	0	22.254	23.5625	11.6258	0.492215	2.7751	0.631948	1.05492	6.97684	1.63703	149.455	-3.88084	0.0199202	-2.5707	0.0408079
Q99733-2	NAP1L4	0	7.84351	5.72603	5.66658	0	0	0	0	5.32302	0	149.351	#NUM!	0.00336702	-1.8535	0.114937
Q07352	ZFP36L1	0	133.706	112.988	119.469	2.05429	0.377606	0	0	2.44538	3.01971	149.23	-7.23426	0.000613589	-6.0661	0.00111461
Q92974	ARHGEF2	0	7.12708	7.01539	5.70048	1.61314	2.80699	0.119157	0	1.80153	2.53762	149.215	-2.12809	0.0115688	-2.19314	0.0136187
Q9UMR5-3	PPT2	0	5.20778	9.6255	8.88082	0	4.41702	2.62837	0.921078	7.68075	4.20713	149.063	-1.75099	0.0650573	-0.888592	0.267726
Q9NRN7	AASDHPPT	0	16.6174	21.0664	15.8304	1.76255	2.51521	0	0	3.32002	0	149	-3.64499	0.00318388	-4.01066	0.00569106
P62993	GRB2	0	17.3616	16.5464	16.2506	1.44171	1.81493	0.218053	0	2.89707	1.77904	148.971	-3.85154	0.000392927	-3.42311	0.00149461
Q8TCF1-1	ZFAND1	0	23.2214	28.0969	26.488	3.79495	2.88349	0.0247262	3.15996	1.7887	0.671872	148.936	-3.53697	0.0014432	-3.79111	0.00176202
P09874	PARP1	0	9.43043	5.74904	6.53368	0.86997	0	0.298767	0	5.04857	2.07315	148.931	-4.21555	0.00999951	-1.60827	0.095935
Q96CW6	SLC7A6OS	0	10.3699	9.89853	9.89026	0	0	0	0	0	0.178121	148.825	#NUM!	0.000140361	-7.40357	0.000261567
Q9BRP8	WIBG; PYM1	0	13.1224	11.2679	14.6547	0.444006	0.575879	0	0	0	0	148.777	-5.25866	0.00149322	#NUM!	0.00222294
Q9UBR2	CTSZ	0	6.69484	4.89092	5.05828	2.04018	0.463468	0	0.800023	6.5328	0	148.731	-2.7329	0.0119457	-1.18257	0.287962
Q04721	NOTCH2	0	23.4579	21.2195	17.0649	0	0.0341207	0	0	0.182341	1.12538	148.525	-10.8214	0.00206648	-5.56114	0.00354743
O75781	PALM	0	0.706411	1.59594	3.07868	0.835645	3.32692	0.0997709	0	0	0	148.339	-0.33624	0.804419	#NUM!	0.0998434
Q8TB36	GDAP1	0	11.0768	14.7862	7.74974	2.4385	0.520843	0.496058	0.314357	2.04472	0.929538	148.333	-3.28208	0.0190393	-3.35345	0.0219604
Q8IZQ5	C11orf31; SELENOH	0	22.8909	17.8944	20.2607	4.13945	2.39018	4.65127	0	8.64199	4.79271	148.324	-2.44886	0.00232459	-2.18393	0.015765
Q99805	TM9SF2	0	8.17779	10.1266	8.98085	1.68156	3.94708	0.984332	0.0794205	4.18037	3.55482	148.29	-2.04475	0.0078933	-1.80388	0.0241309
Q9Y4E8	USP15	0	9.56725	8.99911	10.7918	0.45047	1.35508	0	0	1.18389	0	148.214	-4.02325	0.00124284	-4.63215	0.00195151
Q7L273	KCTD9	0	36.491	31.5215	32.6473	0	2.4066	2.52337	0	0	8.5004	148.211	-4.35176	0.000665687	-3.56581	0.00435317
Q9UNL4-1	ING4	0	11.2197	12.5977	11.9019	3.51721	1.21363	5.56827	3.35942	15.6434	10.5671	148.173	-1.79419	0.00819291	-0.272576	0.656165
Q9P015	MRPL15	0	6.81926	6.89549	3.8626	0	0	0	0	5.84443	0	148.143	#NUM!	0.0104433	-1.58858	0.208131
O43819	SCO2	0	8.1355	16.0594	15.8082	5.67675	5.93219	8.72709	4.87758	9.70889	8.6218	148.14	-0.976072	0.111926	-0.785472	0.191669
P52655-1	GTF2A1	0	9.1933	7.29632	5.36322	1.70046	2.80443	0.229527	0	2.00773	0.911265	148.062	-2.20656	0.0249374	-2.90428	0.0195093
E9PAV3	NACA	0	20.124	22.4041	19.6987	0.0622003	3.72544	1.16111	0	0	0	148.03	-3.6524	0.00123145	#NUM!	0.000791395
P06280	GLA	0	9.80575	14.2765	12.6431	1.39783	2.33065	2.10545	2.78199	0.831208	0.874908	147.911	-2.65424	0.0049856	-3.03259	0.00789522
Q9UHQ4	BCAP29	0	13.8078	10.3724	7.81187	6.39578	8.87525	0	9.20031	5.39173	0.802684	147.877	-1.06692	0.199992	-1.05528	0.195635
P46926	GNPDA1	0	13.4334	12.0211	10.764	3.56135	0.236781	2.61734	3.62022	5.68615	1.91042	147.412	-2.4971	0.00464873	-1.69107	0.0116916
P13798	APEH	0	3.87263	5.11787	7.28192	1.9	1.54172	0	0.592013	3.4012	1.90853	147.392	-2.24123	0.0363295	-1.46322	0.0917933
Q16864-2	ATP6V1F	0	20.5196	20.608	20.875	6.71589	4.12297	0.2114	3.40747	3.67529	7.49086	147.227	-2.48825	0.00335251	-2.08897	0.00275147
Q96HV5	TMEM41A	0	3.4905	0.450325	3.2805	5.0324	0.102795	0.882629	0.663503	0	0	147.191	-0.263022	0.864923	-3.44409	0.144851
Q9H6W3	C14orf169; RIOX1	0	17.7743	16.8414	15.2539	4.72522	4.57913	3.57628	0.625614	1.97152	6.15165	147.176	-1.95296	0.00103883	-2.51101	0.00749601
Q9NVK5-1	FGFR1OP2	0	8.32906	5.51852	6.42552	0	0	4.2471	0	1.44237	3.72569	147.103	-2.25502	0.051327	-1.97187	0.0431399
P25963	NFKBIA	0	54.2697	47.427	41.8931	0	3.80223	0	0	0	0	147.036	-5.23896	0.00163705	#NUM!	0.00219121
O00194	RAB27B	0	2.63454	0.373323	2.59141	4.2752	0.603418	0	0	0.78206	1.08459	147.018	-0.198765	0.905053	-1.58479	0.266992
P11766	ADH5	0	5.76375	4.74419	6.29595	2.38325	1.8606	0	0	2.82239	0	147.012	-1.98535	0.0172005	-2.57381	0.0269225
Q9H1C7	CYSTM1	0	10.8354	8.96697	12.1061	2.71602	1.56622	0.742264	2.40211	10.128	5.17118	146.963	-2.66689	0.00408357	-0.85009	0.180249
Q9P0J7	KCMF1	0	14.6264	13.8	17.9598	3.1342	2.59182	1.63721	1.40393	4.46346	3.03508	146.934	-2.65529	0.00272951	-2.38142	0.0064079
Q7Z589-7	C11orf30; EMSY	0	16.8437	16.8698	18.3988	0.959302	8.26884	4.96284	0.977719	0	12.2224	146.933	-1.87665	0.0107	-1.98108	0.0579203
P25685	DNAJB1	0	7.3061	8.54359	7.68936	3.4069	3.71385	1.9457	0	5.89735	0.0725772	146.907	-1.37645	0.00569503	-1.97927	0.074507
Q9BS26	ERP44	0	3.32068	8.56128	9.62342	0.326313	1.16777	1.31153	0.822138	0	0	146.9	-2.93831	0.0553413	-4.70917	0.0490576
Q9BR61	ACBD6	0	23.8695	30.5884	24.3177	0.119484	2.1575	0.144776	1.0432	0.850521	3.61331	146.676	-5.02362	0.0020072	-3.8384	0.00364654
Q96DE0	NUDT16	0	24.7911	25.9513	30.7301	12.31	10.3864	4.43506	11.7648	2.13672	13.9624	146.597	-1.58634	0.00953772	-1.54792	0.0278331
Q92692-1	PVRL2; NECTIN2	0	9.19921	6.23687	6.55688	0.779636	0	0	0	0	0	146.55	-4.8181	0.00589328	#NUM!	0.00682291
Q13206	DDX10	0	13.4208	8.8648	7.86259	0	0.72676	0	0	0.266274	1.11421	146.519	-5.37445	0.0114351	-4.44883	0.0157519
Q86X83	COMMD2	0	14.8463	11.7637	10.291	0	0.0622426	4.2559	0	5.5228	0	146.515	-3.09518	0.0119527	-2.74019	0.0248884
Q13488	TCIRG1	0	4.35419	2.7598	3.03084	0	0	0	0.222831	1.61106	1.6027	146.5	#NUM!	0.00691751	-1.56169	0.0564631
Q9Y2P8	RCL1	0	11.4565	9.13087	12.0927	1.06316	0.0765031	0.509255	0.923493	3.88964	0.851945	146.348	-4.30882	0.00206743	-2.52825	0.00999961
Q9P2R7	SUCLA2	0	8.26167	7.32027	6.46778	0	0	0	0	2.14319	0.322882	146.257	#NUM!	0.00119945	-3.16047	0.00701297
Q9BR76	CORO1B	0	23.5098	21.8014	15.0168	3.06624	1.92715	0.563976	0.883759	4.83409	2.39181	146.179	-3.44035	0.00713686	-2.89511	0.0121433
Q8NEU8-3	APPL2	0	11.1185	9.06023	1.79891	0	0	1.21891	0	9.04917	0	146.14	-4.17238	0.105395	-1.28018	0.431807
Q13049	TRIM32	0	16.8478	19.8489	21.3329	1.89712	4.74222	4.83659	3.02391	6.37604	7.81328	146.128	-2.33818	0.00287443	-1.75327	0.00892994
P00568	AK1	0	4.50082	5.0237	5.72805	1.0159	0.885522	0.242715	1.642	3.3023	0.0551715	145.965	-2.83058	0.00243822	-1.60921	0.0527617
Q9UL54-2	TAOK2	0	4.2503	14.1096	0	29.2239	8.44627	0	12.2777	0.433792	1.3406	145.862	1.03686	0.588645	-0.385775	0.847441
Q01415-1	GALK2	0	5.37715	5.9991	3.28205	0	0	1.40024	0	2.57577	1.95155	145.853	-3.38797	0.0194688	-1.69499	0.0723526
P57772	EEFSEC	0	7.35158	4.90167	6.58711	1.07882	0	1.58116	5.13011	3.28191	3.33847	145.691	-2.82434	0.00877288	-0.681106	0.107912
Q969T9	WBP2	0	18.4943	11.5152	11.6715	0	0	0	0	2.11403	0	145.687	#NUM!	0.00965006	-4.30132	0.0158933
O43852-3	CALU	0	4.58987	3.90972	3.33372	0.805599	0	0	0.0233963	3.13132	1.33177	145.612	-3.87665	0.00432224	-1.39919	0.106131
Q14919-2	DRAP1	0	10.1752	10.4975	11.5212	2.2671	1.2381	3.11509	1.089	7.3961	2.55639	145.46	-2.28182	0.00153941	-1.54385	0.0451926
Q8TB72-1	PUM2	0	0	0	0	0	0	0	0	0	1.70885	145.458	#DIV/0!	#DIV/0!	#DIV/0!	0.441558
Q9BTE1	DCTN5	0	6.29241	12.6	0	22.7784	2.31127	16.4321	12.7665	0	2.37712	145.357	1.13606	0.40664	-0.3191	0.86077
O14975	SLC27A2	0	10.0674	9.06618	2.84617	0.772822	1.7268	0.866315	0	0.930558	1.47601	145.101	-2.7071	0.0801293	-3.19113	0.0813579
Q7L2J0-1	MEPCE	0	12.7981	12.087	20.6623	3.22798	4.79302	4.08109	3.83905	4.47836	0	144.963	-1.91211	0.0298049	-2.45316	0.0349359
P17987	TCP1	0	13.7306	15.8677	11.4236	0.437435	0.0168973	0	0.145564	2.49559	0.00257573	144.909	-6.4965	0.0022807	-3.95575	0.00576808
Q658P3-2	STEAP3	0	19.2074	17.4993	19.8199	2.20047	1.94361	1.97127	3.53854	2.23851	6.25341	144.878	-3.20842	0.000453259	-2.23224	0.00334424
P31930	UQCRC1	0	6.47452	10.0206	4.35653	0.7	0.390478	0	0	3.21272	2.4571	144.869	-4.25713	0.0307724	-1.87879	0.0957572
P62072	TIMM10	0	11.8683	9.96057	10.1608	1.07105	1.09939	0	1.00235	1.997	0	144.725	-3.88155	0.00120418	-3.41489	0.00293585
Q15050	RRS1	0	28.1122	29.4728	31.1171	0	3.40028	3.31993	0	1.80018	3.12684	144.623	-3.72239	0.000630867	-4.17018	0.00089681
Q8IUD2-1	ERC1	0	7.63521	5.83845	4.65492	5.21578	5.11855	1.83977	0.533002	3.68011	1.48098	144.342	-0.574452	0.285809	-1.67073	0.0588325
O14545	TRAFD1	0	72.9875	27.4541	37.4877	26.4446	11.9914	10.3877	1.4163	0.480407	10.2255	144.243	-1.49828	0.156357	-3.5082	0.0736823
P12235	SLC25A4	0	4.09231	5.9986	1.68937	0	0.169131	2.4576	1.19409	0.24122	3.01782	144.134	-2.16503	0.149021	-1.40348	0.239673
Q02241-1	KIF23	0	13.7506	24.6012	25.8462	1.62631	1.61289	0	0	0	1.37156	143.976	-4.30882	0.0142885	-5.54864	0.0163273
P55081	MFAP1	0	17.2604	19.5904	20.0307	0	0.236344	2.48495	0	0	2.43893	143.945	-4.3856	0.000990482	-4.54364	0.00169942
Q7L5Y1-1	ENOSF1	0	9.01438	10.6303	11.1755	1.75346	1.41739	0.794779	1.78367	1.35375	2.86278	143.701	-2.95825	0.00150728	-2.36079	0.00359031
Q9H5X1-1	FAM96A	0	9.758	10.3755	6.33819	1.34653	3.64268	2.60893	3.02905	8.11802	0.976101	143.593	-1.80073	0.0226064	-1.12668	0.180824
Q2M2I8-1	AAK1	0	5.02295	5.34061	6.01775	0	1.75982	0	0	1.76159	0	143.499	-3.21855	0.00550027	-3.2171	0.0077948
Q08945	SSRP1	0	11.5306	12.1202	6.7125	0	1.1104	0	0	3.44609	3.16486	143.43	-4.77318	0.0120616	-2.1994	0.0379936
P63244	GNB2L1; RACK1	0	34.8939	47.9797	46.1612	0	2.31258	0	0	4.66028	0	143.395	-5.80211	0.00246304	-4.7912	0.00447628
Q9UNP9-1	PPIE	0	11.4254	16.3799	13.8699	0	4.46014	3.31152	0	3.96591	5.02308	142.985	-2.4229	0.010906	-2.21296	0.0181277
P31040	SDHA	0	7.06105	5.93585	4.23091	0	0.730419	0	0	0.900763	0	142.882	-4.55987	0.00823233	-4.25745	0.0117728
Q9UM54-6	MYO6	0	7.66931	11.284	11.043	9.88897	15.4539	3.71839	7.82742	0	7.58103	142.83	-0.0456884	0.950289	-0.961065	0.221033
Q13637	RAB32	0	12.4557	9.30958	9.37574	0	1.94397	0	0	0	0	142.69	-4.00173	0.00459614	#NUM!	0.0039469
Q96CN7	ISOC1	0	7.33921	3.6993	3.74896	0.488255	0.964017	0	0	6.49375	0.119724	142.498	-3.34799	0.0396764	-1.1609	0.404538
Q96DV4	MRPL38	0	12.1437	12.678	10.7283	1.53851	2.55123	1.60015	1.56998	1.26886	3.47287	142.482	-2.64337	0.00105341	-2.49374	0.0033421
P13995	MTHFD2	0	15.418	17.04	16.0336	2.42379	1.86543	0	0.0621842	1.87536	2.16854	142.434	-3.49894	0.000835322	-3.5619	0.00126797
O43633	CHMP2A	0	7.39834	7.28064	7.93035	0.887557	0.355372	0.4338	0.376971	5.07998	0	142.278	-3.7532	0.000383303	-2.05075	0.0502366
P04843	RPN1	0	2.67764	3.0622	3.92566	0.430015	0.142599	0.100619	0	1.98168	0	142.245	-3.84367	0.00480548	-2.28612	0.0535555
Q9NTZ6	RBM12	0	2.60143	0.751089	3.46877	0	0.114532	0	0.234365	1.88655	0	142.127	-5.89622	0.075801	-1.68536	0.256058
Q9UHX1-2; Q9UHX1-1		0	7.92465	10.3707	9.31485	0	1.36064	0	0.820152	4.40253	0	142.124	-4.34285	0.00232574	-2.40234	0.0212176
O75027-2	ABCB7	0	1.91457	3.09007	4.58238	0	0	0	0	5.15861	0	142.124	#NUM!	0.0272087	-0.894099	0.541153
O95801	TTC4	0	30.1885	32.1328	29.4409	0.376313	0.518101	0.0278159	1.60947	0	0.155592	142.071	-6.63663	0.000225125	-5.70011	0.000572743
Q6UWP7-1	LCLAT1	0	11.9685	6.00557	3.88194	2.90452	0	1.05298	0	2.68466	0	141.985	-2.46537	0.115693	-3.02522	0.109942
P47712	PLA2G4A	0	3.24281	3.65427	2.56703	0	0.485775	2.00217	0.843525	2.22908	0	141.873	-1.92751	0.045601	-1.623	0.0745087
Q15393-1	SF3B3	0	9.90699	10.6111	7.21627	0.627147	0.656988	0	0	1.71823	0.195377	141.677	-4.43281	0.00404964	-3.85731	0.00794022
P35579-1	MYH9	0	10.4891	9.0854	11.0873	0.738391	1.03983	0	0	3.59336	1.01754	141.641	-4.10794	0.00115493	-2.73332	0.00872117
P31751	AKT2	0	7.43491	9.29518	10.4298	0	0	0	0.746293	2.36231	1.17995	141.56	#NUM!	0.00233927	-2.66291	0.00721751
O75531	BANF1	0	119.085	107.796	105.223	1.58827	7.66864	5.09347	0.788704	6.40077	3.23584	141.558	-4.53247	0.000485232	-4.99347	0.000834014
O00571	DDX3X	0	14.5318	19.6174	14.1372	0	1.50062	0	0.168128	2.30954	0	141.509	-5.00799	0.00384766	-4.28456	0.00654165
Q14728	MFSD10	0	5.66496	4.95309	5.85277	1.81936	0.403204	1.66546	0.00198528	0.806923	6.14529	141.449	-2.0828	0.00456892	-1.24396	0.24211
Q15629	TRAM1	0	0.605444	2.89523	0.77488	0	1.15571	3.3212	0.530728	5.9187	2.64099	141.43	0.0663912	0.970681	1.08823	0.472025
Q3V6T2-1	CCDC88A	0	13.632	17.1345	31.1032	12.2485	20.6347	15.0976	4.54794	0	26.4859	141.317	-0.366772	0.524759	-0.99539	0.427532
Q8N490-2	PNKD	0	5.56872	4.80737	4.19877	0	0	0	0.730593	7.34241	0	141.232	#NUM!	0.00163911	-0.852306	0.477577
O14641	DVL2	0	16.9468	21.2531	28.6059	0.863611	15.0504	7.04044	9.20701	1.20355	6.61006	141.208	-1.5412	0.0788137	-1.97269	0.0352309
Q9NQS1	AVEN	0	3.62457	5.17269	2.54106	0	0	2.52209	0	0	0	141.172	-2.16852	0.0907329	#NUM!	0.0205897
Q13426-1	XRCC4	0	11.8062	13.7701	13.0836	4.84807	1.33826	0	0	0.478601	5.41594	140.94	-2.64368	0.00664907	-2.71339	0.0128883
Q5TC12-1	ATPAF1	0	16.3338	6.90497	9.6927	0	0	4.80927	0	1.78958	4.3955	140.891	-2.77558	0.0683371	-2.4126	0.077364
O75909-4	CCNK	0	6.17508	8.20364	11.495	0	1.35069	0	2.59179	0	4.6944	140.43	-4.25972	0.0157108	-1.82825	0.0711866
O00115	DNASE2	0	2.7518	7.0317	7.73759	0.508012	0.860198	0.741817	0.652755	5.57442	0	140.093	-3.05376	0.0499151	-1.49244	0.248277
Q15435	PPP1R7	0	8.31051	10.3161	8.88539	0	0	0	0	3.59549	0	140.05	#NUM!	0.000996867	-2.9358	0.0130763
Q15363	TMED2	0	7.8757	6.40264	7.1725	0.0365402	1.04032	0.897157	0	1.68448	2.8397	140.047	-3.44183	0.00163494	-2.24531	0.0123531
Q15369-1	TCEB1; ELOC	0	2.19069	1.92456	2.26753	1.28696	1.31306	0.693294	0	2.92404	1.47887	140.04	-0.954646	0.0212309	-0.535729	0.544161
Q96RP9	GFM1	0	15.0638	14.3712	14.2963	0	1.35851	0.817724	0	0.628748	2.48129	139.961	-4.32876	0.000329807	-3.81366	0.00139292
Q16795	NDUFA9	0	1.13794	0.7752	2.23885	0.144734	0	0	0	0.660559	0	139.942	-4.84232	0.0622717	-2.65204	0.121386
Q9BUW7	C9orf16	0	7.08979	3.95732	11.2771	3.47032	0.0937629	0	0	3.08532	5.9021	139.809	-2.64701	0.0901511	-1.31263	0.240962
P24821	TNC	0	11.0649	15.722	14.0971	3.60668	3.60959	0	0.597031	0	1.14041	139.796	-2.50221	0.00914317	-4.5565	0.00463133
Q15149-1	PLEC	0	11.9577	9.92048	9.77719	0	1.87215	0	0	0	0	139.548	-4.07968	0.00225287	#NUM!	0.00175189
P49748-3	ACADVL	0	6.66154	7.7675	4.49978	1.70112	1.00779	0.20172	0.750694	4.15607	1.21955	139.54	-2.70118	0.0156448	-1.62749	0.0729991
P23396-1	RPS3	0	20.6938	10.3758	8.13624	0.94915	0.613946	0	0	3.19233	0	139.433	-4.64859	0.0521759	-3.61838	0.0720895
P63104-1	YWHAZ	0	4.43903	3.73477	7.10855	1.15	0.483911	0.0331021	0.677312	0.502753	0	139.196	-3.19653	0.0260127	-3.69493	0.0264264
P24666-1	ACP1	0	4.99684	2.32299	0.571115	6.03539	1.01587	0	0	2.39426	0.951376	139.166	-0.162317	0.926529	-1.23792	0.434744
P35998	PSMC2	0	17.2844	17.6867	14.7951	2.6275	1.97265	1.87067	0.458217	3.6707	4.69528	139.164	-2.94315	0.000991381	-2.49563	0.00541835
Q15126	PMVK	0	6.46197	7.34703	8.70037	3.03132	2.00424	0	0.217766	1.44122	0	139.062	-2.1603	0.0139816	-3.76215	0.00534568
O43716	GATC	0	25.5304	23.7531	21.1898	0	0	0	0	0	0.333713	138.857	#NUM!	0.000664298	-7.72233	0.00123796
P30041	PRDX6	0	11.4412	5.98581	7.54163	0	0	0	0.54934	4.96619	0	138.844	#NUM!	0.0151745	-2.17854	0.0792794
Q9Y5Q8-3	GTF3C5	0	12.2157	12.2584	21.3705	0	1.35164	0.105959	0.364491	3.12848	3.48537	138.763	-4.97509	0.0180189	-2.7158	0.0344075
P50213-1	IDH3A	0	5.26982	5.1725	4.26615	0.978209	0.446722	0	0.840656	6.62521	3.76977	138.7	-3.36768	0.00233796	-0.388564	0.594508
P12814-1; O43707		0	7.96549	8.31285	6.60378	1.40907	1.34952	0	0	4.55158	1.63145	138.595	-3.05222	0.00274993	-1.88784	0.0378322
Q969S9	GFM2	0	6.46961	11.5035	2.01725	3.43061	3.82264	1.43024	0	0	3.94814	138.571	-1.20296	0.311846	-2.34006	0.213652
O96017-9	CHEK2	0	2.85531	3.91452	3.43773	0	0	0	0	0	0	138.547	#NUM!	0.00202431	#NUM!	0.00316581
Q9NY93	DDX56	0	20.9435	20.9651	27.0856	0	0.633109	0.364953	0	1.59807	0.599512	138.526	-6.1112	0.00204939	-4.97249	0.00350687
Q9BRT3	MIEN1	0	3.16122	2.43426	2.21003	3.38384	0	0.645172	0	2.03449	3.61097	138.487	-0.954065	0.366658	-0.467401	0.60359
A1A4S6	ARHGAP10	0	11.9025	9.97566	11.463	0	1.80333	1.04416	0.121859	3.01479	4.72718	138.468	-3.54954	0.00143574	-2.084	0.0139377
P19388	POLR2E	0	26.3278	24.9148	22.0105	0	3.4639	1.23302	0	7.81705	2.95307	138.378	-3.9631	0.00121294	-2.76586	0.00652402
Q14376	GALE	0	0	7.77321	11.6528	2.15214	0	2.03086	0	1.1114	0	138.277	-2.21538	0.273147	-4.12754	0.211273
Q96C86	DCPS	0	4.32999	6.47874	5.45826	3.19413	0	0	1.5058	1.08548	1.96793	138.25	-2.34845	0.0414899	-1.83509	0.0138105
Q9NPJ3-1	ACOT13	0	6.71803	2.99747	2.65615	2.35082	1.00574	0	0.382083	0.233138	2.38052	138.207	-1.88198	0.151909	-2.04605	0.152562
Q96LJ7	DHRS1	0	2.31843	6.7896	0	0	0	1.60368	0	0	0	138.171	-2.50575	0.351202	#NUM!	0.268302
P10606	COX5B	0	8.21173	3.94017	6.62781	4.65023	6.04665	5.86039	1.99987	8.34615	4.89858	138.022	-0.181709	0.649908	-0.300876	0.67734
Q7L9L4-2	MOB1B	0	10.0295	6.43932	2.21612	0	0.758871	0.607231	0	0.336615	0	137.939	-3.77374	0.0944171	-5.79464	0.0907636
Q02978	SLC25A11	0	4.90915	5.19616	5.61799	0.228194	0.612155	0.380857	0	2.23897	1.76276	137.873	-3.68653	0.000573392	-1.97421	0.0158045
O60333-2	KIF1B	0	9.59854	10.4371	10.4344	0	0	0	0	0	0	137.72	#NUM!	0.000237559	#NUM!	0.000531015
Q6WCQ1-2	MPRIP	0	15.8726	11.5938	47.5272	27.4128	0	0	37.676	16.9489	0	137.687	-1.45191	0.39774	-0.457207	0.736658
P61927	RPL37	0	411.826	491.803	521.838	3.55429	14.9469	2.14294	5.22275	9.83164	2.61581	137.671	-6.10956	0.00119488	-6.33397	0.00194375
P62910	RPL32	0	22.5712	25.13	21.0521	0	1.73192	0	0	0.971295	1.34792	137.621	-5.31099	0.000834073	-4.88972	0.00134286
Q96E29	MTERFD1; MTERF3	0	20.597	14.5347	16.2456	0.546616	0	0	0.777049	0	0.0818495	137.607	-6.55446	0.0030232	-5.9025	0.00471531
P33993-1	MCM7	0	15.2047	14.8296	14.7754	0.505008	1.04412	0	0	2.17665	0.42642	137.551	-4.85429	0.000178234	-4.10553	0.00101531
O14735	CDIPT	0	3.04542	2.05312	4.88424	0	1.15743	0	0	0	0	137.453	-3.10852	0.0529627	#NUM!	0.0351391
Q9UKV8	AGO2; EIF2C2	0	3.35632	6.09008	2.66474	0	0.170044	0	0	0	2.25609	137.393	-6.15429	0.0341677	-2.42444	0.103509
P06744	GPI	0	5.38589	5.95088	4.46179	0	1.77064	1.62587	0	0.648656	0	137.352	-2.21767	0.0108336	-4.6062	0.00364435
Q9UHV9	PFDN2	0	12.8685	10.4279	12.561	2.59298	2.64896	4.25323	0	5.91937	2.38628	137.345	-1.91701	0.00302366	-2.11011	0.0213372
Q9BUL9	RPP25	0	0	0.860848	0.989393	13.3173	0	0	39.9304	0	0.575545	137.277	2.84752	0.489222	4.45235	0.451004
Q9Y2R4	DDX52	0	36.74	32.5429	30.7748	3.7532	7.17519	10.4927	7.20616	19.631	7.16454	137.249	-2.22373	0.00254752	-1.55715	0.0212752
Q6P1Q9-1; Q96IZ6-1		0	38.1811	41.576	31.3149	0	4.40554	1.9973	0	1.23738	0	137.096	-4.11664	0.00220712	-6.48807	0.00271458
O15379-2	HDAC3	0	14.1387	13.4805	16.7972	0.467693	2.10246	0.431166	1.05161	0.242603	4.31189	137.054	-3.88742	0.00172012	-2.98602	0.00640401
Q86UK7-1	ZNF598	0	7.16338	4.38933	5.6404	0.420091	0.342757	0	0	1.6222	2.63711	137.021	-4.49429	0.00723336	-2.01314	0.0380471
Q5D0E6-1	DALRD3	0	21.8042	27.8356	26.5971	0.484674	3.47487	3.52155	0.346965	0.576779	8.23012	136.989	-3.34917	0.00207547	-3.05804	0.00889314
P49773	HINT1	0	13.0473	9.52518	0	0	1.54137	0.527081	0	20.8137	0.638337	136.985	-3.44794	0.203913	-0.0734501	0.975627
P53621-1	COPA	0	9.70551	9.89523	8.5205	0	0.104878	0.13857	0	1.50127	0	136.884	-6.8519	0.000522334	-4.2274	0.00217314
Q16531	DDB1	0	7.28555	9.73039	9.83188	0	0.0855702	0	0	0.925712	0	136.765	-8.29348	0.00218404	-4.8581	0.00419051
Q9Y2X7-3	GIT1	0	6.00098	8.31612	9.0368	2.62391	3.33701	4.45976	1.99414	3.02531	1.31894	136.752	-1.16421	0.0285443	-1.88148	0.0160823
Q05655-2	PRKCD	0	8.15459	3.34292	4.80085	0.501851	0	2.54817	0	0	0	136.75	-2.41784	0.0802834	#NUM!	0.0398276
Q00839	HNRNPU	0	50.9637	43.6663	47.1239	2.20466	3.87921	0.86143	0.58266	7.33102	0.743622	136.722	-4.35121	0.000613106	-4.03333	0.00190022
P46087-4	NOP2	0	9.12372	10.132	7.29242	0.722003	0	0.418605	0	0	0	136.718	-4.54073	0.00259775	#NUM!	0.00348375
P56589	PEX3	0	12.495	13.5505	10.3996	1.84258	0.582315	1.34683	1.76108	3.18838	0	136.659	-3.27243	0.0020735	-2.88039	0.00644782
Q9Y617-1	PSAT1	0	7.87462	9.11363	9.52627	0	1.54172	0	0	0.840712	0	136.432	-4.10417	0.00181034	-4.97903	0.00176794
P18583-6; P18583-5		0	13.9356	17.4307	14.6024	0	0.902289	0.37249	0.677547	2.58914	0.839691	136.17	-5.17234	0.00131543	-3.48472	0.00305011
Q9NWZ5-1	UCKL1	0	30.7725	27.6661	18.909	0.926525	5.18456	0	0	0.469769	1.6991	136.132	-3.66186	0.0094193	-5.15634	0.00904871
P11387	TOP1	0	8.5754	9.0719	4.97646	0.587071	1.46428	1.61161	0.962852	2.04906	2.63297	136.039	-2.62676	0.0185876	-2.00282	0.0332251
P16949-1	STMN1	0	16.6037	17.8189	14.11	0.234795	0.250823	0	0	6.11353	2.3024	136.018	-6.64299	0.00110796	-2.52776	0.0109994
Q06203	PPAT	0	5.80031	4.25172	6.6769	0	1.7671	2.13149	0.36951	3.71923	0.899878	136.017	-2.10132	0.0227343	-1.74563	0.0657144
Q9GZM5	YIPF3	0	1.76157	5.8332	6.22797	0.832989	2.54743	3.34197	0.205165	3.23476	3.01259	135.972	-1.04	0.267794	-1.09911	0.296931
O43242	PSMD3	0	11.9113	14.6084	11.82	1.65297	0.861406	0.152259	0	3.09719	0.341169	135.792	-3.84574	0.00178241	-3.47905	0.00545319
P48200	IREB2	0	20.368	19.2873	10.915	0	0	0	0	0	0	135.702	#NUM!	0.0116317	#NUM!	0.014824
P51659-1	HSD17B4	0	9.32993	7.87403	8.75889	1.65716	1.57219	1.27852	1.06579	1.67324	1.156	135.673	-2.52593	0.000892519	-2.73674	0.00160796
Q9BV40	VAMP8	0	7.11963	4.05373	7.60761	3.80237	2.06992	1.96028	1.1728	5.7764	0	135.598	-1.26172	0.0693607	-1.43435	0.189034
Q71U36; Q9BQE3; P68366		0	6.10395	6.85772	4.48125	0	0.373583	0	0	1.43727	0.339488	135.544	-5.54507	0.00455379	-3.29533	0.0112964
Q8N5M9	JAGN1	0	13.6642	13.56	24.3028	11.5608	10.9911	3.34161	10.0974	7.24705	6.73103	135.467	-0.992737	0.170474	-1.09777	0.111115
Q13823	GNL2	0	16.8233	15.8798	17.3526	0.0569347	1.85325	2.00173	0.0122179	0.686591	2.48273	135.413	-3.67759	0.000591633	-3.97574	0.00127115
Q9UHB6	LIMA1	0	22.4661	19.9972	18.6587	8.43803	3.62809	1.2313	3.10372	13.678	3.86325	135.162	-2.20054	0.00748498	-1.5659	0.0409523
Q9BXP5	SRRT	0	16.2248	13.7734	15.5509	2.21123	3.09039	3.06794	0.144872	1.62394	2.23421	135.071	-2.4442	0.000960779	-3.50826	0.00190025
O95865	DDAH2	0	5.11636	1.8802	3.95801	1.82093	1.78823	1.06135	0	0	2.99943	135.065	-1.22988	0.138284	-1.86877	0.183116
Q9GZR2-1	REXO4	0	11.2002	18.615	11.3292	10.7988	4.03539	1.8107	1.90915	4.18204	4.1084	134.987	-1.30562	0.125362	-2.01218	0.0349097
Q58WW2-3	DCAF6	0	7.44236	5.68433	6.86944	1.75812	3.32256	1.16945	1.06243	0.977228	1.30991	134.772	-1.67776	0.0121173	-2.57768	0.00357965
P48163	ME1	0	7.73872	7.16022	6.28865	0.240303	0.553829	0.340682	0.465276	2.63014	0.101762	134.633	-4.22269	0.000990124	-2.72835	0.00996354
P86790	CCZ1; CCZ1B	0	26.8432	21.9245	27.209	5.96097	1.90587	0.991222	0	1.24701	0.639095	134.543	-3.10049	0.00267242	-5.33207	0.00195781
P45954	ACADSB	0	7.83441	8.56231	4.66214	3.05346	2.1462	2.26828	1.24602	4.33368	4.02155	134.286	-1.49565	0.0370505	-1.13313	0.11081
Q9H1I8-1	ASCC2	0	0	2.51943	11.3657	1.19448	2.35266	1.94438	1.68771	0.991414	0.112593	134.232	-1.33827	0.51435	-2.31432	0.422881
O75153	CLUH; KIAA0664	0	19.9339	20.1845	20.3534	1.60703	1.02311	1.04678	0	4.24935	1.01289	134.194	-4.03969	7.22999e-05	-3.52251	0.00194664
Q8TDB8-5	SLC2A14	0	3.79441	6.2614	6.27899	0.872716	3.02318	0	0.264652	2.6834	0.978121	134.191	-2.06792	0.0460927	-2.05675	0.0405227
P42785-1	PRCP	0	10.5322	9.47461	8.58993	2.47964	2.27858	0	0.217055	3.57452	3.89795	134.13	-2.58736	0.00429014	-1.89488	0.016882
Q8IYS2-2	KIAA2013	0	8.73803	8.90809	6.29815	1.8976	5.42792	2.60191	1.42567	3.66395	5.21019	134.094	-1.27019	0.0456306	-1.21706	0.057726
Q15084-2	PDIA6	0	5.2398	8.74866	6.43446	0.506813	4.47447	0	0.00975557	1.98945	2.20671	134.07	-2.0356	0.0663832	-2.2797	0.0287405
O60504-1	SORBS3	0	12.4209	14.7883	15.2842	0.33085	0.395817	0	1.00164	7.0248	0.518937	134.061	-5.8698	0.000977359	-2.31403	0.0202569
Q13952-1	NFYC	0	17.9866	12.3328	12.0121	1.56469	0.512762	0.687981	1.16357	1.06644	1.71339	133.984	-3.93615	0.00734217	-3.42422	0.0104969
Q13123	IK	0	16.8211	21.783	18.2113	0	1.31046	0.56928	0	4.44376	0	133.878	-4.91768	0.00171426	-3.67643	0.00589674
Q9H2W6	MRPL46	0	9.30182	8.76893	9.22698	3.00285	1.65918	1.06266	0	0	6.09825	133.735	-2.25351	0.00170337	-2.16231	0.0505006
Q9Y496; Q96L93-2; O95239-1		0	42.2233	19.8968	29.9099	0	0	15.6466	0.66783	7.58326	7.29866	133.714	-2.55625	0.0596305	-2.56521	0.0421323
Q02790	FKBP4	0	14.7634	13.6465	13.1154	0	1.57847	2.2621	0	2.82473	0	133.699	-3.4346	0.00102137	-3.8778	0.00263882
P20700	LMNB1	0	9.63602	10.0731	8.47625	0.234446	1.59087	1.29567	0	3.7536	0.167629	133.658	-3.17487	0.00137124	-2.84557	0.0120422
P25098	ADRBK1; GRK2	0	9.59436	7.93805	10.9086	0	0	0.263906	0	2.49752	0.189264	133.592	-6.75181	0.00210504	-3.40402	0.00814498
Q13277-1	STX3	0	8.98145	5.30955	8.68105	4.8586	1.60894	3.01581	3.96967	2.6273	0.773268	133.471	-1.27641	0.0640614	-1.6401	0.0502821
Q8NFQ8	TOR1AIP2	0	5.75219	6.8605	7.28231	0.63346	0	0	0	2.54356	0	133.351	-4.97301	0.00148926	-2.96748	0.0127563
P10619	CTSA	0	5.45538	4.12817	5.34096	1.21267	0.517077	0.435559	1.68281	1.65113	1.42784	133.297	-2.78504	0.00368094	-1.64811	0.00677497
Q12913-1	PTPRJ	0	9.52986	9.8867	8.32118	0.0395903	1.51576	1.24138	0	0.232083	3.42874	133.003	-3.31004	0.0015058	-2.92161	0.0100785
Q32MZ4-3	LRRFIP1	0	9.89962	9.65656	8.16564	3.44376	2.38813	1.01279	1.12869	5.25136	1.7486	132.979	-2.01797	0.0047846	-1.76994	0.0236773
P13073	COX4I1	0	12.7455	12.7245	10.5169	2.15524	0.987422	0	0.247201	6.59935	2.58997	132.959	-3.51741	0.00195259	-1.93114	0.0273303
O75475-3; O75475-1		0	14.0729	18.3377	13.599	0.386601	0	0.299204	0.990508	1.1666	0.52539	132.848	-6.06799	0.00253072	-4.10029	0.00444591
Q9NYA1-2	SPHK1	0	9.31528	11.8905	8.30784	0.349879	0	0.809334	0.91561	1.88283	2.41251	132.761	-4.67016	0.00368837	-2.50176	0.00892685
Q9NXH9-1	TRMT1	0	16.0463	17.1615	15.2629	0.57044	0.902254	0	0.0742615	0.873348	1.91845	132.569	-5.04058	0.000408632	-4.07997	0.00106297
Q9UBB5-1	MBD2	0	0.193199	1.72821	0.694964	0	5.98419	5.91161	0	1.52484	8.48692	132.408	2.18481	0.254991	1.93605	0.470712
Q96BN8	FAM105B; OTULIN	0	5.58182	4.87056	4.65742	0.319848	1.39603	0.804932	0.600776	1.59112	1.22464	132.033	-2.58352	0.00251621	-2.14488	0.00423029
Q99614	TTC1	0	17.3455	12.6309	14.5918	0	0	0	0	3.77572	0	131.934	#NUM!	0.0021066	-3.56119	0.00809355
Q93084-5	ATP2A3	0	0	0	1.02374	0	0	0.914391	0	2.7522	2.00884	131.869	-0.162962	0.954728	2.21743	0.303218
Q9UHB7-1	AFF4	0	20.2504	21.9094	16.1793	0	0	0	0	0	0	131.771	#NUM!	0.00190939	#NUM!	0.0029977
Q92820	GGH	0	9.80466	5.52586	5.41209	0.939939	0.718276	1.51014	0.918475	0.451417	0	131.745	-2.71079	0.0298863	-3.92046	0.0279284
P49768-1	PSEN1	0	5.38497	4.51248	10.4683	2.89675	7.76218	8.19131	0	0	9.81197	131.74	-0.111559	0.876618	-1.05353	0.468419
O15511-1	ARPC5	0	12.1735	8.84712	9.61457	0	1.68931	0	0.249206	0.296682	0.223804	131.548	-4.18068	0.00400806	-5.31477	0.00404067
P35625	TIMP3	0	31.1052	31.3823	29.3778	0.218042	0	0.663309	1.36828	6.61867	4.5133	131.423	-6.70366	0.000162329	-2.87756	0.00157854
Q8NCW5	APOA1BP; NAXE	0	4.22702	5.4965	8.54276	0	0	2.0207	0	0	3.02094	131.41	-3.17626	0.0354828	-2.59611	0.0653059
Q9NX62	IMPAD1	0	6.34881	2.48733	9.65813	4.11062	2.80757	3.68088	0	0	3.619	131.274	-0.80314	0.338724	-2.35341	0.16072
P22102-1	GART	0	8.06136	8.30066	10.5506	1.42458	1.16862	0	0	2.70553	0	131.268	-3.37548	0.00337252	-3.3143	0.00997201
P08581-1	MET	0	8.22101	10.5603	9.04253	0	2.87888	0	0	0.716655	5.26371	131.123	-3.27274	0.006407	-2.21802	0.033695
Q13613-1	MTMR1	0	14.4366	11.7331	12.9312	0	1.9168	2.70513	0.786242	2.03184	0	131.033	-3.08063	0.0024032	-3.79441	0.00260391
O43747-2	AP1G1	0	7.2064	6.95526	10.6726	0.54736	5.15727	1.00003	0.0985567	2.86042	0	130.89	-1.8891	0.0540758	-3.06916	0.0223656
Q96C36	PYCR2	0	13.7792	10.8396	12.0594	4.93396	3.59277	1.73254	0	0	7.88461	130.741	-1.83799	0.00656568	-2.21781	0.050222
P11171-1	EPB41	0	4.21011	3.70244	3.21584	0	1.90346	0	0	0	0	130.64	-2.54755	0.0228003	#NUM!	0.00240102
O43670-4	ZNF207	0	8.28303	7.48803	6.81362	0.239454	1.34466	2.42715	0.889321	0.747044	0.248787	130.43	-2.49322	0.00433038	-3.58259	0.00181994
Q9BVC6	TMEM109	0	2.66301	0	3.91142	0.020789	1.55496	0	0	4.84342	1.61453	130.394	-2.06083	0.314417	-0.0257893	0.993094
Q15691	MAPRE1	0	9.17393	8.99371	8.30644	0	1.10137	0	0	0	0	130.349	-4.58721	0.000662303	#NUM!	0.000578687
O76061	STC2	0	49.2138	67.3936	41.8845	4.07739	9.76084	0	3.42078	42.4463	5.12073	130.312	-3.51768	0.0100354	-1.63618	0.115626
Q14839-2	CHD4	0	17.0586	14.9821	14.5635	0	0.637025	0	0	2.12585	0	130.119	-6.19296	0.00063874	-4.45434	0.00196313
Q9BXB5	OSBPL10	0	10.6248	9.87613	8.32264	0	3.5622	0	0	3.57049	0	130.078	-3.01641	0.00918144	-3.01305	0.0120929
P49368-1	CCT3	0	20.3758	21.4802	19.4938	0.16698	0.375343	0	0	2.96595	0	129.904	-6.82176	0.000261165	-4.37049	0.00142112
Q96H72	SLC39A13	0	1.4945	3.75297	5.86661	6.3624	4.59935	3.54986	4.1073	8.98248	4.67816	129.892	0.384818	0.543115	0.676887	0.401669
Q9NX00	TMEM160	0	10.6301	11.9713	10.4697	0	3.55606	0	0	0	0	129.742	-3.21722	0.00498697	#NUM!	0.000828708
Q8WWM7-1	ATXN2L	0	7.84097	11.4489	11.9616	2.70143	0.495502	0	0	2.16183	0	129.625	-3.28917	0.00949257	-3.8536	0.0105821
P78527	PRKDC	0	6.59259	5.70684	5.95642	0.7	1.19213	0	0	2.45757	0	129.586	-3.27028	0.00154847	-2.89305	0.0121995
Q96ER3	SAAL1	0	11.8733	12.0296	9.88666	0.319256	1.42979	1.28108	1.26878	3.34355	0.774149	129.337	-3.47913	0.00137306	-2.64916	0.00497101
P10155-1	TROVE2	0	7.20532	7.08475	7.65141	0	0.325934	3.22146	1.21855	5.85031	0	129.331	-2.62883	0.0102548	-1.63411	0.0859054
Q15154-2; Q15154-1		0	17.7055	12.2016	12.0084	2.22677	3.56659	2.36009	0	3.38773	1.38428	129.317	-2.362	0.0104087	-3.13482	0.0135789
O75438	NDUFB1	0	1.62431	4.61418	2.63256	1.27702	0	0.0141357	0	3.2314	1.83675	129.199	-2.78044	0.0904441	-0.807646	0.445405
O15234	CASC3	0	23.7969	24.3945	24.9346	6.53059	1.19827	0	0.181104	0	7.63364	128.861	-3.24206	0.00218269	-3.22611	0.00555845
P46940	IQGAP1	0	1.98016	2.30152	2.05648	0	0	0	0	2.10178	0	128.795	#NUM!	0.000523074	-1.59245	0.171953
Q14814-1	MEF2D	0	12.6498	11.9708	9.43581	3.38217	5.19508	4.98441	3.27581	7.08356	4.90782	128.752	-1.32839	0.00969627	-1.15749	0.0305045
O60684	KPNA6	0	11.4391	14.0068	17.1925	0.00896812	1.09018	0	0	3.104	2.0823	128.529	-5.2777	0.00433326	-3.03938	0.0104264
Q5BKT4	ALG10	0	0.28171	0	3.93457	1.39988	0	3.59836	0.141539	0	7.91561	128.386	0.245451	0.904021	0.934301	0.731811
Q9NXE4-2	SMPD4	0	8.13641	10.2138	8.91812	1.81507	1.43403	0.353514	0.292336	0	0	128.31	-2.92011	0.00225378	-6.54345	0.00184351
P27144	AK4; LOC100507855	0	7.92028	7.51404	7.04415	1.74067	1.7408	0	0	2.95159	0	128.191	-2.69078	0.00253299	-2.92898	0.0109589
Q16543	CDC37	0	13.5687	16.8932	18.4908	0.450713	2.48577	0	1.51603	3.00032	0	128.147	-4.05923	0.00300987	-3.43816	0.00536727
Q6NZI2-1	PTRF; CAVIN1	0	13.1937	14.1427	12.3893	0	0.00175664	2.43157	0	1.5216	6.00598	128.142	-4.02908	0.00142599	-2.39982	0.0142976
P00367	GLUD1	0	4.4164	6.57185	5.90842	2.61363	0.660137	0.951449	0.408962	3.36676	0	128.073	-1.99964	0.0182023	-2.16191	0.047998
P48444	ARCN1	0	4.76097	6.82671	4.82623	0.85478	2.37621	2.96548	0	3.99791	2.88239	128.039	-1.4054	0.0370015	-1.25438	0.126795
P07910-2	HNRNPC	0	10.1065	10.8921	9.10358	0.952261	0.685402	1.26257	0.908551	3.3799	0.440463	127.953	-3.37563	0.000855518	-2.67029	0.00639748
O95347-1	SMC2	0	8.13423	9.23202	8.91966	0.72129	0.578403	0	0.265813	2.19777	0.406588	127.95	-4.33805	0.000541909	-3.19508	0.00316743
Q8TDQ7	GNPDA2	0	6.64481	1.49689	0	0	0	0	0	1.33947	0	127.919	#NUM!	0.305119	-2.60367	0.407328
P61247	RPS3A	0	45.3689	49.2329	37.3744	2.71363	2.23096	0.00485775	0.706786	3.33588	0.834797	127.89	-4.73687	0.00176919	-4.758	0.00283691
Q7Z5K2-3	WAPAL; WAPL	0	7.89108	7.27165	7.56456	0.00908953	0.801871	2.15706	1.053	0.639882	3.36199	127.879	-2.93685	0.00248866	-2.16868	0.00967604
P42704	LRPPRC	0	7.23242	6.70836	6.29315	0	1.11219	0	0	1.26107	0	127.876	-4.1853	0.00124	-4.00406	0.00251313
Q5SSJ5-1	HP1BP3	0	3.16567	4.01625	2.39129	0.0472835	2.15841	1.06705	0.871682	4.91757	1.81757	127.765	-1.5485	0.0795847	-0.33171	0.69524
Q07065	CKAP4	0	3.6747	4.23243	3.96849	0.915781	1.44073	1.59843	0	3.48199	2.51126	127.74	-1.58627	0.0024892	-0.986592	0.193046
O94826	TOMM70A; TOMM70	0	12.3925	11.6078	10.7468	2.37225	2.93765	0	0.468141	2.44936	3.57632	127.735	-2.71014	0.00275144	-2.41976	0.00479111
P05186-1	ALPL	0	2.47454	4.44608	4.44092	0.924029	0.81767	0.666818	0	2.37464	0.0530637	127.69	-2.23794	0.021358	-2.2265	0.0764295
Q9Y2B0	CNPY2	0	13.5333	20.4171	16.8486	4.76648	5.03598	3.58077	4.93308	4.66427	2.97315	127.632	-1.92437	0.0093293	-2.01476	0.0121733
Q9GZZ9-1	UBA5	0	2.97957	14.5821	3.29017	3.72388	0	0.929393	0.881344	1.85977	1.9522	127.291	-2.16385	0.302123	-2.15149	0.301355
O00762	UBE2C	0	34.9431	28.4369	36.7945	2.14281	0.0384702	3.37328	0	0.861522	4.54461	127.215	-4.1727	0.00182532	-4.21177	0.00327763
Q16222-1	UAP1	0	0.630914	1.69601	3.08303	0	0	0	0	0	0	127.001	#NUM!	0.0946431	#NUM!	0.104428
Q9Y3A6-1	TMED5	0	0	0	0	0	0	0	0	0.00257148	0	126.931	#DIV/0!	#DIV/0!	#DIV/0!	0.440773
O15504	NUPL2	0	9.61755	15.0683	13.8863	0.877618	0	0	0	0	3.04523	126.904	-5.45782	0.00541367	-3.66293	0.0122832
P35249	RFC4	0	8.60305	7.72608	6.80119	0	0.0169683	0.723726	0.870877	3.24797	3.42361	126.82	-4.96476	0.00141917	-1.61668	0.0169421
Q96IJ6	GMPPA	0	1.86682	5.74006	8.8788	1.49244	2.3312	1.28461	0	2.05377	1.07708	126.679	-1.69031	0.183612	-2.39659	0.15472
Q8IXS6-2	PALM2	0	2.15117	1.87424	3.26634	0.0477238	0	0	0	0	0.532859	126.677	-7.25541	0.0114621	-3.77444	0.0212384
O95822	MLYCD	0	1.87036	0	0	0	0	0	0	0	0	126.364	#NUM!	0.426191	#NUM!	0.445424
Q9H089	LSG1	0	11.3274	10.9018	9.17567	2.12486	1.5132	0	0	1.80153	1.95714	126.308	-3.10975	0.00245902	-3.0627	0.00386675
Q7Z3B1	NEGR1	0	13.6086	13.7968	13.6414	1.89581	1.29383	1.09794	0.821266	2.29658	3.2629	126.056	-3.25904	0.000158823	-2.68548	0.0015456
Q13177	PAK2	0	8.15533	8.86524	9.64333	0	1.92715	0	1.67715	4.61777	1.5483	125.997	-3.79035	0.00220486	-1.76537	0.0141758
P12956	XRCC6	0	6.00134	4.70253	4.82358	0.787769	0	0	0	3.56665	0	125.97	-4.3009	0.0025227	-2.12218	0.0631406
Q9Y375	NDUFAF1	0	10.4234	10.8236	9.25278	0.0231866	0	1.82082	0	0	0	125.947	-4.04789	0.00156112	#NUM!	0.000935051
O00712-5	NFIB	0	12.9309	12.012	7.90027	0	2.69224	1.27008	0	0	3.04468	125.716	-3.05118	0.0120784	-3.43123	0.0166897
Q8IXQ4	KIAA1704; GPALPP1	0	4.26577	5.08152	2.92557	0	0	0.160662	0.498522	0.303709	0.432452	125.712	-6.2553	0.00826521	-3.31326	0.0137325
Q08AM6	VAC14	0	5.7159	5.60405	6.51915	0	0	0	0	0	2.12208	125.542	#NUM!	0.000572729	-3.07149	0.00946624
O60271-2	SPAG9	0	7.82895	5.81496	5.8227	0.75478	2.25404	0.277148	0	1.72562	0.917378	125.413	-2.56661	0.00974848	-2.88076	0.00994619
P16435	POR	0	7.25289	3.10243	5.20784	0	0	0	0.555781	0.455524	0	125.4	#NUM!	0.0241325	-3.94384	0.0352274
Q01082-1; Q01082-3		0	6.28132	6.23681	7.02297	0.384537	0.0909457	0	0	2.47203	0	125.277	-5.36097	0.000488179	-2.98274	0.0103706
Q8IYQ7	THNSL1	0	5.54707	7.31389	6.81814	3.96745	4.11299	2.14251	0	2.99087	5.35308	124.936	-0.944853	0.0336493	-1.23786	0.127741
P0DMV8	HSPA1A; HSPA1B	0	4.84256	9.24811	6.48406	0	0.54348	0.221972	0.383525	6.93612	0	124.725	-4.74842	0.015415	-1.49103	0.225239
Q8TD55	PLEKHO2	0	6.43441	6.34384	6.72216	0.680501	5.53382	0.0595783	1.04623	1.23279	4.45901	124.705	-1.63607	0.0945094	-1.53311	0.0397141
Q9NYK5-1	MRPL39	0	9.59908	9.92043	8.21326	2.60285	0.426681	0	0	1.57445	1.96359	124.703	-3.19442	0.00377809	-2.97057	0.00386907
P51617	IRAK1	0	30.4435	23.3206	25.4004	0	0.672933	1.66107	0	1.40302	1.30335	124.671	-5.08398	0.00176958	-4.87043	0.0028407
Q9BUH6	C9orf142; PAXX	0	2.80201	2.20886	5.83508	0.0746282	0	0	0	4.46826	4.69372	124.669	-7.18322	0.0537685	-0.243425	0.821629
Q9H7B4-1	SMYD3	0	16.1056	10.3291	16.7153	1.26431	11.2266	9.54349	10.537	11.6681	15.9723	124.658	-0.969607	0.173274	-0.176644	0.621923
Q13813-3; Q13813		0	6.0752	6.09442	7.69343	0	0.42061	0	0	1.59713	0	124.438	-5.56146	0.00180154	-3.63654	0.00640578
Q9BWS9-1	CHID1	0	4.10295	11.4683	15.0018	4.71431	5.83054	0	0	1.09767	5.06691	124.337	-1.53572	0.189136	-2.31018	0.130624
Q86WB0	ZC3HC1	0	6.99155	7.64055	5.99886	0.885614	0	4.96196	9.00553	0	6.85793	124.169	-1.8189	0.0591687	-0.379103	0.653645
Q8N8N7-1	PTGR2	0	11.81	15.3284	11.61	7.79341	4.22295	5.06031	2.4082	6.20384	6.31346	124.077	-1.18211	0.0221575	-1.37636	0.0261116
P56177-1	DLX1	0	41.9559	38.2041	36.4432	0	0.763988	0	0	3.21595	0	124.049	-7.25384	0.00046096	-5.18022	0.00111301
P78347	GTF2I	0	11.8826	12.3735	11.4972	0.555008	0.231661	0	0	6.826	1.17283	124.023	-5.50618	0.000214926	-2.16021	0.0285205
Q96PK6-1	RBM14; RBM14-RBM4	0	16.7562	10.3974	10.1685	1.39736	2.37029	0.592265	1.17569	5.16867	2.98319	123.977	-3.09766	0.0167322	-2.00046	0.0398483
Q96F24-1	NRBF2	0	5.63912	12.1277	7.6974	2.36625	2.37102	0	1.56372	2.68075	2.73217	123.96	-2.42634	0.0482293	-1.86787	0.06355
P19367-3	HK1	0	5.14729	6.41133	8.2947	1.80992	2.42408	2.47876	0.544696	4.35173	2.65615	123.917	-1.5644	0.0196079	-1.39434	0.0795843
P33991	MCM4	0	8.58049	6.56558	5.77759	0.0322913	1.04359	0	0	0.937123	0	123.886	-4.28155	0.00570054	-4.48075	0.00765588
Q15149-4	PLEC	0	5.18076	5.86425	3.86248	1.45621	3.54209	0.352184	0	0.895464	4.69508	123.822	-1.4783	0.0698172	-1.41498	0.171795
P56377	AP1S2	0	9.86069	7.83961	4.32172	2.95596	0	0	0	0	4.17994	123.557	-2.89725	0.047612	-2.39739	0.0848596
Q9NUY8	TBC1D23	0	3.60001	2.39046	4.01263	1.5488	1.81145	1.30932	1.06762	2.8432	2.86589	123.496	-1.09909	0.0426642	-0.561791	0.303733
O94906-1	PRPF6	0	16.9575	15.1915	15.0394	0.0093171	0	0	0.0832119	2.26826	0.620944	123.32	-12.3063	0.000410998	-3.98873	0.00152969
Q99081-3	TCF12	0	29.2832	38.3026	35.1986	1.32583	4.29298	0	0	0	1.4186	123.081	-4.19321	0.00205244	-6.17901	0.00254071
Q6NS38-1	ALKBH2	0	5.54024	13.1665	16.4477	1.45401	11.7401	6.41388	1.61444	0.781079	5.88009	123.081	-0.842269	0.362446	-2.08677	0.108739
Q96BR5	SELRC1; COA7	0	5.59456	3.60179	4.7938	1.12631	1.28896	1.11118	0	6.13394	4.59853	123.011	-1.98812	0.00985005	-0.382427	0.660944
Q9BUE0	MED18	0	11.6459	6.7057	10.1315	3.49354	3.12506	2.90725	3.62128	3.42025	3.10039	122.992	-1.58019	0.0246744	-1.48977	0.0320356
Q15165-1	PON2	0	7.94957	6.17788	10.2302	2.61818	0	1.03969	0	0.941078	2.43234	122.857	-2.7353	0.0168739	-2.85209	0.0190851
Q6UXD7	MFSD7	0	8.79606	2.11157	3.88001	8.33442	11.2922	0.757338	2.39694	8.88783	0.131111	122.857	0.463039	0.685151	-0.373349	0.793095
Q9UJS0-2	SLC25A13	0	4.10886	6.79351	5.54664	0	0.661083	1.96866	0	0.50281	0	122.775	-2.64501	0.0185262	-5.03184	0.00998046
P28370-1	SMARCA1	0	12.0775	12.7133	8.4981	1.59281	1.12067	0.33011	0.770327	1.9606	0.500664	122.585	-3.45119	0.00557321	-3.36472	0.00833204
Q7Z7F7-2	MRPL55	0	9.04931	7.14366	6.33885	0.0485584	1.26636	0.750211	0	0.30943	1.75093	122.455	-3.44766	0.0048774	-3.451	0.00888414
P21912	SDHB	0	9.38223	9.47338	6.73809	2.48228	2.46262	2.6372	0	2.70229	0.989481	122.434	-1.75512	0.0074123	-2.7934	0.012242
Q9NWY4	C4orf27; HPF1	0	8.43177	8.4584	9.45697	0.424401	0.539457	2.36975	0.566061	0	0.170747	122.316	-2.98249	0.0021756	-5.16021	0.000876479
O75582-1	RPS6KA5	0	3.09854	5.89045	5.95988	0	1.87512	0.703429	0	2.9834	2.44117	122.286	-2.53541	0.0345352	-1.46246	0.116002
P51397	DAP	0	14.0277	12.5923	14.0419	0	0.257662	2.39537	3.3392	0	0.628386	122.283	-3.93797	0.00120461	-3.35734	0.00334753
P61088	UBE2N	0	4.81646	7.38288	6.21103	3.02033	0.928727	0.0860546	1.4623	2.9232	0.359658	122.219	-2.18984	0.0264518	-1.95599	0.0287882
Q9UKT8-1	FBXW2	0	12.3307	11.9007	6.82683	1.76003	4.22533	4.7404	0.0947929	3.49959	0.853748	121.958	-1.5339	0.0460304	-2.8037	0.0289003
P42696	RBM34	0	15.6223	14.7873	13.7617	1.28777	1.50128	2.49948	0	2.47295	0	121.875	-3.06217	0.000614685	-4.1588	0.00196141
Q15654-1	TRIP6	0	18.8005	21.797	22.998	0	1.00841	2.17646	1.94654	3.01567	0.818978	121.758	-4.31962	0.00115417	-3.45949	0.00203416
O43854-1	EDIL3	0	11.2959	13.223	7.19423	1.27988	1.67747	0.914829	0	0.539997	0.310533	121.613	-3.03386	0.0147755	-5.22057	0.0141242
Q16576-1	RBBP7	0	5.03532	2.88554	3.39572	0	0	0	0	6.7467	0	121.475	#NUM!	0.0106777	-0.746184	0.610606
Q9Y5Y2	NUBP2	0	3.15121	6.13502	4.0537	0	0	0.107682	0.146369	4.25877	0	121.456	-6.95283	0.0164365	-1.59849	0.205454
Q96CB8	INTS12	0	18.9711	18.6053	15.7308	0	0	0	0	6.65416	1.07109	121.452	#NUM!	0.000791438	-2.78668	0.0103761
Q9NZL4-3	HSPBP1	0	12.4586	19.8736	9.59414	0.171882	0.500293	1.04765	0	0.268443	0	121.406	-4.60752	0.023605	-7.2871	0.0256975
P42765	ACAA2	0	4.64572	5.46859	5.10228	0	0.733599	0	0	0.210178	0	121.325	-4.37451	0.00119592	-6.17789	0.00103038
O43815	STRN	0	5.31257	11.882	10.0789	2.41373	4.54344	2.34023	3.26261	1.80919	8.18744	121.315	-1.5526	0.070601	-1.0405	0.22653
P62937	PPIA	0	23.5414	14.7274	16.628	1.11985	0.86806	0	0	3.24885	0	121.14	-4.7874	0.00784836	-4.07872	0.0130577
P22830-2	FECH	0	0	0	0	0	0	0	0	22.5115	0	121.025	#DIV/0!	#DIV/0!	#DIV/0!	0.441067
O60826	CCDC22	0	7.87488	4.42709	6.89115	3.68624	1.62078	0.839829	0.144357	1.14337	1.96413	120.945	-1.64267	0.0509372	-2.56126	0.0246403
P12694	BCKDHA	0	2.05811	3.36737	9.86078	0	1.40532	0.212739	0	1.38117	0	120.9	-3.2399	0.181571	-3.46827	0.189595
P30050-1	RPL12	0	12.0372	16.3831	9.99692	3.73646	4.45494	0.872038	0.758015	5.17526	3.148	120.849	-2.08362	0.0217151	-2.08079	0.0296008
Q04637-8	EIF4G1	0	10.7528	13.3057	24.5344	4.5308	0.841005	0	0	0	8.30663	120.828	-3.17726	0.0522501	-2.54841	0.0946254
P48723	HSPA13	0	17.0697	19.8868	17.9083	0	1.2739	1.78019	0.83706	0.649578	1.67915	120.695	-4.16707	0.000786124	-4.11524	0.00111705
P60484-2	PTEN	0	11.8091	8.90924	11.6349	1.62235	6.29159	3.83399	0	1.96649	3.05048	120.691	-1.4615	0.0265379	-2.68902	0.00891494
Q6I9Y2	THOC7	0	8.35954	12.6363	9.90014	0.863156	1.96943	0	0	2.01608	3.13741	120.662	-3.44723	0.00706618	-2.5838	0.0155674
Q8NEM2	SHCBP1	0	5.52223	10.9656	11.2532	1.35586	1.31675	1.95582	0	1.2401	0.332385	120.616	-2.58342	0.0277971	-4.1409	0.0249104
Q16540	MRPL23	0	2.48873	1.98083	3.64916	0	1.45798	0	0	0.651958	1.5414	120.592	-2.47728	0.0534206	-1.88811	0.0734462
Q9BT78	COPS4	0	6.10139	5.64307	7.76294	1.53791	3.70716	1.84157	0	3.44897	0.373146	120.574	-1.46085	0.0226391	-2.35158	0.0327996
O43292-1	GPAA1	0	3.08899	3.21532	4.59099	0	1.75188	5.28538	0	2.4559	2.87872	120.534	-0.630619	0.52345	-1.03025	0.202175
Q9Y4F1	FARP1	0	3.99125	8.00014	2.54063	0.0875569	0.409932	0.383937	0	0.159534	0	120.515	-4.04325	0.0761364	-6.50923	0.0754133
Q9Y6D9	MAD1L1	0	7.11345	8.23583	9.22107	0	0	0.456321	0.619388	3.4229	2.05943	120.456	-5.75073	0.0014796	-2.00963	0.012363
Q9BVC5	C2orf49	0	9.01866	7.65002	7.58861	3.06914	0.0513421	0.738728	1.04261	4.69207	0.250102	120.322	-2.65204	0.0075626	-2.01905	0.0310602
Q9UDR5	AASS	0	8.44332	10.4584	8.49199	0	0	0	0	0.809034	0	120.267	#NUM!	0.00126406	-5.0815	0.00257982
Q13363-1	CTBP1	0	1.75176	1.03859	1.07535	0	0	0	0	0	0	120.091	#NUM!	0.0120973	#NUM!	0.0153954
O43707	ACTN4	0	8.93979	3.85667	5.91292	0.238619	0	0	0	1.80064	0	120.015	-6.29291	0.0267825	-3.37718	0.0479137
O00429; O00429-2		0	7.20314	4.31698	5.4249	0	0	0	0	0	0	119.889	#NUM!	0.00729114	#NUM!	0.00996635
Q9UJ14-1	GGT7	0	7.61265	2.49692	6.77553	0	1.91384	0	0	2.76403	0.726691	119.856	-3.14121	0.06753	-2.27415	0.108189
P17844	DDX5	0	15.7753	15.7294	14.9267	0.474871	3.89044	1.39716	0	7.84539	2.37262	119.848	-3.01034	0.00147421	-2.18399	0.0185164
O95816	BAG2	0	9.64911	6.64258	6.83273	0	1.39998	0.299231	0	3.49078	0	119.646	-3.76648	0.00726266	-2.7278	0.0292665
Q8N584-1	TTC39C	0	0.274699	0.749476	1.24887	1.1	0.963576	3.18841	0	0.990839	1.75025	119.569	1.20824	0.32571	0.270123	0.838379
Q12959-2	DLG1	0	10.4196	5.74211	9.00127	0	1.30483	0	1.78864	2.70225	2.96196	119.567	-4.26936	0.0125963	-1.75544	0.0326636
Q92879	CELF1	0	10.9844	12.0581	10.3634	4.71721	2.7939	2.46377	1.521	7.59659	4.14472	119.539	-1.74373	0.00325359	-1.33277	0.0435702
Q96P70	IPO9	0	5.56426	5.11574	5.6208	0	0	0	0	1.96165	0	119.265	#NUM!	0.000265828	-3.0548	0.00871449
Q96E39	RBMXL1	0	11.1233	13.2904	7.67736	4.16291	2.14649	0	2.13604	1.54815	2.96977	119.259	-2.34659	0.0256417	-2.26988	0.0197455
O15212	PFDN6	0	11.6014	7.96858	13.3554	0.963869	0.309625	0	1.11284	1.39643	0.619344	119.021	-4.69233	0.00782007	-3.3956	0.0118626
Q8WVB6-2	CHTF18	0	14.2107	11.6523	14.8804	0	1.05207	5.09565	0.467074	4.60261	3.75129	119.009	-2.72844	0.00875154	-2.20756	0.0101184
Q9HBL7	PLGRKT	0	7.46456	8.119	6.58874	0	3.15929	2.23295	3.73741	9.46127	3.5364	119.007	-2.0398	0.0131588	-0.405883	0.479702
P22307-1	SCP2	0	5.95058	7.3567	7.0558	0	0	0	0	0	0.433564	118.982	#NUM!	0.000941769	-5.55357	0.00182607
P21589-1	NT5E	0	2.58506	1.3186	1.23567	0	1.815	0.0260387	0	2.41515	1.11131	118.935	-1.48106	0.265999	-0.543362	0.609685
Q9NZW5	MPP6	0	3.36397	2.71312	8.5236	1.45693	0	0	0	0.379541	0.424427	118.724	-3.32503	0.118174	-4.18275	0.108399
Q96L58	B3GALT6	0	57.0404	8.35144	16.9741	1.83299	6.74862	6.81714	3.98042	1.37318	12.336	118.645	-2.41923	0.266211	-2.21914	0.302001
Q15436	SEC23A	0	5.96876	2.10633	6.32275	0.60956	1.47422	1.57552	0.718367	0.148974	0.507578	118.553	-1.97621	0.0909447	-3.38843	0.0619336
P54725-1	RAD23A	0	21.1204	20.5014	25.1832	0.658847	1.78242	0.630198	1.04185	2.10439	0	118.549	-4.44296	0.00122048	-4.40826	0.00219287
Q9NTM9	CUTC	0	13.3017	6.22294	5.61909	2.51039	0	0.27363	0	1.13062	1.41312	118.463	-3.17496	0.0702308	-3.30518	0.0711359
Q9Y657	SPIN1	0	13.4754	16.3204	16.0852	0	1.07372	0	0	3.38124	0	118.347	-5.41721	0.00100914	-3.76227	0.00416312
P24844-1	MYL9	0	32.0008	27.1458	24.958	3.88557	3.28349	3.68527	1.07591	4.51592	2.76661	118.326	-2.95392	0.00179902	-3.33088	0.003256
Q8TED0	UTP15	0	6.19345	9.09559	10.2308	1.41375	0.891756	2.2886	0	2.16158	0	118.182	-2.47376	0.0125035	-3.56146	0.0154123
Q13601	KRR1	0	11.9764	7.87065	10.9202	0.213627	0.7694	0	0	0.104743	0.940003	118.175	-4.96802	0.00464279	-4.88017	0.00678944
Q10570	CPSF1	0	8.7001	7.69772	8.68422	1.01495	1.20749	0.926723	0.915703	2.21265	1.05803	118.144	-2.99362	0.00052734	-2.58288	0.0022454
Q9Y2A7-2	NCKAP1	0	2.87205	3.42404	2.85525	1.92727	0.133146	0.49562	0.123423	2.44321	0.996286	118.112	-1.84008	0.0341982	-1.36092	0.0946487
Q9Y385	UBE2J1	0	13.3335	12.1878	15.0868	0	5.17114	1.33898	0.132084	4.51637	8.05116	118.061	-2.64101	0.00811509	-1.67698	0.0398388
P30153	PPP2R1A	0	8.75123	8.35032	9.94622	0.0591957	0	0.166814	0	1.93608	0	118.057	-6.90298	0.000668494	-3.8043	0.00364214
Q5T0F9-1	CC2D1B	0	4.75114	2.43371	3.46855	1.98033	0	0	0.146108	2.51158	2.90424	118.035	-2.4275	0.0593657	-0.937658	0.260339
Q9BV57	ADI1	0	10.0279	11.4794	10.6978	0	4.65826	4.88119	0.0855336	5.37883	4.26543	118.025	-1.75531	0.02048	-1.72681	0.0262033
Q8TD16	BICD2	0	8.86502	7.7989	8.19601	2.31147	0.0639226	1.34906	1.13226	0.600509	2.13054	118.017	-2.73872	0.00267204	-2.68591	0.00243271
Q9UBV8	PEF1	0	3.9751	5.98567	4.81318	1.03145	0.557047	1.10104	0.285469	3.87096	0.944788	118.011	-2.45763	0.00755976	-1.53414	0.100374
P26440	IVD	0	6.50745	7.99645	6.50212	0.617815	2.9028	4.43061	0.612067	8.78726	1.65631	117.97	-1.40156	0.0399807	-0.926022	0.345263
P08758	ANXA5	0	2.74434	1.9112	3.43133	0	0.222337	0	0	1.46439	0	117.95	-5.18476	0.0103781	-2.46528	0.0544334
Q9NTJ3-1	SMC4	0	12.9037	10.9783	11.3388	2.7013	0.709428	0.436452	0.0528781	2.34672	1.408	117.914	-3.19455	0.00196218	-3.20948	0.00283718
P14868	DARS	0	16.209	13.8131	10.9982	1.7	0.57581	0.926714	0	3.70472	0.341088	117.836	-3.67905	0.00428145	-3.34183	0.0108692
Q7Z2W4	ZC3HAV1	0	12.2847	13.3322	11.5435	1.54102	0.690887	0	0.250113	2.39674	1.62467	117.729	-4.05742	0.000821694	-3.12095	0.00216931
O60216	RAD21	0	7.63557	10.4863	12.2145	0.919363	1.62715	0.583425	1.29237	1.11198	0.626407	117.66	-3.27684	0.00758162	-3.3233	0.0098625
Q9UDY4	DNAJB4	0	6.31898	5.14631	9.42756	0.240182	0	1.88036	0	1.48171	0.92562	117.641	-3.3005	0.0223896	-3.1175	0.0251777
Q8TAD8	SNIP1	0	11.6168	11.0233	10.3572	0.419484	3.62213	1.73965	0	0	2.0571	117.632	-2.51289	0.00325132	-4.00367	0.00222152
P16333-1	NCK1	0	5.5559	4.43478	6.14498	0.400713	0.113362	0	0.756405	1.14511	2.61513	117.571	-4.97213	0.00248656	-1.83693	0.0189374
Q96SI1-1	KCTD15	0	11.704	10.7851	9.74637	0.842337	3.7435	0.970005	1.4636	4.7492	4.96256	117.456	-2.53657	0.00443818	-1.52832	0.0154808
O95140	MFN2	0	20.5196	15.6647	17.1831	0.102868	1.83094	0.582076	0	1.66057	1.22242	117.393	-4.40682	0.00201703	-4.21032	0.00316797
Q13404-1	TMEM189-UBE2V1; UBE2V1	0	5.98959	14.9017	6.32777	11.316	10.9411	11.9861	4.96131	15.3784	13.6569	117.359	0.331202	0.519272	0.320776	0.683658
Q9Y3A4	RRP7A	0	11.637	12.6277	19.7438	1.72511	4.42989	3.78279	5.81472	3.84057	6.68698	117.328	-2.14678	0.025639	-1.42917	0.0519244
Q9H6E5	TUT1	0	18.5221	18.95	15.4492	3.82989	2.24698	1.46512	2.14096	5.84286	6.61873	117.188	-2.81083	0.001826	-1.85763	0.00833762
O95394-4	PGM3	0	9.06495	8.22926	8.64199	0	1.03415	0.740532	0	5.11527	1.22866	117.188	-3.86933	0.00056706	-2.03152	0.0316162
Q8WVY7	UBLCP1	0	3.93758	4.76303	4.26842	1.16363	2.09416	0.0653382	0	0.31421	3.41057	117.179	-1.96446	0.0156256	-1.79984	0.0861906
Q8NDD1	C1orf131	0	27.3821	31.2457	26.4563	1.71363	3.18489	0.580763	3.18272	4.16451	5.11368	117.11	-3.95683	0.000909581	-2.77148	0.00169211
Q15417	CNN3	0	8.27295	7.12646	12.6952	0	3.13479	0.291302	0	5.14944	0	117.085	-3.03566	0.0266126	-2.44781	0.063089
P18077	RPL35A	0	25.0012	25.4107	26.6376	0	0	0	0	1.98168	2.39512	117.041	#NUM!	0.000152279	-4.13784	0.00072033
Q9UEE9-1	CFDP1	0	10.9049	11.7112	12.3943	5.46841	12.7381	6.62207	0.614651	7.06534	9.75434	117.02	-0.495786	0.266405	-1.00585	0.150598
Q9BYE7-1	PCGF6	0	13.0884	11.4039	10.8636	0.682519	3.28318	0	0.328447	0.335692	2.01575	117.01	-3.1563	0.0036433	-3.7217	0.00255541
Q8N1G4	LRRC47	0	11.7176	9.82958	6.1645	0	0.455022	1.01632	0	5.51274	1.87175	117.003	-4.23529	0.0139811	-1.90792	0.0743327
P55010	EIF5	0	11.0087	12.6094	10.6991	0	0.534521	0	1.28181	2.89309	0	116.97	-6.00454	0.000705094	-3.03912	0.00414838
Q9BRX5	GINS3	0	16.152	11.0078	6.96408	0	0.385653	3.49422	0	0	0.773296	116.885	-3.1367	0.0426706	-5.46362	0.0320398
O43175	PHGDH	0	5.09663	5.3427	4.25524	0	2.0449	0.366274	0	3.4229	0.098414	116.856	-2.60747	0.0109307	-2.0611	0.0626259
Q96PC5	CTAGE5; MIA2	0	3.88218	4.71163	4.64511	0.708361	0.412931	0	0.319094	2.43177	4.76718	116.807	-3.56155	0.00171064	-0.816356	0.287786
Q6P2E9-1	EDC4	0	9.64439	5.30417	7.56812	2.2	0	0	0	1.56612	0	116.799	-3.35542	0.0196127	-3.84573	0.0186906
Q07866-3	KLC1	0	0	0	2.24327	1.42152	4.52629	0.417495	0	0	0	116.745	1.50462	0.446669	#NUM!	0.444625
P63151-2	PPP2R2A	0	5.16903	7.14688	2.60873	1.39772	0	0	2.50974	0.374319	0.759441	116.718	-3.41655	0.0521987	-2.0343	0.102628
Q9Y2Z9-1	COQ6	0	3.91702	5.25824	6.13259	2.41096	0	0	0	0	0.29939	116.651	-2.66659	0.0266258	-5.6761	0.00716194
P78549	NTHL1	0	14.0214	12.5768	14.2709	0	0.829042	0.153143	1.75196	4.98877	2.86691	116.634	-5.37887	0.000486898	-2.08876	0.00433993
P11142-1	HSPA8	0	7.36435	7.90423	4.86804	0	0	0.842017	0	4.01561	0	116.628	-4.57983	0.0076892	-2.32613	0.0574319
Q8NEY8-2; Q8NEY8-6		0	13.4649	14.1213	13.1405	0.138027	1.35405	0	1.58783	0	3.19759	116.564	-4.77057	0.000403744	-3.08926	0.00257462
Q99873	PRMT1	0	6.37256	3.20197	8.28681	0	0.524648	0	0	0	0	116.55	-5.08935	0.0326449	#NUM!	0.03509
O00217	NDUFS8	0	3.00667	6.60397	9.64362	0	0	0	0	1.5131	0	116.546	#NUM!	0.0478792	-3.6696	0.0727365
Q9Y5J9	TIMM8B	0	1.90985	1.88656	0.888109	0	0	0	0	4.23773	0	116.487	#NUM!	0.0198976	-0.144609	0.942071
P61457	PCBD1	0	9.9855	9.69296	10.254	0.894719	1.0577	0.925839	0	4.73211	0.21624	116.469	-3.37844	0.000152559	-2.59669	0.0166831
Q01518-1	CAP1	0	4.15571	4.31698	6.04694	0	0.319832	0.497808	0	2.80788	0	116.408	-4.1504	0.00570665	-2.37045	0.0491294
Q9UHK0	NUFIP1	0	15.075	21.494	17.0792	9.66003	7.23169	6.0378	11.417	5.39793	6.34011	116.377	-1.22632	0.0191223	-1.2122	0.0397473
Q9UGU0	TCF20	0	7.50768	12.1652	9.72293	1.87607	3.75323	0.94352	0.0863857	0.411563	4.83862	116.362	-2.16102	0.0179316	-2.46162	0.0368501
Q9NWV4	C1orf123	0	8.19445	8.10184	7.92239	2.38874	1.40357	0	1.40222	0	2.2636	116.27	-2.67497	0.0026727	-2.72391	0.00371989
P13667	PDIA4	0	5.47357	3.50544	4.17983	0.790061	3.15172	2.3261	0	2.79655	1.39953	116.211	-1.06998	0.093907	-1.64892	0.0710657
Q96HN2	AHCYL2	0	0	0	0	0	0.0114835	0	0	0	0.15627	116.017	#DIV/0!	0.433265	#DIV/0!	0.448242
Q6SPF0	SAMD1	0	20.0912	16.3911	16.8589	0.570561	0	1.17387	3.47143	2.08201	3.91891	115.936	-4.93443	0.00119884	-2.49346	0.00305053
O95340-2	PAPSS2	0	4.16534	3.85932	5.45081	0.437906	0	0	0.15165	1.24941	1.38916	115.856	-4.94357	0.00380918	-2.27189	0.0145095
Q9NR56-1	MBNL1	0	11.4554	11.3326	10.6493	0.862079	0.847947	0	1.42441	0.450381	0.942442	115.851	-4.28937	0.000369055	-3.56911	0.000714198
O75128-2	COBL	0	8.20454	8.74647	6.75283	2.57988	2.0814	0	3.02669	1.41784	0	115.831	-2.34632	0.00820956	-2.41502	0.0123867
Q96CP2	FLYWCH2	0	14.0089	20.9395	10.0719	10.6734	7.98719	5.45709	2.49768	12.4273	6.83988	115.784	-0.900483	0.161236	-1.04857	0.20408
Q13126-1	MTAP	0	4.0461	5.7309	4.61503	0	1.01792	0	0.0703764	5.01526	0	115.763	-3.82158	0.00549948	-1.50077	0.207557
Q9BZI7-1	UPF3B	0	27.3035	31.3078	28.5907	1.80549	0.804541	1.85301	0	3.17521	1.87041	115.701	-4.28826	0.000503243	-4.11126	0.00126795
Q53HL2	CDCA8	0	31.9842	35.4818	26.9094	4.37188	2.42887	0.616518	2.87508	0.464185	3.22533	115.589	-3.66945	0.00220391	-3.84563	0.0031647
P08237-3	PFKM	0	5.4008	3.79293	4.88726	2.37176	2.93933	0	0.737437	3.33674	1.27903	115.355	-1.40667	0.0703999	-1.39528	0.0637723
Q15649	ZNHIT3	0	48.5667	45.11	35.2358	0.988983	7.17296	2.54099	6.06052	4.662	8.07051	115.329	-3.59031	0.00336789	-2.77812	0.00515877
P26640	VARS; VARS2	0	5.19577	7.71433	5.72751	0.45176	1.30593	1.53749	0	2.94572	0.275641	115.321	-2.49979	0.00931167	-2.53248	0.0306435
Q9BTE6-3	PTGES3L-AARSD1; PTGES3L; AARSD1	0	8.77206	9.71321	9.11966	1.21602	1.92715	0	1.241	2.55147	0	115.315	-3.13463	0.00142171	-2.86371	0.00388879
O15144	ARPC2	0	3.82988	5.13877	5.15356	1.45706	0.899838	0.10019	0.0874996	4.32124	1.7108	115.247	-2.52295	0.00765785	-1.20647	0.165461
Q00610-1	CLTC	0	10.627	9.94403	9.58522	1.23299	1.59556	0	0	3.0012	0	115.212	-3.41432	0.000936408	-3.32884	0.00549669
Q9NY35-1	CLDND1	0	21.1466	12.7611	9.63587	8.93193	8.09683	7.8456	0.813264	31.698	14.9085	115.043	-0.807799	0.191573	0.123031	0.922548
P30419	NMT1	0	5.58455	10.0762	8.88539	0.895417	0.996634	0	0	3.68103	0	115	-3.69747	0.0126398	-2.73732	0.039641
O76021	RSL1D1	0	21.3728	25.3951	21.2499	1.96997	1.19674	1.45983	0	0.544393	0.312295	114.989	-3.87791	0.00100332	-6.311	0.00152653
Q6IN84-1	MRM1	0	7.97722	6.61536	6.93069	8.55822	1.08107	0	3.12941	0.570483	10.4615	114.91	-1.1589	0.272556	-0.603931	0.522896
A6NDG6	PGP	0	8.88703	6.36093	7.32825	1.95885	0	1.56659	0.875653	1.63232	1.40678	114.877	-2.67893	0.00736851	-2.52781	0.00638643
Q8NBJ5	COLGALT1; GLT25D1	0	10.106	6.56819	5.646	0.802382	0.945768	0.428532	0	1.37424	0.429985	114.863	-3.35815	0.0171085	-3.6289	0.0220156
P53990-5	IST1	0	6.40094	7.50498	5.08386	0.666146	1.82999	0.503522	1.09222	3.74679	0	114.656	-2.66235	0.0078438	-1.97244	0.0461081
Q6AZY7-1	SCARA3	0	19.2786	15.8001	20.7478	0.395448	0	1.44656	0.694267	2.6624	0	114.509	-4.9216	0.00178104	-4.05585	0.00359989
Q5T0N5-1	FNBP1L	0	6.20964	2.78701	3.44437	0.600698	1.31866	1.42011	3.85122	4.23992	1.21686	114.443	-1.89742	0.0743525	-0.418561	0.564068
Q05682-3; Q05682-4		0	7.79003	9.98413	12.7318	0	1.39596	0	0	4.64361	2.21814	114.37	-4.44976	0.00807198	-2.15244	0.0350138
Q9BV44	THUMPD3	0	4.93962	1.982	5.87517	4.64206	0.29818	0	0	3.73141	3.14144	114.305	-1.37313	0.296463	-0.896802	0.369378
P26358-2	DNMT1	0	20.4167	17.6277	18.0749	0.562913	1.93768	2.3318	0.567147	2.67027	0.222909	114.282	-3.53768	0.000846622	-4.01952	0.00172861
Q9BTV4	TMEM43	0	4.42177	3.6158	2.88413	0	0	0	0	1.81222	0.442714	114.201	#NUM!	0.00425153	-2.27604	0.0331252
P00491	PNP	0	4.39931	3.65158	2.79908	0.299514	1.68032	0	0	2.1846	1.33556	114.197	-2.45424	0.0252551	-1.62398	0.0658269
Q14674-1	ESPL1	0	17.2762	19.5673	24.3572	1.59053	1.87051	0.9572	0	0	2.85376	114.053	-3.79201	0.0033219	-4.42261	0.00569171
Q05048	CSTF1	0	11.3193	10.6678	6.84666	0	1.35537	0	0.27467	2.18358	0.639514	113.982	-4.411	0.00884379	-3.21846	0.0146622
Q14204	DYNC1H1	0	5.09471	4.68371	4.64843	0.11453	0.200158	0	0	1.25076	0	113.925	-5.51869	0.000320105	-3.52788	0.00398585
Q8N129	CNPY4	0	3.33395	7.13306	1.84241	0.899272	4.73729	4.02196	0	0.487817	0	113.875	-0.349889	0.717358	-4.65728	0.108882
Q86SR1	GALNT10	0	4.14461	5.22816	8.76627	0.85478	0.842462	2.1491	0	2.42043	2.95773	113.838	-2.23754	0.0511979	-1.75391	0.103191
Q8NBF2-1	NHLRC2	0	3.44502	5.53868	4.13582	0.126191	2.75023	1.56704	0	0.600489	0	113.825	-1.56196	0.065391	-4.44943	0.0109012
Q9NVM4	PRMT7	0	4.59051	3.01025	6.65079	2.19557	1.67809	0	0	2.18746	2.96877	113.602	-1.87935	0.0763323	-1.46673	0.14174
Q9Y512	SAMM50	0	4.96728	5.11359	3.80632	2.92631	1.91084	1.07682	0	0.56146	2.06433	113.528	-1.23155	0.0313056	-2.40293	0.0195036
Q8N4Q0	ZADH2	0	8.67982	8.43485	3.41563	0.344492	0	0	0.450025	5.45365	0	113.523	-5.89714	0.0317009	-1.79807	0.17278
Q9NP80-1	PNPLA8	0	6.90541	5.52799	3.39734	0.189939	1.50603	1.83095	0	1.98141	1.29755	113.475	-2.16625	0.0392894	-2.27142	0.0469932
P17050	NAGA	0	6.6459	5.44129	5.54155	1.15596	0	0	1.35652	2.11092	0.679436	113.457	-3.93076	0.00250124	-2.08783	0.00657632
O00258-1	WRB	0	5.10099	4.26565	3.31626	2.4952	0.616397	1.53043	0	0	1.56793	113.298	-1.45006	0.040037	-3.01595	0.0195705
Q9UPZ3	HPS5	0	4.51928	2.20683	6.7366	0.979879	0	0	0	0.930249	1.18143	113.236	-3.78022	0.0588019	-2.67251	0.0845473
P51948-1	MNAT1	0	7.80794	0.916584	0	0.17654	17.0099	6.04486	3.67385	4.39154	4.34734	113.235	1.41292	0.480374	0.508672	0.697788
O95985	TOP3B	0	11.2959	8.24644	6.19448	0	1.38755	1.63292	2.12727	0	0	113.227	-3.09099	0.0178344	-3.59676	0.0223703
Q9UNY4-1	TTF2	0	38.4566	36.6003	34.4574	2.30046	4.69304	1.15624	1.74203	0	3.94054	113.074	-3.74822	0.000522747	-4.26843	0.000960725
Q9H0C8	ILKAP	0	12.7251	15.4404	10.01	1.10883	5.99173	4.27971	0	4.92759	6.36196	113.073	-1.74611	0.0260678	-1.75766	0.0455304
Q8IUH3	RBM45	0	3.9887	6.38664	12.4414	0	0	0	2.76177	0.881449	1.73889	113.072	#NUM!	0.0619322	-2.08385	0.133988
P55268	LAMB2	0	14.1683	17.071	17.7193	0	0	0.133283	0	0.320834	2.5759	113.053	-8.52092	0.00105343	-4.07906	0.00306387
Q9UHL4	DPP7	0	9.66722	7.27905	7.87735	0	0.857528	0.877735	0	3.3028	0.491731	113.047	-3.83849	0.00254958	-2.70972	0.0151867
Q96GN5-1	CDCA7L	0	13.2408	15.3986	18.3441	2.08325	3.17044	3.84015	0	2.50676	2.86523	113.014	-2.36919	0.00443684	-3.12863	0.00650297
Q15008	PSMD6	0	6.38082	4.60822	4.06697	3.7	2.0806	0.932036	0.874285	1.13482	2.78099	112.978	-1.16539	0.088791	-1.65221	0.0422063
Q8WXF1	PSPC1	0	6.43741	4.62869	4.54324	0	0.997148	0.201675	0.0758249	2.58261	0	112.938	-3.70272	0.00660055	-2.55376	0.0330181
P62995	TRA2B	0	7.26881	6.63183	11.6354	2.46076	4.0487	3.12527	0	3.88925	5.91056	112.935	-1.40622	0.052185	-1.38171	0.136293
P55072	VCP	0	7.80949	9.71328	6.51193	0.0512696	1.26059	0.141267	0.0729324	2.37513	0.506466	112.842	-4.04789	0.0054205	-3.02412	0.0126842
Q9Y4C2-1	FAM115A; TCAF1	0	6.13051	3.33519	4.56748	0.299757	0	0.238368	0	0	1.82229	112.783	-4.70476	0.0123055	-2.94502	0.0349585
Q8IVL5	LEPREL1; P3H2	0	20.7478	24.0487	21.8873	2.75489	2.78369	0	2.83089	11.3833	6.15521	112.779	-3.58975	0.00100871	-1.71093	0.0140267
P33176	KIF5B	0	7.94047	7.6567	7.46343	0	1.05734	0.728656	0	2.06603	0.465447	112.711	-3.69063	0.000565551	-3.18738	0.00345584
O94905-1	ERLIN2	0	2.32363	6.72553	5.17099	0	0.384334	1.36979	1.08668	5.45217	3.56437	112.667	-3.01911	0.0593467	-0.493122	0.552015
Q8NB16	MLKL	0	8.90231	7.88678	10.4809	1.52607	3.15856	4.49061	0	3.23395	5.10074	112.65	-1.5715	0.0139815	-1.71011	0.04062
Q13435	SF3B2	0	9.85433	10.2229	12.3081	1.05	0.883126	0	0	1.8916	0	112.592	-4.06633	0.00165067	-4.09766	0.00377359
Q969Z0-1	TBRG4	0	5.37406	4.56219	8.69491	1.07942	0.95597	1.87463	0	1.45216	3.29521	112.59	-2.25247	0.0345345	-1.97252	0.0759718
Q9NZ32	ACTR10	0	3.12001	5.15808	6.9736	0.101912	0.329152	0.665032	0.0689811	3.32313	0.405802	112.564	-3.79852	0.0262905	-2.00569	0.106794
Q9UBP9	GULP1	0	7.87098	4.95088	4.41932	0	0.813427	0	1.25156	0	1.87241	112.376	-4.4057	0.0167586	-2.4644	0.037624
Q00613	HSF1	0	7.00174	9.10841	10.1123	5.79017	5.58699	0	0	0	3.43611	112.34	-1.20466	0.113218	-2.93195	0.0183622
O95363	FARS2	0	0	6.49429	18.5062	2.29733	10.8948	8.35287	4.08144	0	7.20724	112.218	-0.214605	0.882168	-1.14708	0.539175
Q00341-1	HDLBP	0	9.74435	8.07884	6.38757	0.180137	0.0657867	0	0	3.54381	1.24616	112.15	-6.6213	0.00421225	-2.33756	0.0253341
P49406	MRPL19	0	4.95618	4.93267	8.32324	0	0	0	0	1.16857	1.66401	112.136	#NUM!	0.0131738	-2.68471	0.0319566
Q9H7D7	WDR26	0	4.4064	4.05365	5.60038	2.74042	1.85526	0.649593	1.48454	4.26841	3.077	112.128	-1.42255	0.0333856	-0.671166	0.192687
Q9UJK0	TSR3	0	17.1632	11.4051	20.2066	10.7196	3.59189	11.6988	6.82218	0.131771	9.44365	112.072	-0.907059	0.145522	-1.57265	0.0806831
Q96GC5-1	MRPL48	0	12.7664	8.55779	9.14268	0.501791	0.852903	0	0.149506	4.26051	1.08817	111.786	-4.4912	0.00592761	-2.47021	0.0248319
Q6IBW4-4	NCAPH2	0	12.6092	6.62124	5.47402	0	0	0	0	3.06643	1.27751	111.759	#NUM!	0.0359394	-2.50769	0.0808319
Q5VT66-2	MARC1	0	4.56585	5.15405	2.49497	4.88475	0	0	0	2.06144	0	111.75	-1.32228	0.306443	-2.56691	0.0617254
Q5SWX8-1	C1orf27; ODR4	0	0.54286	1.53539	2.86425	0	2.0498	1.74138	0	2.33615	2.9486	111.661	-0.382592	0.739571	0.0965923	0.942389
Q14677-1	CLINT1	0	4.8623	3.16833	1.04775	0	1.42156	0	0	0	0	111.63	-2.67496	0.140406	#NUM!	0.0878862
Q8NCN5	PDPR	0	2.20146	3.42459	4.46466	0.178695	0	0	0.633216	2.59221	1.05997	111.588	-5.81939	0.0160099	-1.23553	0.143022
P31948-2	STIP1	0	15.0288	18.9636	16.0091	0	0.163991	0	0	1.46575	0	111.574	-8.25221	0.00121769	-5.09227	0.00251104
P78371-1	CCT2	0	7.09116	6.83232	6.99056	0.183369	1.41622	0.432925	0.177415	1.26784	0.174759	111.573	-3.36313	0.000880029	-3.69039	0.0013888
P32929	CTH	0	3.37652	5.65388	4.15623	3.29507	5.75553	2.58115	2.46981	7.95269	6.51298	111.54	-0.181006	0.721565	0.360974	0.581502
P49247	LOC101060545; RPIA	0	9.82131	13.268	8.72159	0	0	0	0	6.67632	0.276657	111.43	#NUM!	0.00492719	-2.19382	0.0605497
Q8NEZ2	VPS37A	0	7.7268	3.3626	7.02977	1.52021	1.29489	0.200353	0	0.542857	3.03889	111.183	-2.58707	0.04066	-2.33878	0.0745381
P42330	AKR1C3	0	12.1816	4.81094	2.4179	0.94374	1.9144	1.28791	0.00807496	8.20095	2.31692	111.156	-2.22702	0.207933	-0.882882	0.544291
P14209	CD99	0	13.1654	11.9457	11.312	0.950706	1.49802	2.8874	2.99571	4.91184	2.40405	111.073	-2.77098	0.00141805	-1.82058	0.00461239
Q96EV2	RBM33	0	2.65756	3.63716	3.70149	0	0.707379	0.0242978	0	2.45744	0.681212	111.065	-3.7721	0.00529619	-1.67124	0.0815096
P53701	HCCS	0	5.85616	9.20371	14.448	0.710046	0.299714	0	0.877318	2.23371	0	111.03	-4.86902	0.0345065	-3.24564	0.0528396
Q6UX07	DHRS13	0	9.75217	11.3745	8.88103	3.58718	0	1.59442	0.19188	1.66643	2.43092	111.01	-2.53387	0.00788404	-2.80654	0.00541329
P84077	ARF1	0	9.26298	7.12918	6.36915	3.05412	2.44604	2.10568	2.21327	4.07784	3.69301	110.935	-1.5814	0.0121156	-1.18888	0.0330519
Q9Y3D9	MRPS23	0	20.684	20.3399	13.066	0	0.271339	0	0	5.56672	1.74225	110.887	-7.63912	0.0059802	-2.88762	0.0178134
P06576	ATP5B	0	8.26029	2.62642	3.52427	0	0.14423	0	0	0.885699	0	110.856	-6.64265	0.080273	-4.02421	0.104177
P49585	PCYT1A	0	10.6965	5.72608	8.16844	0.865068	0	0.611678	0	0.539496	1.78682	110.705	-4.05763	0.0139619	-3.40201	0.0215945
Q14195-2	DPYSL3	0	2.60098	2.54505	2.24474	0.324158	0.692678	0.448355	0	2.15371	0	110.682	-2.33464	0.00148891	-1.7789	0.117003
Q99618	CDCA3	0	36.5064	31.1147	27.7708	0	5.20075	0	0	5.58204	5.25335	110.649	-4.19707	0.00267023	-3.13811	0.00499823
O95210	STBD1	0	7.38378	11.3258	20.1287	0.293748	4.9262	5.31147	2.55011	0	2.15776	110.561	-1.88278	0.118308	-3.04434	0.0740717
P00558	PGK1	0	17.9926	19.3364	14.3478	0	0.795984	0	0.0826784	3.42837	0	110.546	-6.02064	0.00200534	-3.87954	0.00556256
Q9H4F8-2	SMOC1	0	13.7605	14.8917	14.1959	0	0	0.440417	0	3.92323	0	110.487	-6.60422	0.000216592	-3.44912	0.00431714
O43143	DHX15	0	6.44815	7.48094	6.30184	1.63754	1.02099	0.229491	0.0135386	2.34198	2.04628	110.481	-2.80841	0.00227543	-2.2004	0.0109016
P40222	TXLNA	0	10.9136	14.1995	9.12777	0	0	0	0.397428	3.98693	0.0691067	110.393	#NUM!	0.00501757	-2.94272	0.0190889
Q04206	RELA	0	9.72807	12.7488	12.0449	2.04832	2.26643	0	1.12426	5.30674	1.93485	110.304	-3.00016	0.00368576	-2.04492	0.0154875
Q96GQ5-1	C16orf58	0	9.12299	10.2571	6.94302	1.82631	1.59731	2.0379	2.35129	6.25404	3.99268	110.237	-2.26896	0.00630166	-1.06314	0.0679389
P08962	CD63	0	14.5668	17.3392	13.6423	0.67978	0.480033	0.782202	0	6.87953	0	110.206	-4.55177	0.00141975	-2.72701	0.0195068
P17342	NPR3	0	12.1762	9.23599	3.19479	0.119605	1.43202	0	1.09518	2.3927	1.50329	110.163	-3.98722	0.0708783	-2.30162	0.112628
Q9H4A3-7	WNK1	0	8.04608	8.79683	4.89035	0	0.240839	0.213605	0	1.76971	0	110.09	-5.57966	0.0102125	-3.61832	0.0201936
Q9Y5Z4-1	HEBP2	0	14.3433	13.1084	12.5776	3.09879	0.873802	2.7184	4.41491	5.28682	3.48715	110.005	-2.58077	0.00146386	-1.60174	0.00263898
Q9NZL9	MAT2B	0	5.21888	7.03442	8.34064	2.12583	0.410883	0	0	3.68405	2.83893	109.999	-3.02119	0.0131283	-1.65862	0.0584316
Q13371	PDCL	0	14.8163	15.5212	13.0629	3.78838	0.140606	0.219356	0.616261	5.73833	1.91064	109.941	-3.3871	0.00307036	-2.39258	0.00941384
Q9H6S3-3	EPS8L2	0	7.4833	6.45845	4.59889	3.33539	2.50903	2.44046	4.17351	2.86735	8.96036	109.91	-1.16214	0.0334975	-0.212509	0.746394
O94992	HEXIM1	0	8.13805	6.68697	5.46025	1.03061	2.49385	0.984095	0.800922	5.6241	0.680642	109.806	-2.1697	0.0111794	-1.51339	0.113696
P05026	ATP1B1	0	5.9724	9.91806	10.3352	1.50404	4.64894	3.3636	0	0	0	109.795	-1.46246	0.0477745	#NUM!	0.0114652
Q9UKI8-2	TLK1	0	15.6506	8.25612	7.35035	0.453809	1.76282	4.73158	0	8.23522	3.21632	109.789	-2.16947	0.0763888	-1.44864	0.195144
O15397-1	IPO8	0	5.51924	9.05159	8.12303	2.6007	0	0.186272	0.684887	0	1.47835	109.741	-3.02553	0.0170109	-3.39104	0.0127821
Q13442	PDAP1	0	7.89872	8.11476	8.9448	0.868649	2.74797	4.95221	2.37	2.14052	1.81445	109.599	-1.54235	0.0220621	-1.98039	0.00138041
Q96AE4; Q96AE4-2		0	8.82244	10.967	11.7865	0	0	0.122711	0.172584	2.72056	0	109.594	-8.00742	0.00175977	-3.44811	0.00717243
Q6UXH1-5	CRELD2	0	8.72885	7.85405	11.5672	2.65657	0.280809	1.02867	2.97104	2.96547	3.261	109.564	-2.82736	0.00941716	-1.61382	0.0150093
Q96QG7	MTMR9	0	7.22005	8.04946	7.95113	1.2885	2.16441	1.7529	0.153448	1.35744	0	109.452	-2.15721	0.000869851	-3.94194	0.00190907
Q9HC35	EML4	0	5.40826	2.03592	7.46034	0	2.757	0.274058	0.118639	2.34504	4.13702	109.402	-2.29786	0.13168	-1.17506	0.299757
Q9P0K7-4	RAI14	0	9.52641	9.33797	6.99926	0.292701	0.486542	0	0	1.60448	1.2816	109.401	-5.05271	0.00246824	-3.16374	0.00641594
Q01433-1	AMPD2	0	6.34081	7.06009	4.87923	0.33217	0.951728	0.89496	0.150227	1.50058	0.965406	109.386	-3.06863	0.00455059	-2.80472	0.0091835
Q9NWT1	PAK1IP1	0	3.75838	3.51211	2.46498	1.93253	2.5181	0	1.8782	0	3.89662	109.372	-1.12924	0.150833	-0.753473	0.404806
O60825-1	PFKFB2	0	2.59661	5.69337	4.6174	2.28121	1.95857	0.829203	4.12485	4.41963	3.46808	109.327	-1.34843	0.0905534	-0.103654	0.809421
P49914	MTHFS	0	2.88987	1.27431	1.62995	0	0	0	0	0	0	109.268	#NUM!	0.0311218	#NUM!	0.0366512
Q9UBL3-1	ASH2L	0	5.15575	4.30637	4.29224	1.7397	1.58195	0	0.778191	3.0748	0	109.003	-2.04992	0.0120457	-1.83584	0.0524469
Q9NYH9	UTP6	0	21.0383	16.9217	15.6641	4.3781	0.19535	0	0	0.885846	0.462654	108.974	-3.55153	0.00524746	-5.31345	0.00351656
P11310-2	ACADM	0	6.98809	8.32047	5.06578	3.15405	1.05865	1.21182	2.09085	1.66111	0	108.839	-1.90918	0.0246896	-2.44104	0.0214963
Q96AX1	VPS33A	0	12.1844	10.4863	9.14	0	0.172606	1.35744	0	0.934474	2.97758	108.825	-4.37786	0.00237515	-3.02352	0.00765746
P18206	VCL	0	5.22916	6.85704	7.32551	0.38349	0.238354	0.935554	0	3.53474	0	108.811	-3.63972	0.00341868	-2.45725	0.0364011
P48067-1	SLC6A9	0	5.24817	9.8964	10.9806	4.01505	6.88048	5.45618	7.27576	3.03184	11.9595	108.791	-0.676	0.217862	-0.230526	0.748213
Q5T160	RARS2	0	5.83314	7.32583	5.78671	1.11302	2.44419	1.89542	0.800735	1.54193	2.64445	108.741	-1.79684	0.00635918	-1.92559	0.0113286
Q8NDD1-3	C1orf131	0	18.68	24.3047	21.9504	0	7.823	0	0	6.50899	4.12246	108.612	-3.0532	0.00907815	-2.61066	0.0083426
Q8IY67; Q8IY67-2		0	6.22383	5.66242	9.17884	0	0.864954	0	0	0	0	108.438	-4.60609	0.00997683	#NUM!	0.0108761
Q8TEM1-1	NUP210	0	2.35428	2.75807	2.42727	0	0.62627	0	0	0	0	108.254	-3.58964	0.00288347	#NUM!	0.00103328
P11021	HSPA5	0	7.56707	5.05362	7.78388	1.0345	0.180575	0	0.00326748	4.50611	0.119087	108.241	-4.06978	0.00692784	-2.14029	0.0686376
Q14699	RFTN1	0	3.05734	3.93536	1.5864	0.746995	2.56004	3.09746	0.746481	7.65424	1.50095	108.165	-0.42174	0.55292	0.206845	0.88679
Q6P1J9	CDC73	0	12.1445	9.93326	10.8905	0.348316	0.83822	1.07059	0.737839	0.758084	0	108.039	-3.86852	0.00102225	-4.46197	0.00171514
Q9Y230	RUVBL2	0	7.79184	8.99371	7.33716	0	2.38967	0.144749	0	3.05814	1.70636	108.015	-3.25067	0.00478359	-2.34	0.0111316
Q8WWH5	TRUB1	0	12.553	13.0731	12.1638	0	0	0	0	0.927869	0	107.918	#NUM!	0.000148037	-5.34793	0.0005995
Q9H857-2	NT5DC2	0	9.73826	9.11045	8.18801	0.671047	0.367074	0	0.0340039	1.27946	3.56359	107.871	-4.70287	0.000767149	-2.47084	0.0105113
Q9H0E2	TOLLIP	0	24.0521	33.6014	19.4466	2.57435	5.59065	5.04408	0.254748	12.7008	8.09307	107.849	-2.5452	0.016438	-1.87301	0.0537186
Q9UKR5	C14orf1; ERG28	0	9.15301	7.65329	5.84408	0.266495	0.714839	1.83316	2.37724	4.80008	5.79778	107.844	-3.00859	0.00897763	-0.80379	0.127567
Q14697-1; Q14697-2		0	5.73937	7.1807	6.25238	2.38264	1.84526	0.0526145	0.507753	3.13012	1.42036	107.789	-2.16318	0.00962601	-1.92233	0.016688
O15067	PFAS	0	4.99229	4.78824	10.0899	0	0.0165656	0.0132517	0	0	0	107.761	-9.38026	0.033951	#NUM!	0.039704
O95352	ATG7	0	6.36373	3.22553	5.06675	0.960273	0.598405	3.00744	0	0	2.57279	107.696	-1.68245	0.07164	-2.51009	0.0604665
P04626-1	ERBB2	0	18.4217	15.1042	22.7732	5.74759	9.55275	5.5568	14.2876	11.613	13.8253	107.577	-1.43257	0.0204897	-0.503035	0.125225
Q9BQ48	MRPL34	0	10.1059	10.1959	6.97387	0.276904	1.97963	8.32379	0	12.9631	10.8617	107.5	-1.36623	0.146023	-0.195152	0.833432
P14927	UQCRB	0	9.97422	11.9199	10.6912	2.17296	2.21495	0.418352	0	4.80272	1.75429	107.496	-2.76124	0.00196409	-2.31311	0.0143057
Q13619-1	CUL4A	0	7.70943	5.2347	7.0779	0.0737784	0.24874	0	0	1.39898	2.56077	107.385	-5.95606	0.00351627	-2.33811	0.0190953
Q9Y4G6; Q9Y490		0	6.15934	5.6988	5.62537	0	0.0564625	0.563547	0	4.57721	0.17175	107.208	-4.81756	0.000484887	-1.88031	0.0827827
Q8N543	OGFOD1	0	9.32001	12.2246	8.92349	0.350713	0	0	0.337116	0.184299	0	107.135	-6.44086	0.002799	-5.86872	0.00438073
Q9Y5R8	TRAPPC1	0	19.516	24.7681	17.9042	1.79305	3.27689	0.769642	0	0.142409	3.22969	107.11	-3.41271	0.00379784	-4.20493	0.00576754
Q14527	HLTF	0	5.37387	1.55038	1.9779	0	1.24281	0.335396	0	1.48975	0	107.089	-2.49587	0.169571	-2.57908	0.189264
P52756	RBM5	0	11.8297	7.87123	7.22511	0.270683	1.65651	1.14211	0.826097	1.11948	3.0127	107.055	-3.13301	0.0136968	-2.44109	0.0248524
A1L0T0	ILVBL	0	4.00762	2.62542	3.08818	1.35047	0.634827	0	0.00729324	0.524216	2.47782	107.031	-2.29178	0.0206186	-1.6917	0.0977595
P07814	EPRS	0	10.0073	9.27964	5.90799	0.701411	0.368976	0.0106086	0.0196986	3.24534	0.235055	107.022	-4.5427	0.00869731	-2.84767	0.0275428
O15075-1	DCLK1	0	2.19146	11.6502	5.4494	5.47199	2.44153	7.53203	7.24195	7.91523	7.60087	106.909	-0.320742	0.743118	0.238445	0.746471
P29144	TPP2	0	10.2719	9.67902	8.54542	1.08516	3.25265	0.989882	0.212861	4.62186	1.79919	106.859	-2.4192	0.00371873	-2.10285	0.0176057
Q13263	TRIM28	0	8.65271	7.57407	8.67677	0.361229	1.42478	0.652236	0	2.07897	0.369581	106.752	-3.35244	0.000987772	-3.34635	0.00384525
O15305	PMM2	0	4.56286	6.02919	7.50369	1.01794	1.10151	0	0	1.08879	2.39626	106.613	-3.09389	0.0108109	-2.3764	0.0271091
Q13546	RIPK1	0	10.8796	6.616	6.92928	2.69062	11.8988	0	6.24414	3.44989	7.37666	106.491	-0.743428	0.493382	-0.516833	0.315081
Q15042-1	RAB3GAP1	0	7.22733	10.4269	8.19889	0.951791	1.59551	0	0	0.349918	0	106.438	-3.34329	0.00564352	-6.20718	0.00517321
Q8N5L8	RPP25L	0	12.0405	10.1533	16.2627	0	0	0	0	0	3.26892	106.367	#NUM!	0.00628118	-3.55635	0.0153775
Q7Z6K3	PTAR1	0	12.1502	10.8934	9.5395	3.45545	2.78856	1.81737	2.61821	0	2.72441	106.366	-2.01503	0.0031723	-2.6085	0.00691006
P13051	UNG	0	23.143	23.2247	22.0037	3.71948	3.69922	2.46156	0.527151	4.69378	0.609774	106.256	-2.79077	0.000268372	-3.55165	0.00188055
Q9Y2W2	WBP11	0	14.4091	13.9029	14.4805	0	0.280736	0.226392	0	0	0	106.248	-6.39886	0.000119763	#NUM!	0.000167836
P48059-3	LIMS1	0	22.0248	22.328	19.7699	3.03085	3.63343	1.22681	0.687517	0	1.29309	106.195	-3.02254	0.00079007	-5.01682	0.000827815
P20073-1	ANXA7	0	7.92783	8.79705	7.86802	0.883718	4.49683	0.554296	0.0218797	3.58373	0	106.181	-2.05096	0.0182241	-2.76993	0.0145053
O75312	ZNF259; ZPR1	0	6.91278	13.4695	8.60077	4.29388	3.81649	1.46954	0.405601	4.26881	0.772157	106.03	-1.59712	0.0627352	-2.41179	0.0535982
Q9UPN4	AZI1; CEP131	0	8.29158	10.1899	8.39531	0.20261	1.92715	1.36014	0	1.44775	1.68589	106.015	-2.9451	0.00267262	-3.10045	0.00416885
P23786	CPT2	0	3.51915	5.66822	5.2753	0.0361153	0.819572	0.690241	1.35713	1.69674	0	105.976	-3.22579	0.00933834	-2.24362	0.025735
Q9ULX6	AKAP8L	0	4.74378	6.47547	13.0617	1.3732	0.287794	0	0	0.479063	0	105.755	-3.86971	0.0666695	-5.66347	0.0650463
O60885-1	BRD4	0	1.33369	2.95937	3.19567	0	0.552402	0.100619	0	1.19487	0	105.668	-3.51952	0.0355494	-2.64786	0.0736349
Q9BSE5	AGMAT	0	15.098	10.8654	9.6265	3.14926	2.2834	0	2.87416	0.529398	0.0207403	105.64	-2.71174	0.0139878	-3.37759	0.0143685
O75367-1	H2AFY	0	14.0793	14.5898	11.3792	0.0722306	1.33968	0	0.870259	1.52008	0.210479	105.554	-4.82602	0.00175933	-3.9447	0.00285037
Q8WVM7	STAG1	0	6.12823	6.81014	5.60148	0.50478	0	0.832766	0	0	0	105.489	-3.79297	0.00131871	#NUM!	0.00133957
Q96QE2	SLC2A13	0	0.681763	1.67778	2.14465	0	0	0	0	0	0	105.127	#NUM!	0.0433143	#NUM!	0.0499966
Q15120-2	PDK3	0	2.50364	0.726196	1.34658	1.15785	0	0	0	2.89803	0.829714	105.035	-1.98278	0.200695	-0.295917	0.83088
O00462	MANBA	0	29.0625	15.681	9.14654	0	6.97309	24.2105	4.23487	5.52978	4.7737	104.992	-0.789228	0.510462	-1.89015	0.137114
Q86V97	KBTBD6	0	14.3229	17.3981	11.825	3.80586	3.26833	0.212712	1.92213	2.22401	2.01631	104.949	-2.57916	0.00918509	-2.82097	0.00702977
Q7L523	RRAGA	0	15.9859	13.1695	16.1821	0	0	0	1.54814	1.92332	0	104.909	#NUM!	0.000986316	-3.70709	0.00262574
Q5VVQ6-1	YOD1	0	15.466	18.9599	21.138	0	21.8269	13.4163	12.1956	9.62549	6.99794	104.901	-0.656802	0.422293	-0.947126	0.0354644
O75475-1	PSIP1	0	2.23849	3.46263	5.83981	0	0.196884	0	0	4.56955	0	104.859	-5.87327	0.040408	-1.33664	0.350569
P15036	ETS2	0	79.9191	79.9642	88.3973	15.2293	20.9535	14.1383	12.355	0	44.8439	104.809	-2.30274	0.000664446	-2.11791	0.0240844
Q96G03	PGM2	0	6.28305	6.68377	8.13475	0.963991	0.847656	1.29741	1.22938	1.46881	0	104.682	-2.7628	0.00233847	-2.96729	0.00569452
Q15004-1	KIAA0101; PCLAF	0	47.8679	47.6212	48.5098	0.559803	1.61577	0.455428	0	2.49447	2.21111	104.622	-5.7743	9.2596e-05	-4.93554	0.000251704
Q9Y3E2	BOLA1	0	5.0888	9.50664	7.92798	6.90118	1.95999	0.748461	0	0	5.19393	104.619	-1.22887	0.176811	-2.11653	0.0932641
P16083	NQO2	0	5.24189	3.17994	3.04256	0	0.664119	0	0	0.225709	0	104.559	-4.10958	0.0178256	-5.66656	0.0177941
Q8N3C0	ASCC3	0	7.24389	6.9884	8.68312	0	0.455498	0	0	0	0.0410194	104.518	-5.65273	0.00128881	-9.12579	0.00190202
A9UHW6-3	MIF4GD	0	6.62061	8.75336	6.02476	0	0.941526	0.130631	0	3.42749	0	104.508	-4.31894	0.0049886	-2.6423	0.0305416
P54578	USP14	0	3.76493	5.8574	4.25957	0.25	0.65878	0	0	1.56276	0.745967	104.507	-3.93313	0.00780442	-2.58804	0.0203818
Q12899	TRIM26	0	4.67401	5.21052	7.04924	1.11088	1.98095	0.21006	1.23416	1.20887	1.24449	104.395	-2.35854	0.0150149	-2.19918	0.0121348
Q7KZF4	SND1	0	9.99059	11.5548	9.79546	0	0.649528	0	0	4.91496	0	104.376	-5.59251	0.000811487	-2.6728	0.0191729
Q92841	DDX17	0	3.70212	3.21743	3.9003	0.770144	1.18544	1.05714	0	2.97252	0	104.375	-1.84454	0.00206661	-1.86392	0.100353
Q9Y6M9	NDUFB9	0	8.60141	10.2336	5.68102	2.74449	0	0	1.09508	3.89232	0	104.308	-3.15911	0.0217138	-2.29736	0.0432039
Q5ZPR3	CD276	0	1.88229	2.87319	1.66329	0.338027	1.237	1.52246	1.17529	1.81792	1.30912	104.277	-1.0512	0.137389	-0.577179	0.231059
Q96EA4	SPDL1	0	30.2212	28.6259	25.785	0	5.43325	0.699081	0	2.45759	5.62814	104.223	-3.7867	0.00164915	-3.38775	0.00262543
P56199	ITGA1	0	6.6459	4.96163	5.02257	0.00573595	0.0273548	0	0	0	0	104.105	-8.97315	0.0025177	#NUM!	0.00390947
O00299	CLIC1	0	13.4482	12.6405	13.4337	0	0	0	0	0	0	104.083	#NUM!	0.00015722	#NUM!	0.000242976
Q8N5K1	CISD2	0	8.62187	4.46703	3.90332	1.19806	0.775068	4.44383	1.58731	2.19725	8.67904	104.03	-1.40491	0.179651	-0.447155	0.663807
P28482	MAPK1	0	8.05554	9.0897	10.2343	2.83669	0.9205	0	0	0	5.84427	104.003	-2.86537	0.00531588	-2.228	0.0490025
O95400	CD2BP2	0	13.4881	12.0023	10.1817	0.105979	2.03737	3.29558	0.988617	5.01183	1.60648	103.993	-2.71341	0.00524627	-2.22941	0.0131533
Q9H0A0	NAT10	0	8.03653	6.96385	9.69209	0	0.00204816	0	0	0	0	103.956	-13.5575	0.00234083	#NUM!	0.0036711
P60228	EIF3E	0	10.3501	11.5719	10.3395	0.748801	1.54172	0	0.293544	2.60277	0	103.893	-3.81606	0.000867961	-3.47752	0.00348593
Q9UHN6-1	TMEM2	0	15.9512	13.5378	11.7722	9.71912	9.38256	5.81628	8.62797	8.24048	7.25335	103.755	-0.727598	0.0566031	-0.774446	0.0267596
Q96CU9	FOXRED1	0	8.01934	4.8867	5.70283	0	0	0	0	1.82994	0	103.686	#NUM!	0.00760191	-3.34612	0.0201051
Q13158	FADD	0	19.0097	28.6548	26.6131	6.72917	5.05572	2.36994	2.34774	5.56488	6.89204	103.632	-2.39163	0.00876331	-2.32688	0.0121328
Q9NVF7-1	FBXO28	0	16.3343	12.2192	11.2937	0	0	0	0	0	0	103.611	#NUM!	0.00377903	#NUM!	0.00555946
P68036	UBE2L3	0	3.90293	5.6308	3.28596	0	0.579718	0.0516671	0	0.423639	0.235055	103.514	-4.3437	0.0118854	-4.28261	0.0145237
O76031	CLPX	0	5.47039	5.56871	3.95462	0.0344461	0	0	0	0.95204	0	103.434	-8.7658	0.00283615	-3.97719	0.00719351
Q9H0H5	RACGAP1	0	5.7119	8.08686	5.90438	0	0	0	0	0	0	103.229	#NUM!	0.00371733	#NUM!	0.00551767
Q86UP2-1	KTN1	0	4.40695	4.5847	5.29924	0.210046	0.524391	0	0.941824	2.48485	0	103.171	-4.28231	0.00113961	-2.06021	0.0237918
P08727	KRT19	0	17.4259	11.6655	12.3654	2.65284	1.81006	2.5004	1.35277	3.72127	2.44999	103.042	-2.57376	0.00875021	-2.46203	0.0137527
P27338	MAOB	0	7.31065	3.70784	7.4055	4.27869	0.974987	0	0	2.17055	1.91143	102.881	-1.81018	0.100741	-2.17425	0.0522124
O95782	AP2A1	0	3.05142	2.24416	1.36504	0.579181	0.466321	0	0	1.90539	1.85123	102.826	-2.67146	0.0391282	-0.826227	0.361666
Q6PL24	TMED8	0	7.03413	3.11787	2.38569	0.285159	2.01258	1.11825	0.42587	0	4.93691	102.812	-1.87589	0.160055	-1.22522	0.400296
Q5VWZ2	LYPLAL1	0	1.46786	1.53434	3.29429	4.62176	0	0	0.339625	1.31056	2.9379	102.729	-0.446106	0.787526	-0.456656	0.645676
Q8N2G8-1	GHDC	0	5.97323	6.09923	7.63673	1.87953	0.407738	2.33183	2.76996	0.449248	6.84008	102.683	-2.09319	0.00835835	-0.97034	0.235852
O94766	B3GAT3	0	3.95623	3.89357	3.85563	1.72093	1.69622	3.42577	0.0105139	1.47779	2.26996	102.669	-0.774494	0.0731315	-1.63904	0.0353989
Q12769	NUP160	0	12.1733	12.6779	11.5167	1.6659	1.4548	1.06618	0.232259	3.18792	2.44171	102.635	-3.11872	0.000360225	-2.63323	0.00342399
Q9NR77	PXMP2	0	0.560508	3.92465	3.57492	4.14508	3.94979	1.27404	3.63793	2.08617	2.72782	102.614	0.217088	0.806283	0.0684848	0.93598
Q6P587-3	FAHD1	0	21.6473	13.7615	15.3208	0	0	0	0	0	1.52603	102.608	#NUM!	0.00649908	-5.05498	0.0101166
Q9NUL7	DDX28	0	13.3787	9.67203	8.33585	0.213748	1.04633	0.300972	0.658438	4.38346	1.64204	102.566	-4.32956	0.00794792	-2.23138	0.0279749
Q9H9A6	LRRC40	0	7.41589	7.65703	8.18361	0	0.0668108	0	0	2.15039	1.12702	102.553	-8.44334	0.00026509	-2.82701	0.00389
P83731	RPL24	0	43.9627	53.9002	41.5189	0.522246	6.09895	1.1686	1.38612	10.6719	0	102.502	-4.16131	0.00226648	-3.53098	0.00582242
O95721	SNAP29	0	6.21774	4.45997	6.37238	2.35297	3.09423	1.04324	0	0.169824	0	102.481	-1.39339	0.0278616	-6.6496	0.00486493
Q3KQV9	UAP1L1	0	9.18903	9.65435	10.3202	1.12416	2.16141	3.40855	0	2.57032	6.33653	102.436	-2.1232	0.00246108	-1.71118	0.0453678
Q96ST2	IWS1	0	14.586	19.222	17.1833	2.35693	2.30447	0	0.927331	1.95887	0.436898	102.407	-3.45142	0.00254806	-3.93965	0.00307642
P53582	METAP1	0	0	0	0	0	0	0	0	0	0	102.276	#DIV/0!	#DIV/0!	#DIV/0!	#DIV/0!
Q13620	CUL4B	0	5.57973	3.3325	3.64938	0	0	0.198613	0	3.55001	2.61738	102.257	-5.98292	0.0105613	-1.02629	0.231808
Q92878-2	RAD50	0	7.95248	4.46275	6.57031	1.37296	0	0	0	0.603119	0.61971	102.246	-3.78954	0.0140193	-3.95661	0.014366
Q9Y388	RBMX2	0	14.822	11.1223	14.3215	0	2.37665	0.352166	0	1.17952	0	102.188	-3.88321	0.00324371	-5.09329	0.00348009
O75044	SRGAP2	0	11.0388	9.35938	7.02816	1.16997	2.89216	0.845972	1.02534	0	1.45658	102.093	-2.48233	0.0114982	-3.46603	0.00997042
Q8IXI2-3	RHOT1	0	2.88515	3.23297	2.345	4.21219	1.00991	2.25504	0.861309	1.91679	1.31482	102.052	-0.178703	0.786355	-1.04806	0.04451
P15529-1	CD46	0	3.3878	6.2239	7.15575	0	0	0	1.72324	0.178808	1.08177	101.986	#NUM!	0.0168858	-2.49044	0.0408073
Q8IWA0	WDR75	0	8.64707	8.5607	8.12134	0.0986798	0.201748	0	0.474723	2.55433	0.525281	101.981	-6.39763	0.000154025	-2.83315	0.00371577
Q96DA6	DNAJC19	0	2.82138	2.65482	2.22447	0.284325	2.14916	0	0	1.86547	1.29386	101.887	-1.66196	0.0964898	-1.28537	0.0982913
Q8TDX7-1	NEK7	0	1.82107	0.108158	0.070906	1.33038	0	0	0	5.63115	0	101.79	-0.588256	0.807564	1.49334	0.630699
Q9NV70-1	EXOC1	0	6.39848	6.60506	5.68057	0.277967	1.62824	0.925875	0	3.57974	2.13903	101.684	-2.72188	0.0020554	-1.70804	0.0351366
Q9NR31	SAR1A	0	3.6938	0	0	0	0	0	0	6.32323	0	101.677	#NUM!	0.432981	0.775556	0.781285
O43837-1	IDH3B	0	4.48327	3.86731	3.65637	0.17129	0.483873	2.05865	0	0	0	101.671	-2.14548	0.0173593	#NUM!	0.00155794
Q69YN2-1	CWF19L1	0	2.0401	0.313902	0	0	0	0	0	0	0	101.585	#NUM!	0.342789	#NUM!	0.355668
Q9UK41-2	VPS28	0	6.59596	6.60239	7.50052	0	0.516382	0	1.38688	4.73106	1.04342	101.529	-5.32497	0.000625468	-1.53125	0.042405
Q15058	KIF14	0	3.9545	7.21445	6.6623	2.37127	1.86832	1.67031	0.730659	1.8376	6.03485	101.499	-1.5932	0.0328148	-1.05148	0.24499
Q2NL82	TSR1	0	17.0603	19.1295	16.022	1.07416	1.64949	0.356577	0.633881	1.22467	0	101.183	-4.08327	0.000861168	-4.81213	0.00139872
Q9Y3I0	C22orf28; RTCB	0	9.08697	5.70786	4.70327	0	0.56074	0	0	3.4665	0	101.15	-5.11986	0.0190533	-2.49178	0.0693417
Q9NWS0-1	PIH1D1	0	10.6961	11.6684	10.4487	0.250956	0.26834	1.19241	1.18289	3.81054	2.16353	101.038	-4.26077	0.000527455	-2.19685	0.00390674
Q6UWS5	PET117	0	12.2135	9.84179	8.83865	2.98036	0	1.25861	0	3.5175	3.54288	101.01	-2.86554	0.00728601	-2.12951	0.0186866
Q9P2E5-1	CHPF2	0	10.8209	7.22191	4.23488	0	0	1.37073	0	0	3.91804	100.93	-4.02258	0.0407269	-2.50739	0.0949541
Q14019	COTL1	0	7.91819	10.3401	7.4616	1.03947	0.441563	0	0	0.390331	0	100.917	-4.11821	0.00377762	-6.04204	0.00458891
P14866	HNRNPL	0	18.8325	17.1984	19.4876	0.178695	0.974987	0	0	1.73357	0.602332	100.844	-5.58865	0.00044436	-4.57092	0.00100779
Q14165	MLEC	0	0.963106	8.33877	6.27277	0	0	0	0	0	2.64327	100.723	#NUM!	0.111575	-2.5588	0.202099
Q9UKF7-2	PITPNC1	0	1.48141	0	0	0	0	0	0.262237	4.28289	0	100.711	#NUM!	0.429792	1.61735	0.587501
P28340	POLD1	0	6.58368	7.6046	5.64659	0.532762	0.0492211	0	0	2.77263	0	100.667	-5.09092	0.00210456	-2.83871	0.0177047
Q15365	PCBP1	0	6.14797	7.95523	7.2535	5.32965	2.82396	0.601926	0	8.22735	0	100.661	-1.28642	0.0705437	-1.37619	0.256974
P45984-1	MAPK9	0	0.543224	5.2839	6.07185	0.792564	0	0	0	4.23593	5.47301	100.646	-3.90817	0.141138	-0.293453	0.815668
Q13084	MRPL28	0	12.7041	17.1574	15.2174	5.04203	5.75409	3.59877	3.86551	1.40742	5.60112	100.634	-1.6469	0.00622976	-2.05157	0.0108958
P61289-2	PSME3	0	11.3488	8.78392	10.014	0.0324127	0.151138	0	1.30395	3.59259	1.2417	100.624	-7.35968	0.00132114	-2.29611	0.00766143
Q9NVR0	KLHL11	0	26.8923	30.3357	27.6699	0	0	0	0	0	0	100.383	#NUM!	0.000379981	#NUM!	0.000717742
O00567	NOP56	0	8.98673	8.96112	8.8318	0.519014	0	0	0.322174	2.99091	0	100.373	-5.68922	0.000156018	-3.01489	0.00606452
O60716-3	CTNND1	0	5.65058	6.21481	4.10678	3.89281	0	0.451007	0.517302	3.96288	1.25354	100.181	-1.87853	0.074532	-1.47802	0.0844453
Q9P2E9-1	RRBP1	0	6.44487	5.65216	6.7058	0.806935	1.237	0.242278	0	3.08095	0	100.161	-3.03992	0.00146476	-2.6095	0.0213467
P12277	CKB	0	7.528	3.46188	2.16052	0.792686	0.498356	1.49208	0	3.97328	1.27781	99.8779	-2.24033	0.143546	-1.32442	0.328775
Q8N163-1	KIAA1967; CCAR2	0	11.9429	8.44958	9.66636	0.764825	2.27572	3.03929	0	1.20209	0.498197	99.8351	-2.30568	0.00784954	-4.14394	0.00541047
Q9H0U6	MRPL18	0	17.8292	17.39	15.3544	0	0	0	0	0	0	99.8337	#NUM!	0.000503237	#NUM!	0.000887465
P13984	GTF2F2	0	15.5149	14.1812	11.1054	1.79545	5.35836	2.6919	0.082313	2.8776	0.520266	99.7872	-2.05106	0.00935817	-3.55139	0.00657593
O95197-3	RTN3	0	9.95002	10.0784	11.3985	0	0	2.25238	0	0.682867	0	99.7064	-3.80247	0.00205346	-5.52425	0.00106334
Q56VL3	OCIAD2	0	3.73073	4.52799	5.64932	0.480607	0	0	2.41357	3.05465	0.67987	99.7019	-4.85492	0.00494795	-1.17771	0.0793268
Q9H3H1	TRIT1	0	12.4984	15.7883	10.7959	0.0971168	0.228773	0.944395	0	0.336806	0	99.6984	-4.94331	0.00388964	-6.85847	0.00533763
Q13510-2	ASAH1	0	3.70335	3.97228	3.62203	0.570683	0	0	0	2.88305	2.2945	99.6716	-4.30719	0.000876271	-1.12568	0.128561
Q15397	KIAA0020; PUM3	0	7.86925	9.12454	10.8081	0	0	0.292141	0	0	4.19097	99.6626	-6.57238	0.00218783	-2.72983	0.0221334
Q9NZN4	EHD2	0	20.6079	18.5515	14.503	0.583596	0.0485997	0	0	1.12359	0	99.6011	-6.4074	0.00264987	-5.57772	0.00437669
Q96I99-1	SUCLG2	0	9.86242	8.62005	7.86445	1.58288	0.790426	0.657094	1.1066	1.86134	0.300149	99.5938	-3.12005	0.00172334	-3.01112	0.00362897
P14324	FDPS	0	2.9208	2.73567	2.69456	2.8691	1.8614	0	0.688107	2.99759	1.24316	99.5243	-0.81996	0.279584	-0.760702	0.241786
Q9BRG1	VPS25	0	11.2032	10.2593	10.4747	0	0	0	0	3.88574	0.182676	99.463	#NUM!	0.000227915	-2.9727	0.0085419
Q9BRT9	GINS4	0	15.2475	8.98742	5.4867	0	0	0	0	0	0	99.4219	#NUM!	0.0436567	#NUM!	0.0503258
Q9UP83-2	COG5	0	6.32571	4.91034	7.10195	0.101184	0	0	1.07855	0	5.96806	99.4075	-7.50172	0.00290741	-1.37983	0.181536
Q9H9A5-6	CNOT10	0	18.8538	23.3838	17.815	0	0	0	0	1.92163	0	99.3599	#NUM!	0.00179397	-4.96583	0.00351191
Q04917	YWHAH	0	0	0	0	0	0	0	0	0	0	99.3303	#DIV/0!	#DIV/0!	#DIV/0!	#DIV/0!
Q9Y490	TLN1	0	6.98027	6.58798	7.00228	0	1.21316	0	0	1.17948	0	99.2965	-4.08374	0.00102388	-4.12436	0.00166948
Q99447-3	PCYT2	0	5.29365	4.08037	4.11813	2.64042	2.78029	1.36625	1.87157	2.10658	3.12045	99.2657	-0.991283	0.0360097	-0.926514	0.0387994
O15061-1	SYNM	0	9.06277	6.47449	6.30302	0	1.06195	0	0	1.20343	0.104569	99.2216	-4.36221	0.00598947	-4.06156	0.0088944
Q9H3F6-1; Q13829		0	38.8	36.2174	36.81	2.25297	0.820193	1.4704	2.24778	0	1.89572	99.1767	-4.6213	0.000200722	-4.75428	0.000573979
P51668	UBE2D1	0	0	2.73469	0.553133	1.21624	7.0675	0	0	0	4.63245	99.1051	1.33315	0.564295	0.494643	0.846636
Q9P0W2	HMG20B	0	29.4612	23.9201	26.3568	8.87558	8.53155	4.48444	8.07072	5.63092	5.86589	99.0893	-1.86489	0.00330246	-2.02681	0.00307643
O94776; Q9BTC8; Q13330-1		0	5.75692	7.179	8.99006	2.36901	0.773385	2.31859	0.939053	3.50616	3.28274	99.0808	-2.00541	0.0152673	-1.50448	0.0400691
Q08AD1-2	CAMSAP2	0	10.9284	5.88664	10.3	5.51578	2.45154	3.00963	2.49167	6.74758	4.12509	99.0754	-1.30461	0.0679018	-1.0207	0.131699
P62256	UBE2H	0	6.19	5.55311	2.53305	0.276313	0	1.06485	0	3.67733	3.17272	99.0372	-3.41206	0.0371359	-1.05942	0.265128
Q96NU1-5	SAMD11	0	13.7244	17.1459	13.4069	2.122	2.06187	0.794342	0	6.01207	5.16204	99.0113	-3.15286	0.00237728	-1.9864	0.0205529
Q9Y3A5	SBDS	0	10.8738	9.1115	10.2681	0	1.47956	0	1.9078	1.53452	0	99.0001	-4.35386	0.00132923	-3.13565	0.0029845
A6NKF1	SAC3D1	0	6.77843	6.0285	8.19697	1.09653	0.0581809	1.2652	1.9002	6.22642	4.40851	98.9497	-3.11763	0.00399915	-0.74468	0.170377
O75396	SEC22B	0	3.95686	5.5082	5.86368	0.876904	2.35972	2.04144	0	3.65705	1.68673	98.9145	-1.53816	0.0211362	-1.52031	0.0869169
P41252	IARS	0	4.08312	4.45592	3.58067	0	0.406499	0.125773	0	3.2311	0	98.8603	-4.50905	0.00126518	-1.90726	0.0929537
Q13813	SPTAN1	0	26.9729	39.3325	42.1712	0.7	0.770861	0	0	3.72315	0	98.7675	-6.20458	0.00510854	-4.86471	0.00833637
P33316-3	DUT	0	1.32477	1.14676	0.172926	0	0.636875	0	0	1.92683	0	98.6705	-2.05389	0.233709	-0.456747	0.802215
Q92688	ANP32B	0	8.10576	4.64144	3.19168	0.628225	0	0	0.131474	1.13152	0	98.5811	-4.66513	0.0438186	-3.65763	0.0587463
Q3LXA3	DAK; TKFC	0	3.49714	3.72928	1.8791	0.203809	0.257735	0.388804	0	3.76973	0	98.5792	-3.42062	0.0191286	-1.27228	0.339573
P50135	HNMT	0	6.9659	2.90815	5.04102	5.33622	6.68927	11.4697	7.94306	5.27781	7.59687	98.5704	0.655596	0.320404	0.481043	0.313314
P09884	POLA1	0	13.6938	13.4735	12.9846	2.11088	0.803555	0	0	1.4068	2.65426	98.5247	-3.78418	0.000638195	-3.30554	0.0017332
Q9NPF4	OSGEP	0	5.73955	6.85988	2.20731	3.4	0	0	0.590684	2.34198	2.19005	98.5202	-2.12265	0.14261	-1.53127	0.150015
Q02127	DHODH	0	3.47786	4.85663	6.02321	1.21171	0	0	0	0	2.13545	98.4914	-3.5667	0.0144299	-2.74921	0.0357975
Q7Z6M4	MTERFD2; MTERF4	0	1.30367	13.1192	1.47147	0.843278	0	11.727	0	6.38678	0	98.4505	-0.338499	0.874828	-1.31535	0.578154
Q9UNX4	WDR3	0	5.34077	8.91454	8.34404	0.440668	0.224239	0	0.169363	1.63619	0	98.4024	-5.08698	0.00780655	-3.64577	0.0147117
Q6KB66	KRT80	0	27.5951	27.2119	26.8828	0.831335	1.05174	1.19811	0	2.25408	2.39569	98.3931	-4.7286	9.74218e-05	-4.13493	0.000559628
Q13033	STRN3	0	0.316184	0	0	0.263869	0	0	0	0	0.235841	98.2377	-0.260941	0.924027	-0.42295	0.879199
Q9H2P0	ADNP	0	8.81008	8.62383	10.7109	1.28445	1.24446	0.384812	0	1.44581	1.90697	98.205	-3.27194	0.00185462	-3.06944	0.00454436
Q9NVT9	ARMC1	0	8.77779	10.3016	10.1355	0.942458	0.870803	0.673426	2.64443	5.04118	2.282	98.1842	-3.55441	0.000702674	-1.55138	0.0107982
P19404	NDUFV2	0	12.4555	4.81611	9.5003	0	2.8252	0	0	1.34826	0	98.1802	-3.24429	0.0493712	-4.31154	0.0419212
P33121	ACSL1	0	8.36782	7.18646	6.16223	0	0.368025	0	0	1.68665	4.36606	98.1729	-5.88284	0.00206817	-1.84314	0.0436163
P08243-1	ASNS	0	4.20937	2.908	3.23413	0	0	0.218007	0.00331435	1.16327	0	98.071	-5.56932	0.00385615	-3.14947	0.0153514
Q7L014	DDX46	0	6.20105	7.47073	5.9245	0.0599241	0.152857	0.359502	0	1.69477	1.84589	98.0394	-5.09771	0.00141515	-2.46849	0.00888256
Q7Z3B4	NUP54	0	1.76667	2.89408	3.33572	0	0	1.7718	0	3.33413	0.709733	98.0079	-2.17415	0.0778722	-0.983631	0.376139
Q96RQ1	ERGIC2	0	5.8356	3.37161	6.1096	2.78659	2.39347	1.45363	0.381493	4.94383	1.92479	97.9763	-1.20723	0.0618097	-1.07904	0.229974
P62736; P68133; P68032		0	12.1549	19.981	3.45412	5.82785	6.84189	1.35041	6.9731	7.81396	2.85361	97.872	-1.34397	0.282631	-1.01257	0.370906
Q9NYJ8-1	TAB2	0	12.7898	12.1249	8.03716	0.335645	1.8847	2.55421	0.0746641	1.30753	0.270056	97.8426	-2.78692	0.0108578	-4.31786	0.0096891
Q7Z5G4-1	GOLGA7	0	4.56085	0.925241	0	0	0	0	0	0	0	97.7368	#NUM!	0.31617	#NUM!	0.330055
Q6FI13	HIST2H2AA4; HIST2H2AA3	0	5.87608	6.14091	3.81789	2.46806	1.62243	2.7294	1.82035	6.33688	0	97.7133	-1.21529	0.0358985	-0.956955	0.345914
Q96I59	NARS2	0	7.40961	11.4993	6.78289	4.74686	4.57719	2.44307	1.97761	3.75371	5.90747	97.6444	-1.12655	0.0745508	-1.14237	0.106972
Q9NVQ4-2	FAIM	0	20.9672	23.5764	17.6944	0	0	0	0	0	0.579124	97.6056	#NUM!	0.00165077	-6.74778	0.00272478
O94776	MTA2	0	10.5362	13.5647	9.495	0	0.193739	0	0	2.89937	1.23937	97.5713	-7.43802	0.00324104	-3.02102	0.010237
Q6P2P2	PRMT10; PRMT9	0	7.89127	8.09815	6.05748	3.02068	3.00552	1.11206	1.51589	5.60375	4.71122	97.5574	-1.62693	0.0126007	-0.89802	0.114156
Q14320	FAM50A	0	11.7975	6.76897	5.00359	2.11196	0	0	2.17468	3.53816	0	97.4547	-3.4803	0.0487737	-2.04467	0.098375
Q96QD9-1	FYTTD1	0	27.4859	32.023	36.3157	0	0.760405	2.38829	0.942723	1.91241	0.476128	97.4409	-4.92757	0.00179907	-4.84626	0.00275261
Q9Y303-3	AMDHD2	0	5.84488	3.90267	4.42596	0	0	0	0	2.59881	1.70367	97.4409	#NUM!	0.00432023	-1.71996	0.051742
Q01970-1	PLCB3	0	2.78354	5.47067	5.5588	0	0.802749	0	1.28896	2.46598	1.05468	97.3948	-4.10493	0.0207463	-1.52203	0.0732095
O95235	KIF20A	0	14.0796	14.055	18.5859	0	0.184085	0	0.391034	1.75896	0.972983	97.2783	-7.98754	0.00237676	-3.90306	0.00461171
Q08170	SRSF4	0	4.11651	6.59539	6.99948	0.4	1.73444	0	0.741818	2.79237	0	97.2757	-3.05275	0.0164958	-2.32523	0.0390148
Q9UI26-2	IPO11	0	0.575974	0.788033	6.68531	0	0	0	0	3.96055	0.654928	97.2601	#NUM!	0.307807	-0.802386	0.703311
Q9UIA9	XPO7	0	2.16909	1.68933	3.11892	0	0.927741	0.178753	0	0.0870046	0	97.216	-2.65668	0.032889	-6.32544	0.016047
Q9UNE7-1	STUB1	0	11.2147	6.37485	6.38485	0.738513	0.893877	0	0	1.10238	1.55365	97.1784	-3.87644	0.0209082	-3.17415	0.0306498
Q16594	TAF9	0	40.3902	32.8978	43.7943	0	0	0	0	0	0	97.1479	#NUM!	0.00167624	#NUM!	0.00263678
Q92599-1	SEPT8	0	3.27492	6.57239	3.43237	0	0.0496967	0.912159	0.287506	2.20324	0	97.142	-3.78726	0.0369271	-2.41457	0.082813
Q6NUM9-1	RETSAT	0	11.697	8.88897	15.6569	15.3763	7.79118	2.86362	2.69205	0	8.99045	97.1146	-0.477464	0.506876	-1.63335	0.110156
Q6R327-3	RICTOR	0	2.07558	4.9091	5.73218	0	0.377752	0	0	0.422083	2.40404	97.0206	-5.07316	0.0368037	-2.16985	0.110168
Q9UI30	TRMT112	0	13.6566	14.4719	13.6769	0	0	0	1.02811	0	3.2601	96.9024	#NUM!	0.000150821	-3.28524	0.00256306
Q8TF05	PPP4R1	0	10.8168	9.77591	9.53607	1.95369	1.93289	2.77133	0	2.11075	2.0201	96.9002	-2.178	0.000893186	-2.86663	0.00327932
Q13573	SNW1	0	12.5203	12.4113	9.992	1.76601	0.0598992	0.575933	1.29983	3.2506	4.80351	96.8219	-3.86199	0.00200337	-1.90056	0.0106252
P50395-1	GDI2	0	6.15451	6.43923	11.0847	1.02246	1.58663	0	0.134311	2.3709	1.27079	96.799	-3.18196	0.0259149	-2.64865	0.0389698
Q8NB37	PDDC1; GATD1	0	5.60637	3.43277	2.41812	2.07845	3.20931	0	0	0.5016	1.60583	96.678	-1.11553	0.248351	-2.44271	0.0738891
O15371	EIF3D	0	9.52431	9.45203	6.01834	0.241123	2.26395	0	0	0	0	96.5952	-3.3187	0.0124296	#NUM!	0.00838834
Q9H5V8-1	CDCP1	0	5.47994	5.08043	1.90035	0.860516	3.22555	1.68841	0.916958	4.32209	2.54202	96.5333	-1.10963	0.217436	-0.679348	0.432931
O43422-1	PRKRIR; THAP12	0	10.576	8.41452	8.33283	2.73612	2.85943	3.14202	1.47975	1.65336	3.14542	96.5155	-1.64483	0.00408252	-2.12164	0.00697063
Q9H967	WDR76	0	9.54978	14.9725	16.2183	2.422	2.16031	2.36975	0	4.0304	1.59422	96.4035	-2.55095	0.0124888	-2.85664	0.0204595
Q9Y3Q3	TMED3	0	10.0573	9.96171	10.0004	9.53036	4.90301	5.10447	0	0.364835	2.93702	96.4022	-0.619622	0.11723	-3.18454	0.00431496
P10398-1	ARAF	0	3.75984	3.77793	4.31989	0	0.360089	0.502647	0.0246978	1.30071	2.13176	96.3256	-3.78076	0.000992246	-1.77816	0.0281903
Q04760-1	GLO1	0	6.03299	5.86498	6.24143	0.319484	0	0.766088	0	2.56635	0.0561746	96.3143	-4.0626	0.000484126	-2.7901	0.0124215
Q99615-1	DNAJC7	0	14.2794	14.541	13.6784	0.751791	1.67384	0	0	2.49027	0	96.2565	-4.13099	0.000443486	-4.09305	0.00169736
Q6YN16	HSDL2	0	2.84967	0.760193	2.89079	0.801912	0	1.29842	0	0	0	96.1747	-1.62997	0.18543	#NUM!	0.0672914
P16615-2; P16615		0	3.74583	4.19176	2.0682	0	1.68979	0.389232	0	0.547367	0.746957	96.139	-2.26686	0.0533569	-2.95057	0.0305398
P31943	HNRNPH1	0	24.3295	26.6559	25.2674	1.21005	0.299714	0.895069	0	1.01057	0	96.1231	-4.98679	0.000263992	-6.23755	0.0005651
Q8N6H7	ARFGAP2	0	10.6637	10.2528	10.0491	0	1.38755	0	0.640361	3.81956	0	96.0933	-4.48005	0.000612344	-2.79557	0.0078659
Q15437	SEC23B	0	4.73305	6.96266	5.56397	0.406935	1.29211	0	0	1.47036	1.5278	96.0732	-3.34461	0.0068823	-2.52525	0.0139492
Q9Y2Z2-6	MTO1	0	14.131	17.3033	18.1065	2.52176	4.25765	0	1.88777	2.27137	5.0584	96.0321	-2.86938	0.00421532	-2.42616	0.00560092
Q8TBQ9	TMEM167A	0	1.96906	1.2447	0.151627	0.0690136	0	0.541027	0.0540389	0.825565	1.55756	95.96	-2.4638	0.222577	-0.465571	0.724588
Q01974	ROR2	0	9.45036	10.2712	7.37143	0.570804	3.90466	3.19589	0	0.743359	3.82674	95.941	-1.82037	0.0175248	-2.56762	0.0185134
Q9UH65	SWAP70	0	7.43864	6.13289	5.43452	1.55848	2.83489	1.59265	0.485901	3.84389	0.421079	95.8779	-1.66679	0.00977552	-2.0002	0.0420528
P27701	CD82	0	5.92029	5.87912	5.86074	0.716267	0	1.41258	0.682995	3.9399	0.849939	95.7171	-3.05235	0.00151183	-1.69014	0.0392841
Q96SU4	OSBPL9	0	12.7075	13.3178	16.4743	0.0186494	0.693775	0	1.67895	2.73533	2.46714	95.6129	-5.89857	0.00179624	-2.62667	0.00413442
Q8WXD5	GEMIN6	0	6.53465	8.97828	9.44407	0	2.74043	0.560476	0	1.83959	0	95.5943	-2.91851	0.01044	-3.76199	0.00884579
P68366	TUBA4A	0	14.5277	14.1004	9.52546	0	1.09972	0	0	0	0.641412	95.5901	-5.11661	0.00533361	-5.89442	0.00698608
P35270	SPR	0	3.49568	4.67575	4.41519	0	0	0	0.341498	3.09168	0	95.575	#NUM!	0.001796	-1.87428	0.0757149
Q9H0V1	TMEM168	0	1.88182	3.14904	3.62452	4.75093	5.69172	0	3.26531	0	0.730053	95.4816	0.270817	0.795499	-1.11527	0.306257
Q8IXM6-1	NRM	0	2.80146	0.0428916	0.436683	0	0	0	0	0	0	95.4783	#NUM!	0.330864	#NUM!	0.344555
Q9UKD2	MRTO4	0	11.1489	10.0783	9.19337	0.340668	0.281503	0	0.550763	2.96484	2.39311	95.4406	-5.61159	0.000793152	-2.36413	0.00525068
Q13614-1	MTMR2	0	10.6304	10.7079	8.0014	0	0.137718	0	0	0.655682	0	95.2478	-7.735	0.00207751	-5.48372	0.00363343
P00846	ATP6	0	6.669	4.65751	2.72065	0	1.39369	2.94168	0	4.85882	0.613447	95.1913	-1.69605	0.121058	-1.36007	0.274741
O75821	EIF3G	0	6.5926	9.52775	10.225	0.043657	2.30521	0.365837	0.0341114	2.67662	0.934031	95.1776	-3.27868	0.00993797	-2.85365	0.0152496
Q16831	UPP1	0	0.194471	3.0623	0.217292	0.0817905	0	0	0	2.62503	1.50286	95.1216	-5.40855	0.360615	0.248783	0.894737
P46108-1	CRK	0	6.61379	7.77213	6.33015	0	1.17023	0.915704	0.213291	0.486703	3.55424	95.0025	-3.31199	0.00206721	-2.28378	0.0231064
Q92552-2	MRPS27	0	6.07775	8.84815	5.05828	0.240182	1.31741	0.907319	0	3.41787	4.69595	94.8941	-3.01925	0.0165776	-1.30041	0.142207
Q96GQ7	DDX27	0	9.60691	9.87071	12.4915	0	0.967745	0.039737	1.52981	1.74716	0	94.8679	-4.98785	0.00222394	-3.28625	0.00515701
O00750	PIK3C2B	0	4.57759	3.00438	4.40458	1.7708	2.2845	0	0.675843	2.98446	2.06233	94.7776	-1.56354	0.0580488	-1.06667	0.108179
O60678	PRMT3	0	9.03849	9.28014	8.08714	0.179302	0.765925	0	0	0	0	94.6816	-4.80405	0.000614412	#NUM!	0.000815919
Q8N6T3-1	ARFGAP1	0	6.49081	2.27255	5.08917	0.943536	0.66324	0	0	0.635353	1.75405	94.6803	-3.10791	0.0532042	-2.53543	0.0808256
Q9NQW6	ANLN	0	23.149	34.0144	31.8687	0.499272	1.86045	0	2.51753	0	0	94.6477	-5.23764	0.00377743	-5.14425	0.00579122
Q13433-1	SLC39A6	0	4.57641	3.39302	4.62823	0.812913	0.399181	0	0	1.15475	1.0753	94.522	-3.37758	0.00433312	-2.49801	0.0114341
Q8NE86	MCU	0	3.73528	2.54025	3.13102	4.31439	2.10897	0.419236	0	1.2107	1.52642	94.4462	-0.45912	0.557737	-1.78101	0.0392113
Q9Y4C1; Q7LBC6-1		0	8.14823	9.00986	6.01288	0	0.983471	0	0	1.53978	0	94.4337	-4.55829	0.00484464	-3.91152	0.00896656
Q9GZP0	PDGFD	0	6.61115	11.2498	7.79057	9.35524	7.771	3.12	7.55974	12.6873	4.07095	94.3089	-0.34139	0.532668	-0.0770209	0.909342
P16930	FAH	0	3.0174	2.74476	4.80935	0	0.491333	0	0.761826	0.183646	0.325891	94.2842	-4.42734	0.0160081	-3.05573	0.0245283
P55265-4; P55265-2		0	2.16863	4.96542	3.37265	0	0	0.0662042	0	0.808209	0.386187	94.187	-7.31017	0.024682	-3.13696	0.0433075
P12814-1	ACTN1	0	4.1957	5.49169	4.91233	0.561358	0.0108621	0	0	1.6838	1.29877	94.0863	-4.67323	0.00200386	-2.29131	0.0121781
Q99497	PARK7	0	11.89	20.5721	17.9389	0.132049	2.49506	0	0.482325	4.70278	0.379395	93.8772	-4.2619	0.010242	-3.17913	0.0192124
Q03154-1	ACY1	0	6.69902	2.41562	6.38484	0.388391	0.676515	0.0291374	0	2.34329	0.33904	93.8488	-3.82448	0.04432	-2.53066	0.0882186
Q9UHL9-3	GTF2IRD1	0	18.862	15.7016	17.584	1.59927	2.81013	2.72456	0	0.968223	2.04517	93.8079	-2.86982	0.00103706	-4.11314	0.00176766
Q9BUQ8	DDX23	0	4.02636	4.07715	3.80632	0.0382701	0.815184	0	0.491088	1.20977	0	93.8005	-3.8027	0.00137475	-2.80782	0.00450742
P31939	ATIC	0	7.2015	5.66511	5.42494	0.866221	0	0.487217	0	1.86158	0	93.7995	-3.75648	0.00310392	-3.29658	0.0104478
Q06547-3	GABPB1	0	5.60037	9.22936	10.5515	6.58659	4.86023	4.88162	0.132514	5.60439	4.04129	93.7192	-0.636375	0.174195	-1.37612	0.121435
Q86WR0	CCDC25	0	1.24272	0	3.21216	0	0	0	0	0	0	93.6878	#NUM!	0.238743	#NUM!	0.251987
[truncated: 3,340 more rows]
