# Supplementary material for: Functional Translatome Proteomics Reveal Converging and Dose-Dependent Regulation by mTORC1 and eIF2α
Source: Mol Cell. 2020 Feb 20;77(4):913–925.e4. doi: 10.1016/j.molcel.2019.11.010 (PMC7033560; doi:10.1016/j.molcel.2019.11.010)
Supplement: Table S3. mePROD Translation Values in Response to Osmotic and Oxidative Stress in Co-treatment with ISRIB, Related to Figure 4 — Translation was measured after 2.5 h of either Vehicle, NaCl, or arsenite treatment together with ISRIB. Provided are UniProt Identifiers, gene symbols, expression values for each replicate and statistics (e.g., fold changes [log2] and adjusted p values). [file mmc4.xlsx]

## Sheet: Description
Supplementary table 3
Translation after 2.5h of co-treatment of water or NaCl or arsenite with ISRIB
Accession: UniProt Accession ID for identified proteins
Gene Symbol: Official gene symbol for proteins identified
Expression values: Expression values are median heavy intensities over all identified peptides of the given proteins
Fold change: Fold change is given on log2 scale between stated conditions
Adjusted P value: P values are calculated using an unpaired two-sided students-t-test and adjusted using Benjamini-Hochberg-procedure

## Sheet: Table 3 NaCl,Ars + ISRIB
Accession	Gene Symbol	Baseline	ISRIB	ISRIB	ISRIB	NaCl+ISRIB	NaCl+ISRIB	NaCL+ISRIB	Ars+ISRIB	Ars+ISRIB	Ars+ISRIB	Boost	Ratio NaCl_ISRIB/Ctrl	adj. P NaCl_ISRIB	Ratio Ars_ISRIB/Ctrl	adj. P Ars_ISRIB
P42566-1	EPS15	0	1.51487	1.54942	1.5042	0	0.778636	0	0	0	0	51.8676	-2.5527	0.0166555	#NUM!	0.000223124
Q8NBJ4	GOLM1	0	76.1038	73.7341	74.5335	0	0	0	0	0	0	400.513	#NUM!	8.65183e-05	#NUM!	0.000129777
P35544	FAU	0	178.84	177.443	178.069	137.292	101.037	119.246	0	2.59059	5.65447	82.9111	-0.579544	0.011223	-6.01811	9.7916e-05
P62857	RPS28	0	90.1758	93.2639	94.1603	10.3985	7.47441	11.4645	0	0	0	43.0837	-3.24219	0.000210409	#NUM!	0.000200101
Q92733	PRCC	0	96.3893	92.5052	95.3538	1.10626	1.23654	2.20892	0.422347	0.684753	1.75204	74.3354	-5.9646	9.8838e-05	-6.63543	0.000170644
O60885-1	BRD4	0	1.67772	1.76343	1.72972	0	0	0	0	0	0	13.5671	#NUM!	0.000126064	#NUM!	0.000216109
P62877	RBX1	0	44.4138	46.1897	44.9493	7.41156	8.66846	7.41843	1.59284	1.24836	0.346575	153.991	-2.52822	0.000190187	-5.41016	0.000196103
O43660-1	PLRG1	0	28.0752	27.7416	27.1949	2.94574	4.30754	4.20676	1.21538	0.384753	0.236397	271.993	-2.8567	0.000228642	-5.49826	0.000180344
Q9Y605	MRFAP1	0	61.0885	61.2608	59.5915	16.6121	12.8726	15.6681	4.19226	4.72491	6.31163	82.5826	-2.01058	0.000326535	-3.57859	0.000170657
P83731	RPL24	0	62.776	64.7566	65.6928	15.0407	10.0852	14.2053	1.31457	0	0	264.705	-2.29654	0.000414239	-7.19955	0.000162744
P62273-1	RPS29	0	229.289	235.705	223.702	11.747	10.4188	16.536	1.35774	0	0	579.22	-4.15339	0.000187735	-8.98651	0.000156373
P41134	ID1	0	67.5707	65.4634	64.4591	6.20162	7.98241	8.40146	3.87683	2.39121	3.32374	25.7358	-3.12834	0.000218058	-4.36386	0.000182748
P56381	ATP5E	0	152.222	153.78	159.19	12.8856	7.37372	18.6739	1.83785	4.61895	0	294.462	-3.57875	0.00032125	-6.17086	0.00017698
Q14318-2	FKBP8	0	56.1152	57.2	58.8949	0.270561	0.56932	1.16967	1.55746	0	0	333	-6.42115	0.000124978	-6.78883	0.000187745
P48723	HSPA13	0	19.0189	18.9027	19.1152	4.15386	2.86824	1.59875	0.929228	1.62879	0.484361	115.592	-2.72599	0.000626711	-4.22862	0.000270736
P49207	RPL34	0	222.775	219.231	217.143	38.4263	35.7107	33.3564	0.765929	12.5369	10.7544	660.562	-2.61636	0.00010158	-4.77606	0.000262833
Q96HY7	DHTKD1	0	152.201	147.788	150.311	11.5182	10.3516	8.18652	6.20542	8.32708	0	334.957	-3.90515	0.000120237	-4.95353	0.000267321
Q9H000	MKRN2	0	27.6382	29.0469	28.9986	2.23649	1.32119	1.90147	0.405467	0	1.03792	53.1554	-3.97227	0.000202675	-5.89149	0.00027087
Q9Y277	VDAC3	0	24.3887	24.0825	25.3697	2.81397	1.64665	2.92753	2.48926	3.04885	2.33032	199.993	-3.32113	0.000296012	-3.23027	0.000289966
O43683	BUB1	0	33.7932	32.8997	32.1739	3.75467	4.81336	4.01681	1.6784	0.033637	0.847213	72.7843	-2.9738	0.000207528	-5.27169	0.000306135
Q14258	TRIM25	0	15.3539	16.3002	16.168	5.69169	6.70628	4.20884	2.01688	2.12331	2.3243	258.708	-1.5259	0.00149305	-2.88707	0.000397351
Q9HAW4	CLSPN	0	76.5081	73.8786	71.8956	5.71254	8.46932	13.5208	3.81657	6.44878	6.10164	238.097	-3.0043	0.000528415	-3.76353	0.000411053
Q12841	FSTL1	0	23.9659	23.5761	22.5116	2.098	4.69884	2.8042	0	0.906422	0	4.01844	-2.8672	0.000590686	-6.27213	0.000399806
Q06265-2	EXOSC9	0	43.9265	44.9194	41.8698	8.39502	4.13304	4.08517	1.60524	2.16303	0.944069	321.421	-2.97603	0.000593775	-4.79384	0.000383988
O60337	MARCH6	0	92.6556	90.5241	86.0132	21.1336	23.9772	20.5045	0	2.37272	0	239.605	-2.03654	0.000417942	-6.82596	0.000421614
Q9Y6N1	COX11	0	25.9735	24.7497	24.8319	4.46291	6.23405	1.9878	1.49305	0.749966	0	284.438	-2.57443	0.00103045	-5.07401	0.000418324
Q9Y2F9-1	BTBD3	0	27.1251	27.7913	28.3866	13.5072	9.35147	9.19142	1.84584	0.723867	0	141.547	-1.37804	0.00191782	-5.01869	0.000416398
P32322-3	PYCR1	0	14.1616	13.9146	14.0517	4.7298	1.48419	2.49397	1.68241	2.66357	2.06305	77.9484	-2.27437	0.00195959	-2.7166	0.000444417
P57059	SIK1; LOC102724428; SIK1B	0	28.3788	30.0696	28.9887	14.73	13.9198	7.65616	5.12752	5.53036	4.35322	55.63	-1.26804	0.00533786	-2.54222	0.000447471
O43678	NDUFA2	0	10.7807	9.8835	10.3987	0	0	0	0	0	0	141.315	#NUM!	0.000285312	#NUM!	0.000441774
P62979	RPS27A	0	81.8024	79.225	75.1396	9.72075	6.9201	7.80299	1.53224	0	0.641075	17.3346	-3.27226	0.000360806	-6.76377	0.000456396
Q8IUR0	TRAPPC5	0	13.0875	12.35	12.2649	1.35103	0.510354	0.909523	0	0.534753	0	67.3002	-3.76623	0.00036456	-6.13964	0.000443153
Q9UKF6	CPSF3	0	10.148	10.0962	10.9387	1.99172	1.8765	1.27466	0	0	0	101.501	-2.6001	0.000530872	#NUM!	0.000479544
O60502	MGEA5	0	12.965	12.6796	13.7097	2.41285	1.54025	1.30441	1.3656	1.39754	1.46092	104.835	-2.90407	0.000515958	-3.21982	0.00047321
Q9NV06	DCAF13	0	24.8497	23.7221	23.7336	3.83274	4.18197	2.88428	0.475974	2.06134	0.880967	83.3309	-2.72991	0.000300526	-4.40276	0.000461241
O95628-6	CNOT4	0	8.44793	8.0226	7.71168	2.66235	0.0192809	0.919034	0	0	0	73.3955	-2.74761	0.00384538	#NUM!	0.000457423
P15531-2	NME1	0	24.4249	25.5869	26.7014	4.5933	8.98125	2.75366	0.519027	0	0	473.529	-2.23211	0.0025207	-7.20752	0.000464816
P61513	RPL37A	0	86.6649	80.7513	81.8991	16.668	14.7426	15.9465	6.34961	9.0396	9.92275	63.5695	-2.39632	0.000309264	-3.30008	0.000558101
Q93063-3	EXT2	0	65.9203	65.4158	63.3751	7.47279	8.02018	4.34743	0	3.66295	5.3651	217.898	-3.29482	0.000254546	-4.43078	0.000567646
Q17RY6-1	LY6K	0	27.8462	25.4106	25.784	0	1.59733	0.518167	0	0.15	0	9.21963	-5.22353	0.000429052	-9.04149	0.000582712
O60637	TSPAN3	0	123.602	117.595	123.98	13.7509	11.9633	17.1106	6.83495	9.74432	15.2035	365.218	-3.09208	0.000252627	-3.52228	0.000569561
Q9NZM5	GLTSCR2; NOP53	0	63.1534	68.741	67.3255	7.60977	6.15317	6.22722	0.943827	0	2.97886	181.774	-3.317	0.000332344	-5.66638	0.000573025
Q86XZ4	SPATS2	0	15.4143	14.1099	14.2441	0.662376	0.380071	3.34941	0.283511	0	0	47.6921	-3.31698	0.00162405	-7.27034	0.000577716
P39023	RPL3	0	40.0082	42.4789	39.6227	5.76178	4.08656	7.24457	0.792155	2.51652	0	155.934	-2.83671	0.000458034	-5.20578	0.000568965
P14635	CCNB1	0	56.3703	59.0363	55.781	13.1389	13.024	10.268	0	0.568458	4.25268	97.0077	-2.23234	0.000365614	-5.15006	0.000611161
Q13442	PDAP1	0	53.8571	51.5866	49.815	13.318	6.95339	6.9351	3.12976	5.69229	5.4883	66.1695	-2.51265	0.000910446	-3.43954	0.000628105
O43189	PHF1	0	23.4271	23.8725	24.5778	3.10758	3.62965	2.13618	0	0	1.896	109.258	-3.01798	0.000308262	-5.24451	0.000633629
Q8TAF3-1	WDR48	0	3.74304	4.13236	4.08654	2.02807	0	1.55782	0	0	0	100.48	-1.73805	0.0207312	#NUM!	0.00063266
Q9UPT9-1	USP22	0	41.2266	40.9969	43.4857	5.81652	5.98974	4.01871	4.76355	5.64006	7.42128	58.6304	-2.98982	0.000306191	-2.81813	0.000634508
Q9UNS2	COPS3	0	8.64291	8.41656	9.13502	1.66863	1.12629	0	0	0.51954	0	109.198	-3.22839	0.00123813	-5.65588	0.00070631
Q9BX40	LSM14B	0	4.65096	4.2677	4.7705	0	0	0	0	0	0	40.5202	#NUM!	0.000419328	#NUM!	0.0008064
O15372	EIF3H	0	13.3786	14.9822	13.9501	2.59623	3.35948	2.41584	0	0	0	169.285	-2.33746	0.000698424	#NUM!	0.000794641
Q9NY93	DDX56	0	21.3809	20.836	21.3148	3.40826	6.15804	1.0651	0	1.3119	2.22676	83.0125	-2.57915	0.00187676	-4.1662	0.00079529
O95178	NDUFB2	0	18.6363	18.8714	16.9446	1.72022	1.10008	5.19527	0	0	0	298.5	-2.76412	0.00219412	#NUM!	0.000780907
Q9NQS7	INCENP	0	20.3088	18.3708	19.711	0.478226	3.89548	1.11741	0	0.757049	0.857462	65.7796	-3.41057	0.00122229	-5.17657	0.000771323
Q9H1Z4	WDR13	0	3.5729	3.29297	3.19673	1.60847	2.39213	0.67057	0	0	0	32.4247	-1.10715	0.0398265	#NUM!	0.000771685
Q96T88	UHRF1	0	9.01839	8.95976	9.67301	1.26734	0.767328	0.760519	0.518612	0.620588	0	35.756	-3.30632	0.000417247	-4.60125	0.000772363
Q96EI5-2	TCEAL4	0	28.2333	27.3451	26.8937	0	0	0	0	2.45381	0	110.215	#NUM!	0.000131927	-5.07081	0.000780838
P62873	GNB1	0	36.7768	40.0764	41.0441	3.19429	5.231	1.44905	0	0.580392	0.951407	6.73435	-3.5777	0.0006472	-6.26616	0.000770364
P35555	FBN1	0	24.0218	21.7254	23.3363	3.06363	3.19982	3.65784	0.625866	0	1.23561	29.3912	-2.79974	0.00044944	-5.21382	0.000778801
Q12789-2	GTF3C1	0	12.9995	12.3234	12.7312	4.72309	3.21596	5.13675	2.15634	3.14439	2.72897	102.142	-1.54116	0.0014363	-2.24464	0.000804048
P22736-2	NR4A1	0	39.5097	40.4768	38.7259	4.67637	6.20792	6.48351	3.39598	6.99882	4.18325	57.9169	-2.77298	0.000241121	-3.0256	0.000792112
Q9Y6K9-2	IKBKG	0	20.3579	20.5109	21.5852	2.88879	6.10881	3.14714	2.39801	3.20813	4.04052	126.362	-2.36246	0.0011608	-2.69469	0.000781468
P61586	RHOA	0	267.37	256.895	238.147	13.9888	15.1434	6.55634	0	7.12059	0.758969	101.493	-4.41704	0.000462246	-6.59631	0.000806557
Q14116	IL18	0	17.3929	18.5956	18.719	2.5176	1.89859	3.26481	1.5321	0.9	0	133.499	-2.83237	0.000465212	-4.49146	0.000799954
Q15185	PTGES3	0	59.4824	58.7265	61.9945	4.7292	7.3773	6.00266	1.88415	6.48465	7.212	185.278	-3.31484	0.000246352	-3.53179	0.000798098
P24928	POLR2A	0	11.1279	10.8255	10.6581	2.6993	2.8444	3.44158	0.7689	1.75373	0.819976	36.5796	-1.85974	0.000418772	-3.28633	0.000820804
O60884	DNAJA2	0	10.1043	9.91181	11.0366	1.92576	3.04286	0.975374	0.440591	0.49836	0.668075	63.512	-2.38522	0.00181892	-4.27226	0.000841401
Q96NU0	CNTNAP3B	0	29.8026	29.9056	28.3189	9.8096	11.6947	8.29404	3.98401	5.86944	6.23859	58.53	-1.56271	0.000919339	-2.4516	0.000834749
Q9UKX3	MYH13	0	300.716	276.482	296.016	28.9194	28.5903	29.2702	0	22.0162	0	779.011	-3.3309	0.000307403	-5.3097	0.000884449
Q9H5H4	ZNF768	0	6.66942	7.10249	7.57988	0	1.87953	1.4021	0	0	0	19.3439	-2.70187	0.00286957	#NUM!	0.000887499
Q9H0G5	NSRP1	0	103.916	94.4907	106.197	24.0323	25.7208	14.9463	4.5892	3.0021	3.12267	549.542	-2.23511	0.00102343	-4.82937	0.000875452
P62753	RPS6	0	104.635	111.869	103.633	23.8756	12.1768	19.9177	0.114303	8.78208	0.554046	154.724	-2.51596	0.000700389	-5.08217	0.000868274
O00273-1	DFFA	0	9.50665	8.74775	9.31999	3.57969	1.22735	0.444888	0	0.72028	0	83.9134	-2.39241	0.00493037	-5.25863	0.000858427
O43395	PRPF3	0	19.6645	20.2876	20.486	5.59434	4.81707	6.24474	1.20968	2.6918	0.4887	306.526	-1.8594	0.000414516	-3.78311	0.000860054
P08174-7	CD55	0	57.2198	54.1029	50.8626	6.52365	4.00549	2.98292	0	2.31626	0	188.403	-3.58532	0.00056499	-6.1297	0.000868133
P51397	DAP	0	27.58	26.9059	25.002	1.36584	2.87098	2.58558	1.29971	1.894	0	278.768	-3.54238	0.000462467	-4.63743	0.000867864
Q9UMS4	PRPF19	0	18.2929	17.8916	16.3735	4.16667	0.732343	1.19323	0.0446085	0.87024	0	127.204	-3.10887	0.00163769	-5.84423	0.000879076
Q15004-1	KIAA0101; PCLAF	0	38.5959	43.6373	42.6662	7.47492	8.73515	3.07777	0	0.804156	0	93.4047	-2.695	0.00115271	-7.27908	0.00088355
P98179	RBM3	0	44.7347	40.6577	45.3321	7.67945	7.73255	7.42949	0.804352	1.09498	2.96892	218.942	-2.5168	0.000521938	-4.74698	0.000935879
P23528; Q9Y281-1		0	29.1183	29.0351	31.7067	8.69218	8.71686	1.04933	0	2.15842	0	296.218	-2.28341	0.00355634	-5.37964	0.000947544
P31350-2	RRM2	0	25.8812	27.6554	26.4795	7.74137	7.27966	4.27786	2.15328	4.64665	2.78731	111.415	-2.05177	0.000979274	-3.0611	0.000939614
O75607	NPM3	0	7.09983	7.13525	7.64752	2.74297	4.7587	2.84075	0.845436	1.01954	1.40197	53.319	-1.08121	0.0110603	-2.74377	0.00093632
P30042-1	C21orf33; LOC102724023	0	10.9273	10.6553	11.7056	2.87475	2.09984	2.86063	2.10508	1.47659	1.8005	176.275	-2.08696	0.000672528	-2.62875	0.000937846
Q8WZA0-2	LZIC	0	13.0754	13.2545	13.2723	4.58384	3.28368	5.51107	1.52885	1.7402	2.91677	231.466	-1.56565	0.00144753	-2.67854	0.000938009
P60520	GABARAPL2	0	51.711	52.9652	50.9293	16.4392	14.8932	16.4391	13.2767	16.9411	12.5842	192.995	-1.70367	0.000231592	-1.86214	0.000935408
P57076	C21orf59	0	7.384	8.45841	7.87648	0.944101	0.726184	1.28018	0	0	0	27.2007	-3.00702	0.000747364	#NUM!	0.000926478
Q9H5V9-1	CXorf56	0	77.6048	75.8279	68.7158	10.4906	11.8424	10.2316	1.33145	0	3.24961	110.081	-2.77015	0.000579562	-5.5997	0.000950557
P29279-1	CTGF	0	77.7175	69.4856	69.3553	2.28932	1.43206	1.74663	0	2.1037	0.551039	16.8494	-5.3076	0.000500948	-6.35004	0.000953687
Q9Y5P6-2	GMPPB	0	6.95172	7.69592	7.95921	2.6095	5.71415	0	0	0	0	195.012	-1.44147	0.068825	#NUM!	0.000966841
P04818	TYMS	0	19.3223	18.5607	17.3454	1.17892	1.02138	1.29332	1.25329	2.43908	1.97722	87.4764	-3.98262	0.000421736	-3.2841	0.0010142
Q04637	EIF4G1	0	24.1136	24.7623	23.4005	3.58217	1.25593	1.04241	2.62084	0	0	286.43	-3.61951	0.000531089	-4.78542	0.00106697
O95478	NSA2	0	23.2068	20.4367	20.7783	2.79734	3.0756	1.95075	0	0	0.386001	59.4175	-3.04163	0.000719525	-7.3828	0.00105909
Q92905	COPS5	0	6.75036	7.32127	7.25277	2.46245	4.07332	0.476684	0	0.662491	0	116.33	-1.60451	0.0201332	-5.00846	0.00105469
P23528	CFL1	0	119.899	108.811	111.446	11.1402	8.70859	11.4645	0.42791	10.3869	2.60118	252.808	-3.44135	0.000419484	-4.66417	0.00104683
Q13501-1	SQSTM1	0	37.8975	33.7338	35.1845	1.93217	0	2.56036	0	2.33036	0	47.8044	-4.57145	0.000556468	-5.51843	0.0010498
Q9Y244	POMP	0	124.907	115.796	110.341	37.3858	34.9307	40.7394	6.82213	9.37321	11.7359	61.4976	-1.63462	0.000930324	-3.6517	0.00104492
O95229	ZWINT	0	30.4152	28.075	29.7957	5.38181	5.2926	2.54569	0.411773	0	3.02575	97.7537	-2.73945	0.000640847	-4.68274	0.00104041
O60831	PRAF2	0	12.5066	13.6883	12.3575	3.59225	3.82139	3.74792	0.751347	0.964029	0	225.266	-1.78828	0.000643868	-4.49023	0.00103906
Q9BY42	RTFDC1	0	33.533	31.14	30.4581	4.36105	1.85183	2.42925	0.222161	3.08196	2.03075	128.325	-3.46046	0.000541485	-4.15639	0.00103609
Q9BVT8	TMUB1	0	11.562	11.1998	10.6661	0.579009	0.414607	1.43195	1.1101	0	0	175.808	-3.78466	0.000502435	-4.91229	0.00104304
Q13614-1	MTMR2	0	4.59625	4.63824	4.63607	2.56005	3.87376	2.14654	0.623897	0.378228	0	25.4119	-0.692919	0.0440751	-3.79089	0.00107558
O00468-6	AGRN	0	14.612	14.6369	13.2981	3.4591	0.102693	1.23001	2.65122	3.0834	3.2334	57.4195	-3.15042	0.00193289	-2.2462	0.00107014
Q02543	RPL18A	0	110.57	106.518	106.715	16.635	13.2617	14.2153	1.51462	13.2945	0	304.466	-2.87587	0.000203153	-4.45056	0.00108886
Q15021	NCAPD2	0	10.7239	10.6035	10.6429	2.69899	3.20375	2.98011	0	1.46839	0.725823	83.642	-1.84764	0.000209134	-3.86496	0.00108848
Q8WXW3	PIBF1	0	4.09609	4.35581	3.81212	0	0.0774605	0.311829	0	0	0.216876	66.3503	-4.97745	0.000634528	-5.82142	0.00109697
Q6AZY7-1	SCARA3	0	24.4461	24.6323	21.815	0.738265	1.55506	0.987786	1.33191	0.768424	0	149.003	-4.4334	0.000542127	-5.07696	0.00109183
P49458	SRP9; SRP9P1	0	64.3645	60.1661	66.8872	5.94938	6.14851	6.06584	0.828557	5.80977	0	282.882	-3.39759	0.000419077	-4.84976	0.00110929
Q8IW52	SLITRK4	0	3.76389	4.24668	4.0589	2.08533	0.510354	1.45817	0.805371	0.734753	0.741611	16.2799	-1.574	0.0114416	-2.40316	0.0011246
Q9NRX2	MRPL17	0	45.7379	43.2267	41.5173	13.448	4.35574	13.5875	6.42927	4.94875	8.54635	383.125	-2.05542	0.00265126	-2.71124	0.00112189
Q8WUX1-1	SLC38A5	0	26.811	27.5597	29.5178	4.74486	4.21997	5.10557	2.14902	4.20265	1.78525	24.2212	-2.57581	0.000459481	-3.36592	0.00111294
P53396-1	ACLY	0	20.0057	19.989	20.6951	5.5686	4.61017	2.48397	0.307606	2.57849	0	481.698	-2.26086	0.000960465	-4.39426	0.00112266
Q16533	SNAPC1	0	19.0337	21.4717	22.025	1.83198	0.320622	0.880638	0	0	0	142.583	-4.36563	0.000768142	#NUM!	0.00113232
Q12834	CDC20	0	21.2279	19.5938	18.5764	2.75519	4.50229	1.8132	0.740359	0.761899	1.70165	32.096	-2.71113	0.00115866	-4.21251	0.00117183
P41567	EIF1	0	66.8276	59.2238	61.095	8.09975	5.33768	8.42673	2.95207	6.31954	2.13683	16.8032	-3.09753	0.000610046	-4.03599	0.00118081
Q9Y2Q9	MRPS28	0	26.1075	23.4808	23.4735	5.28455	5.47401	3.62423	1.30785	2.8657	1.47309	212.863	-2.34477	0.000829706	-3.69365	0.00117459
P46776	RPL27A	0	67.7201	68.3933	66.3715	38.6001	35.3429	35.8525	4.19119	12.8519	6.28465	309.765	-0.882996	0.00047535	-3.11769	0.00116687
P42677	RPS27	0	57.864	55.1423	57.4784	9.25101	17.5232	21.0381	9.47777	10.3061	15.367	503.343	-1.83419	0.00204531	-2.27801	0.00117129
Q9NPF0	CD320	0	65.0377	62.9777	58.0007	6.23536	7.75654	6.14591	2.25985	5.15914	7.44376	105.862	-3.20745	0.00049566	-3.64565	0.00117493
P82930	MRPS34	0	50.447	53.9694	49.2004	3.90833	4.08531	6.13776	1.11193	5.57711	0	395.232	-3.44236	0.000415921	-4.52139	0.00119875
O43633	CHMP2A	0	28.44	30.3991	29.1801	1.51424	6.4993	2.29333	0.978536	3.78147	0	342.991	-3.09421	0.00109492	-4.20878	0.00122321
Q8TAE8	GADD45GIP1	0	12.8711	14.1506	14.5415	5.40807	4.88236	3.78026	1.06848	0	0	45.964	-1.56261	0.00151119	-5.28167	0.00121567
P62280	RPS11	0	33.0268	33.5452	31.9423	10.2701	5.65909	2.67956	0.78863	4.37478	0	199.018	-2.40435	0.00189071	-4.25394	0.00121649
A6NHR9-1	SMCHD1	0	6.49311	5.96483	5.79286	2.05906	0.906242	1.68983	0.647289	0.627078	0.19035	111.43	-1.97106	0.00205997	-3.63927	0.00123598
Q9H0S4	DDX47	0	18.2006	18.7078	17.8227	6.51693	8.08521	7.0745	6.12881	4.92708	6.66724	100.79	-1.33622	0.000672164	-1.62673	0.00127602
Q9NYK5-1	MRPL39	0	66.2803	58.7601	60.5855	9.99742	10.6724	19.127	5.67976	9.2358	8.64109	392.319	-2.22167	0.00152377	-2.97819	0.00126727
P55036-1	PSMD4	0	35.6515	33.8062	36.6415	3.25296	3.23883	2.29596	0	4.07816	0	249.934	-3.59378	0.000308653	-4.70135	0.00128397
Q96AQ6	PBXIP1	0	0.558793	0.507335	0.597648	0.0169472	0	0	0	0	0	60.0889	-6.61727	0.000697126	#NUM!	0.00130822
P02461	COL3A1	0	9.17367	9.5659	8.37793	0	1.7608	0.202992	0.74029	0.357049	0	24.8016	-3.78751	0.00161193	-4.62714	0.00130578
O75935	DCTN3	0	18.9792	18.2755	18.7955	3.59347	1.81046	3.43646	0	1.19233	2.74319	315.23	-2.66454	0.000488623	-3.8321	0.00130303
Q9GZZ1-1	NAA50	0	91.7453	85.1563	86.5377	8.72487	6.73789	10.0074	2.96505	12.0955	1.13124	419.111	-3.37059	0.000310809	-4.02414	0.00134891
Q86U06-1	RBM23	0	52.6273	58.2387	50.8768	8.738	9.73132	15.1495	5.16684	2.16511	2.33911	121.877	-2.26636	0.00126887	-4.06388	0.00134118
Q12805	EFEMP1	0	25.2143	22.1809	26.0423	0	2.68677	3.22749	0	0	0	18.1732	-3.63425	0.00123631	#NUM!	0.00134484
P63010-2	AP2B1	0	4.17738	4.90809	4.72955	0.877797	0	0.640089	0	0.0400934	0	36.5853	-3.1861	0.00186273	-8.42866	0.00133931
P14618-2	PKM	0	13.9653	15.7028	16.4636	2.2858	2.23269	1.02384	0	0	0	830.649	-3.0572	0.0010567	#NUM!	0.00133959
Q9UBU8-2	MORF4L1	0	12.0215	13.4749	13.4638	0.325079	2.18595	2.53096	0.455708	0.0347529	1.24851	18.8902	-2.94994	0.00144161	-4.48569	0.00135734
Q9UDW1	UQCR10	0	34.192	36.4645	36.0838	21.1844	16.4469	24.7023	4.37628	4.12334	0	1171.3	-0.776023	0.0097174	-3.65056	0.00134882
Q9P0K7-4	RAI14	0	7.1458	8.03869	6.98667	1.75107	0	0.04312	0	0.383466	0	62.466	-3.62728	0.00252939	-5.85344	0.00134492
Q15370	TCEB2; ELOB	0	54.5914	52.3165	49.0064	2.84009	1.226	2.68531	0.995865	6.74508	2.69315	126.282	-4.52942	0.000420151	-3.90138	0.00134995
Q9BY32-1	ITPA	0	7.39075	7.02912	8.2688	1.51822	1.31586	1.41458	0	0	0	198.078	-2.41689	0.00100132	#NUM!	0.00135599
Q9BV86-1	NTMT1	0	31.0013	33.7988	35.1505	8.38889	11.0341	7.40426	5.66227	6.30098	7.41898	334.349	-1.89752	0.00119894	-2.36648	0.00142242
P05067-1	APP	0	26.4706	24.1347	23.249	4.01765	2.67646	2.62263	0	2.21462	0.513538	60.4464	-2.98678	0.000714462	-4.75868	0.00141748
P55060-1	CSE1L	0	15.2383	14.7466	16.402	4.0004	4.47319	2.98029	1.48045	2.88277	1.59451	154.661	-2.01788	0.000905882	-2.96088	0.00140802
P29373	CRABP2	0	34.1597	31.5961	29.0921	3.58279	3.30768	4.89807	0	1.42931	0	72.6917	-3.00823	0.000879618	-6.05222	0.00140001
O43929	ORC4	0	14.3819	13.238	12.1028	0.622986	1.42972	0	0	0	0	176.8	-4.27437	0.00103661	#NUM!	0.00142173
P14174	MIF	0	120.172	129.181	118.034	10.2469	10.2812	18.4836	19.955	7.17527	18.8713	184.265	-3.23532	0.000513024	-2.99755	0.00141926
P09493-10	TPM1	0	97.4681	103.01	93.0958	8.42799	12.2021	10.635	0	11.7326	1.7164	726.795	-3.2311	0.000438695	-4.44815	0.00141393
O15212	PFDN6	0	18.0004	19.2544	17.7837	8.50591	5.67548	6.74175	2.63786	4.48583	4.1202	87.1767	-1.39534	0.00184248	-2.2913	0.00141027
Q9UET6	FTSJ1	0	12.2912	11.7237	12.3113	3.69746	3.17112	4.47782	1.70138	3.12662	2.86312	41.6588	-1.67877	0.000761764	-2.23974	0.00143134
Q9BUT9-1	FAM195A; MCRIP2	0	28.4483	27.7796	24.1202	0	0	0	0	0	0	123.713	#NUM!	0.000736904	#NUM!	0.00143477
Q6NXE6-1	ARMC6	0	22.2643	22.2219	24.2653	5.03015	4.85859	3.60784	1.58301	3.10203	4.15782	152.267	-2.3488	0.00058799	-2.95881	0.00144498
O75410-1	TACC1	0	17.4796	15.9091	17.3722	0.502048	0.617876	0.958165	0.796422	2.58092	2.36973	79.1434	-4.61039	0.000404151	-3.14282	0.0014437
Q8WV22	NSMCE1	0	4.197	4.38766	4.95582	0.538384	3.94338	2.11334	0	0	0	45.2757	-1.03781	0.112909	#NUM!	0.00143696
Q13907-2	IDI1	0	22.2906	21.1653	22.785	3.36734	4.44006	4.15825	1.43606	3.19292	0	328.394	-2.46882	0.000386384	-3.83896	0.00144536
P27695	APEX1	0	8.91524	8.37034	8.88158	0.125141	0.830494	2.4128	2.09356	2.1	2.90785	70.7417	-2.95761	0.0022342	-1.88158	0.00145133
Q96H20-1	SNF8	0	11.4685	12.456	10.6875	1.33347	0.830561	0.686649	0.148061	0.845639	0	91.7823	-3.6019	0.000774805	-5.12232	0.00149465
P27635	RPL10	0	62.5484	60.6868	64.5972	17.0045	14.231	9.94361	1.64858	10.0539	1.848	233.152	-2.18946	0.000677396	-3.79303	0.00151184
Q9NZN4	EHD2	0	15.5117	14.2336	13.3613	2.47454	1.64867	2.22807	1.50947	0.5	0.859506	98.8965	-2.76279	0.000844307	-3.90931	0.00150525
P22392-2	NME1-NME2; NME1; NME2	0	41.839	39.4491	45.7997	0.939563	2.4505	2.35996	0	3.15206	0	565.447	-4.46611	0.000662391	-5.33339	0.00150003
Q86U86-1	PBRM1	0	1.49722	1.6609	1.54893	0	0	0	0	0.183671	0	14.8959	#NUM!	0.000359452	-4.67963	0.00151188
Q15056-2	EIF4H	0	80.348	91.9533	79.0622	6.21398	8.08544	7.27355	1.85331	4.69009	2.42567	85.0953	-3.54248	0.000826532	-4.80867	0.00151824
P23396-1	RPS3	0	42.8184	42.8471	43.6657	16.0706	12.6021	13.9622	2.37137	8.95213	4.28064	154.986	-1.60096	0.000454052	-3.05107	0.00153474
P52907	CAPZA1	0	9.42795	9.93829	10.8424	0.833073	0.44656	1.02434	0.251324	0.21675	1.07578	89.6712	-3.71277	0.000676671	-4.29035	0.00155271
Q9Y2Y1	POLR3K	0	301.611	336.237	281.895	23.3436	18.9777	14.3713	0	0	5.62343	486.619	-4.02	0.000880676	-7.35364	0.00156347
Q96EL2	MRPS24	0	156.505	139.848	142.474	19.0759	19.2602	17.2771	7.67387	18.1112	22.8417	448.815	-2.98015	0.000534972	-3.17383	0.00156779
Q86UU1-1	PHLDB1	0	47.8586	42.4855	44.1546	3.43392	6.58561	0	0	0	4.88303	291.909	-3.74671	0.000980959	-4.78367	0.00156136
O75446	SAP30	0	68.3038	79.0662	72.7434	6.82932	0.990648	4.49762	0.143863	6.81874	4.21075	163.331	-4.15946	0.000768007	-4.30011	0.00157229
Q9BT22	ALG1	0	21.1951	22.0762	21.1986	4.19997	5.39956	3.18238	2.28609	5.31842	4.13671	99.2392	-2.33452	0.000526252	-2.45704	0.00157511
Q9BVW5	TIPIN	0	4.52758	4.53134	5.28719	0.783161	0.778092	0.556076	0	0	0.0276075	13.8339	-2.76034	0.0011212	-9.02138	0.00157195
Q53EZ4-1	CEP55	0	21.7546	20.625	21.3367	2.32658	4.98361	6.6263	6.11613	3.37767	4.05703	41.4469	-2.1928	0.00159788	-2.23328	0.00157238
Q9Y5S9-2	RBM8A	0	88.7173	102.66	91.6691	10.3428	16.6433	9.99895	0	5.33022	7.43394	314.313	-2.93602	0.000941432	-4.47087	0.00157094
Q96CT7	CCDC124	0	21.8731	22.3261	23.3718	4.05614	2.354	0.853452	1.89481	3.5	0	91.2334	-3.21765	0.000759726	-3.64676	0.00158442
Q6UWN8	SPINK6	0	16.7703	16.4832	14.114	2.27176	1.06556	1.32991	0	0	0	2.26719	-3.34326	0.00111557	#NUM!	0.00157653
O14925	TIMM23	0	21.7447	21.8088	19.4805	3.73273	4.89604	3.60421	0	2.29069	0	229.231	-2.36535	0.000765809	-4.78228	0.001579
Q8TDN6	BRIX1	0	45.0142	44.6956	38.4194	5.85057	1.20344	0.806354	0	1.92542	1.4842	157.98	-4.02686	0.00120018	-5.23185	0.00158273
O94782	USP1	0	27.56	28.9953	24.9743	1.78665	0.62673	0.552367	0	1.63845	2.52813	57.2983	-4.78085	0.000662203	-4.29039	0.00161996
O76094	SRP72	0	9.18746	8.48157	9.94373	1.22489	0.720232	1.21922	0	0.710408	0	129.126	-3.12536	0.00088132	-5.28054	0.00161961
Q9BTD8-1	RBM42	0	21.9245	21.5569	24.119	4.4765	5.43095	3.80296	1.66687	3.64369	3.79147	151.894	-2.30176	0.000774435	-2.89277	0.00161336
P35813-3	PPM1A	0	12.5848	13.2775	14.3055	1.20978	1.78882	2.53667	1.47896	0	0	202.501	-2.85931	0.000840617	-4.76339	0.00165645
Q9NUQ6-2	SPATS2L	0	5.58042	5.60785	5.70138	1.30835	2.38552	1.24132	0.453635	1.21602	0.378159	26.0229	-1.77496	0.00231235	-3.04399	0.00166581
P50895	BCAM	0	54.7424	49.9443	59.4561	2.81871	5.46347	4.51401	0	3.12603	0	377.404	-3.68117	0.000902466	-5.71448	0.00167188
Q15014	MORF4L2	0	17.6944	18.2728	17.4008	3.21694	2.51905	1.64594	0	2.66623	0	17.016	-2.8539	0.000418944	-4.3231	0.00166368
Q9H9Y2	RPF1	0	66.9261	62.0851	64.1143	9.42833	9.35696	11.0721	4.75488	3.81675	12.6886	328.838	-2.69338	0.000305642	-3.18331	0.00167428
P54709	ATP1B3	0	49.6664	47.4595	51.0126	2.09478	0	1.16938	0	7.15537	0	252.37	-5.50409	0.000279682	-4.37178	0.00171885
O60239	SH3BP5	0	48.1246	40.3518	44.3442	3.29175	0.959048	3.17459	0	1.93881	2.58743	68.232	-4.16087	0.000905831	-4.87502	0.00173445
Q96QD5-1	DEPDC7	0	19.3211	21.6447	21.7438	2.91888	7.02504	3.55303	2.32676	0.883671	3.21139	26.7887	-2.21605	0.0022068	-3.28763	0.00172866
P20618	PSMB1	0	19.4025	21.169	19.1212	11.4098	7.94104	5.98718	1.38089	3.56574	3.4127	257.369	-1.23625	0.00708008	-2.8361	0.00172962
P62879	GNB2	0	207.114	185.873	182.169	5.11137	7.25418	0.946126	0	21.5112	14.6099	523.255	-5.43319	0.000566391	-3.99304	0.00174266
P63165-1	SUMO1	0	31.0868	36.3575	36.9657	0	0	0	0	1.34124	0	317.141	#NUM!	0.000824033	-6.28255	0.00173845
P26358-1	DNMT1	0	132.41	124.302	114.918	1.73824	0	4.16455	0	12.2901	12.0707	303.615	-5.97633	0.00056735	-3.93124	0.00174675
Q8WX93-1	PALLD	0	20.6415	21.9933	19.8056	1.26949	1.32208	3.02604	0.764564	2.97928	0	188.373	-3.47445	0.000616789	-4.05989	0.00174782
Q9Y262	EIF3L	0	27.0373	29.3753	26.2989	6.52365	3.62429	7.52202	2.60823	5.81193	3.61439	254.818	-2.22679	0.00123993	-2.78091	0.00175537
Q9GZP4	PITHD1	0	21.2631	20.0079	19.8715	0.398824	3.17515	0	2.98801	0	0	202.487	-4.09657	0.000914725	-4.35492	0.00174716
O75153	CLUH; KIAA0664	0	11.5497	12.1519	11.6501	0.482506	1.38577	0.448649	0.349404	2.28583	1.02755	52.4	-3.9315	0.000413122	-3.27076	0.00177476
P19388	POLR2E	0	26.3201	24.9098	25.2228	3.8958	3.07246	5.0651	0.928347	5	1.929	105.932	-2.66753	0.000423614	-3.28245	0.00179269
Q8N5S9	CAMKK1	0	14.7574	12.5515	13.4175	2.05067	3.84125	1.22189	0	1.17606	0.868185	43.5594	-2.51727	0.00212655	-4.31632	0.00178599
O75694	NUP155	0	15.7708	17.7152	15.9898	1.98681	4.20282	2.02797	1.71319	3.30486	1.72938	123.709	-2.58993	0.00126041	-2.87431	0.00179382
Q9ULI3	HEG1	0	29.6248	29.4832	30.4833	3.19128	0	1.90292	0.151724	4.79993	0	327.326	-4.13643	0.00043068	-4.17738	0.00178776
Q9UKL3	CASP8AP2	0	16.5804	15.2883	18.5942	6.89133	5.43992	2.25673	0	0	0	518.708	-1.79044	0.0059619	#NUM!	0.00181129
Q9Y4P1-2	ATG4B	0	4.05545	3.91825	3.37654	1.2336	1.0836	0	0	0.154293	0	50.37	-2.29227	0.00667227	-6.20091	0.00180668
P36873-2	PPP1CC	0	24.6567	24.5874	21.6315	6.34927	5.88828	2.49107	0.973975	1.78308	3.46587	129.184	-2.26667	0.00187355	-3.50963	0.00182628
P62910	RPL32	0	43.9474	45.8086	39.8204	10.0759	7.6104	11.2199	1.52871	5.40974	0.284858	58.6787	-2.16435	0.00102832	-4.165	0.00183248
Q9Y375	NDUFAF1	0	30.569	25.959	30.6399	1.52632	6.34222	1.29578	2.03634	0.967342	1.80412	369.142	-3.2497	0.00198947	-4.18035	0.00183188
P50616	TOB1	0	37.6527	32.1017	37.2536	8.09807	6.27374	6.32771	2.94414	3.28688	4.51789	59.2538	-2.37005	0.00115564	-3.31546	0.0018267
O95758-4	PTBP3	0	9.53642	9.91002	8.16049	0.829885	1.97403	0	0	0	0	99.2337	-3.29952	0.00235889	#NUM!	0.00183554
Q15582	TGFBI	0	30.2927	33.9833	29.5782	4.84983	3.89619	3.18736	0.307577	3.72111	2.35732	132.965	-2.97542	0.000805616	-3.87744	0.00183509
Q9NSU2-1	TREX1	0	14.9432	15.3943	17.2475	26.4449	18.1511	15.1656	1.61603	0	0	247.329	0.328711	0.354531	-4.87998	0.00183014
O95721	SNAP29	0	2.40413	2.5282	2.31492	0.696127	0	0.689094	0.296659	0.362491	0	30.7834	-2.38732	0.00427612	-3.45876	0.00184024
Q06124	PTPN11	0	7.26991	7.98599	7.90944	1.26796	2.75	1.8627	0.595217	1.2	0	142.064	-1.97792	0.00188893	-3.68974	0.00184228
Q07352	ZFP36L1	0	50.3028	50.8615	47.7771	7.59295	9.42613	2.12087	1.81039	9.91068	4.28669	81.4974	-2.96009	0.000863979	-3.2179	0.00183667
Q16658	FSCN1	0	20.4202	21.9662	22.4777	1.81674	2.57599	2.07412	0.450819	3.23685	0	193.954	-3.32629	0.000413958	-4.13664	0.00182835
Q8WVN6	SECTM1	0	150.722	167.772	180.697	22.5775	13.8929	17.218	6.28582	12.8814	14.4467	53.7429	-3.21691	0.00101125	-3.89246	0.00182418
P48643	CCT5	0	38.336	41.0182	36.0592	6.68368	4.43905	7.46159	0.862661	5.79016	1.81087	143.558	-2.63465	0.000794126	-3.76938	0.00183799
Q96CW1	AP2M1	0	22.2644	26.353	25.743	2.08517	1.9616	2.97975	0.935396	1.94997	0	374.489	-3.40365	0.000955727	-4.68771	0.00183632
P25789	PSMA4	0	46.2756	51.8627	49.6903	10.301	9.22969	7.24765	3.95067	7.30629	0	409.888	-2.46479	0.00062866	-3.71504	0.00184031
P12036	NEFH	0	10.6453	10.4138	10.2252	1.88713	4.18388	2.03096	0.447294	2.15649	1.71563	1.99005	-1.9491	0.00252185	-2.85653	0.00183631
P55265-4	ADAR	0	9.39202	8.09648	9.89107	0.72758	0.914535	0	0	0	0	44.3088	-4.05947	0.00127132	#NUM!	0.00183026
O75394	MRPL33	0	32.4946	31.7689	30.7531	5.67635	10.6452	0.931352	4.4669	5.49292	0.305001	159.209	-2.46134	0.00330232	-3.21047	0.00186246
P84101-1	SERF2	0	119.694	137.808	115.679	14.3431	8.51148	12.0261	1.64315	8.15855	5.13437	282.573	-3.41938	0.00104602	-4.643	0.00188088
P62913	RPL11	0	68.1391	69.5223	70.3876	10.5706	9.45526	15.9843	2.8529	14.9915	7.26506	389.258	-2.53045	0.000464304	-3.05062	0.00187438
Q9BVP2	GNL3	0	11.8418	11.1626	13.0235	3.2682	2.0504	1.20165	0	1.27823	0	59.1731	-2.46612	0.00180405	-4.8169	0.00192633
P50552	VASP	0	22.503	22.2554	23.0905	2.43499	2.54269	0.970484	0	3.76165	0	197.896	-3.51181	0.000326652	-4.17288	0.00194264
Q13137-4	CALCOCO2	0	61.2938	69.7209	66.008	14.8958	10.5397	7.40644	0.757791	2.3215	9.73422	243.422	-2.58475	0.000982749	-3.94262	0.00196658
P12081	HARS	0	19.7618	18.9648	20.5555	4.40167	7.30766	5.73404	2.69339	0	3.09206	198.389	-1.76492	0.00123703	-3.3571	0.0019779
P47755	CAPZA2	0	15.7729	16.5575	14.1815	7.48835	5.02867	2.9514	1.63977	1.48026	0	165.003	-1.58827	0.00635858	-3.89797	0.00197886
Q99643	SDHC	0	49.3434	47.5715	50.7556	26.2708	18.9729	26.483	19.2661	23.8618	22.5766	142.337	-1.0418	0.00290594	-1.16832	0.00198003
Q9UKD2	MRTO4	0	16.7241	16.7551	17.3507	2.9882	2.04928	2.46933	0.93892	3.86734	1.73806	107.406	-2.75941	0.000251086	-2.95736	0.00202387
Q9H479	FN3K	0	10.4311	9.45734	10.373	8.07073	7.04689	5.21442	1.71338	0.393863	0.212536	168.191	-0.573728	0.0346648	-3.70542	0.00204671
Q9NRX5	SERINC1	0	7.60906	8.60058	6.97203	7.1698	0	0	0	0	0	24.0539	-1.69298	0.124854	#NUM!	0.00207562
Q6NZ67	MZT2B	0	11.0979	9.03612	9.67472	3.67959	0	4.85975	0	0	0	43.5385	-1.80354	0.020662	#NUM!	0.00206822
P63218	GNG5	0	57.9253	58.5947	52.8578	9.15944	7.25779	8.42818	0	8.28256	0	319.491	-2.76919	0.000498932	-4.35403	0.00208047
Q99873	PRMT1	0	20.9818	21.3016	21.3216	6.46669	5.59531	2.81499	2.18651	5.21347	1.62824	175.028	-2.09606	0.00123022	-2.81663	0.00207563
Q5UCC4-1	EMC10	0	53.0473	60.9607	52.2689	7.20282	4.45036	0.100641	1.75454	0	5.79304	116.1	-3.82239	0.0012028	-4.46143	0.00208845
Q1KMD3	HNRNPUL2	0	9.25904	10.1073	9.32648	2.5924	2.91022	2.2138	1.41893	1.33419	0	97.6703	-1.89469	0.000691387	-3.38155	0.00209108
Q9H4A3-7	WNK1	0	13.1242	13.4891	12.4671	4.00024	2.76682	0.367578	2.95563	1.94124	3.84162	198.413	-2.45353	0.00290031	-2.16099	0.00208799
Q99623	PHB2	0	16.6168	15.8786	16.6943	5.91012	8.04997	4.82511	2.8826	4.1879	5.35226	192.767	-1.38876	0.002497	-1.98537	0.00209717
Q9UBT7	CTNNAL1	0	21.6676	23.7829	23.6526	2.14335	5.03776	4.38307	1.15992	3.84344	0	77.093	-2.57909	0.000944288	-3.78778	0.00211663
Q15041	ARL6IP1	0	44.72	43.9299	36.875	3.67013	5.59285	3.97414	0.75019	1.83692	0	353.042	-3.24531	0.00123415	-5.60049	0.00211735
P0DMV8	HSPA1A; HSPA1B	0	18.258	17.2036	19.3259	2.4837	3.13547	2.62739	0	2.67711	0	489.48	-2.73198	0.000537037	-4.3551	0.00212018
Q92560	BAP1	0	128.867	112.561	107.839	6.78896	9.9649	6.38181	0	0	9.22316	423.217	-3.91614	0.000977663	-5.24292	0.0021229
Q9UHI6	DDX20	0	8.99371	8.98715	9.37186	1.48875	1.23789	1.80858	1.15714	2.40356	2.46447	55.8854	-2.59244	0.000313327	-2.18261	0.00213168
Q13772-4	NCOA4	0	10.86	11.2715	10.2012	3.03019	3.45949	3.71739	0.62267	0.708688	2.20626	14.7258	-1.66343	0.00073562	-3.19214	0.00213717
P07996	THBS1	0	20.1751	20.2536	20.7425	5.20927	3.5882	3.3187	1.33103	4.5	0.949438	77.4035	-2.33592	0.000474726	-3.17339	0.00215497
Q16850-1	CYP51A1	0	46.6344	44.7927	41.74	10.7499	7.80758	5.29798	1.18121	0	7.10174	362.306	-2.48085	0.00095418	-4.00695	0.0021596
P46781	RPS9	0	40.9127	38.2896	35.4365	2.62158	4.87674	4.12265	1.02359	6.18095	2.51516	454.079	-3.30229	0.000722382	-3.56004	0.0021541
Q6RFH5-1	WDR74	0	34.2165	32.3823	30.0344	4.25417	6.90283	5.68993	0.260187	4.40433	4.41843	75.3409	-2.52003	0.00082753	-3.41129	0.00214981
Q969H8	C19orf10; MYDGF	0	18.4835	17.6952	16.2945	3.19831	3.30802	2.84442	2.40255	2.24836	0	234.644	-2.48843	0.000624611	-3.49599	0.00215895
Q99805	TM9SF2	0	16.7623	16.8602	17.323	2.57043	1.82055	2.37512	0.858117	2.90049	3.89851	195.888	-2.91256	0.000215408	-2.73408	0.0021546
Q6FIF0	ZFAND6	0	4.99931	6.22475	5.64345	0	0	1.08996	0	0.0521294	0	37.8053	-3.9519	0.00247175	-8.33793	0.00215382
Q13247	SRSF6	0	56.7501	57.326	47.8423	3.47208	4.39701	1.85319	1.22568	4.09344	0	427.316	-4.05783	0.00104746	-4.92794	0.00214747
P53985	SLC16A1	0	7.07965	8.24226	8.31914	1.39867	0.607225	0.518167	0	0.800524	0	87.5376	-3.22748	0.00126139	-4.88421	0.00214277
Q9H8H0	NOL11	0	14.9326	14.3979	14.4311	3.21694	7.45667	3.19479	0.593593	3.28019	2.11271	52.4931	-1.65786	0.00633386	-2.86988	0.00213642
Q9BU61-1	NDUFAF3	0	15.6538	17.9879	16.5011	3.30213	1.16982	0.882441	1.77466	2.42059	0.115732	79.9164	-3.22725	0.00123618	-3.53995	0.00213724
P60891	PRPS1	0	26.5374	31.877	27.8005	2.79734	8.43076	4.1236	1.99173	3.32498	2.20457	391.955	-2.48954	0.00261863	-3.51889	0.00213763
Q14807	KIF22	0	15.7148	14.3187	13.2455	3.28502	3.42179	1.61202	0.455224	1.35901	1.94938	63.8255	-2.37921	0.00163323	-3.52348	0.00214216
P35998	PSMC2	0	27.5884	28.7702	24.8522	5.24395	3.28817	4.38213	0	3.72442	0.735465	216.786	-2.65271	0.000905613	-4.18659	0.00213929
P41091	EIF2S3	0	33.4973	34.8411	34.365	7.71862	10.0121	5.3123	2.14874	8.4	4.99115	112.786	-2.15608	0.000812556	-2.72444	0.00214441
Q96BD8	SKA1	0	8.73978	8.21849	8.84108	2.06196	1.06556	0.781261	0	0	1.44006	40.5117	-2.72254	0.000975724	-4.16313	0.00214405
P61247	RPS3A	0	81.7	80.4615	71.8172	18.3241	18.0073	16.198	2.53543	12.8222	2.42759	320.982	-2.15518	0.000792588	-3.71763	0.00222965
P19075	TSPAN8	0	50.8057	49.8239	41.9591	2.72495	2.81391	5.73078	0	1.54341	3.3047	53.4549	-3.66135	0.00122069	-4.8783	0.00222297
O15392	BIRC5	0	48.8941	52.7192	47.4538	10.0812	9.22926	9.8989	1.18752	7.10478	9.02215	144.913	-2.35146	0.000511426	-3.10592	0.002227
Q9Y3D0	FAM96B	0	75.5011	66.4469	78.0644	27.4838	32.1399	26.1633	17.9698	16.4279	14.1682	637.551	-1.35875	0.00207739	-2.17957	0.0022322
P31040	SDHA	0	23.4514	25.2664	21.8964	7.50775	5.9496	5.21248	3.474	5.99934	4.33007	164.104	-1.91925	0.00123662	-2.35493	0.0022263
Q9Y3B1	SLMO2; PRELID3B	0	60.7822	71.2156	59.5719	13.8957	17.0147	12.1719	3.98035	5.9575	6.57322	42.3104	-2.1527	0.00168264	-3.53636	0.00223257
P41212	ETV6	0	4.91158	5.12119	5.77972	1.38874	1.84489	0.317351	0	0	0.60033	59.6686	-2.15478	0.00473325	-4.71916	0.00225157
O75822	EIF3J	0	5.05223	4.4341	4.85694	3.74556	1.45237	2.56131	0.475092	0.75	0	24.3115	-0.886388	0.0511903	-3.54941	0.00227737
O95633-2	FSTL3	0	26.4761	29.3863	31.9994	5.62918	2.77557	5.49037	1.75663	3.44564	3.80593	6.43911	-2.66066	0.00147033	-3.28593	0.00228001
Q13257-1	MAD2L1	0	6.94679	6.40796	7.38034	4.40489	4.18421	2.37033	0.28555	0.0325211	1.07385	28.6748	-0.919902	0.0188689	-3.89693	0.00227882
Q92692-2	PVRL2; NECTIN2	0	20.7781	20.0221	18.5452	4.85334	7.92556	3.11517	3.29327	5.89281	4.39854	233.285	-1.90065	0.00310897	-2.12716	0.00228971
O15234	CASC3	0	82.4985	79.7887	71.8386	9.57812	8.96444	6.85099	1.93886	13.4738	5.90925	281.626	-3.20475	0.000661687	-3.45687	0.00230478
Q96NC0	ZMAT2	0	65.9272	55.3191	62.5511	5.99119	12.5293	8.26972	0	2.16016	7.36402	341.367	-2.77834	0.00127089	-4.27038	0.00230497
Q9NWQ9	C14orf119	0	35.51	34.8193	36.4528	11.9946	4.58154	7.45399	2.3326	2.50747	8.39976	145.281	-2.15175	0.00168604	-3.01171	0.00229956
O43709-1	WBSCR22; BUD23	0	17.3311	19.7777	19.9854	0	0	1.59739	0	2.41842	2.20771	351.735	-5.15955	0.000832778	-3.62546	0.00230227
P01106-2	MYC	0	65.9714	55.5983	53.5375	0	0	0	0	0	0	47.0988	#NUM!	0.00116311	#NUM!	0.0023093
Q8IWZ3-6	ANKHD1-EIF4EBP3; ANKHD1	0	17.6387	20.7954	21.5698	3.19326	3.03635	3.8294	1.44703	1.94609	1.38522	143.977	-2.57657	0.00142164	-3.65048	0.00231495
Q8N257	HIST3H2BB	0	43.9923	39.9441	44.5261	7.04922	7.98274	0.98217	0	6.77167	0	260.103	-3.00393	0.00127017	-4.24569	0.00231706
Q8N0T1	C8orf59	0	39.0152	33.2774	38.0668	6.5548	5.14416	4.6352	3.16236	7.04452	4.79538	63.3555	-2.75624	0.000977317	-2.87896	0.00231519
Q96A54	ADIPOR1	0	14.1554	16.2939	13.6046	1.91019	3.84158	2.27358	0.189007	0	1.44175	66.2258	-2.45663	0.0018794	-4.75565	0.00232044
P22234	PAICS	0	30.9242	27.5475	25.7784	5.4292	4.90282	3.91282	1.83598	4.25705	3.42343	192.789	-2.56424	0.00120799	-3.14618	0.0024134
Q9Y5B8	NME7	0	9.37705	10.69	9.11183	1.60052	1.59722	2.35818	0	0.877112	1.19897	69.1707	-2.39283	0.00126722	-3.81299	0.0024103
O75821	EIF3G	0	10.4805	9.44634	11.898	0.884394	0.74981	1.03633	0	0.05	0	43.8263	-3.57495	0.00141972	-9.31401	0.00241704
Q96M27-1	PRRC1	0	11.223	10.3757	11.5523	2.16823	1.10569	1.54984	2.00631	0.85	0	203.989	-2.78082	0.000718001	-3.53683	0.00242528
Q92922	SMARCC1	0	22.7865	20.3502	23.0976	1.80529	3.93495	2.79692	0	0.0139605	3.33629	140.318	-2.95575	0.000864972	-4.30524	0.00241738
O60832-1	DKC1	0	27.5109	26.1061	26.3396	2.98636	3.00271	1.42574	0	5.22708	1.08638	240.318	-3.43073	0.000312104	-3.66272	0.00241076
Q9BVS4	RIOK2	0	13.1994	12.4479	11.7091	4.42825	3.67173	3.00207	1.57318	1.66954	3.25044	27.7654	-1.75053	0.00122737	-2.52436	0.00242339
P18850	ATF6	0	49.5607	41.5606	42.7553	16.6087	8.84984	8.72683	3.31084	3.8596	6.66461	53.8311	-1.96945	0.00320126	-3.2745	0.00242434
P17987	TCP1	0	31.5628	30.3346	29.5426	3.76082	4.09811	2.61988	0.490002	6.04871	0.844576	250.931	-3.12535	0.000316756	-3.63049	0.00241705
Q8NI77	KIF18A	0	9.34896	8.87138	9.00229	3.69624	2.65583	2.86258	0.921229	2.04833	2.49461	22.3543	-1.56281	0.00093999	-2.31673	0.00240901
P62993	GRB2	0	33.5546	37.5832	33.5811	4.05614	3.37046	3.60593	1.85493	5.86176	0	197.901	-3.24668	0.000577246	-3.76239	0.0024246
Q13158	FADD	0	41.5569	45.5645	46.2173	5.87148	8.46	5.93519	1.25261	8.56693	6.70888	281.302	-2.71791	0.00060538	-3.01207	0.00241901
Q86VP1-2	TAX1BP1	0	26.6967	27.1698	23.3434	4.265	0	5.21845	0.921436	3.81187	3.86958	40.3165	-3.0253	0.00209153	-3.16589	0.00241775
Q04323-1	UBXN1	0	26.188	22.7681	23.1342	2.37743	1.79343	3.28432	1.20826	3.61895	0	156.862	-3.27349	0.000834511	-3.90054	0.00241382
Q6P1J9	CDC73	0	12.9368	12.9883	12.1687	3.86511	3.68047	2.64143	1.60972	2.4777	0	112.919	-1.90283	0.000726944	-3.22029	0.002466
Q9GZR2-1	REXO4	0	20.0407	20.8438	23.3415	3.12424	4.19597	5.19599	4.3099	2.47659	4.63699	220.213	-2.35936	0.00120266	-2.49115	0.00245783
Q5VV41-1	ARHGEF16	0	10.5089	12.5045	11.8409	3.09599	1.44271	0.756396	0	1.45325	0	337.354	-2.71861	0.00224851	-4.58399	0.00247353
P61966	AP1S1	0	25.5688	23.8707	22.165	5.46777	3.42876	6.60176	0	3.38472	3.25708	177.903	-2.20794	0.00134829	-3.4304	0.00247026
Q6FI81-1	CIAPIN1	0	14.4131	13.9434	11.4847	0.726354	2.10982	0.194072	0	0	0	278.669	-3.71676	0.00201742	#NUM!	0.00246205
Q15262-4	PTPRK	0	13.2908	14.152	11.9772	1.83841	3.27213	4.10105	2.54953	0.981439	1.81666	97.5216	-2.09741	0.00217404	-2.88196	0.00246963
P31689-1	DNAJA1	0	43.91	34.946	41.6988	7.82598	7.40587	5.87353	0.0129055	1.26249	0	38.2975	-2.51401	0.00185631	-6.5626	0.00248075
P24534	EEF1B2	0	18.7557	15.4561	16.1139	0	0	0.661438	0	1.45	0	161.64	-6.24955	0.00104672	-5.11717	0.00247367
Q8WY36	BBX	0	1.86619	2.01996	1.59077	1.01296	1.74903	0	0	0	0	14.8768	-0.987657	0.198391	#NUM!	0.00248477
Q5T280	C9orf114; SPOUT1	0	19.8827	23.0612	19.8812	1.30796	2.74798	1.9791	0.505119	0	2.81395	77.7236	-3.37991	0.000989254	-4.24249	0.00250999
Q8N6H7	ARFGAP2	0	11.5129	9.66559	11.026	2.7558	3.47686	2.3955	1.83601	2.4902	2.36032	79.6915	-1.90014	0.0017357	-2.26793	0.00251718
Q8N5G2-1	TMEM57; MACO1	0	25.3529	23.8903	22.1463	4.56521	3.66533	3.55421	2.30575	5.70859	3.00116	87.8103	-2.59879	0.000716653	-2.69618	0.00251417
P23368-1	ME2	0	11.747	13.3859	12.9043	5.37174	3.1774	3.44329	3.05432	3.24013	1.67443	244.95	-1.66529	0.00252322	-2.25496	0.00250695
Q9BQI3-1	EIF2AK1	0	27.7031	24.3423	24.7168	3.94345	10.7603	1.92675	1.01107	2.22603	4.99189	61.2692	-2.20656	0.00635268	-3.22161	0.00254316
Q9Y4Z0	LSM4	0	75.9868	64.2869	65.5537	7.03852	11.6243	12.8127	2.00787	9.9478	5.60548	126.885	-2.70913	0.00128309	-3.55098	0.00253686
O43657	TSPAN6	0	39.4661	36.1802	32.4527	4.06942	5.5183	4.93013	0.668229	0	4.10995	25.7219	-2.89645	0.00116878	-4.49975	0.00252875
Q9BUH8	BEGAIN	0	23.5164	27.8251	29.9078	0	0	0	0	0	0	171.486	#NUM!	0.00126108	#NUM!	0.00252216
Q9GZT3-1	SLIRP	0	32.9998	32.2052	38.8951	7.12724	11.6068	1.34649	3.25253	2.19822	4.28946	89.8967	-2.3741	0.00491204	-3.41787	0.00255521
Q10472	GALNT1	0	10.4188	8.48943	8.95864	0	0	0.782711	0	0.742359	0	78.1402	-5.15393	0.00128403	-5.23029	0.0025561
P48556	PSMD8	0	24.5213	23.2151	21.6116	3.94007	3.1951	4.07166	1.45679	4.96218	1.51664	272.644	-2.62948	0.00062001	-3.12744	0.00256376
Q07812-2	BAX	0	2.15215	2.4089	2.7175	0.879961	1.22162	0.912786	0.10874	0.00324528	0	34.6281	-1.2718	0.00573865	-6.02227	0.00256717
P26639-1	TARS	0	15.9222	16.016	15.8295	1.10641	1.18126	1.95075	0	3.12432	0	194.125	-3.49444	0.000212682	-3.93442	0.0025659
P46013; P46013-2		0	31.0107	32.1494	30.6223	2.68556	2.49662	2.31208	0.381539	6.89993	3.60248	165.744	-3.64546	0.000154983	-3.10711	0.00255935
P15036	ETS2	0	62.7462	77.2533	64.1873	29.3161	15.9556	26.7051	0	0	2.9274	185.421	-1.50428	0.00596471	-6.12412	0.00258212
Q7L5N1	COPS6	0	24.4983	26.5807	21.4391	5.66735	6.20789	5.00306	0.130439	1.8	2.01002	123.579	-2.10317	0.00182308	-4.20191	0.00257484
Q9NQW6	ANLN	0	20.4166	23.5673	19.444	3.39405	1.89949	3.84054	0.372451	1.6	2.49196	77.7896	-2.79579	0.00151464	-3.82858	0.0026106
Q9H7B2	RPF2	0	38.625	33.2452	35.4962	10.6906	9.19809	7.81441	1.518	0.4	6.10742	322.338	-1.95442	0.00117764	-3.74182	0.00261682
P40189-1	IL6ST	0	7.84586	9.09671	8.43937	1.44738	0.777755	1.47683	0.0644076	1.47879	0.58743	24.7923	-2.77744	0.000966308	-3.57445	0.0026194
Q9NW82	WDR70	0	12.9573	13.5679	13.218	2.99308	0.806901	0.797837	1.63915	3.38964	0.711115	82.6173	-3.11168	0.0011069	-2.79161	0.00264543
Q9UNX4	WDR3	0	7.42368	7.93545	7.15762	2.10044	2.33282	1.34952	0.227172	1.51344	0.219764	61.2153	-1.96116	0.00120017	-3.5218	0.00264126
Q9Y5M8	SRPRB	0	19.0263	18.0553	19.8385	3.47971	0.821258	4.0318	0.269068	4.00373	2.22495	42.3249	-2.77207	0.00124476	-3.13093	0.00264391
P30050-1	RPL12	0	78.1697	78.9596	83.0844	24.0775	23.6357	19.7731	13.8513	24.1452	9.62237	128.035	-1.83165	0.000449744	-2.33471	0.00265404
Q9BZL1	UBL5	0	50.972	41.7184	52.8258	0.249497	3.30813	1.53109	0.901499	0	0	208.7	-4.83773	0.00151139	-7.33464	0.00268917
P50914	RPL14	0	55.0472	59.76	60.9104	16.9037	12.8005	11.4409	0.146593	11.6691	5.46446	297.437	-2.09447	0.000830605	-3.34607	0.00269149
P67936-2	TPM4	0	58.3476	66.2762	61.7798	18.1459	15.5106	23.3996	6.7039	16.4661	10.1255	300.052	-1.70798	0.00150829	-2.48503	0.00271949
P58317	ZNF121	0	104.244	109.277	108.539	28.8733	25.9515	28.7905	12.7639	0	23.1169	362.572	-1.94549	0.000241536	-3.16605	0.00273079
O43920	NDUFS5	0	37.0686	39.1537	39.1549	11.6613	16.3602	10.9468	1.81632	6.74251	9.48038	270.06	-1.56599	0.0013407	-2.67715	0.0027775
Q8N5L8	RPP25L	0	56.0886	55.4079	50.1927	8.75112	8.07713	3.4515	0	3.69868	10.3871	359.943	-2.99511	0.000807899	-3.52091	0.00278395
P62140	PPP1CB	0	20.5839	20.3233	18.7866	2.29373	1.87325	0.398649	0	3.86623	2.80107	46.7531	-3.7087	0.000581984	-3.16241	0.00278801
P17066; P0DMV8		0	35.8833	40.5811	33.9446	12.5978	12.7181	13.9736	0.616641	1.64334	5.57992	50.6811	-1.49064	0.00191146	-3.81588	0.00279707
Q9NWT8	AURKAIP1	0	82.5908	79.7038	78.0164	4.44914	4.87102	4.23276	0.469685	16.9052	12.7458	388.206	-4.14823	0.000194528	-2.99608	0.00283431
Q9NXV2	KCTD5	0	20.2663	19.3306	20.4673	1.46629	5.55237	4.68575	0	0.885174	4.24618	34.1642	-2.35945	0.00168565	-3.54909	0.00286044
Q9UG63-2	ABCF2	0	27.4038	26.3798	23.2847	4.49053	5.70799	4.93987	2.63062	5.95426	3.59908	197.142	-2.34792	0.00104839	-2.66115	0.00285682
P47914	RPL29	0	55.1124	51.3793	51.6053	9.46359	11.8822	19.1804	13.0878	4.71829	13.4637	457.583	-1.96389	0.00170917	-2.33797	0.00286595
Q9Y6H1	CHCHD2	0	72.4269	83.2508	69.3651	18.2965	11.3543	18.4064	6.42988	10.4086	14.0557	28.2284	-2.22737	0.00176263	-2.8648	0.0028757
Q92626	PXDN	0	18.2921	18.6162	16.0344	3.03492	4.39117	2.6513	1.38974	3.89442	3.00863	80.7311	-2.39331	0.0012241	-2.6745	0.00287785
Q9Y5U9	IER3IP1	0	7.62673	8.72477	8.27194	1.26124	3.68328	2.44075	1.45644	1.1	0	182.844	-1.73731	0.00527328	-3.26782	0.00289339
Q8IWB1	ITPRIP	0	29.4371	28.4548	30.8573	4.08178	3.51643	4.12126	3.28686	1.93678	7.67699	189.436	-2.92083	0.000306974	-2.78229	0.00291744
Q9Y5J1	UTP18	0	11.455	11.4155	9.07534	0.618668	0	0	0	0	0	44.6513	-5.69032	0.00159164	#NUM!	0.00290919
O95562	SFT2D2	0	31.139	36.58	34.2831	5.84325	3.22067	4.38257	0	0.133637	5.40535	153.482	-2.9233	0.000974009	-4.20283	0.00291261
P25398	RPS12	0	87.3352	109.38	98.5453	24.6861	23.7717	18.9983	7.95313	7.91508	0	307.314	-2.12997	0.00199415	-4.21778	0.00291096
Q9Y618-1	NCOR2	0	9.05124	8.9609	9.16866	2.81932	3.16729	2.01028	1.44153	3.16406	2.26847	52.9511	-1.76508	0.000831366	-1.98335	0.00290474
P01137	TGFB1	0	24.516	22.6536	19.4039	2.89612	3.44233	2.74161	0.454689	0	1.82618	109.345	-2.87417	0.00162443	-4.86729	0.00293363
P52756	RBM5	0	12.3861	12.6553	11.205	3.28687	2.90473	3.28329	0	1.79442	2.15925	74.4876	-1.93566	0.000780402	-3.19657	0.0029681
Q96AX1	VPS33A	0	2.70836	2.24879	2.12964	1.33041	0.905006	1.08005	0.00891449	0	0	21.9148	-1.09592	0.0101228	-9.63476	0.00300043
Q9H583	HEATR1	0	15.1027	16.8604	15.0181	4.57941	5.13093	3.04605	2.04916	3.90541	4.29439	121.725	-1.88086	0.00151046	-2.1966	0.00300474
Q15155	NOMO1	0	34.5743	41.4641	40.7139	3.5272	5.41525	1.09431	4.85161	8.54118	6.3859	125.496	-3.54009	0.00128432	-2.56143	0.00304631
Q96IP4-2	FAM46A	0	17.4905	17.7997	18.0722	2.65013	4.80656	2.13223	0.562271	4.47324	2.7896	85.5514	-2.47638	0.000926322	-2.76964	0.00307612
Q9NYV6	RRN3	0	14.1868	12.7138	14.9041	3.66997	2.13247	2.88831	1.70599	3.45213	3.1792	29.2973	-2.26611	0.00128491	-2.32601	0.00308059
Q96G03	PGM2	0	19.4459	18.126	16.7945	4.11125	2.96301	1.46081	0.275374	3.21347	0	310.292	-2.67124	0.00128542	-3.96189	0.00308323
Q8N7H5	PAF1	0	9.58525	10.0827	9.00494	1.5025	2.3012	2.13092	0	1.80482	0	48.9627	-2.27246	0.000788268	-3.98976	0.00308282
P22692	IGFBP4	0	16.0635	14.828	17.9013	1.23085	1.91686	0	0	1.57115	2.37672	13.2705	-3.95429	0.00125334	-3.62752	0.0031011
Q9H3L0	MMADHC	0	33.0298	32.6262	32.4739	11.2292	8.05852	10.7393	1.09648	5.89111	8.20183	5.38603	-1.70843	0.000585981	-2.69163	0.00311089
P35613	BSG	0	16.0618	15.2505	13.8253	3.76813	3.39914	1.19323	0.231784	0.998326	2.94426	240.846	-2.43267	0.00188963	-3.4347	0.00312676
O15427	SLC16A3	0	2.19083	2.79781	2.31181	0	0	0.388683	0	0	0	44.2023	-4.23132	0.00255944	#NUM!	0.00314119
P98173-1	FAM3A	0	11.8761	9.33162	10.2215	0	0.854749	0	0	0	0.696793	77.2884	-5.20046	0.0016135	-5.49523	0.00313321
O94811	TPPP	0	1.51941	1.85024	1.45807	0	0.1055	0.536692	0	0.0249829	0	137.826	-2.91026	0.00669999	-7.59425	0.00312936
P12268	IMPDH2	0	25.48	24.0451	21.6583	3.97512	5.60042	4.9411	2.38913	5.63664	2.4909	115.138	-2.29383	0.00110954	-2.75886	0.00312231
Q8N556-2	AFAP1	0	21.3405	23.5564	21.8701	1.91338	2.87467	3.66137	0	0	4.34346	122.148	-2.98221	0.000572542	-3.94222	0.00317263
Q96GM8	TOE1	0	5.40192	6.55261	6.52079	4.43603	3.18906	0	0	0.786746	0.15818	60.2917	-1.27677	0.0822489	-4.28925	0.00317551
O60488-1	ACSL4	0	4.89516	6.29674	5.50447	0.14093	0.638617	0	0	0.317376	0	48.4635	-4.42076	0.00189234	-5.7172	0.00318299
P08621-1	SNRNP70	0	25.7887	23.6524	23.1858	7.09927	7.49873	6.26947	0.750414	4.88583	0	436.176	-1.79925	0.0007625	-3.6877	0.00319185
O75380	NDUFS6	0	26.0907	25.7689	23.5224	3.23953	6.57646	3.68071	0.726071	5.71934	1.76602	34.7008	-2.48161	0.00110808	-3.19851	0.00318454
Q9HCG8	CWC22	0	8.03299	7.84157	7.07169	3.52317	3.88351	0.184083	0.662873	1.06734	2.00694	71.8335	-1.59594	0.0244215	-2.61825	0.00323331
Q9BQ52-4; Q9BQ52-1		0	14.8624	14.7755	13.8298	2.40835	2.0347	1.26494	0	3.17659	0.685315	21.2771	-2.92889	0.000473764	-3.49256	0.0032255
Q9H8M1	COQ10B	0	33.3119	31.0052	35.0158	3.54537	5.39436	4.50228	3.05933	8.92272	6.87737	90.6784	-2.88552	0.00060451	-2.39699	0.00322514
Q92542-1	NCSTN	0	21.0312	24.2149	18.5282	2.13785	1.68523	1.49816	0	0	0	226.452	-3.58314	0.00190751	#NUM!	0.00322908
Q8TAT6-2	NPLOC4	0	10.8632	12.2232	12.2747	3.55652	2.24985	3.06449	2.83976	4.30747	3.79183	76.2538	-1.99502	0.00121958	-1.69268	0.00324139
P51532-4	SMARCA4	0	9.30518	11.059	9.03704	1.78254	0	1.24603	1.29347	0.876065	1.56664	54.959	-3.27917	0.00233514	-2.97624	0.00326678
P48509	CD151	0	17.6158	15.4457	19.3692	0	0	3.2514	0	1.98793	0	11.0284	-4.01128	0.00242208	-4.72107	0.00332555
Q01081	U2AF1; LOC102724594; U2AF1L5	0	18.3787	16.488	16.3746	0.75705	0.981249	3.37332	0.245951	3.29882	0	71.61	-3.32546	0.00124368	-3.85355	0.00333496
A6ZKI3	FAM127A; RTL8C	0	23.124	27.7814	25.2477	9.89663	2.95831	5.32036	2.17939	5.50747	4.54176	120.671	-2.06692	0.00460142	-2.63864	0.00334639
O15078-1	CEP290	0	18.7871	19.7164	19.4725	6.04206	6.68219	2.51425	2.57624	4.50105	0	336.672	-1.92773	0.002284	-3.03419	0.00337077
P63173	RPL38	0	97.4689	88.7215	97.4043	33.0066	34.092	25.0265	9.76634	25.1488	24.9406	880.429	-1.62216	0.00110065	-2.24427	0.00336837
Q8WWK9-5	CKAP2	0	26.3393	28.678	30.3584	6.57539	10.529	6.34687	1.74892	2.91058	6.8728	63.7828	-1.86416	0.00198086	-2.88815	0.00339281
P49591	SARS	0	13.4627	12.4866	14.9851	3.93153	5.05424	4.78394	1.16196	2.30943	0	99.7396	-1.57182	0.00207805	-3.55973	0.00341268
Q9P2R3-4	ANKFY1	0	6.75653	5.79776	5.15166	1.08351	1.29696	0.613504	0	0	0	26.4044	-2.5641	0.00289085	#NUM!	0.0034042
Q96E39	RBMXL1	0	16.3064	17.3848	13.3792	3.70845	2.52891	2.59704	0.723411	0	0	159.533	-2.41361	0.00257882	-6.02386	0.00339922
Q9H2D1	SLC25A32	0	53.0495	51.5173	56.3206	12.2916	12.4281	8.13204	6.29723	1.04425	12.8858	301.993	-2.29201	0.000645955	-2.99167	0.0033982
Q96GN5-1	CDCA7L	0	13.1228	15.3886	13.5663	0.808811	1.17196	0.667627	0	2.35757	0	60.5984	-3.98986	0.000828068	-4.15768	0.00340427
Q96A49	SYAP1	0	2.72221	3.51896	2.90013	0.419601	0	0	0	0	0	27.0483	-4.44531	0.00244138	#NUM!	0.00341063
P30495	HLA-B	0	228.304	233.52	188.809	34.4463	58.4453	30.9607	22.68	35.4591	35.4299	41.4662	-2.39322	0.00234905	-2.79774	0.00342739
Q9Y221-1	NIP7	0	30.5043	31.1463	25.6077	6.1294	4.95109	6.72128	5.03478	5.00865	2.19566	142.596	-2.29327	0.00162544	-2.8338	0.00342722
O14545	TRAFD1	0	43.9987	46.5611	49.6619	12.7062	6.6759	10.1451	0	1.71836	9.71879	213.841	-2.2476	0.00112468	-3.61591	0.00342832
Q9NWU1-1	OXSM	0	21.9736	27.9457	22.849	1.04824	1.53612	1.00219	0	0.876065	0.83178	72.6508	-4.34265	0.00173279	-5.41306	0.00342299
Q9NYA1-2	SPHK1	0	42.936	42.858	46.9755	5.27065	3.26013	5.29599	4.39008	9.81403	0	279.184	-3.26339	0.000478123	-3.22454	0.00343223
P46087-4	NOP2	0	19.6254	19.5502	24.0008	5.5348	6.69126	4.72248	1.75108	0.403701	2.16192	164.135	-1.89822	0.00282044	-3.87138	0.00343802
Q9H6E5	TUT1	0	11.6268	11.9818	12.1099	2.95888	0.679874	2.2965	0.568508	0	2.78827	53.0882	-2.58929	0.00126495	-3.41152	0.00347478
P17900	GM2A	0	5.99733	6.40076	6.36227	1.61671	0.372676	1.34028	1.2391	1.24944	0	61.5895	-2.49424	0.00157472	-2.91431	0.00347801
Q9BQE4	VIMP; SELENOS	0	87.6997	92.3366	94.3357	11.9491	0.158481	26.1976	2.97705	22.7572	16.9389	334.923	-2.84052	0.00260379	-2.68473	0.00348312
Q969V3-2	NCLN	0	15.8618	16.3759	17.6626	9.05682	7.57149	5.52154	3.39964	4.24726	6.12238	161.129	-1.17175	0.00452415	-1.85759	0.00349129
Q9UPT5-2	EXOC7	0	22.8028	23.2483	21.6564	4.7463	4.41472	6.9	0	5.01271	3.75074	123.074	-2.07575	0.00080861	-2.94974	0.00349692
P14406	COX7A2	0	6.70131	5.45757	6.66329	0.624508	1.39462	2.13178	0.775206	0	0	142.922	-2.18094	0.00425525	-4.60171	0.00348993
P18124	RPL7	0	54.4046	60.871	59.2698	12.6798	11.9142	12.4713	1.21397	12.1299	0	257.135	-2.23546	0.000563938	-3.70936	0.00348907
P78333	GPC5	0	67.347	61.5583	58.2677	14.1186	21.4305	10.3524	7.42671	12.8481	17.7959	314.354	-2.02776	0.00210177	-2.29762	0.00350091
Q8NFJ5	GPRC5A	0	24.5764	31.071	25.5311	1.02228	0.884603	1.64508	1.31218	1.83043	0	252.915	-4.51441	0.00162318	-4.69106	0.00350864
P52788-1	SMS	0	13.4552	11.8505	11.6753	0.640086	0	0.436423	0	0	2.23328	20.9288	-5.10235	0.000724603	-4.04955	0.00352667
O95361-1	TRIM16	0	18.2359	15.5954	18.3858	4.32656	3.7143	3.42183	0.324457	3.32495	1.06782	146.984	-2.18758	0.00126008	-3.46851	0.00351818
Q16270-1	IGFBP7	0	21.1749	27.1022	22.9683	3.67835	2.58764	4.61891	0.479308	1.97055	1.55774	38.5593	-2.71047	0.00223608	-4.15199	0.00351201
P07951-3	TPM2	0	51.3473	59.4668	47.4841	3.20531	1.7506	3.84267	0.123114	6.67596	2.69219	233.279	-4.16923	0.00133744	-4.0599	0.00352441
Q9ULW0	TPX2	0	49.3669	53.2029	43.2986	5.30974	4.59858	4.49286	0.00373174	7.66553	3.56809	120.564	-3.34041	0.00116629	-3.69829	0.0035325
Q8TB45	DEPTOR	0	12.3532	10.1638	10.2591	3.92054	0.786834	1.20871	1.37374	0	0	264.381	-2.46993	0.00547266	-4.57646	0.0035361
P04062	GBA	0	14.3738	12.6454	12.0868	1.10198	0.723601	0.899017	0	2.17275	0	147.428	-3.84327	0.000928745	-4.16979	0.00354336
Q99829	CPNE1	0	7.2679	6.12265	5.69045	1.25513	0.148554	1.18665	0.444582	0.443999	0	76.7595	-2.88092	0.00313541	-4.42449	0.00356809
P51572-2	BCAP31	0	16.1291	20.1452	20.7409	1.40386	3.30746	2.68445	1.2989	0	0	220.939	-2.94657	0.00233559	-5.45599	0.00356443
Q9UBB4-1	ATXN10	0	14.2372	13.3977	13.2803	4.69577	4.90927	3.79511	1.74531	4.45639	2.29884	49.6631	-1.61039	0.000721075	-2.26701	0.00356844
O75330-3	HMMR	0	19.6818	25.6481	23.8528	7.27199	7.0497	8.83598	0	0	1.52964	104.863	-1.57892	0.00414985	-5.49915	0.00357678
Q15843	NEDD8	0	79.5028	69.966	81.6894	9.96775	21.0044	15.0545	13.9583	18.9908	24.544	547.298	-2.32834	0.00159292	-2.00742	0.00357015
O60925	PFDN1	0	34.7445	31.8321	37.3061	5.47434	9.45506	4.83439	1.5397	6.80859	0	295.526	-2.39402	0.00152379	-3.63733	0.00356308
Q96KB5	PBK	0	40.2229	38.9108	35.7908	11.8349	7.45545	7.9184	3.86463	5.51567	11.1564	87.327	-2.07854	0.00115134	-2.48441	0.00356721
Q9BXS6	NUSAP1	0	36.2123	35.545	32.9968	8.59568	5.00278	4.01795	0	2.26668	7.99305	121.241	-2.57201	0.000958014	-3.35194	0.0035594
Q7LBR1	CHMP1B	0	22.4488	20.5201	17.8104	4.67667	2.77214	3.92072	2.55685	0	0	511.773	-2.41841	0.00206195	-4.57114	0.00361852
P51970	NDUFA8	0	36.954	37.6432	41.9859	8.67175	8.11617	9.32701	1.84774	8.15101	0	292.374	-2.15841	0.000818732	-3.54347	0.00366762
Q13444	ADAM15	0	27.7755	27.5274	27.5021	9.97787	7.78026	6.18283	3.03241	4.55265	9.07471	167.156	-1.79024	0.00089032	-2.31335	0.00365932
Q9NVA2-2	SEPT11	0	11.1005	8.52298	9.02994	2.45529	1.87953	1.0973	0	0	0	88.1667	-2.39912	0.00358875	#NUM!	0.00367632
Q02818	NUCB1	0	9.59865	8.92656	10.0845	1.95814	3.74258	2.84184	2.06833	3.6	2.66386	141.784	-1.74377	0.0022356	-1.77974	0.00367088
P30825	SLC7A1	0	15.1304	13.1724	12.7557	1.2623	1.18293	3.25109	0	2.4	1.6755	142.266	-2.84958	0.00188735	-3.33263	0.00369748
Q99471-1	PFDN5	0	21.8263	24.5778	20.9003	4.39725	4.5653	4.01072	1.71046	5.01028	1.08879	151.064	-2.37516	0.00103095	-3.10739	0.00370526
Q9H6F5	CCDC86	0	17.6848	17.3144	21.9895	0.152984	2.3067	1.28018	0.329743	1.1	0	26.5298	-3.92962	0.00220737	-5.31685	0.00370495
P27105	STOM	0	15.3372	15.8371	12.794	3.17647	3.02029	2.13223	0.866928	2.62498	1.13062	147.855	-2.40025	0.00187813	-3.24971	0.00372625
Q14444-1	CAPRIN1	0	25.0133	24.6291	27.3487	1.33419	2.07955	1.20029	0	5.37987	0	133.474	-4.06059	0.000459378	-3.83905	0.00372671
Q9BV57	ADI1	0	8.61398	9.56591	10.0246	1.80848	1.76404	3.95875	0	1.95967	0.898814	69.0949	-1.90496	0.00417477	-3.3026	0.00371808
Q9Y2S7	POLDIP2	0	22.5828	19.198	19.1811	8.16907	5.55819	4.53299	4.37742	5.48783	6.17374	106.291	-1.7392	0.00330686	-1.92632	0.00372601
Q6NS38-1	ALKBH2	0	33.4376	36.4167	31.0453	9.50818	8.75511	11.7306	2.69881	4.63081	8.74103	128.995	-1.75018	0.0015093	-2.65042	0.00378241
P62841	RPS15	0	16.731	14.8197	13.8622	1.62778	7.21954	2.10696	0.861236	3.15899	0.972639	194.752	-2.05161	0.0102741	-3.18516	0.00378493
P62899	RPL31	0	105.233	101.399	99.0754	14.9888	10.5648	9.26479	1.54044	23.5855	0	916.498	-3.13423	0.000308827	-3.6049	0.00377955
O75787	ATP6AP2	0	7.65476	8.29485	6.94076	2.80497	1.90913	2.74383	0.747477	0.738556	1.88067	89.4924	-1.61789	0.00235484	-2.76533	0.00377483
Q15631-1	TSN	0	14.402	14.9499	14.1711	1.81827	3.75907	1.13824	0	3.2956	0	251.527	-2.6962	0.00118457	-3.72316	0.00376743
Q14C86-6	GAPVD1	0	15.9787	16.1709	14.3179	5.90509	5.16501	4.91147	2.43835	4.90377	4.52742	121.829	-1.53981	0.00112673	-1.96896	0.00377408
Q7L2H7	EIF3M	0	35.9434	31.3915	31.0743	5.88416	9.85986	5.05328	1.00214	6.60433	0.369961	89.6147	-2.2424	0.00186408	-3.62498	0.00378536
P82914	MRPS15	0	23.0822	26.4778	21.375	3.64996	2.40793	3.67174	1.78538	2.54802	4.684	166.185	-2.86604	0.0015202	-2.97571	0.00378144
Q13464	ROCK1	0	12.1148	12.2432	10.2136	1.73169	2.23516	2.5432	3.32522	3.07819	3.73651	164.84	-2.40885	0.00145745	-1.76954	0.00377418
Q8NBF2-1	NHLRC2	0	9.96443	10.5465	10.1101	3.54275	5.15242	4.48648	2.2783	3.79288	1.74264	208.968	-1.21599	0.00193482	-1.97042	0.00376826
Q8N392-1	ARHGAP18	0	2.78578	3.1547	2.86268	1.11893	0.445549	0.739518	0	0.601048	0	74.0409	-1.93388	0.0029004	-3.87247	0.00376872
O00411	POLRMT	0	6.29236	7.76914	6.50031	0.418375	0.851639	0.945121	0.215717	0.947802	0	10.0642	-3.2145	0.00168214	-4.1434	0.00376309
Q9NRX1	PNO1	0	26.6412	28.2189	27.9573	8.93589	7.03601	1.01578	1.18719	1.6194	7.33027	215.042	-2.28545	0.00339685	-3.03032	0.00377593
Q12792-2	TWF1	0	15.188	13.325	14.7304	4.09553	3.05116	3.04995	2.98421	0.106422	0	148.453	-2.08439	0.000987414	-3.80651	0.0037723
Q9Y6Y0	IVNS1ABP	0	26.7714	32.0948	29.2167	8.75907	3.44703	2.6783	0.710678	4.97157	5.51386	59.8646	-2.56506	0.00270168	-2.97586	0.00379242
P42285	SKIV2L2	0	11.9744	13.3876	11.2012	3.47743	3.52025	3.02169	1.55041	3.2	2.86301	115.546	-1.8676	0.00145867	-2.26378	0.00378802
Q99729-3	HNRNPAB	0	16.5426	20.7744	17.6835	2.20198	0.984376	3.36064	2.42683	3.44662	2.17228	62.807	-3.07054	0.00210016	-2.77315	0.00380313
Q6ZUT9-2	DENND5B	0	54.306	49.8173	65.9177	4.36257	23.1599	0	0	0	0	81.6911	-2.6272	0.0116706	#NUM!	0.00381629
Q9P227	ARHGAP23	0	11.2904	8.68925	9.97225	3.85	0	0.82782	0	0	0.978852	51.2227	-2.67874	0.00918855	-4.93542	0.00383303
Q9NUU7	DDX19A	0	24.5688	20.5292	18.9024	2.70052	2.72601	2.66516	0.46737	1.62164	0	162.29	-2.98357	0.00215388	-4.93719	0.00384585
Q96G97-3	BSCL2	0	12.8783	14.8541	11.8774	0	2.66759	0.600647	0	1.95367	0.531015	80.4497	-3.59927	0.00256118	-3.99472	0.00384509
O94903	PROSC; PLPBP	0	12.8151	13.5786	11.3163	5.99961	2.81268	3.64932	0.0598638	0.494523	2.42614	182.006	-1.59745	0.00574062	-3.6613	0.00386304
O95067	CCNB2	0	73.6992	76.7249	71.9828	25.6978	30.2459	27.4613	16.3839	28.8878	27.8529	284.163	-1.415	0.000533324	-1.60477	0.00387375
Q9HC57	WFDC1	0	84.177	110.714	99.5749	4.47143	14.0956	8.19033	0	7.03992	6.04693	25.2277	-3.46009	0.00222401	-4.49191	0.00388495
Q99715-1	COL12A1	0	18.2307	14.9598	19.5776	1.74834	2.85786	1.4021	0.46115	1.65862	0.398295	66.3581	-3.13464	0.00224567	-4.38928	0.00389849
Q15691	MAPRE1	0	11.4998	13.7897	10.3357	2.06715	3.08792	2.11117	0	0	0	149.226	-2.29361	0.00353481	#NUM!	0.00389019
P05023	ATP1A1	0	16.6668	15.1216	18.6477	2.02456	2.26284	2.34619	0	2.55541	2.26039	131.471	-2.9266	0.00127379	-3.38861	0.00390311
Q15047	SETDB1	0	24.481	22.3546	22.3	6.46159	8.82877	6.09089	1.47835	6.30689	4.9644	122.909	-1.69308	0.00127235	-2.43897	0.00389484
P60660	MYL6	0	36.0012	32.4777	36.1198	2.3078	3.15812	3.06607	0	8.1	2.37528	542.24	-3.61584	0.000482652	-3.3198	0.0038865
P40429	RPL13A	0	113.528	93.9234	106.386	32.605	37.7883	27.4258	15.1323	28.6131	24.8583	432.06	-1.68183	0.00213055	-2.19366	0.00388261
Q99653	CHP1	0	16.6865	13.0488	14.2279	4.08545	0.785374	0	0.385737	1.07212	1.90695	86.9909	-3.17406	0.00461251	-3.7077	0.00387461
Q8WW12	PCNP	0	38.1394	45.8207	42.6414	5.3928	3.36642	3.3533	1.04047	7.98911	0	301.213	-3.38572	0.00101646	-3.80949	0.00386735
P23610	F8A2; F8A1; F8A3	0	18.7578	23.7503	18.6084	7.58669	5.34573	0	0.929038	0	0	367.92	-2.24057	0.0108059	-6.03968	0.00386278
Q96C92	SDCCAG3	0	15.7142	15.1233	12.1866	3.05875	1.47187	0.139224	0.411635	1.48367	0	60.2388	-3.2037	0.00316008	-4.50464	0.00389573
Q16513	PKN2	0	12.245	16.1691	14.8511	3.36137	5.22151	3.90304	1.0819	0.0205876	0	102.886	-1.7929	0.00448482	-5.29437	0.00389239
Q9NY61	AATF	0	10.9421	10.4126	8.93452	2.23892	2.74753	0	0.257889	1.31661	1.89575	22.8293	-2.60272	0.00431423	-3.12569	0.00390096
P22830-2	FECH	0	5.50642	6.13725	7.36418	0	0.0996611	0	0	0	0	125.582	-7.57535	0.00198041	#NUM!	0.00391067
O75414	NME6	0	12.4245	11.2045	13.5188	3.63865	2.67015	9.23862	2.21384	0.71494	2.74538	47.0166	-1.25661	0.0455193	-2.7108	0.00390891
P31946	YWHAB	0	18.4752	20.6846	22.9718	0.269805	0.0935017	0.607806	1.51278	3.4679	0	401.268	-5.99955	0.00110685	-3.64091	0.00390373
O00401	ASB15; WASL	0	14.3772	13.3632	11.0178	1.18856	2.39897	0.156163	0.187988	1.18043	1.06757	244.681	-3.37197	0.00277889	-3.99193	0.00389855
Q8NB78-1	KDM1B	0	8.33795	8.74334	8.47945	1.40294	1.04313	1.94024	2.13979	2.188	0.405285	60.771	-2.54285	0.000530845	-2.43308	0.00389359
Q6UXI9	NPNT	0	93.9869	92.6297	101.002	19.433	25.9318	22.1632	12.0619	22.3216	32.1416	220.142	-2.0906	0.000577388	-2.11219	0.00388547
P29992	GNA11	0	17.9689	17.8741	18.2112	4.52093	4.4784	6.3596	5.75446	8.80865	7.88357	213.551	-1.81533	0.000699679	-1.26791	0.0039077
P21926	CD9	0	79.8731	64.5025	76.4478	34.6322	24.2194	23.2384	0	12.2323	3.78703	791.945	-1.42762	0.00473807	-3.78501	0.00390501
Q15398	DLGAP5	0	15.2467	12.063	15.7725	2.954	1.23193	1.76905	0	1.06846	0.524631	52.3418	-2.85492	0.00281326	-4.75719	0.00395528
Q9GZU8	FAM192A	0	5.40826	4.07282	5.29232	0.252523	0	0	0	0	0	26.3369	-5.87044	0.00213568	#NUM!	0.00395131
Q9GZP9	DERL2	0	23.0493	18.7354	21.3651	12.5118	15.1079	9.24817	4.48574	2.83039	5.37425	391.389	-0.776413	0.0254948	-2.31504	0.00395324
O75494-3	SRSF10; LOC100996657	0	19.6445	16.2913	18.7739	4.55238	3.8679	5.31031	4.10522	5.85855	5.4707	166.639	-1.9944	0.0016634	-1.82564	0.00394908
Q9BWU0	SLC4A1AP	0	20.3508	20.9201	18.3564	2.71197	2.26711	4.74295	0.398211	4.70859	3.2308	145.69	-2.61664	0.00115104	-2.83827	0.00394159
O43617-1	TRAPPC3	0	31.6912	32.1921	35.0847	2.93414	3.40251	2.83822	2.3633	7.89888	0	291.145	-3.4312	0.000444555	-3.26962	0.00394106
P60709	ACTB	0	25.0581	27.1912	24.2882	3.54728	1.51452	14.5697	0.274052	6.16105	1.54621	78.3916	-1.963	0.01952	-3.26147	0.00395562
P43487	RANBP1	0	28.379	27.1831	27.8148	3.23708	4.35014	5.12071	0.575557	6.8	0	90.2625	-2.71392	0.00030576	-3.49883	0.0039499
P30154-2; P30153		0	18.7753	22.9793	19.2836	5.94097	7.64078	6.19982	2.37151	4.41514	3.91129	171.561	-1.62556	0.00289754	-2.51238	0.00394572
Q9UM00-1	TMCO1	0	21.2943	16.4296	21.1781	1.56357	2.52835	1.52402	1.11077	1.2939	1.24007	270.44	-3.39072	0.00224152	-4.01443	0.00394102
P17980	PSMC3	0	19.8888	20.3239	17.5467	4.15607	3.52093	3.33564	0	4.22606	1.39655	68.157	-2.3909	0.000931727	-3.36074	0.00393352
O75534-4	CSDE1	0	32.6485	36.1076	26.8857	4.66003	5.78837	4.02387	0.29849	1.39718	0.667009	144.028	-2.72435	0.00274979	-5.33915	0.00393711
Q13427	PPIG	0	31.4837	26.4204	30.665	7.1025	8.43737	5.87499	1.53801	6.89777	4.54043	281.426	-2.04819	0.00157565	-2.77094	0.00400626
P17342	NPR3	0	23.4291	23.8807	25.7982	4.22776	1.60347	1.56633	0	5.81947	3.78883	152.408	-3.30491	0.000786986	-2.92767	0.00399925
O00232-1	PSMD12	0	21.737	20.781	21.7509	4.75547	4.33243	4.50694	2.62803	5.57167	0	159.088	-2.24106	0.00021135	-2.97048	0.00403255
P23458	JAK1	0	30.7801	27.7395	24.3089	6.31705	1.17677	5.46031	6.04543	5.42265	6.58058	56.4948	-2.67672	0.0029923	-2.19824	0.00404927
O75340-2	PDCD6	0	19.9034	16.5556	20.4077	4.89381	1.1927	6.69836	3.04658	0	0	368.731	-2.15315	0.00569318	-4.22233	0.00405187
Q9H6K4	OPA3	0	12.8897	14.8991	15.4892	6.09886	9.45551	5.01265	2.68688	0	0	315.964	-1.0733	0.0165067	-4.00964	0.00406306
Q9Y6X3-1	MAU2	0	9.73756	7.95568	7.75622	5.75224	3.69975	2.57254	1.03959	0	0	111.487	-1.08165	0.0285121	-4.61355	0.00409819
P11047	LAMC1	0	14.1305	16.9326	14.8943	0.502613	0.465055	1.12521	0.5258	3.02387	0	82.3024	-4.45674	0.000967246	-3.69454	0.0041393
P30281-1	CCND3	0	163.721	173.886	134.478	17.6894	10.6881	17.0503	3.37255	19.293	16.5992	333.528	-3.3774	0.00188852	-3.58774	0.00414322
Q96AT1	KIAA1143	0	25.5689	28.0392	26.1852	3.81434	5.52552	7.18884	4.37791	5.032	9.58697	117.41	-2.27129	0.000939512	-2.07051	0.00414572
Q562E7-1	WDR81	0	15.8388	17.1235	18.343	7.11411	4.33646	4.80183	3.28887	3.86672	6.11551	122.698	-1.65846	0.00244933	-1.95082	0.00413732
P51003	PAPOLA	0	8.23104	7.22627	7.06316	1.11755	2.78902	0.641861	0	1.50921	0	34.6633	-2.3078	0.00448236	-3.89937	0.00412974
Q9UJY1	HSPB8	0	24.2706	25.3313	22.1641	7.10113	1.16556	1.15944	2.73677	5.64662	0	173.621	-2.92856	0.00298666	-3.0977	0.00413921
Q9BR61	ACBD6	0	4.41686	3.84665	5.22659	1.75199	0.187453	0	0	0	0	32.2113	-2.79818	0.0112351	#NUM!	0.00416309
Q14457	BECN1	0	36.6641	37.0173	39.0318	11.7716	0	0.641974	7.33569	5.52974	13.6236	411.551	-3.18266	0.00377998	-2.08919	0.00417101
O75506	HSBP1	0	10.6847	12.3526	9.49132	3.34397	3.67364	3.45086	0	1.3	0	111.673	-1.63566	0.00358069	-4.64512	0.00430252
P62888	RPL30	0	56.4205	69.0441	56.8676	8.54453	5.48533	5.82516	1.96516	10.3498	1.30025	82.4274	-3.19899	0.00161401	-3.74328	0.00429522
O43684	BUB3	0	20.3271	23.3226	17.9903	2.9549	2.32239	0.959978	0	2.6	0	170.604	-3.30488	0.00211221	-4.56728	0.00428698
Q7Z2Z2	EFTUD1; EFL1	0	8.06954	9.02111	6.65295	1.8087	3.94312	1.65908	0	0.399932	0	154.829	-1.67982	0.0125405	-5.89164	0.00430222
Q9GZV5	WWTR1	0	26.934	22.126	30.2339	2.88803	3.58259	1.14603	0.634539	0	0	246.278	-3.37998	0.00284981	-6.96536	0.00430829
Q86U70	LDB1	0	13.6187	15.0586	12.7779	2.64311	1.27555	1.24893	1.64098	3.37855	0.429634	183.094	-3.00399	0.00119566	-2.92745	0.00433789
Q9Y448	C15orf23; KNSTRN	0	12.0221	12.9983	10.529	0	1.82471	1.04693	0	1.39997	2.19397	57.0356	-3.62988	0.001777	-3.30619	0.00433606
Q9P0P0	RNF181	0	68.2906	56.2231	50.5562	2.18839	5.37601	6.16774	0	0	1.08445	121.934	-3.6723	0.00266498	-7.33482	0.00432794
P52434	POLR2H	0	9.34666	8.07101	7.30184	2.36062	2.3374	2.25555	0	0	1.15679	93.699	-1.82982	0.00271603	-4.41745	0.00432407
Q2TAY7	SMU1	0	32.8885	29.1352	34.3826	13.471	12.9412	14.1932	4.10224	3.90813	9.41537	93.7015	-1.24745	0.00195123	-2.46791	0.00435464
O14979-1	HNRNPDL; HNRPDL	0	26.3332	19.6737	21.0775	1.4686	1.7941	1.86805	0	0	0	181.938	-3.70874	0.00256311	#NUM!	0.00434948
Q01664	TFAP4	0	18.0815	20.627	19.3673	8.2019	8.66351	6.92608	5.90795	5.09337	8.16252	28.1263	-1.28749	0.00162419	-1.59955	0.00434364
Q96LD4	TRIM47	0	8.68338	7.59684	6.50028	0.562819	0.0694876	0	0	0.670075	0	95.1548	-5.17103	0.00208248	-5.08733	0.00434765
P40227-1	CCT6A	0	24.3897	21.5374	18.814	4.76752	3.69022	4.16541	1.16792	1.51541	3.54482	228.835	-2.35861	0.00235771	-3.37781	0.00436547
Q9Y371	SH3GLB1	0	7.51736	6.21077	7.36609	2.9598	0	0.886606	0	1.30433	0	69.1229	-2.45526	0.00973756	-4.01547	0.0043581
P63244	GNB2L1; RACK1	0	52.4287	49.1105	58.3027	8.50485	7.74125	10.0526	1.7784	11.3946	0	268.724	-2.60358	0.00104647	-3.601	0.00435538
P49711-1	CTCF	0	5.03211	4.91809	5.71295	1.57869	0.105388	1.05921	1.07789	0.896721	0	88.2297	-2.5134	0.00371237	-2.98773	0.0043764
Q9P000-1	COMMD9	0	5.39201	4.10728	5.12864	2.15877	0	2.29468	0.559766	0.311934	0.0787199	22.3997	-1.71573	0.0275055	-3.94402	0.00439031
P62269	RPS18	0	44.5552	34.1804	40.0433	3.1954	3.10362	4.16952	0	5.12274	0	448.68	-3.50414	0.00187356	-4.53522	0.00438514
Q969R2	OSBP2	0	13.5807	15.9087	14.701	7.29887	4.71284	6.47327	6.49841	5.59882	6.84711	118.928	-1.25738	0.00395211	-1.22196	0.00439407
O00505	KPNA3	0	3.42754	3.95656	4.22547	0.972193	0	0.381119	0	0.707538	0	60.5017	-3.10075	0.00312329	-4.03636	0.0044254
O60493-1	SNX3	0	16.3162	16.4819	12.4279	0.072375	0.570072	0.0264502	0.192463	0.535311	0.752097	44.7829	-6.07922	0.00213404	-4.93361	0.00442087
O00303	EIF3F	0	36.0862	30.816	32.1686	8.60453	7.66546	9.46524	2.4374	9.16406	5.23805	214.019	-1.94472	0.00122894	-2.55661	0.00442632
P62701	RPS4X	0	86.4096	85.1856	76.5424	20.1689	14.8052	19.943	3.842	22.2325	5.78293	472.878	-2.17581	0.000863071	-2.96144	0.00443172
Q6UX71-1	PLXDC2	0	10.4121	11.6258	9.53221	2.43331	0	0	0.796837	0	2.16529	149.375	-3.69757	0.00291575	-3.41385	0.00446871
Q16864-2	ATP6V1F	0	21.3702	24.813	23.7389	8.45124	4.83762	4.45423	2.5357	5.05095	7.22467	188.036	-1.97849	0.00232316	-2.23905	0.00451834
P61769	B2M	0	57.3127	55.0681	65.5476	11.71	16.1585	11.0461	5.08848	16.1303	10.3133	171.626	-2.19291	0.00155478	-2.4964	0.00453942
Q9UJ72	ANXA10	0	18.5664	17.9332	16.3434	3.43268	4.72472	2.91426	1.24548	4.92764	1.1974	69.5636	-2.25484	0.00102344	-2.84188	0.00454568
P50336	PPOX	0	6.20923	7.90941	7.41416	2.1748	2.67635	1.29101	1.68287	1.37928	1.04937	120.746	-1.80972	0.00459913	-2.38879	0.00454076
P56537-1	EIF6	0	18.3335	18.475	14.8319	6.34897	6.05847	3.29003	2.31104	3.81344	3.73747	45.6773	-1.71797	0.00478651	-2.38856	0.00453294
Q8WUF5	PPP1R13L	0	11.6007	10.7655	9.36477	2.40979	3.32853	3.15212	1.89235	1.54013	0	158.798	-1.83556	0.00230404	-3.20857	0.00455031
O43482	OIP5	0	2.55207	2.06618	1.87849	1.1539	1.2815	1.2497	0	0	0	4.10158	-0.818012	0.0193504	#NUM!	0.00455467
P82909	MRPS36	0	23.9362	27.9155	29.156	10.1208	10.4439	5.89234	5.73692	7.67189	8.86859	270.333	-1.61441	0.00393126	-1.86248	0.00459883
Q9H410	DSN1	0	7.2425	6.61565	6.51455	1.65336	3.15722	1.95659	0	1.46846	1.47201	66.8625	-1.59001	0.0035348	-2.79252	0.00459901
Q9BZE4	GTPBP4	0	17.5517	17.6729	15.4126	2.96526	3.96109	2.74297	0	4.05646	1.26491	201.318	-2.38872	0.000989386	-3.25033	0.00459714
O95900	TRUB2	0	35.5248	28.6751	38.453	6.03503	5.46212	5.02517	0.140874	0.972376	3.32667	87.972	-2.63529	0.00276491	-4.5311	0.00461599
P30046	DDT	0	31.3521	31.2724	25.3065	2.74786	3.92365	0	0	4.89114	0	957.806	-3.72029	0.00192034	-4.16813	0.00462708
Q92530	PSMF1	0	12.0639	13.2688	9.6231	4.69531	2.60156	3.11825	0.310221	0	0	136.482	-1.74685	0.00743795	-6.81609	0.00462079
Q49AG3	ZBED5	0	4.89594	3.70266	3.78189	1.34492	0.744679	0.813689	0	0	0	19.3434	-2.09231	0.00549777	#NUM!	0.00462352
Q9BRK5-1	SDF4	0	6.32218	4.92517	6.79594	0	0	0	0	0	0	70.6314	#NUM!	0.00230473	#NUM!	0.00461804
Q8IWZ6-1	BBS7	0	9.14542	10.1058	9.75849	5.75591	2.13157	1.405	0	2.32603	1.92346	66.8483	-1.6424	0.0173431	-2.77117	0.00461178
Q9BSC4-1	NOL10	0	4.46805	5.1419	3.76467	0.483425	0.234324	0.82492	0	0.272819	0	62.0966	-3.116	0.00329197	-5.61541	0.00460611
Q15633	TARBP2	0	91.3402	74.2079	101.317	0.417092	5.14611	0	0	5.38529	2.87873	69.8674	-5.58405	0.00226926	-5.01312	0.00463556
P53814-5	SMTN	0	9.93192	11.7964	9.79856	0.394247	0.1055	0.0490049	1.18942	2.31951	2.72329	46.4379	-5.84428	0.00107845	-2.33876	0.00468315
P13639	EEF2	0	49.6244	51.2684	45.6346	6.6003	6.97795	5.58785	0	11.6424	0	278.015	-2.93454	0.000528335	-3.65371	0.00469552
P02795	MT2A	0	11.6138	16.0862	13.5805	3.50782	0.938644	3.99049	0	0	0.00337687	0.865164	-2.29067	0.00670238	-13.5775	0.00470059
O95456	PSMG1	0	8.68669	8.68729	7.88801	4.17562	3.67979	3.81302	2.66131	1.21056	0.679287	64.4535	-1.11436	0.00120205	-2.47266	0.0046947
P08579	SNRPB2	0	12.59	11.9826	9.1528	0	1.47949	0.51509	0	0	0	197.186	-4.07968	0.0031767	#NUM!	0.00471312
P19525	EIF2AK2	0	13.8724	15.5112	15.8794	3.21692	1.22318	0.989506	0	0.81396	3.6984	198.769	-3.05941	0.00128207	-3.32638	0.00471394
O60306	AQR	0	7.37323	7.3857	7.41769	2.02867	2.57981	3.01218	0	1.56131	1.91997	63.4458	-1.54105	0.000962465	-2.67135	0.00477127
Q9H061-1	TMEM126A	0	9.0722	9.47669	7.81589	2.05036	1.80283	1.46927	1.91614	0.796721	0	173.359	-2.30845	0.00149115	-3.28072	0.00480624
P51151	RAB9A	0	16.2761	18.3267	19.0697	5.50822	6.02089	2.81698	2.75778	4.42045	6.10576	81.1558	-1.90352	0.00261269	-2.01449	0.00481062
P09543-1	CNP	0	13.2075	13.7333	10.8816	3.05323	3.24389	1.25627	0.632501	2.5798	1.70857	201.62	-2.32404	0.00310771	-2.94225	0.00481804
P06132	UROD	0	7.20236	5.59506	5.90614	0.998763	3.45489	0.430984	0.534542	1.08639	0.703888	170.782	-1.93699	0.021883	-3.00812	0.00481069
Q6DKI1	RPL7L1	0	75.8999	69.3343	66.6564	16.8782	13.5518	15.8844	1.18264	18.5509	5.2613	297.833	-2.19379	0.000806552	-3.08361	0.00480838
Q9NVG8	TBC1D13	0	4.3862	3.76351	4.75543	1.15573	0.69176	2.88283	0.980817	1.27442	1.13942	44.9969	-1.44794	0.0336283	-1.92661	0.00482586
Q8NHP8	PLBD2	0	6.16657	6.26537	5.80906	2.098	5.04057	2.20284	0.523899	1.8	1.80749	105.243	-0.965473	0.0575209	-2.14249	0.0048629
Q9UPY5	SLC7A11	0	22.2379	16.9414	18.0936	1.85	1.58194	0.154722	0	2.11724	0	203.098	-3.99714	0.00235345	-4.7576	0.00488415
Q9Y3D8	AK6; TAF9	0	13.416	14.0274	10.4141	2.52249	1.70867	1.95075	0.0984427	1.1	0	39.0782	-2.61446	0.00317791	-4.98135	0.00492857
P30154-2	PPP2R1B	0	13.5991	10.4571	11.1872	3.62109	1.94108	2.17322	0.330832	1.7141	1.00911	67.9041	-2.1878	0.0039317	-3.52856	0.00495816
Q9Y3A2	UTP11L; UTP11	0	24.2945	18.8539	25.0465	6.64368	2.8193	5.05975	1.45549	2.3	0	50.8818	-2.23135	0.00454441	-4.18259	0.0049644
Q96J01	THOC3	0	29.5865	37.8689	31.6358	5.24501	4.27167	5.23731	4.82611	2.4	6.33814	99.2474	-2.74765	0.00210707	-2.86895	0.00497881
O43290	SART1	0	13.319	13.1506	12.0013	2.21344	2.28001	2.23798	0.520375	1.7836	3.79363	70.3315	-2.51478	0.000495275	-2.65745	0.00499326
Q15181	PPA1	0	7.80606	8.39883	8.40626	1.91247	1.69319	0.0621002	0	2.11678	1.628	142.422	-2.74634	0.00206388	-2.71636	0.00499288
Q9Y3B4	SF3B14; SF3B6	0	30.7405	30.0746	27.0308	8.06827	7.45554	3.02305	2.96023	9.54209	6.32443	121.246	-2.2438	0.00189498	-2.22219	0.0049886
Q8NBX0	SCCPDH	0	9.42223	9.20204	8.95864	1.44936	2.19592	1.07021	0	2.57495	0.660122	227.161	-2.54829	0.000647146	-3.09191	0.00502069
Q8IXB1-1	DNAJC10	0	3.14276	2.53021	3.47902	0.848967	2.40088	1.47362	0.187107	0.0586541	0.186247	34.2294	-0.954241	0.0716333	-4.40496	0.00503431
P62241	RPS8	0	38.4987	30.4435	40.6338	5.77393	4.88526	9.859	0	4.15321	0	56.257	-2.41696	0.00378868	-4.72156	0.00502743
Q9P275-2	USP36	0	11.9519	14.0329	11.2602	3.65378	4.85209	5.03399	2.80449	3.5298	3.69973	66.7674	-1.45984	0.00397185	-1.89215	0.005026
P49662	CASP4	0	6.85245	6.17328	6.15826	3.77289	3.36262	3.58315	3.08922	3.19292	2.39685	61.1837	-0.839778	0.00219996	-1.14431	0.00502888
O75794	CDC123	0	33.3401	34.8202	29.7992	5.94189	6.14716	5.79174	1.81737	9.34341	4.96029	100.485	-2.45378	0.000882953	-2.60324	0.00503616
P20073-1	ANXA7	0	20.862	19.6229	19.712	6.14833	7.31867	6.08337	4.29029	4.75	8.46004	86.3295	-1.62249	0.000539809	-1.78231	0.00503364
Q8TBQ9	TMEM167A	0	7.76715	7.48693	6.57864	2.49652	0	0	0.839545	1.7575	0	338.012	-3.1285	0.00603215	-3.07155	0.00503207
Q9BTV4	TMEM43	0	17.6373	18.0689	17.2657	5.4302	5.40587	4.49204	3.20827	6.70627	2.5514	166.996	-1.78905	0.000363388	-2.08724	0.00504579
Q9Y247	FAM50B	0	50.5138	36.5922	44.1517	6.21791	17.3465	4.12706	0	1.63644	2.81845	170.292	-2.24489	0.0093975	-4.88087	0.00505757
Q11206-4	ST3GAL4	0	14.2064	11.2746	10.7935	0.312096	2.68542	2.48083	0.506277	1.25862	0.899051	95.0177	-2.72714	0.00469791	-3.76732	0.00505078
Q9UKK3	PARP4	0	6.85127	6.04454	6.60988	2.47637	2.4973	2.15655	2.81662	3.56465	3.00344	24.1703	-1.45188	0.00110042	-1.05551	0.00506477
Q96RP9	GFM1	0	20.3206	16.7743	22.9479	3.25541	4.17635	2.39378	1.05118	0	1.72263	113.594	-2.61138	0.00340514	-4.43605	0.00506552
Q9Y4B6	VPRBP; DCAF1	0	13.0868	14.8107	12.6408	3.81365	1.68557	3.64371	1.42744	0	3.29963	70.8429	-2.14856	0.00217336	-3.10027	0.00506544
Q12788	TBL3	0	12.7064	12.8536	15.4234	5.179	2.53811	2.42331	0.519442	3.1312	1.56302	91.8668	-2.01492	0.00429015	-2.97467	0.00510694
Q9H6D7	HAUS4	0	12.0416	14.9602	13.3658	0.387832	4.24453	2.51164	0	0	2.67206	48.8767	-2.4984	0.00460517	-3.91717	0.00510562
Q4G176	ACSF3	0	7.14966	8.38957	6.06725	2.58721	1.27735	0.299738	0	0.461239	0	105.512	-2.37532	0.00880183	-5.54981	0.00509948
Q6P1K2	PMF1; PMF1-BGLAP	0	32.5162	31.4694	26.9596	11.0122	9.69589	11.3305	0	4.13517	6.77225	32.4296	-1.50519	0.00215365	-3.05969	0.00509463
Q12769	NUP160	0	10.1303	8.09263	9.41469	2.18137	2.03593	1.55899	0.20853	1.7694	1.6767	91.8471	-2.25842	0.00193659	-2.91884	0.00512015
O43181	NDUFS4	0	21.0842	23.3701	20.8788	1.15283	2.47521	3.3351	1.36087	6.33301	1.37257	191.224	-3.23	0.000797131	-2.8492	0.0051419
Q5T653	MRPL2	0	15.1725	13.6076	18.8487	3.42425	0	0	0	0.0713279	0	288.025	-3.79798	0.00497752	-9.38315	0.00513451
Q6UWP2	DHRS11	0	9.34106	8.65588	9.27572	6.03839	3.93598	4.67628	2.10156	3.37875	3.92961	133.72	-0.89649	0.00787117	-1.5352	0.00513491
O43818	RRP9	0	19.0106	19.4412	19.37	3.8622	1.79801	2.21099	0.568369	5.76295	1.16787	197.57	-2.87696	0.000490225	-2.94681	0.00514483
P17275	JUNB	0	57.3273	47.088	65.0622	2.40583	3.77812	2.9417	0.0517956	3.57062	3.15762	76.7418	-4.21502	0.00252576	-4.64366	0.0051376
Q2TAL8	QRICH1	0	10.9537	10.1935	12.2905	0.606489	1.93006	1.58531	1.06076	2.61193	0	93.5722	-3.02011	0.00146344	-3.18657	0.00515719
Q13057-2	COASY	0	14.7329	15.453	15.7733	4.86418	4.05382	4.39412	0.986311	4.69016	4.07814	107.864	-1.78762	0.000446759	-2.2362	0.00516125
Q7Z7H5	TMED4	0	14.2293	10.774	12.3219	3.59729	2.89105	2.15909	1.86015	2.46898	1.66272	252.946	-2.10981	0.00354319	-2.63908	0.00517458
Q96AG4	LRRC59	0	27.8633	26.8787	28.2192	5.63832	3.76106	3.41735	1.16442	8.70537	3.02598	122.936	-2.69441	0.000420331	-2.68554	0.00519814
Q01780	EXOSC10	0	13.2718	13.7412	11.6501	5.64383	5.82853	4.95596	1.67325	2.39121	4.25991	88.6308	-1.23478	0.00226837	-2.21555	0.0052002
Q92979	EMG1	0	24.3702	30.6121	23.502	4.67439	7.87724	5.06265	2.74822	3.67603	1.62462	147.732	-2.15566	0.00416841	-3.28554	0.00519186
Q9Y4X0	AMMECR1	0	11.514	13.4839	14.7856	7.13991	3.19286	5.09653	2.91317	2.95855	3.77773	65.9958	-1.3665	0.0120982	-2.04365	0.00519312
P21964-1	COMT	0	19.3846	19.9885	21.7696	7.91438	5.80296	4.9723	2.49089	6.64829	1.95348	106.366	-1.70994	0.00168095	-2.46257	0.00518741
Q86UV5	USP48	0	9.61709	11.0165	11.1299	2.23787	2.77329	1.34662	1.6087	3.40865	1.14885	119.614	-2.32078	0.00150564	-2.36492	0.00521289
Q9UPQ0-1	LIMCH1	0	3.52755	4.2428	3.52446	0.600155	1.74846	0.364004	0	0.757538	0	49.2197	-2.0579	0.0101124	-3.8982	0.00521896
P32004-2	L1CAM	0	23.2267	24.1619	23.4503	4.07446	3.00177	3.17573	1.04184	7.60869	4.1061	154.891	-2.78864	0.000226878	-2.4733	0.00522847
Q14181	POLA2	0	9.76313	11.7419	8.43042	1.64596	0.896152	0.265766	0.451838	0	0	131.466	-3.4143	0.00368557	-6.0499	0.00522227
Q9NR30-1	DDX21	0	40.832	38.5854	39.7483	6.36714	5.55758	4.33244	1.76924	12.1874	2.7467	228.103	-2.87382	0.000295626	-2.83476	0.00521798
Q05932-1	FPGS	0	14.9815	15.3623	14.986	3.08019	3.73176	4.52558	2.06912	0.987338	5.07463	51.1315	-1.99935	0.00048734	-2.47894	0.00521628
Q9GZS1-2	POLR1E	0	11.6854	12.5024	11.041	6.1665	4.40978	3.78012	1.71392	4.24439	2.04102	116.432	-1.29506	0.00400792	-2.13881	0.00521528
O60551	NMT2	0	3.91278	3.37248	2.76285	3.50368	1.22857	0.154536	0	0	0	9.52887	-1.03997	0.215219	#NUM!	0.00520704
Q9P2W9	STX18	0	19.7595	20.3966	15.9551	5.96617	8.19835	4.29675	1.37462	4.03039	1.66115	107.176	-1.60379	0.00626171	-2.98929	0.00520702
Q7L1Q6-3	BZW1	0	15.0922	13.9171	10.7213	0.144903	0.842318	1.47072	0	0.2	0	349.989	-4.01473	0.00327584	-7.63411	0.00520348
Q13263	TRIM28	0	15.0361	14.693	16.4272	0.98833	1.12337	1.24834	0.0769504	4.25593	1.92201	118.056	-3.77998	0.000469694	-2.88347	0.00520027
Q9BSB4	C12orf44; ATG101	0	11.3925	12.9298	9.91968	5.67926	5.65373	1.72077	1.80592	1.38144	2.6183	11.9482	-1.3913	0.0205644	-2.56023	0.00520939
Q96HP4	OXNAD1	0	12.8093	10.8145	10.4103	0.892934	6.52566	0	1.41598	2.84973	0.787806	156.481	-2.19776	0.0266611	-2.75162	0.00521246
O00506; Q9Y6E0; Q9P289		0	10.2566	11.6428	11.0251	1.32171	5.01657	4.11826	2.96102	1.48583	0	97.918	-1.65476	0.00822346	-2.8883	0.00521444
P27797	CALR	0	40.0846	37.7467	33.6949	5.01167	3.68682	3.14833	2.55847	9.18151	0	207.13	-3.23481	0.000956631	-3.24788	0.00522717
P61289-2	PSME3	0	25.3596	22.509	20.1722	2.21603	3.63741	3.63727	1.34249	4.74669	0	128.482	-2.84181	0.00171092	-3.48208	0.00526142
P08559-4	PDHA1	0	29.5627	27.4272	21.4229	3.95993	5.03406	5.01846	1.41037	2.10373	1.21452	98.0934	-2.48438	0.00366069	-4.0516	0.00525988
Q8IVT2	C19orf21; MISP	0	3.68008	4.2803	4.72425	2.51851	2.23538	0.357238	0.31822	0.958688	0.736546	47.5319	-1.31137	0.0435936	-2.65534	0.00531106
P12004	PCNA	0	16.5854	13.2683	13.2473	3.66026	6.67483	2.23814	2.12251	2.59475	0.605514	263.647	-1.77737	0.0097309	-3.01747	0.00531151
Q96TA2-1	YME1L1	0	17.1118	18.2895	15.9523	4.11202	5.0576	3.81799	1.49834	5.60433	3.34833	156.548	-1.98333	0.000989903	-2.29683	0.00530487
O14949	UQCRQ	0	40.1288	39.4939	31.8869	5.02879	6.44472	5.84636	0.666674	7.02498	0	158.437	-2.68667	0.00191531	-3.85773	0.0053049
Q9NZ32	ACTR10	0	15.0032	16.02	15.5586	7.32375	2.58899	3.66418	3.25756	5.03357	6.762	111.754	-1.77861	0.00520015	-1.6297	0.00530533
Q9NYR9-1	NKIRAS2	0	15.9836	14.0633	16.5581	1.18	2.53496	0.232343	0	0	3.66682	158.51	-3.56154	0.00128577	-3.66788	0.00531887
P36578	RPL4	0	69.3676	68.3188	64.1884	13.9609	12.2638	11.4981	1.55754	19.4452	2.99013	220.902	-2.41995	0.000386697	-3.07278	0.00531814
P41221	WNT5A	0	54.4131	57.7825	42.0102	7.3879	10.3643	4.14507	0.883877	3.77684	3.60462	59.537	-2.81603	0.0037577	-4.22164	0.00532042
Q29980	MICB	0	38.8746	42.9467	35.562	1.90345	3.82676	3.08256	1.41375	0.434548	9.40441	441.495	-3.73549	0.00101691	-3.38288	0.00531571
Q99613	EIF3C	0	30.9925	26.7792	26.9971	3.77181	3.9907	3.28772	0	6.91913	0.781393	191.152	-2.93946	0.000896096	-3.46051	0.0053097
O95159	ZFPL1	0	16.9814	21.3226	17.0337	2.80725	4.57112	1.55505	0.16983	2.14606	3.08506	167.158	-2.63098	0.00322406	-3.35697	0.00533854
Q96QU8	XPO6	0	6.39972	5.21695	4.82402	0.879951	2.16597	0.764373	0.724033	0	0.251222	96.1912	-2.10929	0.00783321	-4.07535	0.00533099
P35556	FBN2	0	56.0276	44.5197	51.8068	3.92604	4.90826	3.42305	2.95309	11.6043	1.82208	31.2124	-3.63571	0.00136638	-3.21747	0.00533554
P35080-2	PFN2	0	16.7322	16.8397	15.9649	0	0.142827	0.902913	0	4.46839	0	338.176	-5.5659	0.000267593	-3.47067	0.00534813
Q13586	STIM1	0	10.8695	9.22572	11.2768	2.44794	3.22143	0.800148	2.42309	2.5439	3.77715	98.8195	-2.27775	0.00363878	-1.84309	0.00537274
Q6RW13-2	AGTRAP	0	10.3768	7.55411	8.17121	1.48233	2.19166	3.61834	0.378153	0	0	234.561	-1.83971	0.00987709	-6.10905	0.00536522
Q9UL63-1	MKLN1	0	28.0189	21.9964	26.4752	3.72143	1.34002	2.61226	0	4.95101	0.540301	65.0407	-3.31728	0.00188123	-3.80006	0.00537078
Q13309-1	SKP2	0	17.6575	20.065	16.8093	2.67792	4.86341	6.10678	2.77595	5.01731	6.04474	47.3295	-1.9984	0.00283402	-1.97846	0.00537836
Q9Y2L5-1	TRAPPC8	0	9.16789	9.7074	9.11973	1.47621	1.91763	0	0	1.72425	2.64098	106.916	-3.04418	0.00145051	-2.68104	0.00537276
P42771-1	CDKN2A	0	52.5219	60.2222	44.8027	10.2164	6.98708	7.28771	0.96157	6.12638	7.08321	61.1971	-2.68545	0.00284609	-3.47475	0.00538933
Q6KB66	KRT80	0	13.0306	16.5703	12.1732	2.0383	2.23594	1.31197	0	0.929834	0	89.2208	-2.90266	0.00359983	-5.48949	0.00541276
Q9NVM9	ASUN; INTS13	0	13.8992	12.4183	11.8354	2.37146	3.25967	3.05593	3.14555	4.64016	5.12038	92.9434	-2.13486	0.00123522	-1.56374	0.00543634
Q13813-2	SPTAN1	0	20.7287	21.0533	24.4692	6.73496	11.0251	10.3718	5.26	3.43999	0	222.794	-1.23574	0.00607604	-2.92886	0.00546079
Q6EMK4	VASN	0	12.5043	8.95058	11.0195	4.17035	1.7035	1.90292	0	0.799932	0.529934	70.3529	-2.06206	0.00821602	-4.60995	0.00546494
P23634-1	ATP2B4	0	11.9251	16.5687	15.0617	2.78725	3.8992	2.74859	1.31137	0	0	86.3147	-2.20675	0.00449835	-5.05371	0.00548955
Q9Y266	NUDC	0	24.6428	20.3074	20.1663	3.53164	4.70017	3.60376	0.933703	5.04829	3.40645	216.185	-2.4599	0.00191791	-2.79407	0.00548302
Q8IV50	LYSMD2	0	44.7159	36.1621	43.386	5.03703	2.23381	5.23259	2.72443	5.73141	10.8748	317.31	-3.31301	0.00151104	-2.68444	0.00547555
Q9Y281-1	CFL2	0	13.7745	13.6208	15.9371	2.56814	4.25046	2.85588	4.04279	6.0535	4.20634	141.145	-2.16319	0.0017349	-1.59917	0.00547745
Q9UNH6-3	SNX7	0	2.64608	3.53124	3.21359	0	0.697582	0	0	0.448884	0.347908	43.4813	-3.75083	0.00408257	-3.55899	0.00547787
P11172	UMPS	0	19.7264	17.5519	19.6148	7.64807	7.42864	8.81827	4.1362	5.70199	8.01619	306.191	-1.25155	0.00149254	-1.67198	0.00550184
P13987	CD59	0	78.424	83.1502	75.148	16.6902	27.5469	10.0117	9.3552	27.5593	9.40613	227.442	-2.12553	0.00224801	-2.35347	0.00549627
Q96SY0	VWA9; INTS14	0	5.7033	6.08866	5.62384	3.34214	3.36979	3.5274	0.536511	1.08472	2.06294	73.3279	-0.766276	0.00111782	-2.24099	0.00552985
Q14653	IRF3	0	53.1517	51.1394	46.7037	13.8781	18.0696	11.1925	2.89081	2.92907	14.9806	335.674	-1.80739	0.00154795	-2.85981	0.00554736
Q86V81	ALYREF	0	21.9453	21.0542	18.4033	2.40094	1.62726	3.95281	3.69677	7.10046	3.21742	123.164	-2.94366	0.00128619	-2.13137	0.00553941
P48637	GSS	0	5.51898	6.25935	6.82277	0	0.404742	1.08752	1.15111	1.26951	0	52.4323	-3.63982	0.00196943	-2.94194	0.00554334
P32119	PRDX2	0	14.9692	10.912	15.293	1.53854	0	2.40447	0	0	0	278.787	-3.38437	0.00464643	#NUM!	0.00554656
P31948-2	STIP1	0	49.4965	49.6592	44.0574	7.41224	5.722	7.11576	2.01282	12.9037	0.0995144	304.262	-2.82217	0.000645203	-3.25359	0.00555537
O76075	DFFB	0	4.88837	3.80987	4.77937	1.36093	3.21427	2.83034	0.597792	0.70813	1.12569	86.1503	-0.863886	0.0567392	-2.47058	0.00555682
Q9NTX5	ECHDC1	0	10.3448	8.18533	10.5842	4.45802	2.637	3.10411	1.61765	1.18423	0	106.127	-1.51329	0.00701337	-3.37726	0.00557875
P62312	LSM6	0	10.4527	11.1708	12.525	0.98759	0	0.898934	0	2.67985	0	362.401	-4.17802	0.00109365	-3.6716	0.0055735
P13726-1	F3	0	19.5016	15.2726	20.3757	1.64725	3.13524	1.09069	0	2.63364	1.54735	70.6743	-3.23114	0.00284674	-3.72144	0.005583
Q6IQ49-1	SDE2	0	25.201	25.6869	19.5624	4.80875	6.56736	4.92606	1.71712	3.13029	4.33201	166.542	-2.11154	0.00355629	-2.94013	0.00558096
P62244	RPS15A	0	49.2824	69.1489	60.7214	16.046	14.9312	12.3741	2.77614	4.50836	3.86031	234.311	-2.04704	0.0048671	-4.00675	0.00559053
O14732-1	IMPA2	0	8.34551	7.28365	6.23571	3.53254	0.205049	0	0.243308	1.22268	0.172266	200.503	-2.54844	0.0185743	-3.73838	0.0056211
Q8N954-1	CCDC75; GPATCH11	0	12.9126	10.4066	12.1402	3.47956	1.4361	1.90963	0	0	2.57502	121.918	-2.37721	0.00273465	-3.78351	0.00562633
Q9H7Z7	PTGES2	0	11.8984	9.99499	9.57679	1.5961	1.05322	2.09776	1.73263	2.80105	3.07276	74.3776	-2.72887	0.00200019	-2.04869	0.00562792
Q16740	CLPP	0	8.23188	7.01092	7.86485	3.46063	3.28436	1.92195	0.996141	2.04997	0	114.726	-1.41478	0.00457012	-2.92333	0.00566789
O75718	CRTAP	0	12.0965	13.052	16.5812	5.32863	3.60658	2.60837	0	0	1.05166	114.927	-1.85398	0.00809407	-5.31033	0.00568667
P16035	TIMP2	0	24.6539	24.5281	27.7167	6.67343	4.2175	6.82097	2.88938	8.11724	7.95253	64.4039	-2.11824	0.00122929	-2.02007	0.00569991
P80723	BASP1	0	17.2209	15.4466	16.6757	1.58342	3.75907	3.69661	0	4.4	0	413.752	-2.4486	0.0011658	-3.48728	0.00569591
Q8WXA9-2	SREK1	0	4.23378	5.53852	5.47775	1.52052	2.22127	0	0	0.795536	0	78.9	-2.02702	0.0162234	-4.26074	0.0056911
P62906	RPL10A	0	64.0672	57.6857	55.5386	20.9617	15.4712	9.73165	1.45549	17.0432	5.72071	150.973	-1.94127	0.00235272	-2.87189	0.00569594
P49459-1	UBE2A	0	6.71168	7.79238	5.63788	4.121	4.32176	3.03547	0	0.765987	0	38.5877	-0.811302	0.0300341	-4.71674	0.00569519
P49454	CENPF	0	21.5224	18.2851	17.4371	6.04923	6.75661	5.49509	2.52941	4.74177	5.58329	50.8771	-1.64522	0.00266813	-2.15487	0.00571601
P08708	RPS17; RPS17L	0	44.8767	42.6159	45.977	14.1278	20.8569	16.861	1.72166	13.1846	0.882907	243.328	-1.36422	0.00170891	-3.0795	0.00571188
O95070	YIF1A	0	23.3363	23.1734	25.8107	9.43368	7.65436	8.07315	6.09559	4.96626	10.1075	187.272	-1.5232	0.00110485	-1.77242	0.0057093
O75815-1	BCAR3	0	4.93243	6.70683	7.01758	0	1.01205	0.574476	0	0	0	63.5654	-3.55577	0.00453737	#NUM!	0.00573283
Q9Y3D3	MRPS16	0	29.7457	34.1801	23.712	4.64919	3.02985	5.49817	0.44377	0	0	86.3652	-2.73351	0.00456235	-7.6256	0.00573745
P08237-3	PFKM	0	21.9619	26.668	25.0518	6.33583	6.55033	5.58776	1.54471	6.84334	1.77109	259.554	-1.99582	0.0015411	-2.85853	0.00573332
P28331-2	NDUFS1	0	11.208	11.0482	11.0589	1.95401	1.34831	2.11176	0.50797	3.67819	1.07469	82.5692	-2.62139	0.000291496	-2.66281	0.005726
Q969R5-1	L3MBTL2	0	4.57663	4.79507	5.01285	3.58309	4.07725	1.94903	0.563083	1.79888	1.17317	19.2539	-0.582006	0.0987763	-2.02468	0.00573587
P52272	HNRNPM	0	24.5574	25.7222	23.3648	5.48931	5.126	6.36693	1.90469	7.19986	0.0426849	325.319	-2.11655	0.000521449	-3.00917	0.00572966
Q03252	LMNB2	0	11.3097	14.8564	14.3438	3.22517	2.2699	2.64606	1.23003	2.87698	1.65393	272.947	-2.31497	0.00302234	-2.8139	0.00572159
P35221	CTNNA1	0	18.7474	15.2813	15.2772	2.88223	1.68287	2.07267	0	3.07593	2.80302	82.2563	-2.89299	0.00190767	-3.06813	0.00575626
P49773	HINT1	0	25.314	24.1327	30.15	2.95412	0.790843	3.21513	0	5.82422	1.79834	195.151	-3.51553	0.00180679	-3.38436	0.00579653
P10644	PRKAR1A	0	10.3861	9.97843	12.8265	3.1105	2.2901	2.89909	0.281204	2.1	0.381173	57.3363	-1.99966	0.00340284	-3.58681	0.00582416
Q9BVJ6-1	UTP14A	0	39.2365	42.4357	34.7807	11.4582	10.1459	10.2457	2.89345	11.5432	6.64531	146.234	-1.87039	0.00168405	-2.46566	0.0058235
Q86W50-1	METTL16	0	21.9608	19.8573	21.9217	11.5161	10.3638	8.23608	8.05085	11.4683	9.84273	217.947	-1.08166	0.00302288	-1.11825	0.00582747
Q7Z417	NUFIP2	0	8.35095	8.56623	9.40397	2.86727	2.73387	5.11166	0.999527	3.01193	0.951363	63.296	-1.29689	0.00856454	-2.40699	0.00585675
O15213	WDR46	0	10.601	8.60734	8.53556	4.12513	2.05677	2.71974	1.68816	2.53583	2.58034	19.914	-1.64003	0.0065124	-2.02764	0.00584981
P54920	NAPA	0	17.2747	15.8446	18.6076	2.5944	2.37733	2.72431	0	4.39285	0	183.892	-2.74873	0.000840186	-3.55769	0.00587875
Q9Y696	CLIC4	0	26.9961	23.6381	25.8811	0.138948	1.58509	2.77069	0.232804	7.39128	2.2258	184.768	-4.08944	0.000780028	-2.95757	0.0058896
Q96HS1-1	PGAM5	0	29.6548	26.9551	26.0921	6.31385	6.78396	6.27757	2.21132	7.52924	8.71439	281.093	-2.0937	0.000766983	-2.16391	0.00592235
Q9H2H9	SLC38A1	0	31.9282	31.2649	35.7472	3.30867	5.1355	5.21946	3.28461	10.9513	8.88149	167.053	-2.85622	0.000827641	-2.09758	0.00594811
Q14746	COG2	0	1.47816	1.56645	1.0902	0.454108	0.340723	0	0	0	0	9.76641	-2.3791	0.0115244	#NUM!	0.0059399
Q15813	TBCE	0	1.9912	2.73632	2.80211	0	0	0	0	0.108654	0	19.6009	#NUM!	0.0028894	-6.11477	0.00593282
Q9H5N1	RABEP2	0	6.85216	6.68939	6.19202	1.00593	1.42949	1.91244	2.2846	3.12708	3.38619	60.7213	-2.18227	0.00111169	-1.16543	0.0059484
P08754	GNAI3	0	4.24028	3.26816	4.05086	1.43714	1.08417	1.03144	0.329882	0.764063	0	23.2636	-1.70205	0.00417559	-3.40144	0.0059485
Q5VYK3	KIAA0368	0	8.75938	9.32358	10.1059	1.66588	2.26208	1.48181	1.39192	3.3	1.09168	108.756	-2.38148	0.000987337	-2.28508	0.00594847
Q8WVB6	CHTF18	0	8.68332	6.8011	8.68872	0.657953	0.917117	0.414501	2.04881	1.62498	2.17023	57.46	-3.60288	0.00201127	-2.04837	0.00594152
O43815	STRN	0	4.81998	3.66819	3.90481	0.38585	0.541634	0.20263	0	0.547768	0.58743	50.6031	-3.45498	0.00250678	-3.44851	0.00593573
P14866	HNRNPL	0	13.5266	15.1789	17.046	1.18887	3.5438	2.80312	0.190908	3.38606	0	209.43	-2.60199	0.00247408	-3.67701	0.00594952
Q9H8V3	ECT2	0	25.4851	21.1134	17.5966	2.74113	2.0486	2.09432	0	0	0	54.3966	-3.22113	0.00407725	#NUM!	0.00597855
Q9UH73	EBF1	0	7.58955	10.9001	10.3639	0	0	0	0	0	0	101.039	#NUM!	0.00307984	#NUM!	0.00597824
O15514	POLR2D	0	18.584	20.0332	17.3864	7.91728	6.99891	5.50863	5.10522	4.8358	8.28065	114.554	-1.4552	0.00202314	-1.61986	0.00599811
Q96DV4	MRPL38	0	20.6298	22.8733	23.8601	7.24008	5.57245	7.21713	4.90462	9.31619	7.88911	518.767	-1.74982	0.00127413	-1.60727	0.0060224
O15042-2; O15042		0	11.0353	10.5246	10.48	0.410352	2.13314	4.415	1.43435	4.28256	2.48239	136.227	-2.20302	0.00600796	-1.9663	0.00603174
Q7L311	ARMCX2	0	13.3784	9.8792	12.161	3.30075	2.10656	3.75929	1.85684	0.0119335	1.1487	46.6337	-1.95005	0.00491712	-3.55309	0.00606047
P35244	RPA3	0	9.73381	10.1433	7.90582	1.83247	2.48676	0.510604	1.70342	2.05646	0.453747	37.908	-2.52416	0.00387227	-2.72107	0.00605378
P04792	HSPB1	0	36.7905	33.5854	42.3554	3.99793	4.05593	3.4904	0.939611	8.86497	1.36789	502.61	-3.28764	0.00151799	-3.33487	0.00605702
Q99614	TTC1	0	23.0271	23.9117	22.2336	4.59728	2.91503	5.2277	2.45502	2.81193	8.40145	126.917	-2.44083	0.00060549	-2.33935	0.00605887
P61927	RPL37	0	316.626	394.033	460.092	77.6658	55.6788	79.5766	0.803747	0	8.63265	173.333	-2.45904	0.00511243	-6.95498	0.00605439
E9PRG8	LOC102288414; C11orf98	0	14.7992	13.0271	12.7227	1.27925	0	2.81489	2.16311	4.81731	1.91117	150.229	-3.30803	0.0019229	-2.18915	0.00604905
O00255-1	MEN1	0	2.08011	2.16155	1.5097	0.267057	0.296771	0.269071	0	0	0.0256821	18.7164	-2.78769	0.00453883	-7.807	0.00608134
P14314	PRKCSH	0	25.6007	26.6248	25.2379	4.26385	9.93558	3.39248	1.73857	9.17945	5.54641	175.136	-2.1386	0.00295903	-2.23416	0.0060878
P27708	CAD	0	14.8905	15.9807	14.7427	4.26594	3.70389	1.89451	2.55143	5.20105	6.12309	132.912	-2.20918	0.00123644	-1.71693	0.00610051
A0AVF1	TTC26	0	13.6529	14.0881	16.5279	1.701	3.67206	2.65447	1.95797	4.80433	3.6239	40.7998	-2.46326	0.00203469	-2.09162	0.0061109
Q6P2Q9	PRPF8	0	15.9587	15.3258	15.3913	2.54899	3.73507	2.79832	0.744765	5.38583	2.45292	161.202	-2.36153	0.00041044	-2.44303	0.00612581
P62424	RPL7A	0	40.9316	33.1665	38.0418	11.2086	13.9252	11.8733	4.07731	11.7184	5.3082	148.322	-1.59943	0.00245499	-2.40972	0.00614391
Q86YP4-3	GATAD2A	0	14.0624	15.0073	15.7004	2.04394	2.92323	1.01949	2.77758	1.83043	5.65067	82.6334	-2.90271	0.000890249	-2.12569	0.00613799
Q02978	SLC25A11	0	24.7215	21.7626	21.489	9.35733	7.87661	11.3417	9.37836	11.9244	11.1386	251.421	-1.25018	0.0032905	-1.06713	0.00613229
Q9UHY8-2	FEZ2	0	20.9893	19.3505	21.6688	9.84258	13.9543	9.50981	6.71888	10.5672	8.12564	38.5349	-0.896656	0.0093013	-1.28697	0.006124
Q70J99-3	UNC13D	0	4.73959	5.44796	5.48215	2.21023	2.23673	1.3933	1.17342	2.09288	1.96589	33.1676	-1.42387	0.00347967	-1.58249	0.00611655
P40261	NNMT	0	6.50965	5.70208	5.35487	6.84065	7.6437	6.13314	1.02828	1.61193	0.216506	60.6245	0.231033	0.178308	-2.62041	0.00610877
Q9UL33-1	TRAPPC2L	0	14.709	16.6861	13.7595	2.77825	2.28181	1.17189	0	3.40974	3.1246	91.2816	-2.85712	0.00150958	-2.78876	0.0061053
Q99575	POP1	0	15.6302	14.1852	17.6162	7.75405	5.82482	5.3911	1.1337	4.54724	2.8976	130.352	-1.32213	0.00490502	-2.46705	0.00610385
Q86SF2	GALNT7	0	10.5347	12.4931	12.6524	1.86926	4.15786	2.66249	0.942652	3.09452	0	110.608	-2.03776	0.00305197	-3.14371	0.00611229
P68036	UBE2L3	0	11.2244	9.89599	9.70949	4.83197	5.01216	2.96412	1.10671	3.44393	1.16088	236.215	-1.26725	0.00538845	-2.43238	0.00610511
P52739	ZNF131	0	7.01485	5.89142	5.56776	0.278815	0.467862	0.343076	0	1.39128	0.446993	31.0582	-4.08343	0.00152384	-3.32908	0.00611212
Q8IVB5	LIX1L; LOC101060547	0	68.3169	62.9747	55.5812	4.75664	5.23963	4.92372	0	13.8202	12.8485	348.615	-3.64674	0.00111658	-2.80884	0.00611794
Q16186	ADRM1	0	79.2316	101.981	113.055	15.5315	12.4162	13.5013	0.994327	8.36169	1.58617	207.913	-2.82772	0.00395376	-4.74915	0.00611265
P26641-2	EEF1G	0	30.3945	28.8096	27.6324	4.42839	5.52625	3.29189	0.702609	8.40203	0	252.513	-2.71269	0.000543681	-3.25363	0.00610678
P60174	TPI1	0	80.4019	67.3855	77.1526	12.574	13.6411	11.5064	2.25748	21.3064	5.30966	390.036	-2.57608	0.00108184	-2.96172	0.00610727
Q96EL3	MRPL53	0	34.8126	33.3058	33.1073	3.33038	4.17939	3.5452	0	10.526	3.17474	230.636	-3.19481	0.000204872	-2.88525	0.00610517
P12270	TPR	0	11.623	10.4792	10.8094	1.92327	2.30446	1.49097	0.0802676	3.1	0	101.019	-2.52484	0.000622042	-3.37138	0.00611298
Q9Y388	RBMX2	0	14.0357	12.7214	16.5491	0	3.63549	1.24667	0	2.82478	0	96.3342	-3.14898	0.00415242	-3.93836	0.00612497
Q6YP21	CCBL2; KYAT3	0	7.04169	7.24622	7.11116	3.41251	2.52317	5.03544	0.249476	1.90084	2.23256	90.7521	-0.963838	0.0180644	-2.2876	0.00612483
Q7Z4F1	LRP10	0	44.4585	34.8606	31.6766	0	0	0	0	0	2.49489	158.542	#NUM!	0.0029002	-5.47538	0.00612518
P40855-1	PEX19	0	2.85832	4.19692	3.69107	0	0	1.7069	0	0	0	49.6347	-2.65439	0.0221383	#NUM!	0.00617438
P62917	RPL8	0	38.2351	54.0671	49.8575	15.2021	12.1472	9.55621	1.94035	4.86065	2.92619	105.381	-1.9456	0.0062781	-3.86935	0.00617705
O15226-2	NKRF	0	26.0609	24.7327	19.9247	5.21016	5.78409	2.92314	1.40453	0.72011	5.09989	216.472	-2.3452	0.00321301	-3.29111	0.00617559
P12955	PEPD	0	16.8042	17.3567	12.5642	1.23467	1.36446	1.17873	0.148338	1.8478	0	119.462	-3.62855	0.00302217	-4.54891	0.00617053
O94901-9	SUN1	0	10.9459	11.0871	11.4249	4.38151	3.73869	4.33387	0.570684	0	3.43726	157.99	-1.42573	0.000442361	-3.06141	0.00621805
Q13564-1	NAE1	0	1.90555	2.48587	2.80126	0.699334	1.15335	0	0	0	0	25.3438	-1.95691	0.0250325	#NUM!	0.00623394
P04183	TK1	0	32.1957	31.2761	27.1922	9.74944	14.0357	10.1293	1.13959	6.71675	8.5778	118.505	-1.41863	0.00322434	-2.46383	0.00627483
Q14694-2	USP10	0	7.34997	7.31629	7.05258	1.53854	2.27911	0.0980098	0	2.12924	0	82.4072	-2.47162	0.00323744	-3.35054	0.00626832
Q8IV08	PLD3	0	19.7852	19.7763	18.3652	0.47365	0.840763	2.33301	0.222438	6.08514	3.49662	173.405	-3.98928	0.00052604	-2.56276	0.00628621
Q96EA4	SPDL1	0	14.9041	16.8523	12.6551	4.99733	1.06152	2.01171	0.732567	2.9	0	46.1705	-2.46019	0.00597767	-3.61187	0.00629139
P14927	UQCRB	0	40.9515	36.3651	33.207	9.28296	6.65666	7.22088	1.31436	9.69988	1.22479	176.69	-2.25462	0.0017807	-3.17479	0.00628902
O95372	LYPLA2	0	3.89849	2.99285	3.40418	1.58754	2.34021	0.93244	0.832893	1.01518	1.05649	28.494	-1.08293	0.0337091	-1.82562	0.00628286
Q5VTL8	PRPF38B	0	6.38839	8.06607	9.27302	0.435475	0.145971	0.346111	0	0.486358	0	140.247	-4.67698	0.00335305	-5.60839	0.00629899
Q15459	SF3A1	0	12.1661	10.0936	10.9645	2.17556	2.25377	1.82512	0.278501	2.89882	0	120.428	-2.40928	0.00123633	-3.38635	0.00629415
O00159-3	MYO1C	0	11.4395	10.2991	9.4048	1.86041	3.791	1.77685	1.27151	3.01874	0.393377	113.141	-2.06783	0.00343485	-2.73323	0.00629762
Q08380	LGALS3BP	0	11.7395	13.7228	10.3891	5.31494	5.55317	5.57792	1.53766	2.26738	0	50.6352	-1.12429	0.00718636	-3.23604	0.00630653
Q9BXW9-1	FANCD2	0	9.29845	7.54013	9.09585	2.33559	3.49289	3.04922	2.14494	3.1	3.14847	83.3439	-1.54661	0.00362256	-1.62754	0.00631718
Q16363	LAMA4	0	11.4332	9.12734	7.8719	0	1.57745	0.688597	0	0.0705535	0	29.3448	-3.64929	0.00495087	-8.6546	0.0063365
Q969G3	SMARCE1	0	27.8705	29.4767	21.2289	8.06952	6.97985	6.52254	3.35937	2.70482	3.54325	112.726	-1.86494	0.0054152	-3.03187	0.0063347
Q5TA31	RNF187	0	11.0602	9.90556	12.566	0.423871	1.7266	0.172377	3.21226	2.288	1.04829	4.40201	-3.85156	0.0020155	-2.35628	0.00633654
P05198	EIF2S1	0	23.7144	20.6466	20.568	3.86173	4.09708	3.06399	0.81737	6.51651	1.62415	222.293	-2.55837	0.000987791	-2.85761	0.00632819
Q92598	HSPH1	0	15.4942	13.9629	14.0058	4.21737	3.34109	2.96584	0.984341	4.60429	0.592021	128.138	-2.04606	0.000913734	-2.81395	0.00632972
P48067-1	SLC6A9	0	40.3013	42.5932	38.9966	12.8964	19.5931	9.09577	10.2694	18.3237	17.6597	149.894	-1.55145	0.0041731	-1.39798	0.00633982
P67809	YBX1	0	28.4471	28.0871	37.8335	3.84634	1.70867	2.19459	0.458006	3.2	0	29.7087	-3.6061	0.00352063	-4.68916	0.00633746
Q08211	DHX9	0	16.8683	14.3089	16.3633	3.67151	2.63531	3.00207	0.190182	4.52715	1.01309	127.994	-2.35248	0.00116178	-3.05244	0.00636261
Q8IZT6-1	ASPM	0	16.5463	17.4042	12.2471	2.98605	5.86563	2.25184	1.17708	0.831508	0	18.948	-2.0568	0.0093073	-4.52356	0.00638863
O95861-1	BPNT1	0	17.0507	14.0949	14.5121	3.94344	2.11845	5.15369	2.09221	3.93894	0	316.306	-2.02536	0.00340681	-2.92035	0.00639563
P49368-1	CCT3	0	28.7702	30.4847	22.4447	5.57092	4.63716	4.40563	0	4.43796	0	183.528	-2.48301	0.00334347	-4.20236	0.00638931
P26373-1	RPL13	0	56.0673	43.1557	49.7011	12.1289	15.0322	12.5771	2.66303	11.0694	0	356.656	-1.90598	0.00299146	-3.43892	0.00639012
Q9Y5T4	DNAJC15	0	6.04111	4.99271	4.89705	1.18764	1.10794	1.06704	1.67121	1.1217	1.79013	13.1617	-2.24417	0.00204218	-1.79745	0.00640832
Q07020	RPL18	0	74.6363	85.6934	73.2072	19.7751	12.5201	27.4404	2.62587	23.0034	5.38874	408.149	-1.96699	0.00271771	-2.91247	0.00640613
P08238	HSP90AB1	0	41.4597	42.5308	32.0054	6.69345	5.63748	5.10822	1.22152	7.54822	1.669	334.289	-2.73367	0.00284358	-3.47406	0.00643378
P14324	FDPS	0	10.593	11.1258	10.1985	1.59564	3.36373	1.74395	0	3.25855	2.03847	99.7423	-2.25139	0.00145583	-2.59108	0.00642641
O95347-1	SMC2	0	14.7389	15.6221	14.8684	1.89034	1.72548	1.42358	0.694265	4.84121	0.406633	245.696	-3.16594	0.000251687	-2.92821	0.00643708
Q8N2Y8	RUSC2	0	29.4599	33.6845	22.7894	2.2003	0	0.469121	0	0	0.439765	44.5344	-5.00863	0.00380932	-7.61035	0.00642957
Q8NBZ7-2	UXS1	0	3.09253	4.14328	4.19697	0.984258	0.276255	0.652273	0.54166	0.596721	0.601293	14.6922	-2.57943	0.00493645	-2.71629	0.00642716
P00374	DHFR; DHFRP1	0	32.8866	33.0623	34.8806	5.5284	3.8585	5.71479	3.78172	12.5134	3.60124	215.272	-2.73913	0.000362753	-2.34134	0.00644519
O75131	CPNE3	0	13.0907	14.9413	11.7216	2.15784	2.36421	1.18109	0	1.48803	3.16608	167.795	-2.80126	0.00205956	-3.09451	0.00646076
Q9Y4X5	ARIH1	0	18.5513	21.2434	15.3286	2.96828	5.6984	0	0	2.8	0	275.698	-2.66911	0.00760343	-4.29916	0.00645813
P20749	BCL3	0	11.7588	10.9291	13.7131	0	0	3.24769	4.09451	2.40747	2.06162	113.217	-3.48649	0.0043436	-2.08769	0.00646564
O95235	KIF20A	0	13.3877	10.4924	14.4703	5.39036	2.17327	5.18698	1.77216	1.31298	2.39577	31.1747	-1.58868	0.0124928	-2.80676	0.00653283
Q13416	ORC2	0	12.3412	12.3178	13.4842	3.11003	4.12454	5.21566	0.659763	4.35527	2.71921	177.639	-1.61525	0.0018784	-2.30209	0.00652643
Q9P2E5-1	CHPF2	0	16.0344	16.2338	14.7677	5.52824	8.52112	4.43874	1.93005	0	4.91691	56.2039	-1.34717	0.00561823	-2.78023	0.00652379
Q96DG6	CMBL	0	28.6148	23.2746	30.0469	5.13291	2.90473	4.2236	2.25057	7.05541	1.93987	281.732	-2.7404	0.00228194	-2.86511	0.00652742
P38159-1	RBMX	0	66.0521	56.7241	75.5528	15.8605	15.306	10.8253	6.41995	10.2905	16.4938	682.36	-2.23972	0.00321421	-2.57846	0.00652667
P15924-1	DSP	0	7.83527	8.54776	8.57914	2.22412	0.999407	1.24993	0.577733	2.92118	2.05714	98.2311	-2.48028	0.00114633	-2.16761	0.00652324
Q08752	PPID	0	10.8208	10.3955	8.30491	2.32856	1.14875	1.64594	1.83852	1.66386	0	106.103	-2.52662	0.00292375	-3.07534	0.00651674
Q96D46	NMD3	0	20.5709	19.0799	24.4533	4.11229	0.807462	3.9717	1.88679	0	4.8993	123.346	-2.84993	0.00296072	-3.23976	0.00651077
Q8NCE0-1	TSEN2	0	7.22552	8.86985	10.5779	2.90666	1.17162	0.679086	0	0.472785	0	58.3845	-2.48716	0.0087038	-5.81807	0.0065058
P24385	CCND1	0	19.4127	23.197	17.2066	4.56216	4.76072	5.7286	1.71216	4.29888	1.72431	31.6972	-1.99063	0.0040432	-2.951	0.00649874
P55884-2	EIF3B	0	9.31824	10.2415	10.5431	0.781006	0.883143	1.93776	0	3.03189	0.711893	101.836	-3.06307	0.000968118	-3.00733	0.00649477
P09525	ANXA4	0	8.16259	7.43843	6.56261	1.39712	2.86033	2.44668	1.97044	2.6402	1.26334	165.227	-1.72507	0.00435293	-1.91578	0.00649132
Q9NQZ5	STARD7	0	36.7762	30.9533	32.497	5.42453	14.5596	2.01705	4.44915	0	9.43565	188.081	-2.18761	0.00828901	-2.85168	0.00649514
O60291-2	MGRN1	0	7.75448	5.47204	5.86404	3.63405	0	3.18149	0	0	0.203768	93.0892	-1.48596	0.0575339	-6.54979	0.00650102
Q9UNQ2	DIMT1	0	35.8421	29.2046	28.1584	11.3496	5.88431	7.39765	8.85622	4.44341	7.15814	245.843	-1.9199	0.00466615	-2.18776	0.00650164
P62805	HIST1H4A; HIST1H4F; HIST1H4D; HIST1H4J; HIST1H4H; HIST1H4C; HIST4H4; HIST2H4B; HIST1H4E; HIST1H4I; HIST1H4B; HIST2H4A; HIST1H4K; HIST1H4L	0	124.351	127.194	102.14	17.4735	23.8152	19.7796	8.81313	33.5372	9.85075	406.093	-2.53397	0.00185979	-2.76031	0.00650696
Q3KQU3	MAP7D1	0	6.99584	5.8293	5.65593	0.398067	1.37467	0.415133	0.596911	1.82495	1.36038	36.9343	-3.07845	0.00252809	-2.28874	0.00654411
Q99615-1	DNAJC7	0	26.6093	28.0623	22.1766	6.75208	7.31429	4.34273	0.780424	5.27606	6.1595	191.871	-2.06159	0.00281388	-2.65324	0.00655006
Q9HD15	SRA1	0	24.9407	27.1231	22.263	6.29675	8.42975	4.76759	6.05188	9.59013	9.69336	147.172	-1.93085	0.00246742	-1.55273	0.00659356
Q9UJV9	DDX41	0	8.93985	7.00944	6.37555	1.78222	2.47946	1.48204	0	0.76839	0.297403	45.2101	-1.95859	0.00708851	-4.38865	0.00664418
Q9BX95	SGPP1	0	11.394	11.3133	13.3691	2.8805	3.66656	0.911201	0	1.11947	3.35569	153.846	-2.27414	0.00339991	-3.01104	0.00663884
Q15233	NONO	0	46.0116	38.0296	46.9904	11.735	17.4297	14.2482	5.6121	14.0021	5.43838	143.369	-1.59372	0.00348808	-2.38688	0.00664209
P15104	GLUL	0	9.74334	12.6092	10.4995	3.30229	1.16578	1.29186	0.520375	0.955375	2.69594	47.4821	-2.51186	0.00425746	-2.97728	0.00665928
P62847-1	RPS24	0	43.7226	34.2054	35.3635	14.2169	10.822	12.9649	7.90849	9.12432	11.694	220.358	-1.57583	0.00456703	-1.97957	0.0066511
Q9UKX7	NUP50	0	7.81671	8.22242	5.67007	0.339882	0	0.0806247	0	0.4335	0	54.2657	-5.69003	0.00350051	-5.64613	0.00664624
Q9UMR5-3	PPT2	0	8.71068	8.40879	10.6393	2.27985	1.69845	0.794625	1.11186	2.67813	1.24586	201.209	-2.54	0.0031115	-2.46264	0.00664263
P30153	PPP2R1A	0	32.6514	28.7581	24.5306	4.60384	6.25208	4.09961	0.833204	6.25262	0.924244	202.885	-2.52265	0.00284538	-3.42345	0.00665135
Q9NX14-2	NDUFB11	0	2.2641	3.04431	2.74157	0.477317	1.40842	0	0	0	0.518115	22.3554	-2.09386	0.0223073	-3.95764	0.00665242
Q6NSJ0	KIAA1161; MYORG	0	2.80058	3.03387	3.65894	0.543889	0	0	0	0.182555	0.68182	38.9229	-4.12554	0.00298401	-3.45719	0.00668498
P00403	COX2	0	14.0936	14.346	15.8704	8.96933	8.85389	7.08994	4.25125	5.30859	7.26529	480.219	-0.830724	0.00468358	-1.39701	0.00667762
P32969	RPL9	0	52.2731	46.5635	41.788	10.8661	9.35033	7.82035	1.92029	12.5493	1.27757	332.876	-2.32646	0.00187323	-3.15869	0.00672242
O94806	PRKD3	0	12.2052	11.6703	10.5441	3.01598	4.56451	2.45547	2.90422	1.04557	4.06029	127.965	-1.77805	0.00255797	-2.10334	0.00674585
Q9P1F3	ABRACL	0	15.8318	15.8694	13.0576	0.807126	1.93715	2.98826	0.591831	3.92491	0	22.2505	-2.96492	0.00196514	-3.30882	0.00680637
P55072	VCP	0	21.563	22.3576	21.3465	5.78431	5.22509	4.50518	1.27056	7.67035	1.71178	141.843	-2.07273	0.000329697	-2.61514	0.00682074
Q04637-8	EIF4G1	0	22.5272	25.8461	17.4113	0.548763	0	0	1.0036	0	0	303.018	-6.90542	0.00354222	-6.03449	0.00682438
O43747-1	AP1G1	0	16.5163	17.8283	12.7512	0.778421	1.4055	0.945847	0.0733569	1.40321	2.31885	219.677	-3.91147	0.00293536	-3.63327	0.00682217
O15511-1	ARPC5	0	7.76861	5.45517	6.85124	1.08441	1.87953	0	0	0.882555	0	117.082	-2.75981	0.00740377	-4.50757	0.00682742
Q96P11-2	NSUN5	0	12.4919	13.8256	9.2845	3.05172	4.60891	3.23066	0	0	0.297758	94.0834	-1.70878	0.0106036	-6.90167	0.00683565
P36969	GPX4	0	8.36799	8.10858	6.54661	0.629401	0.593205	0.640089	0	1.75	0	56.341	-3.62762	0.00170898	-3.71766	0.00684539
Q15437	SEC23B	0	10.9788	9.63427	10.8976	3.96421	3.74471	4.31296	2.30541	3.05269	4.6723	39.7806	-1.39018	0.0013206	-1.65146	0.00684858
Q9BW71-1	HIRIP3	0	21.0727	16.5969	20.609	3.64523	4.14968	1.93816	1.10448	5.24383	3.4461	100.064	-2.582	0.00250342	-2.57294	0.00685475
Q15031	LARS2	0	7.95775	7.27671	9.47692	2.62017	2.0127	2.61806	1.11369	2.35974	1.83859	136.939	-1.76894	0.00383293	-2.21784	0.00685327
Q9H900-1	ZWILCH	0	12.0848	10.187	10.683	3.66859	5.26299	2.07702	0	0.23678	3.06891	108.879	-1.58186	0.00686375	-3.31747	0.00686588
Q5SRE5	NUP188	0	4.27106	3.79012	4.96297	2.89857	1.73849	2.19251	1.06102	0.785766	0.22223	21.8377	-0.931323	0.0230327	-2.65418	0.00685919
P63220	RPS21	0	33.4529	36.5453	34.9718	10.4855	11.2319	5.23606	4.39407	8.17616	14.2421	282.115	-1.96144	0.00169335	-1.96901	0.00688667
O00429	DNM1L	0	2.27452	1.82625	0.602089	6.46777	4.91006	9.07194	7.80137	6.40649	7.22707	6.56276	2.12047	0.0281809	2.18835	0.00688031
P12956	XRCC6	0	18.5775	17.0247	19.916	5.23447	8.33668	5.25894	1.24826	5.96375	0.993796	322.997	-1.55992	0.00319733	-2.75824	0.00687916
O15145	ARPC3	0	34.0446	36.1106	28.4116	6.66016	5.61505	4.20458	3.00916	8.34452	0	200.731	-2.5804	0.00204983	-3.11794	0.00687291
P05166-2	PCCB	0	14.1467	13.2638	15.2728	4.37769	6.50144	5.45143	4.08218	3.04878	6.31477	110.257	-1.3861	0.00245706	-1.66652	0.00689499
Q16774-2	GUK1	0	2.67103	2.08038	1.86242	0	0	0.872339	0	0.131473	0.120309	55.3339	-2.92252	0.0149282	-4.71523	0.00691617
Q9NRG0	CHRAC1	0	30.7841	35.0248	32.612	6.41676	3.3626	6.5759	3.12902	10.2759	0	412.591	-2.58921	0.000966589	-2.8762	0.00693367
Q92995	USP13	0	3.65609	4.59442	3.34976	0.132992	2.05349	0	0	0.45977	0.530778	83.445	-2.40747	0.0260671	-3.54979	0.00695302
Q9Y6E2	BZW2	0	22.0441	15.7977	21.4513	2.03937	2.9193	1.6969	0.497189	2.75936	0	313.227	-3.15523	0.00369916	-4.18645	0.00694772
Q15714-2	TSC22D1	0	31.4767	22.9274	32.4847	9.21151	6.97929	6.15556	1.16182	3.42767	1.9988	61.5978	-1.95913	0.00679333	-3.72119	0.00695425
Q13823	GNL2	0	14.3439	11.9015	11.4223	2.79611	2.11854	0.884161	0.292322	3.05534	0.0188098	53.651	-2.6995	0.00267875	-3.48402	0.00695989
Q9H6Z4	RANBP3	0	17.659	18.2836	17.4273	6.00753	3.18893	6.04895	0.0828241	5.98622	2.48499	133.352	-1.80765	0.00156627	-2.64135	0.00695441
Q15276	RABEP1	0	12.5571	16.085	13.608	3.95597	8.26326	4.92343	3.14094	4.94236	3.30493	81.7128	-1.30137	0.0154076	-1.89141	0.00694779
Q8NEF9	SRFBP1	0	18.0346	14.7861	15.3575	6.57374	2.0504	3.9015	2.29815	4.34865	0	60.4429	-1.9435	0.0058434	-2.85765	0.00694341
O43396	TXNL1	0	17.4508	22.1006	14.9709	1.16505	1.9145	1.42647	0.233478	0.249898	0	78.7965	-3.59692	0.00458485	-6.81756	0.00695043
Q16795	NDUFA9	0	29.8885	26.3231	23.0174	2.44767	5.04774	6.70118	2.0802	7.07819	5.80694	205.024	-2.48049	0.00315858	-2.40441	0.00694299
Q16637	SMN1; SMN2	0	5.03609	4.8426	5.73434	0	0	1.45745	0.874789	1.5	0	11.1408	-3.42124	0.00389234	-2.71688	0.00693946
O43847-2	NRD1; NRDC	0	19.9854	19.4321	19.1677	1.55807	1.85711	1.90827	0.27368	6.14669	0	143.907	-3.4601	0.000130984	-3.18981	0.00693228
P26640	VARS; VARS2	0	9.69389	7.66534	7.50225	2.09678	1.78736	2.14215	1.36479	1.49672	0	107.992	-2.04457	0.0035789	-3.11906	0.00693526
O75391	SPAG7	0	7.25136	9.25997	9.23734	0	3.21338	0.648067	1.91758	0	1.29373	90.6465	-2.73729	0.00882532	-3.00326	0.00693464
P61619	SEC61A1	0	8.20649	9.58836	9.06243	1.03068	3.05239	2.52988	0.132366	2.59506	0	51.2458	-2.02195	0.00315524	-3.2997	0.00693396
Q9GZN7	ROGDI	0	15.8647	12.2077	16.9232	2.098	5.56805	3.29874	2.37475	2.45	2.98536	109.58	-2.0369	0.00777926	-2.52637	0.0069346
O95081	AGFG2	0	14.9181	14.0886	13.6294	8.37001	6.16262	7.7905	0.828971	3.34878	5.09122	123.918	-0.933537	0.00348572	-2.2016	0.00692739
Q9UJX3-1	ANAPC7	0	23.3993	28.8275	20.8851	4.20851	9.15886	2.57277	2.77582	4.71947	3.40162	165.68	-2.19744	0.0086235	-2.74619	0.00693008
Q96QD9-1	FYTTD1	0	33.1963	28.9209	37.8102	3.09111	3.98643	5.18041	3.8289	9.84229	5.30458	95.6832	-3.02716	0.00215265	-2.39672	0.00693186
Q9Y512	SAMM50	0	5.51248	8.07101	6.92076	2.80772	2.2614	1.01242	0	0.645571	0	84.3775	-1.75341	0.0132868	-4.9892	0.00692739
Q9H1P3-1	OSBPL2	0	6.04184	5.52647	7.2414	1.09237	0	1.87747	1.62389	0.984229	1.75216	16.9955	-2.66302	0.00607731	-2.10899	0.00692744
P10646	TFPI	0	52.3865	53.335	47.2	20.3934	26.903	14.8193	4.04096	11.1521	18.6359	43.7112	-1.29976	0.00505021	-2.17646	0.00693567
Q9UBM7	DHCR7	0	4.75725	6.66493	7.04543	0.0390839	0	0	0.18182	0	0	256.403	-8.88421	0.00369394	-6.66634	0.00694019
Q15834	CCDC85B	0	41.2619	42.9954	29.5615	0	0	0.729581	0	2.44022	1.31239	84.9084	-7.28545	0.00346715	-4.9227	0.00693724
P25786-2	PSMA1	0	55.37	51.9526	43.7616	13.1975	10.0467	9.63305	1.02642	13.7968	4.93246	296.89	-2.20019	0.00223713	-2.93501	0.00697434
Q9H4F8-2	SMOC1	0	30.7461	44.269	36.4135	3.5666	3.79887	1.82883	1.28276	4.5	1.16979	144.976	-3.59924	0.00378501	-4.00243	0.00698487
Q8TCF1-1	ZFAND1	0	49.0487	47.4246	53.1872	6.82077	5.91696	9.62341	11.0635	15.4997	23.0632	350.018	-2.74263	0.000683	-1.59251	0.00700172
P46779	RPL28	0	40.0019	48.2154	42.4107	11.3591	5.58904	11.274	1.59006	12.2586	0	313.514	-2.21056	0.00217077	-3.23764	0.00700683
O60610-1	DIAPH1	0	16.6444	17.3776	15.2078	3.52995	4.14831	3.19615	0	5.04721	3.11592	150.288	-2.1786	0.000833301	-2.59234	0.00700551
Q9BYG3	MKI67IP; NIFK	0	37.6657	36.5333	30.631	8.73981	8.10517	5.41375	2.9811	11.3825	5.19753	134.922	-2.23561	0.00201966	-2.42199	0.00700265
O94906-1	PRPF6	0	17.4796	16.156	15.9043	3.39711	2.53451	2.87585	1.05837	5.28583	0	154.27	-2.49179	0.000529822	-2.96508	0.00701222
Q15645	TRIP13	0	32.9077	28.668	28.9992	8.09514	7.22504	4.98224	2.45136	10.6075	3.63258	369.249	-2.15746	0.00127026	-2.44	0.00700905
Q9NQ55-3	PPAN-P2RY11; PPAN	0	22.8654	21.7675	18.491	5.32623	6.29514	3.11939	1.27117	5.77708	0	171.141	-2.09838	0.00267924	-3.16285	0.00700172
P07900-2	HSP90AA1	0	43.7424	43.5071	50.8616	11.6506	10.1686	11.3648	3.33921	14.9783	11.729	397.149	-2.05727	0.00127215	-2.20056	0.00701335
Q9P0W2	HMG20B	0	30.3931	27.3354	31.5779	3.62598	0.122535	5.04753	0	5.73688	8.99286	160.944	-3.34384	0.00133974	-2.60003	0.00701785
Q14315	FLNC	0	10.8865	12.8638	10.1263	2.43484	1.63982	1.82357	2.79534	3.1657	4.25256	98.2642	-2.52193	0.00219303	-1.72979	0.00701495
P01100	FOS	0	21.6122	15.8726	19.9908	105.488	85.2901	104.789	2.75508	0	3.4443	34.6749	2.36247	0.00195167	-3.21275	0.00701377
Q5T4S7-1	UBR4	0	9.33904	8.65212	9.15811	4.36396	3.38278	2.30963	1.66402	4.0217	2.0346	86.1154	-1.4328	0.00332351	-1.81418	0.00700803
O14775	GNB5	0	40.6965	35.0449	40.2079	7.94246	12.9713	6.49103	1.9409	12.1259	10.0563	200.737	-2.081	0.00215528	-2.26501	0.00701644
O43795	MYO1B	0	8.58488	8.60328	9.09935	3.08928	2.1559	1.80392	0.710194	2.87879	3.04311	68.2564	-1.89887	0.0011474	-1.98684	0.00703475
Q13347	EIF3I	0	26.2756	22.8045	24.0792	3.5666	4.83403	1.26768	0	7.14878	0	136.211	-2.9197	0.00123918	-3.35527	0.00705032
Q6H3X3	RAET1G	0	48.623	50.6736	48.9865	0	6.5254	1.08028	0	5.99415	16.712	612.11	-4.28513	0.000612845	-2.7072	0.00705543
Q13433-1	SLC39A6	0	14.5922	12.6013	11.4454	1.17282	1.96149	0.626413	0.460183	0.923867	3.5288	111.961	-3.36098	0.00193343	-2.97543	0.00708093
Q9BPX3	NCAPG	0	26.6347	24.0118	26.2391	4.38228	5.19854	6.54846	2.17802	9.59236	6.56912	146.34	-2.25303	0.000760342	-2.06776	0.00708803
Q99598	TSNAX	0	11.3121	11.1664	11.3537	3.30793	2.39818	2.41172	1.31761	4.60974	3.408	78.9301	-2.05923	0.000447984	-1.85762	0.0070875
P06753-5; P06753-2		0	25.1774	28.2992	26.6043	4.56413	1.29663	1.94414	1.72931	8.51508	0	290.154	-3.35901	0.000883621	-2.96662	0.00711834
Q9Y5S9	RBM8A; LOC101060541	0	122.633	155.259	103.767	14.3458	11.8277	15.4553	0	0	0	1356.29	-3.19663	0.00520122	#NUM!	0.00712386
O00622	CYR61	0	98.7416	131.886	149.766	3.00438	3.47653	3.79688	0	0.9	0.375871	33.1197	-5.20989	0.00417068	-8.21987	0.00713306
Q9NW13-1	RBM28	0	37.3243	46.6291	35.774	5.39006	4.78112	4.79761	2.6866	9.90865	6.26847	101.056	-2.99972	0.00251241	-2.66607	0.00713911
P62851	RPS25	0	41.9631	45.6052	52.083	18.6838	19.9144	15.1175	7.32453	16.8722	8.43906	457.49	-1.37841	0.00366334	-2.0973	0.00714257
Q9Y4A5	TRRAP	0	7.78633	7.84725	7.12555	2.50523	4.17983	3.11508	3.56953	4.71623	4.22784	41.3437	-1.21557	0.00454189	-0.862948	0.0071544
Q15526	SURF1	0	21.8266	22.4367	22.3404	13.1847	10.1032	12.8848	11.9061	14.4497	10.4787	407.093	-0.880701	0.00257632	-0.854542	0.00716448
P30260-2	CDC27	0	21.5055	15.6815	20.0673	4.67849	5.21144	3.31553	2.6725	4.51842	3.76928	150.456	-2.11625	0.00454734	-2.38511	0.00718476
O95400	CD2BP2	0	7.86924	10.0696	6.84229	0.46464	1.66247	1.56193	0	0	0.445067	160.997	-2.74793	0.00663217	-5.79908	0.00719198
O95751	LDOC1	0	78.2262	60.1881	67.6682	23.1165	33.2156	19.6512	9.8902	10.178	21.6405	198.608	-1.43947	0.00754502	-2.3048	0.00718525
Q8WUD4	CCDC12	0	23.8018	16.7665	20.6419	1.81827	1.62323	0.5059	0	3.2	0	129.627	-3.95479	0.0032141	-4.25763	0.00718152
P15151-1	PVR	0	33.3747	33.9387	27.9454	17.4114	12.016	11.1635	14.8061	15.1757	12.4269	258.348	-1.2307	0.00716249	-1.16749	0.00721376
P46013	MKI67	0	20.4342	20.4468	16.9178	1.94026	3.1858	2.5191	2.35958	5.69501	6.44412	70.9481	-2.91842	0.00141634	-1.99512	0.00723534
P20042	EIF2S2	0	11.8909	11.1486	11.3965	0.896305	0.677355	1.44159	0.041084	3.63283	0	33.1112	-3.51356	0.0003657	-3.22852	0.00728444
O75880	SCO1	0	29.2833	26.3687	28.2459	13.0586	10.685	7.50036	3.00916	9.5478	10.1231	265.992	-1.42506	0.00290359	-1.88721	0.0072804
Q969Q0	RPL36AL	0	24.8277	32.5482	21.9716	5.9889	9.65798	3.10476	0	0	0	824.333	-2.08117	0.0120053	#NUM!	0.00728916
P27348	YWHAQ	0	18.7412	15.2713	14.8008	5.23141	6.0615	4.45304	3.47597	5.13849	2.1402	148.248	-1.63229	0.00410806	-2.18231	0.00728187
P16152	CBR1; SETD4	0	17.5331	21.5514	18.2647	3.67074	3.05022	0.831985	1.18677	5.3	0	281.435	-2.92466	0.00217295	-3.1442	0.00729052
Q8TEQ6	GEMIN5	0	10.3379	7.60457	11.0009	1.68511	0.834475	1.30011	0.584368	1.12914	0.881263	102.829	-2.9217	0.00469545	-3.47956	0.00732412
P49720	PSMB3	0	55.2437	62.7955	54.9149	26.9308	21.7954	17.2694	7.39571	16.3531	22.398	528.271	-1.38995	0.00306879	-1.90609	0.00732652
Q15149-4; Q15149-1; Q15149-3; Q15149-8		0	16.3384	16.734	14.7312	2.29986	1.86722	1.87697	0.961881	5.53521	1.26684	206.629	-2.98353	0.00060777	-2.62226	0.00732087
Q9BVJ7	DUSP23	0	7.45446	9.57285	8.24057	2.77715	3.66824	0	0	0.843407	2.18748	174.923	-1.97096	0.0158355	-3.05949	0.00731444
O00459	PIK3R2	0	2.38585	3.56732	2.76725	0	0	0	0	0	0	99.598	#NUM!	0.0040506	#NUM!	0.0073075
P49643-1	PRIM2	0	4.49288	5.44735	5.27021	1.88148	0.394091	1.05726	0.781512	1.94121	1.05455	50.4688	-2.19024	0.0050547	-2.00965	0.00730851
Q9H3N1	TMX1	0	17.9016	21.9331	20.0923	1.28459	1.25973	0	0	5.50593	0	192.275	-4.55786	0.00112436	-3.44415	0.00730965
P15880	RPS2	0	54.8029	55.285	55.4245	17.7235	14.971	20.5036	5.0697	20.4072	3.12098	535.045	-1.63749	0.000570788	-2.53296	0.00730226
Q5TC12-1	ATPAF1	0	13.2768	14.0816	12.0838	0.896295	0.308994	1.36247	0.232527	0.89836	4.22038	149.607	-3.94116	0.000810577	-2.88179	0.00731869
P17931	LGALS3	0	15.8381	13.8142	15.5284	0	3.44961	2.78708	0	4.49986	0	282.511	-2.85685	0.00236264	-3.32775	0.00731201
P33991	MCM4	0	7.88746	7.46447	7.09954	0.379282	2.12876	1.63717	0.143043	2.50869	1.63222	47.4473	-2.43729	0.00229413	-2.3898	0.00732732
P35637-1	FUS	0	25.4521	27.8133	33.6826	3.76419	2.43362	7.61132	0.729596	6.48891	0	161.282	-2.65453	0.00396989	-3.59038	0.00734343
Q9Y6M9	NDUFB9	0	17.8421	22.6958	16.9714	3.07707	2.0504	2.78021	0.359926	3.92248	0.923637	87.4227	-2.86247	0.00325066	-3.46554	0.00735078
P47756-2	CAPZB	0	9.10729	9.38517	10.9075	1.41546	0.236312	1.49304	1.40833	3.48793	1.07963	189.498	-3.22477	0.00163666	-2.29859	0.00734745
Q15046-2	KARS	0	25.371	27.7214	26.1491	3.81136	3.34836	5.12298	2.45184	10.4483	4.92341	288.878	-2.68963	0.000495866	-2.15247	0.00735038
Q92791	LEPREL4; P3H4	0	22.3464	19.8457	19.4064	4.6075	3.92466	1.51094	3.40249	8.44714	6.56081	141.435	-2.61669	0.00151991	-1.74237	0.00736453
Q15170-2	TCEAL1	0	8.30274	5.55285	6.39346	1.8882	2.13583	2.62132	0	0	0	33.6995	-1.60744	0.0125963	#NUM!	0.00738884
Q02952-1	AKAP12	0	2.34785	2.86764	2.15548	0	0.745352	1.30382	0	0.523867	0	43.9483	-1.84681	0.0264804	-3.81458	0.00739081
Q9NX74	DUS2L; DUS2	0	16.3405	13.8029	17.9991	6.1358	8.14418	3.55857	0.0695561	3.36085	3.49807	83.9912	-1.43232	0.0113581	-2.7967	0.0073867
Q9NVR2	INTS10	0	13.3853	12.8178	10.1209	3.20959	3.19868	3.49253	1.64742	3.57708	2.43568	101.306	-1.8753	0.00366592	-2.24547	0.00737997
Q969E8	TSR2	0	79.5207	63.2249	73.4774	22.2965	30.5497	25.2041	17.6859	25.4031	28.9131	105.62	-1.47004	0.00373342	-1.58641	0.00737351
P52435	POLR2J	0	97.7447	74.7675	87.2565	15.6189	13.8583	12.4495	11.7451	27.9105	17.1961	412.304	-2.63128	0.00224639	-2.19195	0.00738743
P50502	ST13	0	16.0978	16.8012	14.3682	1.71841	0.745801	0	0	4.66839	0	281.215	-4.26165	0.000962655	-3.33984	0.00741063
Q96HE9	PRR11	0	7.20007	6.07923	6.0051	1.63412	2.2734	0.0201096	0.165753	1.30705	1.90984	6.30294	-2.2957	0.00732027	-2.51121	0.00742742
Q02487	DSC2	0	37.1993	47.4124	54.4555	2.6721	3.48368	2.88456	0	5.8954	1.71084	167.062	-3.94326	0.00372086	-4.19246	0.00745589
Q6UXN9	WDR82	0	15.4772	17.3872	12.1616	0.873096	0	1.75663	0	1.9	2.02086	164.668	-4.09777	0.00358993	-3.52152	0.00747627
Q9Y2W2	WBP11	0	22.4582	21.8886	23.0033	4.53711	6.20366	4.2063	2.64389	9.33475	6.64097	235.005	-2.17182	0.00051034	-1.85486	0.00748353
Q8WVM0	TFB1M	0	6.3438	7.41762	6.2669	3.15868	2.69333	1.92482	1.04637	2.53939	2.11772	105.208	-1.36479	0.00462588	-1.81213	0.00747678
Q5J8M3-1	EMC4	0	13.065	14.161	10.2011	1.33147	3.09017	1.81099	0	2.44013	0.507273	35.4314	-2.58617	0.00443793	-3.66657	0.00748895
Q8IWV7-1	UBR1	0	1.0613	0.729908	1.09911	1.05815	0.532555	0	0	0	0	33.0662	-0.861559	0.303688	#NUM!	0.00756232
Q15773	MLF2	0	40.8958	39.2225	46.589	14.0316	13.3238	9.23336	4.60186	15.7391	10.0607	65.6985	-1.79203	0.00210837	-2.05928	0.00759116
Q5HYK3-1	COQ5	0	26.3534	25.28	25.3163	8.04722	9.25034	8.0847	6.48608	12.6841	11.1357	193.409	-1.6001	0.000367309	-1.34432	0.00758779
Q96IU4	ABHD14B	0	12.3406	11.9969	11.1524	5.67758	3.01347	4.15069	3.51008	5.5918	2.52607	148.926	-1.46657	0.0034907	-1.60981	0.00759748
Q14186	TFDP1	0	12.2943	11.2549	12.2756	2.08517	3.2866	0.768579	0	1.94997	4.03111	37.6224	-2.54457	0.00174211	-2.58249	0.00759042
Q13546	RIPK1	0	4.70613	3.84097	3.42381	0.97723	1.19202	0	0.668298	0	0.618414	55.0772	-2.46426	0.00864113	-3.21777	0.00758731
Q6WRI0	IGSF10	0	7.39044	9.00554	5.88039	3.40811	1.91832	2.64324	0	0	0.0882433	11.5014	-1.48292	0.0174515	-7.97981	0.00759333
Q6GMV2	SMYD5	0	46.5944	39.7555	39.6093	7.66118	12.8055	10.2078	11.9463	14.7671	19.7226	144.042	-2.03784	0.00196114	-1.43964	0.00759382
P62891	RPL39; RPL39P3	0	53.3509	45.2741	51.2923	16.7276	20.4141	14.9546	15.1892	17.7298	24.8055	253.513	-1.52491	0.00209794	-1.37691	0.00765681
P29353-6	SHC1	0	10.3398	8.65885	6.74955	0	0.847821	0	0	0.255204	0	53.4125	-4.92457	0.00487646	-6.65668	0.00766148
P49327	FASN	0	19.8888	17.5958	22.2817	2.84496	3.56443	2.55375	0.59698	5.78367	3.7676	198.842	-2.73726	0.00177674	-2.5581	0.00767745
Q9H0A8-1	COMMD4	0	44.781	47.7155	44.8182	8.47782	7.27371	13.5774	1.24548	16.4813	9.28145	272.044	-2.22709	0.000987896	-2.34602	0.00767014
Q9BUL8	PDCD10	0	23.6193	17.5898	18.1019	2.54722	2.77907	0	0.655012	1.55304	3.97976	303.37	-3.4771	0.00390829	-3.2608	0.00766593
Q92552-2	MRPS27	0	43.9645	36.0682	31.0292	8.63952	8.72473	7.69371	3.65447	6.88724	5.60597	260.468	-2.14802	0.00509407	-2.78197	0.00767061
Q9Y3E7	CHMP3; RNF103-CHMP3	0	10.9339	9.99215	9.2615	3.01492	3.83172	2.25859	2.22968	3.54508	0.626368	140.818	-1.72919	0.00235906	-2.23756	0.00767894
P29144	TPP2	0	11.8523	10.5398	10.7257	2.23435	1.65012	1.65573	0	3.65	1.83523	147.202	-2.5796	0.000718336	-2.59399	0.00768184
P09496-2	CLTA	0	20.5587	16.4995	13.4218	0.552899	1.76056	0.700553	0	0	0	189.564	-4.06596	0.00518015	#NUM!	0.0076911
O95164	UBL3	0	20.2585	22.4857	20.8261	1.94588	4.75732	0	0	4.01704	7.06219	218.665	-3.24543	0.00172194	-2.5205	0.00771604
Q70E73	RAPH1	0	12.7685	12.1498	11.9415	2.77244	4.76374	3.77184	3.93182	6.73528	5.50891	129.163	-1.7047	0.00141857	-1.18819	0.00773413
P61106	RAB14	0	18.7874	18.0065	16.4984	3.7935	3.10037	2.33269	0.072614	5.96321	2.18053	183.374	-2.53006	0.000825399	-2.69736	0.00773097
Q8N0Z6	TTC5	0	2.15534	1.77872	1.39657	2.22778	1.29831	2.64053	0	0	0	29.3085	0.210171	0.614396	#NUM!	0.00776512
O14818-1	PSMA7	0	33.1916	29.8072	31.2128	3.72126	4.97833	5.89867	1.71752	11.6759	4.22906	249.465	-2.69011	0.000586304	-2.41849	0.00775682
P37837	TALDO1	0	20.0627	21.8355	21.7971	2.05005	1.81248	2.33137	0.814321	7.17383	0.370332	256.497	-3.36226	0.000379986	-2.92987	0.00775083
Q96JB5-4	CDK5RAP3	0	2.8965	2.77035	3.43405	1.50204	0.594665	0.356845	0.299544	1.00485	0.751253	26.3969	-1.89114	0.011982	-2.14642	0.00776611
O15347	HMGB3	0	5.51752	8.04488	7.47294	0	1.70373	1.31175	0.944484	0	0	72.9655	-2.80236	0.00763633	-4.47715	0.00779789
P22626	HNRNPA2B1	0	29.4518	26.4892	22.4855	4.75826	6.72153	3.99602	1.48799	6.81078	0	249.537	-2.34133	0.00289551	-3.24037	0.00780286
Q8N3Z6	ZCCHC7	0	11.2477	9.25407	8.98261	1.30917	3.52383	1.8796	0.0314609	2.68796	1.33279	81.3969	-2.135	0.00478355	-2.86317	0.00779644
Q8NDZ4	C3orf58	0	69.2704	50.3837	60.4567	9.82511	14.4285	16.9731	5.59873	8.80148	15.5162	166.548	-2.12723	0.00460045	-2.58987	0.00779214
P19338	NCL	0	36.7498	34.3502	37.1084	9.30174	7.4448	7.36916	4.20108	15.1	7.10533	331.682	-2.16577	0.000485603	-2.03485	0.00779004
Q13547	HDAC1	0	1.9736	1.30272	1.51598	1.95814	1.25481	0.430352	0	0	0	11.0854	-0.395473	0.520613	#NUM!	0.00783826
P53350	PLK1	0	46.586	50.1345	35.1399	0.969896	2.02056	5.23603	3.66187	0.715076	7.64201	162.166	-4.00259	0.00361022	-3.45563	0.00783291
P82673-1	MRPS35	0	7.52711	10.1113	6.78175	1.21283	1.69609	0.420479	0	0	0	50.541	-2.87474	0.00755515	#NUM!	0.00783259
Q32MZ4-3	LRRFIP1	0	11.7896	13.9396	14.1574	2.44537	2.13165	1.9273	0.082168	4.15039	1.48262	147.249	-2.61643	0.00125151	-2.80304	0.00783877
Q99567	NUP88	0	5.03609	6.97335	5.20704	2.5655	1.1568	0.713959	0	0.828194	0	46.2863	-1.95638	0.0145608	-4.37768	0.00785824
P16083	NQO2	0	7.58026	10.2122	8.80903	0.849887	1.02385	0.899287	1.52505	1.09945	2.61516	41.1007	-3.26198	0.00244027	-2.34396	0.0078661
Q9H3P7	ACBD3	0	6.72951	4.54161	5.09835	4.14652	2.43204	2.07947	0.31727	0	0	106.954	-0.918896	0.0704897	-5.68915	0.00788104
Q05048	CSTF1	0	2.47465	2.88162	3.6919	1.05969	1.17331	1.35256	0.167584	0.15	0	84.8723	-1.33543	0.0158798	-4.83242	0.00787538
P50991	CCT4	0	28.1457	21.6052	30.6614	2.16076	2.9111	3.25942	0.169588	4.90576	0.393125	118.468	-3.27081	0.00354074	-3.87821	0.0079063
Q96H22	CENPN	0	1.4124	1.14685	0.814094	3.56476	0.62033	7.71015	5.85019	8.23954	7.97254	12.358	1.81814	0.287782	2.70933	0.00790552
Q9Y587-1	AP4S1	0	7.24391	7.75909	6.83345	0.774457	0.617988	1.079	0	2.29672	0	108.724	-3.14331	0.000642371	-3.24909	0.00790837
Q53S33	BOLA3	0	60.7578	61.6336	64.8695	43.5376	48.6035	31.5898	28.4621	29.789	39.5609	100.076	-0.597844	0.0267927	-0.936967	0.00792717
Q8N726	CDKN2A	0	17.8591	18.5075	14.6801	0.81446	1.74611	0.616405	0.176672	4.90865	2.47123	197.277	-4.00609	0.00156681	-2.75602	0.0079215
Q9NYB0	TERF2IP	0	6.45073	6.64313	7.97798	1.96195	2.06732	0.840274	0.0669127	0	1.92539	25.1942	-2.11346	0.00366445	-3.40281	0.00792009
O15230	LAMA5	0	5.07578	5.50821	4.20319	1.96988	0.462472	0.0699744	1.45795	0.603769	0.306556	9.02909	-2.563	0.00990333	-2.64244	0.00791323
Q9HAT2	SIAE	0	11.028	9.28282	11.3412	8.1764	7.2875	6.86404	2.06692	4.37111	2.8254	46.4712	-0.503448	0.0254697	-1.77268	0.00797301
O75937	DNAJC8	0	26.6828	30.1759	33.2442	12.8222	4.20997	7.76777	6.6675	6.82715	12.4082	279.562	-1.86124	0.00641964	-1.79846	0.00797336
O43768-4	ENSA	0	24.3231	24.1742	19.0218	6.42654	6.38283	7.45571	8.44013	8.37474	8.78816	101.361	-1.7363	0.00352914	-1.39898	0.00798333
O94768	STK17B	0	12.9998	11.1856	10.1139	1.49685	2.88141	3.76006	1.01112	3.70541	2.0727	49.1222	-2.07538	0.00429199	-2.33686	0.00806631
P62750	RPL23A	0	49.712	54.6814	53.5124	18.1096	22.4484	19.3551	5.04784	21.3196	13.6342	319.819	-1.39812	0.000999297	-1.98094	0.00807619
Q8N4J0	C9orf41; CARNMT1	0	22.3134	17.9336	17.96	3.96299	6.83914	1.35659	2.1444	3.1135	6.41651	125.508	-2.2592	0.00598549	-2.31784	0.00806809
Q9H444	CHMP4B	0	12.3821	9.89329	11.79	3.26393	5.87523	3.13438	3.946	3.27153	5.04988	59.7867	-1.47275	0.00856546	-1.47348	0.00806457
Q9P031	CCDC59	0	56.4161	57.6528	64.5658	19.4549	17.838	15.4455	7.80018	24.5741	15.6776	238.686	-1.76009	0.00117571	-1.89435	0.00807841
Q86VI3	IQGAP3	0	6.05692	6.58594	6.5199	2.41713	1.96497	1.47158	0.497189	2.55095	1.36725	62.4577	-1.71089	0.00133968	-2.11769	0.00809006
P40222	TXLNA	0	17.7031	20.9563	16.6052	4.18134	3.85862	2.66344	1.99513	3.76016	6.31682	187.731	-2.36829	0.00230315	-2.19468	0.00810216
Q53EL6-1	PDCD4	0	15.4359	17.2428	19.1598	3.36733	2.26453	4.37438	1.12542	5.19334	0	167.67	-2.37312	0.00208045	-3.03631	0.00809599
P35625	TIMP3	0	19.6796	23.0748	23.233	3.5159	3.66465	3.27233	1.15315	7.53468	5.07916	57.6311	-2.65829	0.0010631	-2.26098	0.00809118
O95139	NDUFB6	0	194.347	189.913	133.151	32.6522	33.6459	18.3657	5.82104	20.6694	1.4995	1326.05	-2.61149	0.00605298	-4.20833	0.00810047
P46778	RPL21	0	123.276	126.328	99.2071	9.29791	13.4145	10.2133	0	30.7334	0	306.442	-3.40516	0.00180311	-3.50456	0.00812111
P28288	ABCD3	0	12.0933	12.6751	11.6805	3.32015	5.9736	3.48646	1.2829	4.90426	3.81798	135.456	-1.51197	0.00366306	-1.86514	0.00811973
P22695	UQCRC2	0	14.9991	14.0503	14.6251	5.7133	5.31749	3.07015	2.49192	6.6932	3.38148	146.428	-1.631	0.00205224	-1.79719	0.00812756
P13489	RNH1	0	14.7164	15.1523	19.5543	2.16794	1.18731	0.602729	0.0187278	3.49777	0	72.4267	-3.64235	0.00305669	-3.81297	0.00818391
Q8IWZ5-1	TRIM42	0	108.05	93.3551	106.603	21.5092	24.8458	16.6944	3.69929	33.0563	0	1219.16	-2.28841	0.00110336	-3.06693	0.00825272
Q9UI12-1	ATP6V1H	0	23.748	25.5037	23.6586	6.22254	6.33888	6.02218	1.5321	9.00537	7.20609	124.825	-1.97209	0.000423217	-2.03883	0.00825811
P33897	ABCD1	0	6.51879	5.52389	6.65974	1.73718	4.13072	1.80356	1.44452	1.4456	2.71342	95.6	-1.28565	0.0238613	-1.73881	0.0082634
P51617	IRAK1	0	20.3489	15.4316	16.2793	3.44337	0.365489	0	0	4.24065	1.3798	82.2165	-3.77274	0.00376739	-3.21141	0.00829643
P06748-2; P06748		0	30.3526	33.0796	31.3235	12.1736	11.3489	16.7309	6.11763	11.9998	14.5747	415.193	-1.23511	0.00280215	-1.53527	0.0082913
P19021-5	PAM	0	5.39711	7.72379	5.37088	0.743608	3.92477	0	0	0	0.0706479	27.4668	-1.98589	0.0504315	-8.03202	0.00830804
Q15365	PCBP1	0	19.2909	17.395	19.5509	0.321264	4.23554	3.22042	0.697107	6.088	5.64114	193.665	-2.85419	0.00187461	-2.17812	0.00830482
Q9NR46	SH3GLB2	0	4.26371	4.49801	4.59062	0.278508	1.06241	1.55473	0.139112	1.5217	0	80.1012	-2.20513	0.0033226	-3.00713	0.00829753
P43490	NAMPT	0	6.74459	8.70035	7.26274	1.44707	0.754544	1.0901	0.325269	2.04128	0	102.704	-2.78627	0.00241145	-3.26232	0.00829837
Q9HB07	C12orf10	0	13.1135	8.7028	10.3072	0.952795	1.87459	1.21723	0	0.908654	0	160.72	-2.98955	0.0060542	-5.14375	0.00831606
O00231	PSMD11	0	22.1977	30.6212	24.5513	4.62689	4.40753	5.03729	0.809587	5.39993	0	195.023	-2.45898	0.00400709	-3.63922	0.00832988
P07858	CTSB	0	47.4965	51.9575	50.8359	7.16847	3.76399	2.57069	1.25429	16.9266	0	480.032	-3.47638	0.000553494	-3.04726	0.00832154
O15091	KIAA0391	0	8.36014	9.78516	8.19084	1.38065	1.29831	2.35501	0.327981	2.90865	1.82823	131.567	-2.38728	0.00193469	-2.37845	0.00831861
Q5T6F0	DCAF12	0	6.70395	9.29588	7.63773	1.38232	3.5309	2.91915	0.330694	1.69288	0	25.5288	-1.59356	0.0130696	-3.5461	0.00832517
Q9Y2R4	DDX52	0	7.89273	9.06137	7.66891	2.9882	4.48244	2.4628	1.24724	3.4	2.03967	23.7531	-1.30964	0.00740426	-1.8806	0.00834826
Q9UJZ1	STOML2	0	4.87957	4.89913	5.27829	1.82331	0.522578	1.1204	0	1.27118	1.655	50.6503	-2.11897	0.00284804	-2.36334	0.00839668
Q53R41	FASTKD1	0	9.23774	8.4146	7.53264	2.82818	1.99434	2.95842	0.439295	0	2.60299	87.632	-1.69455	0.00264745	-3.04934	0.00839051
Q8WUW1-2	BRK1	0	19.3148	23.3042	18.8302	5.15505	3.86455	5.75647	1.0001	5.15799	6.02886	135.142	-2.05613	0.00254167	-2.33406	0.00843121
Q8ND24	RNF214	0	5.90073	7.51401	7.74364	1.52752	0.0526772	0	0	0	1.77038	67.7232	-3.74305	0.00384515	-3.5791	0.00843017
Q9H7N4	SCAF1	0	48.9156	34.3748	39.9764	3.84113	7.76298	4.53493	2.85107	8.51724	2.16624	485.09	-2.93316	0.00435373	-3.18706	0.00846133
O75962-1	TRIO	0	15.7571	19.5642	20.828	5.54579	4.82193	3.98193	0	4.35422	3.82788	108.18	-1.96825	0.00360911	-2.77873	0.0084732
Q9Y6A9	SPCS1	0	18.8084	14.1905	20.9002	1.05876	0.225902	4.15735	0.476181	2.01127	2.65435	106.053	-3.30805	0.0063393	-3.38991	0.00847028
Q13111-1	CHAF1A	0	6.06202	5.67679	4.58087	0.911576	0	0.992179	0	0	1.38353	29.9773	-3.09969	0.00357875	-3.56019	0.00852686
Q96SI9	STRBP	0	10.9264	12.929	8.30123	0	0	0	0	0	0.572856	143.986	#NUM!	0.00452648	-5.8108	0.00852451
P19623	SRM	0	16.937	12.037	15.3699	3.4084	3.56924	2.08028	1.64837	3.06916	3.49082	230.945	-2.29148	0.00485163	-2.43357	0.0085163
Q9H2M9	RAB3GAP2	0	4.09272	4.59447	4.96652	1.55165	1.93962	0	0	1.4	0.0564294	85.3766	-1.96747	0.0134333	-3.22879	0.00852129
Q9BRT6	LLPH	0	2.48654	2.98935	2.64892	3.1925	0.680997	0.0433895	0.702057	0	0.760658	38.0832	-1.05263	0.26861	-2.47369	0.00853043
Q96AE7-2	TTC17	0	19.2355	15.9301	20.885	2.45284	5.41076	3.82777	0.487169	2.90419	5.38897	101.465	-2.26129	0.00362066	-2.67438	0.00857308
P05534	HLA-A	0	123.938	131.655	138.151	15.3936	15.4302	14.7655	0.260222	46.4343	22.4764	725.039	-3.11049	0.00044797	-2.50902	0.00857927
P78344-1	EIF4G2	0	13.367	13.8849	12.336	0.773213	0.196627	4.28521	0	4.53238	0.749105	114.183	-2.91329	0.00395103	-2.90604	0.00857395
Q8TB96	ITFG1	0	15.5945	15.5009	15.0456	3.94343	8.31257	4.91261	1.48053	0	5.59065	131.871	-1.42627	0.00575933	-2.70602	0.00859276
O75179-1	ANKRD17	0	7.79726	7.50366	10.1262	0.147948	0	0.226728	0	1.77164	0	59.3175	-6.08458	0.00265162	-3.84322	0.00860298
O00716	E2F3	0	9.18735	9.77249	12.55	2.81932	1.62031	1.54205	0	2.16518	0	34.7988	-2.39718	0.00502289	-3.86324	0.0086038
P18084	ITGB5	0	6.78635	5.16898	5.8955	2.06364	2.27877	2.10093	2.04976	2.08908	1.2901	154.654	-1.47011	0.00444127	-1.71725	0.00860905
Q9H0H5	RACGAP1	0	4.31943	5.58802	4.82136	2.2119	1.4463	2.28536	0.548035	0.960852	1.68936	63.9268	-1.30924	0.00794079	-2.20329	0.0086432
O95140	MFN2	0	5.90494	4.22969	4.2201	0.267823	1.31703	0.801733	0.0606067	0.595081	0	18.4971	-2.58851	0.00843285	-4.45237	0.0086441
P84103	SRSF3	0	24.3452	36.4749	26.8011	6.61283	10.5686	5.66936	0.612097	0.999966	0	306.189	-1.93904	0.0124958	-5.7643	0.00866018
O15067	PFAS	0	18.4827	17.0955	20.0336	4.9448	6.4649	6.03287	0.595632	6.63252	2.21639	70.0187	-1.67278	0.00150662	-2.55784	0.0086523
O43504	LAMTOR5	0	35.6495	27.4434	29.3377	7.14508	12.021	4.85868	4.669	10.4692	4.7971	356.901	-1.94385	0.00629417	-2.21304	0.00866328
O00471	EXOC5	0	8.30464	7.24665	8.35828	1.6802	1.90372	0.40182	1.87556	3.34641	3.62197	63.1685	-2.58467	0.00209943	-1.43483	0.00869865
Q96B36-3	AKT1S1	0	41.1486	29.6257	28.0977	2.22655	6.80188	3.87887	0.390246	0	2.13783	503.981	-2.93738	0.00731995	-5.28945	0.00871524
Q14687	GSE1	0	5.41034	4.85396	4.72605	1.82926	2.34796	0.710064	1.09037	1.03259	2.28245	23.1638	-1.61693	0.00804945	-1.76669	0.00870674
O75348	ATP6V1G1	0	13.1853	12.2126	10.5173	1.57502	1.33609	0.23628	0.111383	0.280426	3.61812	99.0731	-3.51237	0.00171006	-3.16295	0.00872462
P61353	RPL27	0	49.2849	49.1791	43.0162	8.90903	5.22914	2.71371	0.376114	15.6032	0.931131	234.87	-3.06962	0.00116423	-3.06461	0.00872441
Q15417	CNN3	0	4.35554	4.6489	2.96604	0	0	0	0	0	0	70.2257	#NUM!	0.00491389	#NUM!	0.00872722
Q6IN85	SMEK1; PPP4R3A	0	4.10551	3.9487	3.66612	0.861185	2.11318	1.08534	0.873303	0.124983	1.44175	18.9775	-1.52956	0.00838122	-2.26404	0.00871988
Q8IXT5	RBM12B	0	2.91034	3.36741	3.07194	2.27329	1.58578	1.59078	0	0.976623	0.796337	72.9053	-0.778702	0.0162004	-2.39876	0.008712
O95297-1	MPZL1	0	16.1837	13.3753	12.6942	1.61578	3.96311	2.69198	0.0522101	3.0977	3.61113	128.413	-2.35295	0.00343275	-2.64374	0.00874273
Q7L2E3-2	DHX30	0	13.8209	15.2974	13.2901	2.98697	3.15338	4.84576	1.71223	4.9373	5.45816	88.9795	-1.94867	0.00170955	-1.80843	0.00876041
Q7Z6M1-1	RABEPK	0	9.81162	9.5801	8.6665	2.83673	0	2.44695	0.839268	0	3.27022	99.7883	-2.40881	0.00456324	-2.77139	0.00876949
Q9Y3A6-1	TMED5	0	5.54891	6.56331	7.68668	0.804981	0	1.9512	1.5039	0	0	262.515	-2.84468	0.00682884	-3.71864	0.0087611
P18077	RPL35A	0	54.1847	57.5895	38.9699	12.468	8.48973	4.04418	2.99872	7.31082	0	398.935	-2.59199	0.00694616	-3.87005	0.00875272
Q9NPL8	TIMMDC1	0	8.42573	10.9181	11.3947	2.24917	3.03288	2.31651	1.76191	2.95	2.96016	36.9725	-2.01625	0.00438748	-2.00236	0.00874808
O95302	FKBP9	0	13.9779	17.3163	13.7175	2.30398	2.61311	1.18313	2.80545	5.11347	1.66187	216.548	-2.88337	0.00240772	-2.23209	0.00874041
Q13242	SRSF9	0	24.362	19.4081	19.0044	3.44885	3.97993	4.14598	1.13391	6.09967	3.94035	175.797	-2.43919	0.00278235	-2.49004	0.00873444
Q8N2K1-1	UBE2J2	0	16.3448	12.121	16.6685	2.92864	3.13367	5.45206	1.48791	3.83796	2.69111	75.3913	-1.97079	0.00708102	-2.49309	0.00873682
Q9BT09	CNPY3	0	9.65863	9.38286	6.27835	0	1.55336	2.3614	0	0	0.302216	85.3274	-2.69327	0.0116372	-6.38854	0.00873707
Q9Y2Z2-6	MTO1	0	8.42332	10.9119	8.7439	4.84967	1.8137	0.421473	0	0.693999	2.51295	93.2952	-1.98669	0.0192964	-3.13023	0.00874856
O14657	TOR1B	0	16.3683	17.591	14.7482	2.7138	0.98035	5.5286	3.45849	7.23301	6.11117	154.886	-2.40087	0.00394939	-1.53545	0.00875082
Q92793-1	CREBBP	0	44.0797	47.9336	33.9107	3.97519	0	2.40447	1.61292	0	9.02709	315.773	-4.30293	0.00322366	-3.56498	0.00875459
Q04206	RELA	0	16.3311	14.4116	14.8827	3.07994	5.7655	3.51196	0.728853	2.39767	5.79992	130.461	-1.88446	0.00219898	-2.35368	0.00877372
Q96I24-1	FUBP3	0	14.4681	14.5056	13.6188	2.93506	3.49937	1.32918	0.787611	5.07062	0	110.753	-2.4558	0.00102537	-2.86206	0.00877105
Q15796-1	SMAD2	0	11.831	14.8228	12.2115	0	0.422451	1.43815	0	3.73036	2.23713	114.834	-4.38464	0.00187496	-2.70328	0.00877293
Q9Y248	GINS2	0	10.5467	11.1622	11.896	1.83322	0.998284	4.74589	0	0	3.73024	84.6643	-2.14889	0.00577843	-3.17133	0.0087656
Q9NQ29	LUC7L	0	15.1693	11.663	13.0843	3.70615	0.34956	3.62514	0	3.64439	0	116.571	-2.37765	0.00596594	-3.45324	0.00881724
P20936-1	RASA1	0	3.70178	4.46197	3.35779	1.49623	1.05378	0.282529	0.965768	0.122261	0.84311	31.4583	-2.02416	0.00938159	-2.57681	0.008809
P30566	ADSL	0	19.0613	17.0257	17.7793	7.9249	5.55347	5.13114	1.24195	7.08954	2.31995	163.507	-1.53334	0.00212386	-2.33833	0.00886955
Q8NHZ8	CDC26	0	8.33268	7.26526	7.1897	2.23008	1.29854	2.01144	1.07539	0	2.59419	85.8925	-2.04028	0.00170975	-2.63457	0.00889921
Q9UQ80	PA2G4	0	27.7395	23.824	24.5779	2.89856	4.37706	2.60348	0.570546	8.44013	0.261605	248.098	-2.94623	0.000979416	-3.03769	0.00890357
Q14247-1	CTTN	0	12.1572	11.7425	9.67745	1.72467	3.48302	3.15606	1.99228	3.35	0	181.436	-2.00526	0.0034284	-2.65195	0.00890732
Q9H3Q1	CDC42EP4	0	1.62794	1.41792	1.76889	0.394553	0	0	0	0.23908	0.50751	12.9738	-3.60917	0.0035346	-2.68907	0.00891445
Q9BYD1	MRPL13	0	26.5818	31.2515	25.5755	11.6657	5.43026	8.06215	1.80137	9.49435	1.99411	264.468	-1.72917	0.00487434	-2.64988	0.0089061
P54136-1	RARS	0	77.4633	94.5823	109.142	22.0516	22.5177	27.3899	6.58445	23.6422	14.2445	230.61	-1.96628	0.00525168	-2.66059	0.00892613
Q52LJ0-2	FAM98B	0	2.38193	2.38902	1.71371	2.37774	0	0	0.431711	0	0	49.0361	-1.44744	0.21315	-3.9089	0.00895227
Q9H3K2	GHITM	0	17.6025	15.7678	16.8173	2.73702	4.30888	3.03826	2.98963	7.28036	2.2405	128.835	-2.31524	0.000820792	-2.00419	0.00895807
Q6DCA0	AMMECR1L	0	7.65986	4.83527	7.08813	0.200628	2.27799	0.803908	0	0	0	46.1388	-2.57674	0.0144404	#NUM!	0.00897446
P15170-3	GSPT1	0	11.1643	9.49911	11.408	0.728939	0.938644	1.3021	0	3.34124	0	79.3071	-3.43291	0.00110257	-3.26283	0.00896872
E9PAV3-2	NACA	0	25.2298	37.3439	32.1271	5.96724	5.21054	3.78981	0	5.34398	0	251.691	-2.66153	0.0053244	-4.14739	0.00896171
Q9NZL4-1	HSPBP1	0	19.7521	17.2666	17.5797	3.38917	4.07613	4.59838	3.92586	8.70258	5.78402	61.5167	-2.17819	0.000990881	-1.56818	0.00898474
Q9NPA8-1	ENY2	0	89.5234	77.9189	67.2332	8.38583	11.7591	10.1372	1.63714	17.3504	20.0528	684.184	-2.95413	0.00241153	-2.58763	0.00898707
Q96GX9-1	APIP	0	8.12884	6.49032	6.43073	0.413329	1.53241	1.24055	0.313814	2.09937	1.38329	85.3564	-2.72386	0.00323725	-2.47108	0.00898161
Q13418	ILK	0	14.1964	13.3624	16.3986	2.34199	1.92547	1.37977	0	4.73524	1.98519	202.411	-2.96049	0.00144571	-2.70948	0.00903238
Q53GA4	PHLDA2	0	32.8308	42.876	28.7481	1.96208	2.16159	4.28521	1.12421	0	4.19375	177.716	-3.63482	0.00521049	-4.29586	0.00904013
Q9NPA0	EMC7	0	32.6641	39.4562	29.8125	6.84522	5.6757	7.91618	2.64519	10.558	4.85072	181.809	-2.31836	0.00316235	-2.49723	0.00903314
Q13131-2	PRKAA1	0	38.9112	30.6107	36.3057	9.82944	12.8232	8.41152	1.92015	5.05416	11.9352	180.951	-1.7684	0.0034115	-2.48453	0.00902653
Q93096	PTP4A1	0	19.2353	18.9745	23.2651	7.1697	10.7643	6.68532	1.43179	0.854054	6.701	159.612	-1.32021	0.00771003	-2.77411	0.00904393
Q13308-6	PTK7	0	13.5276	11.5349	9.92499	4.93991	1.96473	0.682754	1.77501	2.67442	3.73928	133.964	-2.20516	0.011429	-2.09513	0.00907338
Q99707	MTR	0	11.8922	15.6574	16.1198	2.40123	5.37489	2.14188	1.26352	4.12701	2.74126	47.2826	-2.1385	0.00723375	-2.42498	0.00906578
P51531; P51532-4		0	13.2666	11.6868	11.7982	0.343827	2.64843	1.90402	1.2082	4.31626	0	115.883	-2.90805	0.00168245	-2.73391	0.00905833
Q9NU22	MDN1	0	5.93701	5.46631	4.02057	1.21742	0.561364	0.885746	0	0.874425	0.0450991	43.1344	-2.53321	0.00627897	-4.06814	0.00908287
Q9UNY4-1	TTF2	0	3.14882	3.10888	3.49956	3.44949	2.51905	2.12485	1.92143	1.28911	1.48262	6.19644	-0.269732	0.296496	-1.05592	0.00907932
P38646	HSPA9	0	19.9025	17.0639	23.0299	3.61714	3.68047	4.39934	1.06889	5.74449	1.27286	172.52	-2.35874	0.00317697	-2.89133	0.00907448
Q9BXJ9	NAA15	0	8.95902	8.53565	8.45453	1.35423	2.241	1.52402	0.355503	3.05297	2.80563	114.79	-2.34169	0.000612183	-2.06207	0.0090688
Q9UBN7-1	HDAC6	0	5.66608	5.04007	4.44982	0.938893	0.71473	1.5368	0.782739	0	1.55254	34.8104	-2.24807	0.00312099	-2.69822	0.0091169
Q8WTT2	NOC3L	0	21.2316	19.8876	19.9729	5.68933	4.45665	5.15451	3.1408	9.20531	7.31605	154.929	-1.99741	0.000467885	-1.63556	0.00917733
Q92817	EVPL	0	13.3488	16.8227	12.4679	3.76785	3.3218	2.12458	3.40303	0	0	220.36	-2.21026	0.00467193	-3.6473	0.00919987
Q8IXJ9	ASXL1	0	19.9433	19.4007	16.2052	6.80336	0	5.9143	3.25065	6.99212	6.99684	33.5708	-2.12693	0.00998874	-1.68804	0.00922713
O60264	SMARCA5	0	10.9541	8.43142	9.39858	1.89552	1.91271	1.16578	0	2.71061	0	84.5258	-2.53279	0.00252666	-3.40858	0.009274
Q9Y5B9	SUPT16H	0	17.3052	16.8897	15.6647	2.98132	2.80427	3.50598	0.748738	6.08577	0.395288	140.066	-2.42388	0.000501817	-2.78585	0.00929005
O00178	GTPBP1	0	7.40664	6.59105	6.75054	0.584802	0.9735	1.53933	0.457125	2.31183	2.47244	38.6873	-2.74375	0.00108194	-1.98497	0.00928287
O95218-1	ZRANB2	0	52.6035	48.7726	47.189	22.6526	14.011	18.2443	8.00973	12.849	22.9643	289.702	-1.43601	0.00238535	-1.76133	0.00933226
P24001	IL32	0	24.0913	22.3214	26.0227	6.26804	6.91426	5.09581	0	5.43036	8.21122	20.4063	-1.98658	0.00116383	-2.40869	0.00939064
P09601	HMOX1	0	14.2045	13.3997	9.86092	4.06973	1.37545	2.40782	0.403636	1.13095	2.67495	20.7574	-2.25423	0.00809103	-3.15381	0.00940412
Q16891-4; Q16891-2		0	15.0895	13.6323	12.1335	4.256	5.27241	3.42799	0.965976	4.9476	1.66827	304.378	-1.65686	0.00317543	-2.42991	0.0094202
Q96A72	MAGOHB	0	23.8381	24.3071	16.7629	7.21504	7.26665	3.23492	0	3.84829	0.95474	138.309	-1.8733	0.0110779	-3.75638	0.00942266
P62314	SNRPD1	0	5.35512	7.64878	7.27249	0	0	0	0	1.39337	0	112.486	#NUM!	0.00297045	-3.86315	0.00941922
Q86UP2-1	KTN1	0	8.42371	8.02715	8.06608	1.1565	0.859847	1.34114	0.347435	3.29986	1.26239	121.523	-2.86833	0.00030919	-2.32007	0.00943189
Q5UIP0	RIF1	0	10.7812	11.7321	12.6814	3.63576	2.07427	2.01008	2.49604	5.50049	4.28498	94.8307	-2.18866	0.00185851	-1.51887	0.00943502
O14908-1	GIPC1	0	13.71	16.4947	13.4352	0	0.680997	0.287233	0	4.64607	1.22652	119.367	-5.49416	0.00127182	-2.89358	0.00943507
P11021	HSPA5	0	25.2439	30.9111	28.8647	12.1647	7.01288	8.99795	2.93445	10.4542	2.10093	207.929	-1.59335	0.0038982	-2.4565	0.00945439
Q7Z478	DHX29	0	6.57501	5.25627	6.04158	1.82559	2.49191	0.142394	0	1.8717	1.18318	45.391	-2.00269	0.0113251	-2.54858	0.00945532
P49821	NDUFV1	0	18.4278	28.9472	25.798	1.43071	4.99164	6.10334	2.17127	0	0	320.485	-2.54642	0.00983942	-5.0747	0.00947017
Q9BUQ8	DDX23	0	10.9782	10.2542	7.5617	0.107189	1.59248	1.16406	0	1.37879	1.69731	192.808	-3.32981	0.0049606	-3.2266	0.00956992
Q92783	STAM	0	14.4759	11.5477	12.0538	6.04297	3.9694	2.56593	2.06407	4.62928	1.23561	78.7958	-1.598	0.00840904	-2.26373	0.00958577
Q9NYF8-3; Q9NYF8-1		0	25.3576	22.7164	24.4675	4.93868	6.04488	4.67515	0.708363	9.37931	3.70243	268.975	-2.21184	0.000641768	-2.39517	0.00958654
Q01130	SRSF2	0	62.5002	66.0385	53.987	21.7058	16.4698	11.9804	9.55354	23.5019	5.48721	622.442	-1.86361	0.00285144	-2.24357	0.00962086
O14980	XPO1	0	14.9038	16.381	14.8666	2.29451	2.2891	0.881083	0.770939	5.5558	0	192.485	-3.07816	0.000745306	-2.86684	0.00968719
P43686	PSMC4	0	5.5784	5.32844	4.22455	1.60828	2.61143	0.15032	0.110864	1.4217	0	114.151	-1.79183	0.0225212	-3.30352	0.00969386
Q9Y6W5	WASF2	0	7.63385	7.70763	5.96411	2.67304	1.68422	0.618125	0.532849	0.172785	2.16793	103.18	-2.09835	0.00730769	-2.89032	0.00969027
P37802-2	TAGLN2	0	44.7143	54.6561	41.7164	7.89269	6.03744	6.74647	2.0739	14.1944	2.75886	711.861	-2.77051	0.00256423	-2.89045	0.00968511
Q8NCW5	APOA1BP; NAXE	0	11.9184	9.38212	13.1181	0.783304	4.42524	0	2.84606	0.722683	2.54887	179.122	-2.72424	0.0115857	-2.49215	0.00968286
Q13601	KRR1	0	20.4072	15.4078	17.7596	2.03966	1.32006	3.30168	0.262019	5.35035	1.27806	133.266	-3.00765	0.00264304	-2.95888	0.00968708
P61916	NPC2	0	24.1084	20.8307	16.64	2.83581	4.7578	3.24723	2.36079	5.16406	2.52307	98.2833	-2.50596	0.00514339	-2.61554	0.00971463
O60934	NBN	0	10.692	9.26338	9.08603	3.19769	2.38686	2.04219	0.148943	3.37987	2.0709	86.6238	-1.92897	0.00193453	-2.37469	0.00972669
Q9Y3B9	RRP15	0	54.343	68.2141	60.1686	15.1059	8.46708	11.809	11.1334	19.4743	0	474.283	-2.36859	0.00217188	-2.57772	0.00973241
Q08J23	NSUN2	0	6.15143	6.18311	5.81449	1.52311	2.23102	1.24834	0	2.15678	0	86.2059	-1.85918	0.00134106	-3.07294	0.00973541
Q9BW92	TARS2	0	6.17397	4.52937	4.32569	2.2684	1.36592	1.70201	0.710056	0.599442	0	31.9674	-1.49383	0.0151741	-3.52067	0.00974424
Q9BRP4	PAAF1	0	9.04036	8.62827	7.34992	2.79121	1.28933	1.37276	0	2.54439	2.06138	124.977	-2.1978	0.00316728	-2.44149	0.00977973
P04156-1	PRNP	0	22.8605	20.4806	20.5493	6.57404	2.90966	4.94816	2.42764	9.12655	3.35846	254.861	-2.14634	0.0016831	-2.09906	0.00979351
Q9BT67	NDFIP1	0	2.49966	3.24151	3.97519	0.838435	0.852649	0.270656	0	0	0.234708	6.52865	-2.30828	0.0117174	-5.37147	0.00979643
Q8WV60	PTCD2	0	12.1449	12.0167	13.7381	4.93778	5.71483	0	1.66268	2.28249	5.46563	159.366	-1.83098	0.0167552	-2.0098	0.00979902
Q9UBK8-1	MTRR	0	2.91914	3.36715	3.49956	0.826984	2.49326	1.02755	1.0423	1.69508	1.11519	28.299	-1.17042	0.0481126	-1.34488	0.00979055
Q7Z5G4-1	GOLGA7	0	18.1609	14.251	16.4341	4.13521	2.0534	1.8051	0	2.77383	5.16247	153.194	-2.6113	0.00262168	-2.6217	0.00983991
Q8WYK2-2	JDP2	0	6.85766	9.47062	9.73531	1.83903	1.53219	0.536422	1.86022	0	0	35.4618	-2.73767	0.00544315	-3.80849	0.00984584
P36507	MAP2K2	0	13.5863	9.99359	9.89287	1.73289	1.66189	0.571068	0	0.570622	2.31779	119.308	-3.07728	0.00485774	-3.53464	0.00984807
P52735-3	VAV2	0	15.0657	16.5043	18.2868	4.95717	4.30909	4.3044	4.7489	2.05	6.79684	82.8482	-1.8773	0.0016366	-1.87464	0.00983955
Q7L4I2-1	RSRC2	0	14.186	14.8597	16.119	8.27596	4.70421	12.9289	4.16637	6.3896	1.52831	88.6362	-0.801737	0.0830655	-1.90206	0.00983153
P51665	PSMD7	0	17.1031	22.274	15.7573	4.61499	5.45617	2.76761	0.759156	3.87387	0	364.658	-2.10245	0.00740794	-3.57293	0.00982749
P42696	RBM34	0	25.6265	26.546	22.5436	9.45017	4.51204	7.08886	6.69976	10.7863	12.2833	99.5734	-1.82753	0.00293423	-1.32759	0.00986805
Q9Y3Y2-3	CHTOP	0	21.7284	19.2167	19.1456	5.54456	4.76845	2.62242	5.01256	9.432	3.73591	182.195	-2.21581	0.00157566	-1.72475	0.00988452
Q15833-3	STXBP2	0	9.9345	12.1642	9.79225	3.76783	3.2276	3.30747	0.654477	2.64013	3.55784	175.362	-1.6301	0.00325164	-2.21846	0.00992618
O95084	PRSS23	0	17.268	12.3664	13.9136	2.73228	1.7322	0.633344	0	3.48413	0.272446	72.5513	-3.09465	0.00428154	-3.53512	0.00992009
P18621-3	RPL17-C18ORF32; RPL17	0	75.4981	59.2633	65.5598	16.0618	21.8057	13.8532	2.8961	23.0397	10.2037	610.004	-1.9535	0.00308256	-2.47067	0.00993011
P49721	PSMB2	0	20.0555	19.4332	16.8483	7.01209	6.91917	5.32517	0	6.57683	3.29291	85.4387	-1.54874	0.00217891	-2.513	0.00993478
O60645	EXOC3	0	28.4733	25.7763	23.0165	7.11334	5.6443	6.04564	2.63081	5.54121	10.2082	98.5567	-2.03885	0.00187666	-2.07168	0.00996375
O95182	NDUFA7	0	27.3185	27.9267	26.1046	5.67054	7.80458	6.14795	1.65433	10.6239	8.7367	125.587	-2.05159	0.000533432	-1.95273	0.0100101
Q8NFU3-4	TSTD1	0	14.9956	14.1369	16.5615	5.20955	7.35901	1.3248	0.846801	0	5.3973	346.672	-1.71761	0.0114995	-2.87144	0.010018
P51809	VAMP7	0	7.15354	7.57805	7.84082	1.51654	0.434337	1.4478	0	2.68692	0	120.162	-2.73151	0.00106917	-3.07054	0.0100232
Q8N9T8	KRI1	0	14.5824	12.5026	16.4832	2.34535	3.94841	1.79473	4.58282	2.29452	5.22611	110.14	-2.42933	0.00342369	-1.84786	0.0100498
Q15029	EFTUD2	0	11.4174	12.2152	14.0175	3.81518	4.8013	3.96219	0.347504	4.44662	2.30295	103.166	-1.58167	0.00261696	-2.40735	0.0100464
Q9NYL9	TMOD3	0	14.3652	15.0382	13.5751	4.16226	2.28572	2.81825	1.92632	5.78881	0.662773	159.511	-2.21356	0.00104757	-2.35895	0.0100415
Q9NR12-1	PDLIM7	0	16.2241	16.3864	14.6083	3.6434	2.22844	2.63613	0.0503788	3.97059	5.58461	224.739	-2.47248	0.000842064	-2.29742	0.0100427
Q6P1Q9-1	METTL2B	0	50.0084	50.1298	49.5354	9.72134	17.8654	11.1765	7.45984	23.2531	18.1764	298.823	-1.94906	0.00122761	-1.61423	0.0100369
P55010	EIF5	0	17.4705	21.8403	17.9279	5.21293	2.96235	5.36574	2.40703	7.08583	2.28174	198.369	-2.07965	0.00323753	-2.28131	0.0100528
Q8TED1	GPX8	0	14.1474	16.4448	18.2415	3.15767	0.720457	3.63909	0.00190042	5.21501	1.929	158.976	-2.69961	0.00317922	-2.77269	0.0100531
Q9UIV1-1	CNOT7	0	9.32357	10.7183	7.38214	2.5176	0	1.52402	2.06833	0.6	0	83.3619	-2.76243	0.00793309	-3.36143	0.0100659
Q9BQE3	TUBA1C	0	6.6346	6.25725	5.64434	4.89671	1.1094	3.67921	1.90374	0.970064	2.77971	17.9305	-0.936473	0.0878961	-1.71313	0.0100897
P35052	GPC1	0	7.53698	7.33009	6.80672	1.1813	1.97079	1.95813	0.344256	2.69065	2.30644	25.1152	-2.08449	0.00102925	-2.02068	0.0101667
P25205-2	MCM3	0	13.464	15.3718	16.1823	3.89914	3.56106	1.99442	0.705788	5.28796	0.236515	159.204	-2.25141	0.00187463	-2.85314	0.0101659
Q9BV19	C1orf50	0	8.43268	7.99801	7.41323	4.8367	5.89837	3.09787	2.02421	2.70914	4.15986	44.1236	-0.785515	0.0313999	-1.42284	0.0102132
Q9Y580	RBM7	0	14.3032	16.9636	13.9661	5.72598	7.91794	3.6842	5.70118	7.89442	5.53868	100.25	-1.38426	0.00937823	-1.24121	0.0102303
Q9P0J0	NDUFA13	0	16.7687	15.7726	19.0999	5.78217	7.77062	5.47353	3.07871	7.72921	4.82686	58.2552	-1.44053	0.00348447	-1.72376	0.010239
Q8N3R9-1	MPP5	0	15.426	12.8539	15.9372	5.67803	6.54808	3.11725	0	1.98189	4.98526	71.6269	-1.52699	0.00661931	-2.66596	0.0102384
Q96G23	CERS2	0	38.2705	40.5483	37.1061	1.62563	4.53367	1.01487	1.20169	14.6409	1.06692	324.656	-4.01424	0.000524501	-2.77728	0.0102509
Q9Y314	NOSIP	0	17.1001	18.5625	14.5398	6.97318	6.93557	7.67229	3.24258	6.96623	5.62162	88.8875	-1.21799	0.00456761	-1.66506	0.0102512
Q9UHL4	DPP7	0	7.1745	6.15231	5.41366	2.04944	1.96497	1.06704	1.50905	1.60649	0	107.689	-1.88285	0.00507658	-2.5886	0.0102618
Q05086	UBE3A	0	11.8047	13.0085	12.4591	2.74722	0	0	0	0.783671	4.66688	133.515	-3.76206	0.0019107	-2.77363	0.0102556
O43156	TTI1	0	14.532	13.2593	14.3295	0.53105	0	1.21723	0.144675	2.56078	5.45334	163.35	-4.59052	0.000496553	-2.3681	0.0102582
P11940-1	PABPC1	0	20.8363	14.7935	14.937	4.27936	2.59819	1.36787	0	3.00642	0.500282	136.87	-2.61653	0.00760679	-3.85	0.010279
Q15043	SLC39A14	0	9.97133	10.9273	6.98308	0.902413	2.3732	1.50256	0	1.16114	0	45.5046	-2.54479	0.00901312	-4.58571	0.010324
Q14240-2	EIF4A2	0	9.06278	12.5311	10.6313	11.4126	10.2217	8.15237	3.06299	0.636393	2.24388	78.0701	-0.113523	0.629172	-2.43886	0.0103578
P12429	ANXA3	0	11.565	10.0016	9.9714	1.98348	2.81649	1.65446	0.0732187	3.84885	1.20005	209.589	-2.28873	0.00149206	-2.62228	0.0103527
P29966	MARCKS	0	30.5189	21.6254	26.0794	2.44767	5.91325	1.82883	2.14494	7.58583	3.77222	256.396	-2.94049	0.00460619	-2.53433	0.0103675
Q96HY6-1	DDRGK1	0	14.7259	12.1074	10.3517	2.25924	0.337466	1.46596	1.25443	0	3.02575	19.7652	-3.19422	0.00456309	-3.11898	0.0104391
P55039	DRG2	0	30.9989	20.7186	23.6723	3.31801	6.86537	2.24768	1.36711	4.1	0	252.684	-2.60042	0.00850079	-3.78552	0.0104643
P17844	DDX5	0	28.93	28.0954	21.7189	8.79909	8.39329	6.7057	0.564983	7.51954	0	234.757	-1.72028	0.00486787	-3.28394	0.0104781
Q9BQ04; Q9BWF3-1		0	43.894	42.2385	38.8666	8.12785	8.17603	7.40915	2.39103	15.4902	0	270.108	-2.39817	0.000594113	-2.8054	0.01048
P53396-1; P53396-2		0	19.2009	21.879	18.9983	5.24071	5.11719	5.28148	1.83361	8.40608	4.91245	267.357	-1.94166	0.00105909	-1.98732	0.0104881
P30533	LRPAP1	0	10.1343	10.366	10.7212	2.77396	2.45492	1.74382	0	3.83238	0	143.227	-2.16275	0.000574351	-3.02623	0.0104912
Q15061	WDR43	0	11.0066	14.0244	16.4832	4.43863	0.284306	1.68834	0.506277	2.77606	0	91.4979	-2.69492	0.010062	-3.6608	0.0104836
Q96P16-1	RPRD1A	0	8.25543	6.75527	5.83226	0.727733	1.04493	1.49304	0	1.64013	1.05842	77.3509	-2.67409	0.00459924	-2.94931	0.0104751
Q9P0R6	GSKIP	0	28.6574	29.2612	25.6218	12.1348	9.62279	13.6491	5.63014	5.77704	13.3029	191.334	-1.23845	0.00276359	-1.75738	0.0105229
P41162	ETV3	0	45.0194	45.4285	41.0805	6.45946	16.2715	12.0183	16.7132	25.9559	16.5081	109.667	-1.92032	0.0025463	-1.15226	0.0105194
Q9H307	PNN	0	9.32289	8.42661	6.22403	2.21924	1.59766	2.69079	1.25553	1.67279	1.33193	102.761	-1.88122	0.00952474	-2.49243	0.0105284
Q5HYI7	MTX3	0	24.7912	22.7678	19.4412	12.9258	12.803	6.89289	5.08787	4.02711	9.47409	158.934	-1.03834	0.0199709	-1.84971	0.0105227
Q6V1X1	DPP8	0	12.2753	11.2961	10.4655	4.45481	2.91851	2.89438	3.67569	0	3.28372	130.913	-1.72899	0.00226699	-2.29007	0.0105279
Q9C005	DPY30	0	13.923	11.0711	12.6617	1.79086	5.00261	0.397064	0.177855	2.9929	4.11924	161.926	-2.3887	0.00809847	-2.36888	0.0105422
O43719	HTATSF1	0	6.21057	5.22241	4.81332	3.19037	2.20983	0.0181618	0	1.73423	0.668934	39.7008	-1.58418	0.0398709	-2.75711	0.0105338
Q8NBS9-1	TXNDC5	0	18.6632	17.2471	15.6424	0.769268	2.90416	1.20993	0.68091	6.08905	0	262.438	-3.4001	0.00127132	-2.92883	0.0105386
O15182	CETN3	0	15.5216	13.2749	13.4709	2.88834	4.18129	3.0129	0.561459	5.35646	3.2666	111.141	-2.06769	0.0015673	-2.20227	0.0105478
Q14244	MAP7	0	14.3788	12.4256	14.3526	3.67528	2.84439	3.14987	1.38881	3.88353	5.76653	191.135	-2.08962	0.00116039	-1.89855	0.0105507
Q96CS2-1	HAUS1	0	9.71856	9.93046	9.10825	1.8036	2.30109	1.8166	0	3.73252	1.52638	70.9349	-2.27994	0.000495196	-2.45109	0.0105648
Q13885	TUBB2A	0	44.404	32.5683	44.7273	0	5.34101	8.99405	2.8961	0	10.6694	437.774	-3.0857	0.00524837	-3.16531	0.01056
Q86Y56	HEATR2; DNAAF5	0	13.2615	9.68661	12.8305	3.32244	3.27616	2.42241	1.28582	3.16626	3.48937	38.9666	-1.98773	0.00495211	-2.17162	0.0106482
O00462	MANBA	0	7.77959	4.71155	6.18654	0	0	0	0	0	0	111.383	#NUM!	0.00623077	#NUM!	0.01066
Q9UQ35	SRRM2	0	10.1687	9.68442	9.09217	2.80253	1.32231	2.02584	0	2.01954	3.66176	77.6846	-2.23451	0.00126064	-2.34904	0.0106624
Q8N3C0	ASCC3	0	5.71249	8.19159	6.61238	0.896917	2.43294	0.839776	0	1.59449	0	60.8398	-2.29879	0.00901135	-3.68562	0.0106917
P13798	APEH	0	9.79788	8.29407	11.3323	2.88834	1.74319	0.140311	1.92964	3.27454	0.954636	78.8646	-2.62439	0.00642988	-2.25628	0.0106963
Q9BRP8	WIBG; PYM1	0	27.1931	24.7956	34.0248	8.14599	7.4143	4.64155	2.12752	8.64107	3.06988	279.803	-2.09008	0.005422	-2.63588	0.0107193
P50995	ANXA11	0	7.28045	7.34582	9.3745	4.12086	1.61796	1.48815	1.01309	2.87495	1.61933	101.717	-1.73162	0.0147128	-2.12364	0.0107104
P26368	U2AF2	0	12.3205	11.7174	9.7478	3.147	1.98425	2.15112	0	3.8	0.930391	30.0417	-2.21393	0.00250484	-2.83638	0.0107322
P78371-1	CCT2	0	19.4888	17.8	16.9722	5.01502	4.56833	3.20838	0.445532	7.08352	3.74374	203.101	-2.0847	0.00117438	-2.26707	0.0108998
P23142	FBLN1	0	9.69552	8.11802	7.93604	3.04621	0.36358	0.217082	0	2.96019	0.623124	72.0269	-2.82775	0.00662344	-2.84518	0.0109233
P17812	CTPS1	0	6.71168	6.99502	4.7349	0.487217	0.501388	0	0	1.24236	0	60.1524	-4.22143	0.00454765	-3.89181	0.0109196
Q14156-1	EFR3A	0	9.91263	11.3098	9.9285	0.30323	4.67437	0.196652	0	3.5558	2.86652	161.455	-2.58985	0.0113597	-2.27811	0.0109196
O00762	UBE2C	0	16.1275	12.9394	10.7828	5.23767	2.28203	1.4589	0.889164	2.54013	2.27883	42.0965	-2.15001	0.0129523	-2.80348	0.0109434
Q9Y2K7	KDM2A	0	15.2533	15.229	13.1431	5.83134	7.27685	6.36258	2.17559	6.58728	2.97006	148.187	-1.16386	0.00276584	-1.89461	0.0109369
P11117	ACP2	0	25.2076	23.574	16.7041	4.02284	4.11918	6.55615	3.74321	2.64662	0	275.334	-2.15554	0.00869318	-3.35733	0.0109623
Q14690	PDCD11	0	8.53263	8.19582	10.2011	2.60647	2.33304	1.54644	0.908824	3.3754	0.775424	96.3628	-2.0538	0.00281143	-2.41208	0.0109578
Q9UBB9-1	TFIP11	0	11.7825	11.361	9.01738	3.74219	5.39866	3.97116	0.76294	3.77495	2.07222	46.8509	-1.29442	0.00825917	-2.28256	0.0109513
Q9ULT8	HECTD1	0	14.1718	13.8821	11.9225	2.62631	4.11761	1.53127	1.52709	5.40537	4.50607	59.3781	-2.27228	0.00252281	-1.80525	0.0109564
P30530	AXL	0	11.494	15.9455	12.5776	1.05571	1.06668	0.966588	1.19104	3.95649	2.28329	31.4768	-3.69541	0.0032227	-2.42902	0.0109581
O60678	PRMT3	0	14.6135	13.7015	12.8403	2.96101	4.27167	2.56036	2.06833	6.47928	3.51614	85.0672	-2.07125	0.00126161	-1.7704	0.0109503
P61313-1	RPL15	0	47.4756	59.9556	36.4222	9.71402	7.98106	9.90927	1.67671	0	0	378.301	-2.38163	0.0109581	-6.42283	0.0109463
O43663-1	PRC1	0	17.5783	14.1232	11.8089	3.34397	7.49545	3.83991	0	0.949966	3.02601	103.125	-1.56757	0.0201398	-3.45198	0.0110016
Q9NWY4	C4orf27; HPF1	0	6.86427	9.20344	6.58914	2.88375	2.86649	1.00799	0.703957	1.76187	1.61252	59.4874	-1.74523	0.014558	-2.47389	0.0110005
Q96JI7-1	SPG11	0	16.5961	15.0318	14.0534	9.57201	10.224	6.32843	6.4637	8.56839	8.81082	72.2661	-0.806204	0.019113	-0.938042	0.0110333
Q08378	GOLGA3	0	5.44419	3.97928	5.22481	0	0.61417	1.1819	0	0.884719	1.31879	52.0074	-3.02782	0.00519841	-2.73286	0.0110379
Q15723-5	ELF2	0	24.8464	24.2022	25.5951	12.5324	8.25877	14.4845	6.66681	10.6119	13.7902	88.7207	-1.08135	0.00634684	-1.26455	0.0110738
P15328	FOLR1	0	27.2706	24.0013	22.994	7.94671	23.7623	11.7897	9.15873	0	2.75672	976.876	-0.77173	0.139875	-2.63987	0.0110713
Q8NBI6	XXYLT1	0	15.2223	14.1791	16.7662	4.1358	1.76423	0.11297	0	3.48221	5.56451	180.495	-2.94073	0.00289634	-2.35141	0.0110644
Q14677-1	CLINT1	0	18.8578	13.2448	17.6323	1.15924	1.08821	2.13436	1.6925	4.28151	0	55.4554	-3.50466	0.00366469	-3.05749	0.0110865
P12236; P05141; P12235		0	56.6094	56.9992	49.8254	10.3012	9.5891	6.04891	1.77698	20.0912	0	922.885	-2.6555	0.000952788	-2.9018	0.011102
P50454	SERPINH1	0	21.5849	23.4902	22.6538	6.92707	8.60073	4.8334	4.4846	11.4796	5.71156	242.979	-1.73395	0.00156981	-1.64369	0.0111618
P63172	DYNLT1	0	14.3661	13.0092	13.0122	6.39127	7.91996	6.20628	4.984	8.09669	5.68876	112.813	-0.977052	0.00308055	-1.10552	0.0111603
P50750-2	CDK9	0	5.72603	6.01916	5.71694	2.83489	1.67805	1.31813	2.08362	2.67685	3.56489	61.652	-1.58239	0.00414236	-1.06864	0.0111548
Q15020	SART3	0	9.52504	10.5395	7.99571	3.39861	2.17563	0.76573	0	2.96787	1.66805	174.397	-2.14598	0.00669721	-2.5976	0.0111773
O95295	SNAPIN	0	34.2458	34.3307	38.3134	9.32388	10.5924	6.70244	5.23756	15.0145	14.7187	298.27	-2.00561	0.00116241	-1.6119	0.0111727
P46782	RPS5	0	30.8695	34.9747	32.6049	4.52459	4.95514	7.20281	1.25999	13.4575	6.84012	218.957	-2.56104	0.000811918	-2.19118	0.0111651
P06280	GLA	0	16.0071	17.998	17.3399	4.77622	8.65912	3.58402	4.51943	3.3955	8.60073	83.886	-1.59305	0.00634078	-1.63639	0.0111802
P22059	OSBP	0	10.1243	12.0337	8.84085	1.93673	2.44706	1.37574	0.686058	2.01954	3.36207	134.908	-2.42819	0.003767	-2.353	0.0111717
P00505	GOT2	0	18.7484	19.0243	18.8561	0.943029	3.95929	1.27603	0	7.18905	0	204.622	-3.19624	0.000913171	-2.97766	0.0112307
Q96GQ7	DDX27	0	11.1229	11.9456	15.0742	3.2209	2.79001	1.77313	0.982648	3.66354	0.0189283	87.2714	-2.29282	0.00460275	-3.03142	0.0112339
P30479	HLA-B	426.7	713	769.5	839.5	475.4	466.9	537.2	452.6	325	432.7	577.7	-0.650258	0.00747383	-0.940003	0.011232
P33993-1	MCM7	0	16.0082	13.0708	13.7291	5.65544	4.48289	3.6034	0.753714	5.39449	3.44694	130.523	-1.63932	0.00334243	-2.15751	0.0112652
O00410-3	IPO5	0	27.2621	26.694	21.2261	5.62878	4.81896	6.63664	1.17447	8.91257	3.27482	109.403	-2.13771	0.00284767	-2.49227	0.011314
O95243-2	MBD4	0	5.22534	3.13911	4.05076	0	1.24672	3.99725	0	0	0	86.2976	-1.24338	0.184448	#NUM!	0.0113048
Q9UBP0-1	SPAST	0	14.6696	12.9063	13.4157	1.87903	3.21775	1.10871	0	0	5.00996	157.741	-2.72371	0.00126563	-3.03245	0.0113009
Q13177	PAK2	0	5.16031	5.54438	3.99032	0.538087	0.179384	1.04644	1.24453	1.02603	0	46.3121	-3.05848	0.00434009	-2.69421	0.0113118
P51114-1	FXR1	0	21.6289	18.9409	29.4862	6.18722	2.10628	0	0	0	2.63927	130.64	-3.07846	0.0111451	-4.7303	0.0113396
Q9BVK6	TMED9	0	13.2085	15.1921	10.0272	1.81827	1.7941	4.55903	1.83852	2.6	2.66386	203.473	-2.2335	0.0107084	-2.43578	0.0113757
Q29RF7-1	PDS5A	0	8.20845	6.53361	7.30018	5.20286	4.51404	3.4601	2.16664	3.29547	3.50577	77.9855	-0.742248	0.0244193	-1.29743	0.0114062
O95816	BAG2	0	10.0282	8.67942	12.5054	1.3398	1.47243	0	0	2.52498	0	205.609	-3.47236	0.00477405	-3.6278	0.0114306
O60256-1	PRPSAP2	0	21.7889	23.4358	23.2917	4.11476	7.91809	2.36643	3.84652	9.50196	0.541516	136.779	-2.25045	0.00240583	-2.3024	0.0114273
Q9NQX7	ITM2C	0	5.79966	6.7319	5.73699	1.18535	3.08412	1.95061	1.3229	1.73095	2.99392	19.3691	-1.55436	0.00836632	-1.59489	0.0114215
P53621-1	COPA	0	10.2196	9.27919	11.4312	2.92284	2.402	2.08766	0.331644	3.6619	0.0754762	131.726	-2.06098	0.00191505	-2.92626	0.0114138
P39059	COL15A1	0	22.0691	18.9679	23.4022	8.32313	8.8105	2.69904	3.63488	2.50747	9.04276	120.339	-1.70006	0.00833331	-2.08528	0.0114136
Q9NVH2	INTS7	0	11.937	9.82876	10.2555	4.66721	5.99602	3.12631	0.123114	3.00064	3.53518	34.8735	-1.21546	0.0103597	-2.26567	0.0114129
Q9UMR2-1	DDX19B	0	29.0671	21.893	25.262	9.86824	13.7886	8.2165	5.18827	10.4673	7.96314	160.665	-1.25786	0.0114518	-1.69028	0.011428
P62081	RPS7	0	34.109	34.4416	26.3392	4.05614	2.0504	1.88979	1.95445	10.0347	0	260.284	-3.56884	0.0023571	-2.98453	0.0114222
Q96PU4-1	UHRF2	0	15.8667	15.0812	17.1877	5.93653	7.79997	3.93724	0.752781	4.47586	6.4633	268.415	-1.4455	0.00454757	-2.04159	0.011424
O94808; Q06210-1		0	3.96088	3.30586	3.24926	0.518373	0.853194	0.638007	0.712699	1.60813	1.14821	57.8859	-2.38763	0.00202853	-1.59998	0.0114362
Q99426	TBCB	0	14.8692	15.4407	20.567	1.24092	6.12977	0.201821	1.58438	4.71888	3.22128	154.225	-2.74817	0.0113243	-2.41729	0.0114468
P78549	NTHL1	0	5.03059	4.7458	4.95936	2.16487	2.77423	2.24088	0.906924	0.606491	2.31669	27.7358	-1.03727	0.00185876	-1.94386	0.0114387
Q01974	ROR2	0	9.48322	8.46449	9.01463	2.77487	1.91696	0.878099	0.752712	2.69672	3.89226	140.84	-2.27522	0.00201611	-1.87676	0.0114375
Q9NVN8	GNL3L	0	22.0888	17.4204	24.2064	4.30026	5.45763	3.74674	0.383439	5.34393	5.21453	29.6396	-2.23819	0.00437341	-2.54178	0.0114308
Q8IVL5	LEPREL1; P3H2	0	15.2042	17.5611	21.782	1.32796	1.02866	3.40267	1.95567	4.75559	4.51162	15.8275	-3.24354	0.00464746	-2.28106	0.011422
Q9Y394	DHRS7	0	8.1942	6.40762	6.58752	3.0279	3.28458	1.85827	1.59326	3.04124	1.99796	207.227	-1.3748	0.00924762	-1.67572	0.0114174
P47895	ALDH1A3	0	25.2978	25.7148	22.0163	9.12156	7.46498	10.4442	6.68661	11.9716	11.7708	17.9743	-1.43386	0.00236388	-1.26302	0.0114194
Q00839	HNRNPU	0	21.2356	19.6894	25.6957	2.27754	2.86811	3.28933	0.526223	7.49885	3.23369	36.1243	-2.98151	0.00234405	-2.56492	0.0114131
O75317	USP12	0	21.6805	20.5406	20.0692	11.1735	11.3106	13.3118	10.727	7.15422	12.2267	205.075	-0.799212	0.00239129	-1.04886	0.0114453
Q53HL2	CDCA8	0	35.1371	25.1153	24.8416	10.5563	11.44	8.3828	1.22951	4.86819	5.21951	119.189	-1.48598	0.0138509	-2.91054	0.0114389
Q8TD19	NEK9	0	6.60259	4.21221	5.46711	2.44095	1.59991	0.986335	0.896212	0.355409	0	94.1703	-1.69544	0.0188268	-3.7014	0.0114591
P42785-1	PRCP	0	13.8361	10.2767	10.617	4.78645	7.16809	5.53114	2.67929	3.25911	4.14287	150.013	-0.990001	0.023029	-1.7845	0.0114918
O94776	MTA2	0	12.4958	11.2698	11.0946	1.82346	1.83513	2.16044	1.07789	5.16951	2.18674	74.2976	-2.58273	0.000649658	-2.04727	0.0114909
P49590	HARS2	0	4.0707	4.36254	3.83977	2.6451	3.2311	1.55487	1.61325	0	0.522336	81.1372	-0.723847	0.0534696	-2.52279	0.0115236
Q9NPD3	EXOSC4	0	12.5824	15.9169	15.0634	1.82757	3.97174	4.46605	3.11275	5.38577	6.47184	143.716	-2.08531	0.0037414	-1.54098	0.0115236
P55854-2	SUMO3	0	50.0243	43.3065	45.3367	0	1.46783	1.80075	1.15654	17.2662	0	439.313	-5.40682	0.000623058	-2.91207	0.0115145
Q92688	ANP32B	0	30.3676	33.1079	32.5302	5.81516	4.18624	4.45159	3.23802	12.8183	0	200.311	-2.73175	0.000439905	-2.57998	0.0115433
Q9UHB6	LIMA1	0	11.6007	11.9067	14.6075	2.5686	0.402496	1.63471	0	0.506491	4.24424	97.7217	-3.04883	0.00281683	-3.00413	0.0115626
Q15392	DHCR24	0	1.56381	2.09632	2.63972	0	0	0	0	0	0	65.6717	#NUM!	0.00687459	#NUM!	0.0115681
O75717	WDHD1	0	3.04802	3.43565	2.03256	2.48767	1.36514	0.325277	0	0.02931	0	47.2309	-1.02737	0.162795	-8.18268	0.0115619
Q9Y657	SPIN1	0	13.1347	9.2957	11.3938	2.36826	1.17095	0	0.328258	3.32924	1.57653	86.826	-3.25656	0.00484336	-2.69206	0.011576
Q96IK1	BOD1	0	105.323	112.31	116.108	46.0894	45.3381	67.5696	26.2171	50.3491	57.0326	179.968	-1.06973	0.00553516	-1.32082	0.0115845
O75947-1	ATP5H	0	11.5013	13.3656	11.4687	1.36033	0.767328	1.21922	1.46393	4.6	0	266.019	-3.4405	0.000969613	-2.58306	0.0115955
Q15036-1	SNX17	0	4.38906	3.87408	3.62516	2.02807	2.0504	0	0	1.4	0	13.3441	-1.54344	0.0365139	-3.08604	0.0116016
Q9UHB7-1	AFF4	0	27.0999	28.962	23.1474	4.82539	9.14987	5.43105	0.864769	9.61396	6.44111	67.1665	-2.02914	0.00327619	-2.22695	0.0116209
P10909-2	CLU	0	20.9295	24.1031	23.8067	6.47052	6.85395	4.79834	4.13857	9.78465	1.52084	116.242	-1.92543	0.00128287	-2.15618	0.0116277
Q13610	PWP1	0	51.3257	45.9964	43.1375	7.78367	13.7541	6.5514	10.9416	1.02	17.9609	317.717	-2.32207	0.00201516	-2.23085	0.0116449
Q9UHV9	PFDN2	0	20.1481	24.3762	17.0783	4.29891	6.67927	5.39744	2.76524	5.47279	0	333.905	-1.91144	0.0068347	-2.90262	0.0116395
Q96QR8	PURB	0	7.01619	10.7266	9.12969	0.180176	1.34271	2.23624	1.30947	1.62931	0	57.2013	-2.83766	0.00840628	-3.19284	0.011642
O95833	CLIC3	0	1.70592	2.36482	2.90011	0.628616	2.05722	1.19105	0	0	0	50.1654	-0.846439	0.165297	#NUM!	0.0116766
Q8IWA4-1	MFN1	0	18.5532	12.9903	16.5598	3.2212	3.69582	6.65846	3.1922	5.33468	4.46654	103.271	-1.82513	0.00988069	-1.88835	0.0117349
Q9H0A0	NAT10	0	12.9986	12.9136	11.1391	4.33587	3.92994	3.13799	2.22154	5.58367	1.6356	113.879	-1.70001	0.0017805	-1.97254	0.0117671
Q9Y324	FCF1	0	9.22261	7.94759	9.81103	2.74328	2.66491	1.49205	0	3.00974	2.41216	43.8751	-1.96724	0.0027991	-2.31509	0.0118012
P28072	PSMB6	0	49.3799	39.2196	50.4981	16.2975	11.903	9.56058	2.98265	16.9329	10.6723	408.456	-1.88112	0.00417629	-2.18506	0.0118254
P48059-3	LIMS1	0	24.8402	31.9324	33.5953	2.00575	6.20892	7.90762	5.50941	11.7862	7.62899	250.049	-2.48675	0.00488058	-1.85824	0.0118234
O15014	ZNF609	0	9.53289	11.3151	7.84172	3.70555	1.87751	1.34893	0.525661	0.691278	2.74342	19.5017	-2.04919	0.0099076	-2.85683	0.0118149
Q02388-1	COL7A1	0	4.61722	3.2485	3.08341	1.3962	1.66337	0.786876	0	0.544523	0.11357	12.8576	-1.50922	0.0231796	-4.05638	0.0119355
P29084	GTF2E2	0	19.996	21.1235	16.5284	1.23986	0.772331	0.138187	0	6.25199	4.68331	163.815	-4.7446	0.00153929	-2.39828	0.0119389
P15311	EZR	0	16.9299	18.859	18.147	6.35156	6.80618	7.62641	1.54824	7.37757	0.433974	207.578	-1.37576	0.00101872	-2.5267	0.0119305
O94979-7; O94979		0	12.9845	9.51012	13.7043	5.45021	3.89315	3.27398	1.85982	2.90701	3.5978	179.741	-1.52054	0.0123474	-2.11357	0.0119319
O00487	PSMD14	0	6.19819	8.8079	10.3909	1.05327	0.1888	1.57448	0.602266	0	0	89.399	-3.17266	0.0100822	-5.39811	0.0119435
Q16181; Q16181-2		0	8.50803	10.4335	7.56001	2.87734	2.73162	2.10203	1.14476	2.63475	0.0231494	107.265	-1.78109	0.00599388	-2.80099	0.0119463
Q9BUL5-1	PHF23	0	11.7595	11.0432	9.72994	2.66815	5.04269	1.86352	0	0.869995	4.09043	59.545	-1.76464	0.0067607	-2.71335	0.0119644
Q96EY7-1	PTCD3	0	5.95663	7.24388	7.61324	2.94453	0.466964	3.77999	0.946989	2.44882	0	58.2074	-1.53318	0.0267849	-2.61571	0.0120071
P07951-1	TPM2	0	121.38	152.609	200.974	15.2143	11.8286	18.8303	3.51339	5.41082	3.59425	196.756	-3.37209	0.00882448	-5.24569	0.012018
O75197	LRP5	0	8.59318	8.31796	9.41202	3.63531	1.91956	2.43866	2.09254	1.4717	4.31621	24.6074	-1.71943	0.00261425	-1.73998	0.0120171
Q9H7C9-1	AAMDC	0	6.30783	4.27032	3.99024	2.37345	1.1012	1.05237	0	0	0	102.989	-1.68621	0.0293093	#NUM!	0.0120401
P20839-6	IMPDH1	0	9.48905	10.238	11.6733	5.94157	8.11861	6.1827	0.689754	3.48779	3.78472	71.9287	-0.633369	0.0291151	-1.97953	0.0120641
Q9BT17-1	MTG1	0	30.0296	24.955	25.2012	3.5724	3.05844	1.88938	1.90035	10.308	8.06033	223.983	-3.23438	0.0013467	-1.98409	0.0120773
Q9BWH2	FUNDC2	0	43.7308	39.2538	42.8275	4.98999	8.38837	1.25283	0.206163	17.1123	5.67479	508.962	-3.10415	0.00118338	-2.45199	0.0121022
Q14562	DHX8	0	9.73033	11.5831	12.1064	3.08347	4.13195	3.61418	0.869641	4.5358	2.48859	64.116	-1.62572	0.00290151	-2.08187	0.0121009
Q9Y224	C14orf166; RTRAF	0	19.9646	16.6145	21.8719	3.03965	6.44908	2.89141	2.1018	7.41061	1.96626	185.334	-2.2392	0.00454698	-2.34827	0.0121124
Q6P1K8	GTF2H2D; GTF2H2C_2; GTF2H2C	0	14.2916	15.5609	14.0392	7.06328	4.52797	2.56036	0	5.6	0	60.5537	-1.63298	0.00595714	-2.97045	0.0121118
Q9ULG6-5	CCPG1	0	13.3021	17.9604	14.8711	2.6974	0.680997	0	0.146161	4.75213	0.0258006	80.4093	-3.77141	0.00342828	-3.22789	0.0121051
Q9UK61	FAM208A	0	5.91666	6.8914	7.41412	1.1571	0.314592	3.33111	2.37517	3.57383	2.30463	54.9348	-2.07399	0.0143314	-1.29284	0.0120969
Q9UBQ6	EXTL2	0	2.79027	2.84099	3.75698	0	0	0	0	0.873423	0	9.89368	#NUM!	0.00268613	-3.4261	0.0121057
P54727	RAD23B	0	17.4184	19.8276	16.8253	0.732003	1.69656	2.6408	1.59569	7.23929	0.718595	176.885	-3.41499	0.00115479	-2.50075	0.0121094
Q9UHD1	CHORDC1	0	4.77316	6.56358	8.17308	2.9372	1.01936	1.53689	0	0	0	63.9603	-1.82842	0.0262154	#NUM!	0.0121138
P62191	PSMC1	0	19.2875	17.4493	18.3528	6.2106	5.69285	6.60079	1.64302	5.4118	8.30755	114.141	-1.57393	0.000697012	-1.84238	0.0121391
O94763-1	URI1	0	2.21174	2.65865	1.56228	3.3678	0.212124	0	0.0945036	0	0	45.1405	-0.845489	0.498047	-6.0889	0.0122145
Q7Z401-2	DENND4A	0	0.765537	1.3084	1.18995	0	0	0.059241	0	0	0	21.9144	-5.78385	0.00788859	#NUM!	0.0122303
Q9Y5A9-1	YTHDF2	0	34.1321	24.549	33.2719	7.06831	7.87949	9.68594	10.5371	10.4119	10.4335	208.128	-1.90026	0.00604352	-1.55093	0.0122662
Q16531	DDB1	0	21.7722	22.2656	19.2658	4.68858	4.86391	2.94837	1.29655	8.79327	1.71606	188.929	-2.34026	0.00115594	-2.42278	0.0122654
Q9UI43	FTSJ2; MRM2	0	39.9513	39.9788	32.4729	2.02192	8.8801	7.5963	3.47545	6.12248	15.4836	168.323	-2.60322	0.00291563	-2.16398	0.0122793
O00571	DDX3X	0	32.6771	33.5649	26.0244	5.49326	7.87947	6.69954	3.95989	12.559	7.64695	242.194	-2.2006	0.00284439	-1.93283	0.0122728
Q9UFF9	CNOT8	0	12.4211	12.5756	10.4176	7.29933	4.03038	2.50692	3.40127	0	3.95975	66.2768	-1.35584	0.0195891	-2.26635	0.0122715
Q99622	C12orf57	0	8.30621	12.2832	10.3249	3.39101	1.15167	3.37966	1.44668	2.77606	2.57707	49.2073	-1.96428	0.0113622	-2.18471	0.0122808
Q9UGN5-1	PARP2	0	7.09305	7.2806	5.9667	6.67389	2.72342	1.0785	4.19695	3.6716	3.68732	45.4937	-0.957281	0.162956	-0.815718	0.0123241
P38117	ETFB	0	14.6946	19.9812	19.3015	5.93639	4.58738	3.29189	0.80551	5.6	0	227.553	-1.96605	0.00555264	-3.07497	0.012325
O95817	BAG3	0	20.3734	22.794	20.8842	5.54489	3.23951	4.27039	3.00224	9.82474	8.16867	140.264	-2.29465	0.000954141	-1.60914	0.0123261
P98082	DAB2	0	17.7765	13.9367	13.9982	2.86909	2.06294	3.22088	0.589793	5.3836	2.70533	109.48	-2.48717	0.00297043	-2.397	0.0123951
O00244	ATOX1	0	5.3619	4.53331	7.04187	0.17987	0	1.42574	0.999527	0	0	41.6605	-3.39899	0.00979506	-4.0828	0.0124061
A8CG34-1; Q96HA1-1		0	23.5915	19.3259	20.6464	0	0.381867	0	1.41645	7.94997	0	189.021	-7.37899	0.000986622	-2.76264	0.0124052
P31943	HNRNPH1	0	30.581	25.0364	24.9464	6.65058	7.89999	6.73184	0.161278	9.88081	3.78075	153.704	-1.92047	0.00246756	-2.54308	0.0124262
Q9NRG9-1	AAAS	0	12.5975	9.99512	9.76727	3.12378	4.46137	3.21018	0	3.47606	0	63.9145	-1.5838	0.00596825	-3.21868	0.0125227
P49674	CSNK1E; LOC400927-CSNK1E	0	23.3988	22.4833	20.2242	6.38851	9.23811	7.66224	3.80321	10.7705	7.81053	134.334	-1.50515	0.00203662	-1.5623	0.0125182
Q8NCC3	PLA2G15	0	46.6526	40.0206	42.1354	29.4642	31.5312	24.7203	18.2551	25.6487	24.9112	225.615	-0.587597	0.0145382	-0.904434	0.0125197
P08236	GUSB	0	2.78208	4.0705	4.82217	0	0	0	0	0	0	99.5624	#NUM!	0.0075762	#NUM!	0.0125495
P07992-1	ERCC1	0	22.7028	24.244	21.9763	2.50996	2.21891	2.51815	1.61339	9.59669	0.659277	126.919	-3.24953	0.00041371	-2.53775	0.0125447
P31327-3	CPS1	0	21.2978	20.7166	20.7261	6.97493	8.68819	6.46341	3.59495	10.534	3.79087	281.331	-1.50362	0.000777634	-1.80785	0.0125761
P67812-3	SEC11A	0	8.69809	8.93826	7.89111	1.77345	4.34611	2.19523	1.71636	3.43878	0	227.391	-1.6183	0.00708538	-2.30796	0.0126344
Q14004-1	CDK13	0	0.915438	1.16943	1.44649	1.04363	1.65841	0.00757309	0.217496	0	0	4.58151	-0.382137	0.656518	-4.02116	0.0126604
Q8IZW8	TNS4	0	5.61181	4.64283	7.12647	1.90179	0.607562	0.731396	0.339436	1.2418	0.0631685	40.8815	-2.42312	0.0110291	-3.40188	0.0126556
P55263-1	ADK	0	3.15834	1.97225	2.8457	1.24612	0	0.89535	0	0.45	0	35.237	-1.89712	0.0326948	-4.14772	0.0126504
Q14693-7	LPIN1	0	102.286	91.7655	97.0131	11.3133	15.0012	24.2349	11.6905	46.6821	24.5577	349.438	-2.52557	0.00101853	-1.81137	0.0126603
O00463-2	TRAF5	0	11.6596	8.7913	6.96171	3.35039	2.28405	3.9505	0.516712	0	0	60.6861	-1.516	0.0264527	-5.72934	0.0126658
P49247	LOC101060545; RPIA	0	2.24582	1.80791	2.77004	0	0	0.554719	0	0.5	0	14.023	-3.62074	0.00846556	-3.77057	0.0126909
O60437	PPL	0	6.58981	6.22099	7.15585	2.41407	2.61499	1.66556	0.956145	2.93088	2.7339	147.456	-1.57652	0.00212497	-1.59249	0.012685
P55199	ELL	0	8.12201	6.54671	10.9788	1.87507	0.722927	2.62032	0	0	0.322107	36.5479	-2.29716	0.0169016	-6.31513	0.0127835
Q8IX18	DHX40	0	16.3305	20.8817	18.1008	3.42521	1.49172	3.34551	0.366145	6.50213	0	106.687	-2.74298	0.0023177	-3.0096	0.0127872
P46459	NSF	0	6.55362	6.13204	5.24527	1.55716	1.28057	0.17849	0.112212	2.17366	0	124.877	-2.57164	0.00366751	-2.97163	0.0128165
Q9UMY1-1	NOL7	0	50.1653	43.1564	30.5528	5.15614	3.00897	2.56253	3.80572	4.94452	3.23381	58.9187	-3.52948	0.00764078	-3.36969	0.0128323
Q9ULC4-3	MCTS1	0	12.1763	8.14615	12.3539	1.04227	0.650166	0.257571	0.778593	0	2.26208	115.564	-4.0667	0.00549505	-3.42578	0.012828
Q9UBD5-2	ORC3	0	6.27151	4.66904	4.64316	3.18044	1.92113	1.26161	0	1.50649	0.604196	57.4156	-1.29222	0.0292686	-2.88426	0.0128409
Q99757	TXN2	0	1.31068	1.50885	1.26701	0.538623	0.650447	0.721771	0.409804	0.577704	0.117776	27.18	-1.09667	0.00460121	-1.88646	0.0128434
Q9UJX2-1	CDC23	0	4.28849	6.63583	4.33407	0	0	0	0	0.185766	0	110.643	#NUM!	0.00748285	-6.35997	0.0128869
Q7KZF4	SND1	0	11.8633	13.385	13.1952	2.76435	2.10175	1.9628	1.08881	5.65963	1.26672	130.477	-2.49301	0.000760114	-2.26194	0.0128822
P52594-4	AGFG1	0	7.48608	8.20014	5.39585	1.86407	0.574261	2.37747	0	1.6402	0	76.8478	-2.13017	0.012332	-3.68408	0.0128973
P00491	PNP	0	23.2947	27.7925	16.5917	4.97471	6.75291	2.8042	0	2.53908	0	234.633	-2.21949	0.0143477	-4.73633	0.0128949
Q8N3E9	PLCD3	0	5.30281	6.99349	7.13445	4.05308	4.30765	2.54569	1.38195	0.21445	2.13298	42.2022	-0.833166	0.0396368	-2.38134	0.012919
Q99848	EBNA1BP2	0	33.6136	25.3157	27.0167	6.88431	8.50216	7.73228	2.57264	8.01247	10.049	166.879	-1.89437	0.00431891	-2.0584	0.0129119
O60271-2	SPAG9	0	10.3938	14.9582	13.9376	2.44216	2.60291	1.81461	2.18426	4.44767	2.22267	98.5332	-2.51794	0.00490593	-2.14965	0.0129096
Q13637	RAB32	0	27.296	25.3907	24.3837	3.39711	2.19884	1.2809	2.38194	10.5726	0	265.052	-3.48635	0.00060462	-2.57272	0.0129168
P38935	IGHMBP2	0	10.5504	8.97697	11.9051	0.945011	3.59447	2.06764	0.068744	3.48964	2.40107	95.6484	-2.25016	0.00573883	-2.399	0.0129159
Q9Y285	FARSA	0	7.02135	5.75713	7.54599	3.17783	3.19466	3.53909	0	2.3	0	135.471	-1.03603	0.00807544	-3.14351	0.0129462
Q14683	SMC1A	0	11.2291	10.3025	9.55723	2.70847	2.90961	2.6552	1.40045	4.6	0.920023	120.517	-1.90987	0.00111389	-2.16745	0.013001
P05783	KRT18	0	38.1422	36.1581	32.702	4.38183	3.83507	3.99381	0.964283	13.9521	0	328.582	-3.13142	0.000744309	-2.84267	0.0129958
P43243	MATR3	0	24.3897	19.2736	19.6061	4.29311	5.1013	6.44818	1.07979	7.42387	0	255.283	-1.9977	0.00344448	-2.89535	0.0131136
Q9NRN7	AASDHPPT	0	24.5925	21.107	20.5591	4.11935	6.38418	5.68032	4.03702	10.7521	6.80756	163.232	-2.03355	0.00192655	-1.6173	0.0131415
Q9NRP0-2	OSTC	0	23.4409	26.6357	18.7243	4.08331	8.56037	4.93756	2.41598	7.5619	5.90105	83.2736	-1.96839	0.00808569	-2.11531	0.0131614
Q969H6	POP5	0	65.6645	59.929	65.6872	47.741	50.9348	23.9433	28.6411	26.0149	40.9368	428.633	-0.641507	0.0830522	-1.00072	0.0131944
O95298-1	NDUFC2; NDUFC2-KCTD14	0	37.9322	27.0717	32.1702	10.6213	6.0469	4.78702	0	8.65192	8.02993	284.269	-2.17924	0.00628009	-2.54229	0.0132397
Q8NEZ5-1	FBXO22	0	6.98346	7.24385	6.97062	2.19053	6.40593	2.34967	1.57495	3.90433	2.70509	104.18	-0.953502	0.0950335	-1.37298	0.0132341
Q9UK99	FBXO3	0	47.6761	49.7991	46.8668	11.41	16.7516	13.1021	8.84782	23.8118	21.3366	236.243	-1.80655	0.000796964	-1.41856	0.0132553
Q05519	SRSF11	0	22.5997	24.4921	26.9755	10.575	11.8144	9.76087	0.196747	8.99976	7.45806	270.789	-1.204	0.00268097	-2.15292	0.0132531
P09651-2; Q32P51; P09651-1		0	38.2218	31.8007	31.6385	11.7891	10.3182	8.38575	4.02827	14.2591	3.03588	131.34	-1.73721	0.00268461	-2.25327	0.0132435
Q10589	BST2	0	20.7866	22.1002	32.0721	5.5797	5.5887	6.26308	0.46153	3.34121	0	373.041	-2.1044	0.0127042	-4.30099	0.0132466
Q86XK2-5	FBXO11	0	18.9295	18.2205	26.085	6.12634	4.51809	9.86634	3.34446	1.61291	5.52278	53.0634	-1.62434	0.0172188	-2.59306	0.0132654
Q5JUR7	TEX30	0	46.2009	44.6455	46.9148	20.2831	11.9831	21.164	19.7599	6.48451	21.1515	438.739	-1.36644	0.0030806	-1.53933	0.0132932
Q9UKK9	NUDT5	0	11.7812	12.3156	14.3651	4.79791	6.67994	3.80929	1.38988	4.6358	5.19658	106.964	-1.33111	0.0070777	-1.77707	0.0133055
Q99551	MTERF; MTERF1	0	1.04034	1.76824	1.48566	0	0	0	0	0.144523	0	15.633	#NUM!	0.00689051	-4.89303	0.0133714
P06858	LPL	0	11.2446	10.2472	14.8061	4.35709	5.35959	2.99107	2.23782	3.62523	2.9433	59.3682	-1.51418	0.0147167	-2.04327	0.0133968
Q96A35	MRPL24	0	22.2786	19.7213	24.3161	9.37321	7.18962	7.06993	4.8729	5.60084	11.0219	291.371	-1.48857	0.00311001	-1.62531	0.0134508
Q14008-3	CKAP5	0	15.1763	15.5609	15.6799	2.65747	2.87939	2.1185	0.627214	6.46302	0	67.5252	-2.60011	0.000226868	-2.71075	0.0134434
Q15388	TOMM20	0	23.8177	28.8729	20.9385	2.12272	0	0	6.90747	6.10531	0	270.446	-5.11629	0.0027801	-2.50035	0.0134831
O94817-1	ATG12	0	39.8011	44.5731	51.1671	10.5978	11.5996	11.8941	7.81481	20.1389	15.0492	184.764	-1.99125	0.00255414	-1.65623	0.0134959
O60716-3	CTNND1	0	10.9858	9.20117	9.60341	4.26379	4.22424	3.37781	0.892498	4.39393	2.68858	97.1742	-1.32803	0.00283245	-1.90129	0.0134871
O75882-1	ATRN	0	26.4821	28.4524	24.8237	3.09995	10.6013	4.9536	4.28176	0.0878616	11.1102	76.1577	-2.09608	0.00426275	-2.36525	0.0134976
P0C7T5	ATXN1L	0	24.183	20.4	16.924	4.85989	3.59994	3.06481	0	0	6.07309	155.249	-2.41603	0.00490766	-3.34025	0.0134891
P61923-4	COPZ1	0	22.7916	16.4056	18.7919	6.39413	5.7775	2.22621	1.25524	5.89254	5.50988	219.985	-2.00993	0.00802543	-2.19577	0.0134813
P52597	HNRNPF	0	16.622	17.0779	17.0363	3.01904	5.52781	2.59483	0.475766	7.25855	4.98741	75.5491	-2.18705	0.00127058	-1.99572	0.0134757
Q9Y2B0	CNPY2	0	12.3623	11.7942	13.291	7.6319	9.52032	3.83701	6.8912	5.74543	8.33516	221.177	-0.83522	0.0519558	-0.836419	0.0135106
O75340	PDCD6	0	16.7327	9.82422	16.5169	7.59919	15.5654	0	0	0	0	206.843	-0.894889	0.305358	#NUM!	0.0135242
P10109	FDX1	0	11.0335	14.8513	18.9842	0.114801	4.70352	1.34445	0	0.90304	0	87.1784	-2.86407	0.016959	-5.63478	0.0135306
Q9NZD8	SPG21	0	10.4341	10.9771	10.984	3.03247	0	1.58498	0.882253	2.14445	5.14137	39.9781	-2.81061	0.00247247	-1.98771	0.0135285
Q8TED0	UTP15	0	12.6945	16.1648	12.7146	2.69899	3.61969	1.00585	0.418079	4.78678	0	200.277	-2.50487	0.00417639	-2.99775	0.0135434
Q9H974-4	QTRTD1; QTRT2	0	12.279	10.596	11.1666	3.88587	3.82464	4.72429	0.91926	0.314553	4.76284	84.9872	-1.45292	0.00166385	-2.50507	0.0135361
Q9Y6W3	CAPN7	0	8.02166	8.60219	12.4267	1.138	0	1.29835	0	0	1.3955	39.2526	-3.57577	0.00882614	-4.37971	0.013544
Q9NS91	RAD18	0	22.2574	19.1939	15.0643	3.47252	7.43941	2.02227	0	3.14826	5.03191	201.976	-2.12746	0.0118523	-2.78845	0.01355
Q9ULX3	NOB1	0	21.6539	19.4971	13.3443	5.82004	4.7587	3.96853	0.782324	2.39016	2.80586	215.789	-1.90538	0.013643	-3.18831	0.0136616
Q92993-3	KAT5	0	23.1239	21.7993	20.7265	8.17028	8.16683	11.8612	2.59821	10.6726	6.35094	75.0737	-1.21918	0.00354146	-1.74233	0.0136602
O76021	RSL1D1	0	30.1234	22.9571	22.2247	4.86357	4.23745	4.63421	4.29112	9.29114	3.92335	126.037	-2.45487	0.00434061	-2.10493	0.0136676
P51398-1	DAP3	0	32.9488	30.101	30.2374	5.30422	6.55479	4.41573	1.36901	14.0031	5.94977	153.739	-2.51905	0.000575552	-2.12935	0.0136714
Q8WWQ0	PHIP	0	3.77802	2.99066	4.50146	0.918594	1.38509	1.9436	0	0.872785	0.715574	18.1523	-1.40789	0.0211056	-2.8269	0.0136695
O14733-4	MAP2K7	0	7.92289	10.6529	11.2673	2.80527	0	2.28038	0.518889	3.03685	0	81.8139	-2.5529	0.00882814	-3.06918	0.0136739
Q9UBQ5	EIF3K	0	18.6823	15.1713	18.9726	1.94009	7.03747	3.11169	0	6.18615	4.63809	79.8477	-2.12753	0.00649388	-2.28699	0.0136848
P57678	GEMIN4	0	8.83569	9.58832	9.72094	3.17126	4.65844	1.69926	0.197888	3.36029	3.51674	90.6402	-1.56249	0.00648136	-1.99209	0.0136768
O60858-3	TRIM13	0	8.87846	8.48463	7.29125	4.61407	5.2935	2.37014	3.12318	2.45213	4.51113	10.5908	-1.0058	0.0262077	-1.28942	0.0136736
Q9NXS2	QPCTL	0	1.9736	2.29217	1.51598	1.18887	1.40965	0.792491	0	0.5	0	16.3509	-0.769789	0.0733704	-3.5315	0.0137521
Q14839-2	CHD4	0	8.3496	6.95946	6.07274	1.60847	0.145971	1.15826	0	2.3	0	31.4704	-2.87596	0.00478569	-3.21668	0.0137906
P15374	UCHL3	0	34.2621	27.3022	35.9459	4.99809	5.5674	3.46839	1.52913	11.57	0	264.711	-2.79664	0.00252738	-2.89609	0.013874
O15173-2	PGRMC2	0	5.85275	7.94187	6.19572	1.95814	1.70867	0.742492	0	2.15541	0.97041	37.9398	-2.18068	0.00635335	-2.677	0.0139217
P15121	AKR1B1	0	14.6156	16.872	15.5497	3.28777	1.5378	0.836337	0	6.22268	0	291.85	-3.05445	0.00128592	-2.9182	0.0139401
Q68EM7	ARHGAP17	0	14.3136	14.9392	11.4348	4.59818	1.50931	2.64542	0.839268	4.82708	4.20929	182.637	-2.21676	0.0051199	-2.04265	0.0139671
Q99816	TSG101	0	7.80864	6.28363	7.13628	2.02104	1.07475	1.58924	0.677247	2.78639	0	84.7821	-2.17987	0.00234545	-2.61565	0.0139886
O75691	UTP20	0	11.8925	10.5002	10.806	2.22122	3.82599	2.81807	0.710263	4.2798	4.34719	50.5816	-1.90489	0.00158959	-1.83005	0.0139807
Q9UK53-2	ING1	0	7.61019	4.88673	4.92552	2.96376	2.57869	0.959978	0	0.122751	0.320182	9.92908	-1.4219	0.0456998	-5.29771	0.0139781
P22570-7	FDXR	0	11.6549	9.18312	10.5387	2.86833	3.34725	4.41097	2.70457	1.20049	4.62806	339.839	-1.56202	0.00428875	-1.87855	0.0141094
Q5JPH6	EARS2	0	6.78579	7.9624	6.01577	5.47038	2.88074	3.63293	2.38277	2.69016	3.48071	89.2093	-0.792967	0.0567116	-1.27947	0.0141163
Q9BXS5-1	AP1M1	0	9.33859	10.2752	11.4758	4.30376	4.82261	6.60398	3.14284	5.46951	4.96029	51.7374	-0.982881	0.01191	-1.19573	0.0141585
Q8WVQ1	CANT1	0	8.30779	9.40081	8.23092	6.24514	5.42008	6.42671	2.24677	4.20646	4.50667	57.0996	-0.519806	0.0128166	-1.24292	0.0141651
Q6P3W7	SCYL2	0	3.68541	4.35664	3.81572	1.56418	3.11439	2.07022	2.52796	1.9	2.29643	32.4805	-0.813133	0.0434921	-0.818357	0.0141958
Q6ZSJ8	C1orf122	0	13.6494	11.6861	10.1445	6.3434	3.63699	4.9548	3.76943	3.05249	0	58.2133	-1.24829	0.0128484	-2.37875	0.0141898
Q16352	INA	0	8.48156	8.21247	10.7912	2.02219	1.70126	4.46274	1.15343	0	3.20055	62.6382	-1.74739	0.0126466	-2.65825	0.0142706
Q9HAV4	XPO5	0	11.4348	11.6934	13.3754	1.69456	1.461	1.28724	0.132875	4.81518	0	140.376	-3.0385	0.000942948	-2.88311	0.0142674
Q5TBB1	RNASEH2B	0	40.611	35.3238	35.3152	16.4868	8.411	14.9865	5.48406	16.9703	15.0495	167.793	-1.47991	0.00473161	-1.56869	0.0142817
P35579-1	MYH9	0	21.6393	21.6324	21.7049	3.81271	3.58525	3.31644	2.11716	9.84564	0.880004	212.343	-2.60037	0.000144017	-2.33896	0.014301
P38919	EIF4A3	0	21.4636	20.8903	16.591	1.8743	2.82846	2.9485	1.41869	7.99913	3.35751	267.564	-2.9456	0.00223954	-2.20601	0.0143063
O00767	SCD	0	5.74473	5.24072	3.60288	0	0.351037	1.0501	0	1.02879	0.128144	6.31324	-3.38014	0.00889126	-3.65644	0.0143027
O75569-1	PRKRA	0	14.8654	13.7094	13.7282	1.87641	5.98277	2.78093	2.65353	6.77704	6.67631	95.626	-1.99125	0.00437133	-1.39308	0.0143155
Q16512-2	PKN1	0	9.32609	7.47683	7.97263	2.9827	1.15088	3.27432	0.548847	0	3.20428	65.0903	-1.74178	0.00708217	-2.72275	0.0143564
Q6UX04	CWC27	0	36.0595	36.1201	34.511	6.84063	6.1144	7.72365	3.23837	16.9139	11.8501	230.227	-2.36722	0.000270481	-1.73718	0.0143481
O14964	HGS	0	2.07569	3.26917	2.95177	0.524501	0	0	0	0.627112	0	61.6225	-3.98351	0.00761601	-3.72573	0.014356
O75251	NDUFS7	0	18.0875	16.9245	18.5194	9.58729	6.98332	6.5985	5.81425	10.532	5.37619	187.724	-1.20818	0.00290136	-1.3012	0.0144194
Q7Z304-1	MAMDC2	0	26.2872	24.5072	18.7331	4.69132	4.72864	7.62247	0.341008	6.74983	6.00955	133.406	-2.02845	0.00614114	-2.40797	0.0144382
Q9UBT2	UBA2	0	21.8272	15.37	18.7332	0	0.319275	0	0	5.89121	0	86.1554	-7.45269	0.00271382	-3.247	0.0145102
Q9H4I9	C22orf32; SMDT1	0	29.613	26.2535	27.3801	11.5659	10.0121	8.61813	2.10603	11.5923	10.7348	249.228	-1.46303	0.00142331	-1.76855	0.0145556
Q6P2C8-1	MED27	0	35.3881	30.8707	29.5569	9.29318	13.9936	11.8736	12.2418	4.76734	14.7131	77.2198	-1.44631	0.00332139	-1.59477	0.0145485
Q7Z7H8-2	MRPL10	0	4.86051	3.07576	3.06752	0	0	1.04313	0	0	0	12.1794	-3.39901	0.017093	#NUM!	0.0145518
Q9P2J5	LARS	0	9.05112	11.2803	10.5174	2.10319	3.03611	2.68872	0.673585	4.40433	1.29059	104.833	-1.97849	0.00224834	-2.27619	0.0145573
Q9Y316-1	MEMO1	0	7.37317	5.60974	9.45025	0.800098	0.973388	0	0	0.910749	0.480999	81.3533	-3.66097	0.00947809	-4.01066	0.0145502
O75643-1	SNRNP200	0	8.94383	9.96445	8.74828	2.73686	2.1735	2.4994	0.864354	4.38583	2.32759	99.6305	-1.90012	0.00101338	-1.86777	0.014555
P51948-1	MNAT1	0	5.67712	7.21948	6.5742	0	1.86551	1.12203	0	2.53419	1.09855	51.0982	-2.70428	0.00473555	-2.42218	0.014573
Q13322-1	GRB10	0	12.5055	12.9113	10.2054	0	0.211208	0	0.602007	4.76054	0.751149	84.3299	-7.39796	0.00131863	-2.54266	0.0145826
Q04656-3	ATP7A	0	39.6937	36.7856	30.1105	26.4619	35.9331	29.405	10.3947	14.9177	17.2439	50.9982	-0.215503	0.332845	-1.32462	0.014601
Q9NRZ9	HELLS	0	9.69647	8.44492	7.06324	0.696127	1.90898	1.22665	0	2.35052	2.48873	92.6164	-2.71761	0.00385815	-2.38083	0.0147535
P10809	HSPD1	0	29.9122	36.0777	31.4781	8.52514	6.23821	6.68736	4.68692	14.6037	2.76687	284.205	-2.1839	0.00159992	-2.14366	0.0147516
Q9HD33-1	MRPL47	0	22.7673	19.2996	21.0872	0.692603	0.536244	0.479585	0.715757	8.60422	0	184.646	-5.20813	0.00070299	-2.76048	0.0147432
Q9UKK6	NXT1	0	3.66691	3.78951	4.33409	1.01143	1.31849	0.286238	0	1.55862	0	29.098	-2.1721	0.00412017	-2.91929	0.014843
Q14151	SAFB2	0	6.24073	5.59802	6.65351	2.33849	1.48275	2.05754	1.75487	2.40977	0	46.7579	-1.65333	0.00236106	-2.15066	0.0148383
P42766	RPL35	0	29.9965	31.6707	26.2659	13.437	9.05178	12.8163	0.329813	12.2005	2.57273	174.091	-1.31653	0.0040741	-2.54157	0.0148286
O75489	NDUFS3	0	15.6058	15.5249	13.4174	6.76261	8.01861	7.00113	1.83337	5.48353	6.85014	132.727	-1.03221	0.0031095	-1.65283	0.0148606
Q15404-1	RSU1	0	10.2695	8.58283	12.5767	4.37007	2.4058	4.5035	1.67826	3.61403	1.36556	156.971	-1.47841	0.0154025	-2.23897	0.01489
Q9H936	SLC25A22	0	23.6255	15.7194	18.3109	10.7584	4.66541	4.07333	2.75847	4.2118	5.58919	251.734	-1.5642	0.0276931	-2.19869	0.0148927
P42704	LRPPRC	0	17.9521	17.3228	17.4666	3.66126	4.58649	3.30766	1.23491	7.70531	0	181.763	-2.19037	0.000362938	-2.56056	0.0149153
P82932	MRPS6	0	21.4496	20.0303	18.8087	2.60601	0.198665	2.04663	1.31362	8.9417	1.19875	213.402	-3.63544	0.000915497	-2.39603	0.0149233
Q96QE5	TEFM	0	25.9976	31.3782	26.0931	8.48057	8.40061	6.05863	3.24168	12.8429	6.19832	81.108	-1.86338	0.00246771	-1.9053	0.0149173
Q9Y3U8	RPL36	0	15.3706	11.4213	14.0747	5.37846	1.68602	2.66046	0	5.00157	1.56606	173.92	-2.07116	0.00776685	-2.63748	0.0149592
P03973	SLPI	0	5.59556	6.10714	3.77924	0	0.0954107	0.204215	0.385737	1.09836	0.254718	5.84957	-5.69128	0.00597847	-3.15441	0.0149695
Q9P0U3-1	SENP1	0	5.71496	7.75918	5.31738	1.51441	0.951412	0.853639	0.475766	1.70531	0	67.6667	-2.50106	0.0074378	-3.10697	0.0149978
P07942	LAMB1	0	12.1923	11.2293	8.14984	3.30855	1.53353	1.22212	0.164198	3.00642	0	126.75	-2.38023	0.00882539	-3.31578	0.0151155
P00156	CYTB	0	16.1633	18.1487	18.6064	21.3261	19.3984	46.5716	57.025	61.8708	42.2391	376.122	0.722147	0.309949	1.60643	0.0151189
P33240	CSTF2	0	19.3898	19.1847	25.6058	7.25718	9.0039	6.11847	2.37707	6.95422	7.16513	189.085	-1.51995	0.00886011	-1.95998	0.0151154
P28074-1	PSMB5	0	22.3657	20.2744	20.8282	4.40975	5.32263	4.76106	0.633468	9.6	2.75572	171.828	-2.13064	0.000541403	-2.28873	0.0151079
Q13838-1	DDX39B	0	7.19732	7.17081	5.81534	3.99109	2.43216	3.06082	2.7144	3.02715	1.18511	66.57	-1.0896	0.0116392	-1.54294	0.0151123
O94855-2	SEC24D	0	12.4375	9.39544	11.0687	3.64897	6.02764	1.32348	2.86018	3.3634	5.39368	159.353	-1.58064	0.0202066	-1.50189	0.0151389
Q08722	CD47	0	33.2626	26.9303	26.1223	5.70337	7.41541	4.2338	2.59177	6.24118	12.2139	425.463	-2.31447	0.00303293	-2.03601	0.0152295
Q9Y320	TMX2	0	18.9461	16.8381	16.6837	6.25507	3.74606	4.31858	2.16467	8.68856	3.86042	69.6151	-1.87343	0.00183072	-1.83428	0.0153145
Q9BZI7-1	UPF3B	0	16.6746	21.0373	17.3054	3.73409	3.46688	1.52022	2.00353	7.17219	0	208.488	-2.65729	0.00261625	-2.58399	0.0153136
P12235	SLC25A4	0	26.0072	24.6773	27.8646	3.67867	6.14132	3.28256	5.18298	11.4129	0	325.68	-2.58375	0.000968307	-2.24277	0.0153431
Q9Y3F4	STRAP	0	18.753	16.1006	17.112	3.52538	1.94265	2.204	0.894398	7.92715	3.15813	156.49	-2.75988	0.00103727	-2.11697	0.0153499
O75175	CNOT3	0	16.4587	18.9839	15.8168	0	1.67713	0	0.950392	1.0739	7.33606	213.969	-4.93375	0.00121098	-2.45318	0.0153731
Q96I99-1	SUCLG2	0	11.7001	10.4451	10.9493	1.16458	1.24506	1.43036	0.24412	4.66951	0	311.031	-3.10742	0.000479771	-2.75173	0.0153878
P34897-1	SHMT2	0	11.3467	10.3431	10.9075	3.15708	3.94504	2.24065	0.829438	4.75963	0	138.322	-1.80283	0.00142257	-2.54407	0.0154045
P49736	MCM2	0	12.4853	14.493	9.75668	3.08073	3.84181	4.50079	1.1545	4.06295	2.4816	92.3964	-1.68517	0.00991183	-2.2544	0.0154201
Q7Z3U7-5	MON2	0	12.0716	9.57014	8.3618	3.43009	1.69856	4.38647	1.28656	2.15639	3.54845	131.291	-1.65684	0.0148498	-2.10148	0.0154103
Q9H4X1	RGCC	0	8.62384	8.78851	9.68544	7.93805	5.77235	3.98035	6.26141	4.94613	6.18096	155.308	-0.61518	0.0821863	-0.640042	0.0154302
Q9UBQ0-2	VPS29	0	26.654	22.8126	22.0965	7.60991	5.25157	5.46257	1.87608	10.85	4.67411	316.419	-1.96548	0.00215054	-2.04012	0.0154376
P04406-1	GAPDH	0	70.2068	73.7988	77.4558	10.2329	7.87713	6.84771	0	31.0652	0	840.441	-3.1495	0.000450364	-2.83369	0.0154326
Q99985	SEMA3C	0	21.5654	16.574	15.8028	3.61852	1.33819	2.28038	2.52624	7.05325	3.83848	110.936	-2.89793	0.00437822	-2.00725	0.0155032
Q9P2T1-2	GMPR2	0	3.9777	5.28266	6.1137	0.279571	0.217497	1.90401	0.200807	1.42219	0	179.06	-2.67874	0.0138537	-3.24376	0.0154973
Q01082-1; Q01082-3		0	12.4189	14.2272	13.1084	2.86633	2.58049	2.06629	0.23606	5.7	0.539213	160.481	-2.40364	0.000822558	-2.6181	0.0154939
P20226-1	TBP	0	4.81746	4.01676	3.68036	1.50861	1.08753	0	1.68897	0.711934	1.68622	54.8521	-2.26917	0.00993528	-1.61445	0.0154996
Q9HD42-1	CHMP1A	0	52.2834	42.8326	44.3227	3.74826	2.22771	10.8147	8.67091	18.9713	0	682.944	-3.0539	0.00247291	-2.33469	0.0155209
P52732	KIF11	0	15.9405	17.9129	13.291	3.09844	2.34481	2.37747	0.851742	6.26085	2.29643	99.6424	-2.59171	0.00289888	-2.32497	0.0155196
Q8NFH4	NUP37	0	14.0612	13.7007	15.4073	3.1696	3.41262	1.92829	0.817983	6.71298	2.05341	83.6944	-2.34269	0.000988807	-2.17125	0.01551
O75323-1	GBAS; NIPSNAP2	0	5.51416	3.80655	3.84329	2.20473	1.58881	1.23222	0.314488	0.924425	1.04057	102.241	-1.38918	0.0231199	-2.52982	0.0155898
Q5JTH9-1	RRP12	0	18.4264	18.4617	14.1174	4.65849	4.51852	4.62631	1.90754	7.18681	4.20856	159.538	-1.88564	0.0037756	-1.93891	0.0155884
Q8NBL1	POGLUT1	0	12.9144	11.0011	11.7001	2.86268	4.38836	5.69319	2.38744	5.42893	5.83982	159.35	-1.4602	0.00501091	-1.38296	0.0155784
P60842	EIF4A1	0	30.6288	32.9868	30.8908	12.1409	2.37677	9.84619	3.19184	14.4472	0.983192	234.922	-1.95567	0.00491563	-2.34338	0.0156474
P35222	CTNNB1	0	11.9343	11.8566	7.2841	4.31601	2.94015	4.12532	0	1.65689	0.514501	27.6503	-1.44907	0.0261749	-3.83906	0.0156443
O75190	DNAJB6	0	21.6186	25.8471	20.8422	6.73404	9.99792	13.1838	5.86227	10.4313	11.1999	118.112	-1.19115	0.0132925	-1.31297	0.0156527
P23526-1	AHCY	0	46.8191	49.0795	42.6271	8.27562	5.89019	7.41477	1.4075	19.8781	1.13848	315.837	-2.68235	0.000775509	-2.62703	0.0156509
P62875	POLR2L	0	33.5204	31.7621	28.2869	13.1896	14.1251	8.7358	4.48248	15.6059	9.69672	168.502	-1.37602	0.00391027	-1.65144	0.0156403
Q15942	ZYX	0	11.5383	12.3016	11.2762	2.7787	3.2635	3.44207	0	5.03908	3.17137	62.5392	-1.88852	0.000566512	-2.0966	0.0156303
O75586	MED6	0	16.761	18.9015	20.8245	13.6401	12.4031	7.51839	2.2023	0	7.79871	100.261	-0.751111	0.0415133	-2.49777	0.0157297
P09001	MRPL3	0	5.86699	10.1691	9.87063	2.31177	1.89679	0.726827	0	0.740059	0	52.7136	-2.39209	0.0174727	-5.12954	0.0157415
Q9H7H0	METTL17	0	10.7013	9.06015	12.4091	3.64904	6.71693	2.61272	1.20671	0	3.93685	69.7893	-1.3096	0.0266336	-2.6449	0.0157564
O75528	TADA3	0	10.4998	12.7257	11.8872	7.43797	14.1943	0.221112	1.93168	3.17488	5.9336	45.5451	-0.684138	0.391662	-1.66923	0.0157825
Q9UBP9	GULP1	0	18.4297	11.9808	18.9288	11.1081	9.12494	3.29191	0	3.73972	0.28816	118.187	-1.06855	0.0806125	-3.61465	0.015783
Q9UBS4	DNAJB11	0	15.882	11.0187	10.4969	2.50355	3.51734	1.71529	1.65155	2.2739	2.52946	159.328	-2.27326	0.0118103	-2.53448	0.0157767
O95831-1	AIFM1	0	8.50073	7.80457	7.87388	2.28267	1.51804	2.09545	0	3.61138	1.42296	143.008	-2.03592	0.000798324	-2.26389	0.0157802
P01034	CST3	0	15.9105	18.6091	19.6311	0.949138	0.404068	2.21823	1.15274	7.41193	0	34.7045	-3.9224	0.00139595	-2.66051	0.0157775
Q9NZJ7	MTCH1	0	5.54241	7.31192	5.40478	2.74602	3.17807	1.10509	0	2.0619	0.940758	69.6352	-1.37719	0.0239048	-2.6043	0.0157826
Q9UDX5	MTFP1	0	4.21943	4.97174	2.70239	4.33587	3.41733	2.4994	0	0	0	60.0826	-0.21419	0.59927	#NUM!	0.0157968
P15954	COX7C	0	62.6549	81.1857	63.9648	9.98367	14.1279	15.0265	0	25.0455	0	557.165	-2.40859	0.003291	-3.05261	0.0158342
P56182	RRP1	0	21.6873	17.3942	16.7274	6.8107	7.367	9.35963	5.34908	3.0402	8.3923	111.654	-1.24555	0.00867681	-1.73362	0.015905
Q9NPJ8-3	NXT2	0	9.61115	6.59127	5.82153	5.54397	1.52882	2.41887	0	0	0.85373	62.8469	-1.21434	0.0937787	-4.68915	0.0159122
P35250-1	RFC2	0	5.65228	4.79245	3.75698	3.07707	2.53945	3.16825	1.45549	1.36623	0.641075	16.7803	-0.692989	0.0550752	-2.03606	0.0160397
Q8IY31-2	IFT20	0	10.5486	8.32928	7.97535	2.86727	0	0	0	3.2	0	62.854	-3.22734	0.00802531	-3.06895	0.0161476
P82650	MRPS22	0	3.47082	4.39063	4.21837	2.65747	2.17282	3.84054	1.79242	1.8	0.807431	27.8242	-0.478356	0.152077	-1.45707	0.0161404
O95822	MLYCD	0	51.1368	61.3723	47.1925	4.14403	0	8.6177	0	17.1886	16.9958	488.693	-3.64548	0.00267887	-2.22397	0.0161369
Q92973-2	TNPO1	0	20.7736	16.4069	20.926	3.19647	3.23389	2.20311	0	7.36815	0	114.176	-2.75069	0.00224182	-2.97933	0.0161441
Q8TAA9	VANGL1	0	3.30449	2.31532	3.58772	0.62222	0.915433	0	0	0	0.826478	26.2777	-2.58208	0.0123414	-3.47777	0.0161558
Q92841	DDX17	0	14.9961	14.3577	13.8556	2.44323	1.30033	1.56732	0.0129489	6.20586	0	252.486	-3.02432	0.000473269	-2.79663	0.0161649
P62306	SNRPF	0	10.0967	8.45719	8.89268	1.68053	7.36049	5.14871	2.80456	5.30098	3.28541	62.6726	-0.951781	0.0875563	-1.26874	0.0161594
Q8IUF1	CBWD2	0	17.4665	15.3227	18.4054	7.12038	7.1311	6.86467	2.2591	8.02275	6.47461	86.2316	-1.27765	0.00219955	-1.61128	0.0161622
Q5T9L3-2	WLS	0	17.0353	12.5434	16.2836	0	0.817052	0.279089	1.65076	2.64865	6.34878	209.507	-5.3868	0.0023574	-2.1067	0.016154
O75828	CBR3	0	5.99256	8.37515	8.16233	4.10591	2.6639	2.59324	1.92259	0	2.26823	89.9028	-1.2668	0.0168191	-2.42655	0.0161446
Q16880	UGT8	0	14.8901	12.1827	9.83507	3.24182	3.59346	1.6541	0	3.64669	1.32555	128.493	-2.1202	0.00940697	-2.89196	0.0161527
P82675	MRPS5	0	21.084	19.154	12.858	3.86511	5.33521	2.76201	0.737716	3.83465	0	129.743	-2.15011	0.0132402	-3.53759	0.0161497
O96033	MOCS2	0	28.2953	25.1921	32.5726	12.8867	13.8514	7.62347	4.67346	0	11.4744	379.746	-1.32455	0.00955978	-2.414	0.0161496
O43707	ACTN4	0	18.6673	20.8897	19.8731	5.16132	4.22435	3.35647	0.373902	8.95787	1.72023	313.142	-2.22159	0.000811738	-2.42689	0.0161822
Q7Z4S6-4	KIF21A	0	10.0747	10.5473	11.4623	3.96405	3.42563	5.71185	0.839821	2.78685	5.17971	71.8085	-1.29213	0.0046261	-1.86525	0.0161819
Q7L8L6	FASTKD5	0	3.52116	4.56144	3.77922	1.18123	1.35348	0.607081	0.0429153	0.928228	1.52072	8.00786	-1.91667	0.00516793	-2.25103	0.016182
Q8WU90	ZC3H15	0	15.2054	14.3735	15.0728	4.04865	2.27115	2.85611	2.74785	6.8	0	63.5076	-2.28279	0.000719855	-2.22547	0.0162194
Q8N8S7	ENAH	0	4.21897	5.87929	4.32512	0.0687079	0.141255	0	0	1.5	0	68.2954	-6.10213	0.00358071	-3.26538	0.016224
Q13428-3; Q13428-4; Q13428-7		0	8.9875	8.5104	5.65763	0.165967	0.116264	0.159468	0.65325	1.84997	0	100.663	-5.71215	0.0056587	-3.2095	0.0162203
Q9BW19	KIFC1	0	39.0463	29.8397	41.772	8.64394	7.63764	8.3511	3.72749	0.923799	13.504	223.501	-2.16746	0.00460372	-2.60765	0.0162117
Q16594	TAF9	0	5.92075	4.69254	5.2863	1.72436	1.96351	1.99024	3.00549	2.0239	1.77554	21.0853	-1.48551	0.0030984	-1.22434	0.0162279
Q14432	PDE3A	0	8.37926	7.49588	9.28458	6.11214	6.70091	3.8721	3.54662	4.94281	4.75693	50.5922	-0.592551	0.0701924	-0.925519	0.01625
Q9Y3T9	NOC2L	0	21.2082	17.9478	22.5817	4.25142	5.88354	4.21822	0.909567	8.82848	1.86512	191.287	-2.10478	0.00232225	-2.41163	0.0162452
Q14677-3; Q14677-1		0	8.43414	11.5871	10.3355	2.52858	0.21456	3.39841	0.882667	1.4716	4.13461	200.717	-2.30534	0.00897198	-2.22598	0.016255
Q15393-1	SF3B3	0	11.3805	9.65214	13.1911	4.4032	3.59423	3.72292	2.8645	5.3737	3.00011	154.541	-1.54598	0.00599911	-1.60657	0.0162507
Q9H1K1	ISCU	0	23.9811	29.745	28.9135	0	0	0	0	11.4939	3.88025	152.659	#NUM!	0.00114819	-2.42632	0.0162548
Q68CQ4	DIEXF	0	7.5455	11.2432	7.84883	4.22074	4.24509	2.18703	0	2.02307	1.32343	68.8654	-1.32222	0.0302318	-2.99274	0.0162845
Q8TBZ6	TRMT10A	0	19.8223	13.7451	15.4232	9.10277	7.31686	7.75545	3.30669	5.85789	5.24469	87.3553	-1.01899	0.0219971	-1.76551	0.0162882
O14802	POLR3A	0	5.97311	3.84774	5.16513	0.33317	1.82257	0.877602	0	1.40967	0.104757	38.378	-2.30463	0.0133931	-3.30677	0.0163414
Q8IVF2-1	AHNAK2	0	7.59584	6.8146	8.45433	2.79734	3.54245	1.6118	0.747356	3.58583	1.61172	81.896	-1.52381	0.00687291	-1.9434	0.0163413
Q9NWV8	BABAM1	0	9.42879	12.2302	8.74398	3.32901	1.91675	2.2499	2.51062	4.20593	2.98428	124.385	-2.02009	0.00721421	-1.64803	0.0163365
P62195-1	PSMC5	0	13.592	16.5462	17.3045	5.93853	4.85276	4.3516	2.56485	7.54608	2.94981	131.914	-1.64755	0.00359222	-1.86095	0.0163454
O14965	AURKA	0	13.7627	19.7823	13.2821	2.28856	2.92155	1.40745	0.392112	3.87495	0	63.1702	-2.82298	0.00841092	-3.45603	0.0163417
Q07065	CKAP4	0	9.77215	10.2784	8.60574	2.7555	2.00488	1.455	0	3.9574	0	153.766	-2.20494	0.00185363	-2.85623	0.0163574
Q9UL26	RAB22A	0	7.11878	6.21431	6.35332	3.6605	5.17443	2.55411	3.32547	2.29557	4.01532	67.1154	-0.789554	0.0430534	-1.03064	0.0163494
P20020-3	ATP2B1	0	5.30562	7.19196	5.82784	1.22199	0	2.04717	2.59272	2.56954	3.00597	144.358	-2.48685	0.00890217	-1.16575	0.0163844
Q86SJ2	AMIGO2	0	15.2822	12.7867	11.4116	3.85382	3.91648	2.15958	1.3452	4.82551	4.85421	51.1918	-1.99129	0.00483588	-1.84037	0.0163824
Q9BXS9-1	SLC26A6	0	25.5662	18.912	31.545	3.00957	1.20996	2.9312	2.42506	3.37055	5.06541	41.8535	-3.41028	0.00862446	-2.80728	0.0165078
Q00059	TFAM	0	12.6143	9.19597	12.2061	1.47051	3.41408	2.28504	1.79595	4.68039	1.35785	215.558	-2.24626	0.00549997	-2.11838	0.0165307
Q5EBL8-2	PDZD11	0	9.64243	8.78052	10.4434	4.09903	2.68295	2.67662	0.68789	1.22875	4.50728	52.7081	-1.60969	0.00291256	-2.16786	0.0165691
Q8TE02-4	ELP5	0	9.6098	12.9909	12.2453	8.23014	5.39372	1.57249	0	0	4.2645	70.7913	-1.19727	0.0598899	-3.03054	0.0165642
P41227-1	NAA10	0	15.7499	12.0086	10.9358	2.13801	2.88164	1.36478	0.00366265	2.71193	3.79894	59.9514	-2.59949	0.00612191	-2.57039	0.0165568
P00533-1	EGFR	0	16.8394	13.9825	14.4711	4.82509	4.13802	4.47986	2.86944	7.79824	5.4191	137.259	-1.75244	0.00191063	-1.49341	0.0165541
P09669	COX6C	0	43.7918	38.6986	40.8408	8.20044	8.63896	8.77233	1.76233	19.0879	3.86982	891.346	-2.26766	0.000622274	-2.31879	0.0165522
O00217	NDUFS8	0	16.1286	15.1352	20.6054	6.5545	7.70649	5.51157	0	6.06072	0	198.058	-1.39138	0.00966419	-3.09732	0.016599
O75369-8	FLNB	0	10.0344	9.80478	10.5377	1.77963	2.39167	1.68576	0.214464	4.50897	0.102166	156.099	-2.37473	0.000473544	-2.65419	0.0165959
P11387	TOP1	0	11.5359	12.7856	14.8335	3.67134	2.88364	2.54253	0	5.33521	1.8187	245.855	-2.10565	0.00277522	-2.45239	0.0166022
Q9NVP1	DDX18	0	18.9382	20.6293	21.5264	9.9281	13.4787	4.73439	5.21719	11.4237	4.75827	212.355	-1.11834	0.0256425	-1.51347	0.0165995
Q69YN4	KIAA1429; VIRMA	0	11.0391	9.1587	11.3439	4.38839	4.79222	5.47014	2.13715	4.6336	5.02732	43.5753	-1.10629	0.00527147	-1.41871	0.016598
O14957	UQCR11	0	36.7454	31.4287	36.9764	10.6641	7.1405	7.22573	5.06923	15.59	0.475459	370.601	-2.07071	0.00171103	-2.31477	0.0166046
O95163	IKBKAP; ELP1	0	18.11	16.815	19.8838	6.90355	5.31454	3.87452	2.58899	5.84013	9.29736	209.815	-1.76801	0.00247503	-1.6285	0.0166214
Q8TCC3-2	MRPL30	0	35.1291	39.7523	37.3488	8.98017	3.95884	2.93872	4.44744	8.52373	19.2213	345.579	-2.82138	0.00131099	-1.80166	0.016649
Q9UGY1	NOL12	0	8.81545	13.2365	12.0618	2.39727	1.10232	2.6398	0	2.60859	3.09302	89.7502	-2.47419	0.00725415	-2.58092	0.0166438
P31153	MAT2A	0	17.799	15.2494	14.6974	6.31796	5.50941	3.51282	0.060002	6.42625	4.51636	143.354	-1.63806	0.00384659	-2.11753	0.0166582
Q9H6S3	EPS8L2	0	8.12155	12.0936	8.35017	3.31541	4.72315	3.16078	1.23389	2.38196	1.86548	121.868	-1.35085	0.0248134	-2.38167	0.0167122
Q96P16-1; Q9NQG5		0	6.19421	7.53227	7.1594	2.73167	1.76932	3.18994	1.41204	2.988	0	98.619	-1.4413	0.00505261	-2.24694	0.0167654
P05455	SSB	0	19.3628	20.718	23.3826	3.30519	3.17953	2.00243	0	8.78364	0	276.281	-2.90257	0.00123353	-2.85303	0.0168312
Q00537	CDK17	0	7.74641	5.18685	6.48072	2.52218	2.92334	2.03925	1.45387	2.45757	1.45043	41.6701	-1.37507	0.0147474	-1.85629	0.016823
P24386-1	CHM	0	10.0524	8.99549	10.0364	3.48964	1.94097	0.460605	3.03763	1.18583	4.97741	99.9688	-2.3036	0.00423811	-1.6604	0.0168697
Q9NX20	MRPL16	0	25.3127	20.1413	17.7041	5.7971	4.04115	5.49338	1.46099	7.80862	2.96077	307.863	-2.04246	0.00649212	-2.3685	0.0169831
O95716	RAB3D	0	16.4658	11.6426	11.4526	1.29361	0.772814	0.0751856	0	0	3.80027	100.241	-4.20732	0.00535747	-3.37991	0.0170095
P11388-4	TOP2A	0	12.1914	11.9519	11.8882	2.46416	2.45335	2.61593	0.603424	5.476	0	91.7016	-2.25788	0.000134972	-2.56725	0.0170024
Q7Z6Z7	HUWE1	0	6.71403	9.15608	8.18548	2.52584	2.17193	1.59105	1.16697	3.29016	2.93028	70.7204	-1.93551	0.00477813	-1.70323	0.017025
Q969Z0-1	TBRG4	0	10.3335	11.8911	9.97493	3.71333	2.31778	1.93386	0.513464	4.89334	2.74595	101.029	-2.0153	0.0026035	-1.98168	0.0170159
Q8NBT2	SPC24	0	3.28481	4.87493	2.76826	1.05388	0	0.126542	0	0	0	29.3972	-3.21065	0.0199189	#NUM!	0.0170224
Q9BTY7	FAM203B; FAM203A; HGH1	0	11.2223	8.93835	9.47347	3.33206	8.522	0.496928	0.540036	3.55429	3.8303	34.2616	-1.26263	0.106491	-1.90284	0.0170134
P62854	RPS26; RPS26P25; LOC101929876	0	50.7613	50.966	44.1841	6.16452	5.42221	3.25529	2.30333	21.2779	0	314.289	-3.29733	0.00084031	-2.62938	0.0170333
P48147	PREP	0	4.86578	4.12235	3.60372	1.63916	1.62323	0.916817	0.78965	1.61357	0	36.8646	-1.59119	0.00794509	-2.38945	0.0171507
Q9NXR7-2	BRE; BABAM2	0	5.07118	5.21481	7.1879	1.35499	0.297445	0.61713	0.179315	1.29885	1.75964	92.8678	-2.94471	0.00692526	-2.43211	0.0171844
Q9HC21	SLC25A19	0	2.06061	1.65238	1.21046	0.218197	0.92833	0	0.321606	0	0	26.5428	-2.1024	0.0442814	-3.9363	0.0171812
Q69YN2-1	CWF19L1	0	16.3562	20.5197	15.0563	6.61618	6.56916	6.35425	4.62031	7.4238	7.39464	190.653	-1.41023	0.00754234	-1.4177	0.0171876
Q9BZ29-4	DOCK9	0	1.96295	1.19674	1.20418	0.69719	1.70395	1.82222	0	0	0	7.98664	-0.0472162	0.931161	#NUM!	0.0171976
Q13620; Q13619-1		0	28.1456	21.2412	25.5272	4.76156	5.88682	3.32305	1.49361	9.95953	0	280.564	-2.42276	0.00300996	-2.70949	0.017195
Q6NVY1	HIBCH	0	12.0414	10.8524	13.0701	3.00513	2.57925	3.91314	2.55407	6.47052	2.98235	190.578	-1.92093	0.00190914	-1.58268	0.0172041
Q92621	NUP205	0	8.48302	8.04995	10.0221	4.01674	2.0504	3.29524	2.21945	4.65649	2.1043	87.1513	-1.50404	0.00649013	-1.56416	0.0172478
P63208	SKP1	0	18.5262	19.6795	15.4643	3.63501	1.29982	3.65032	0	7.53309	2.17566	97.5554	-2.6442	0.0025754	-2.46676	0.0173234
P22061-2	PCMT1	0	8.55646	7.26745	8.2532	1.50799	1.86821	0.756033	0.333406	3.70586	0.807208	130.213	-2.54267	0.00153011	-2.31265	0.0173396
Q9NSP4-1	CENPM	0	11.9097	11.5577	11.7323	2.098	3.8445	3.35285	1.37889	5.5	0	44.4246	-1.92098	0.00102482	-2.35531	0.0173498
Q13535	ATR	0	6.08797	5.8182	5.49909	3.97978	2.30198	2.82051	1.25002	3.23196	2.55863	54.5135	-0.935225	0.0132907	-1.30575	0.0173837
Q6P1N9-1	TATDN1	0	29.8908	29.0263	20.7067	6.12053	5.94915	4.25197	0	8.99526	1.30099	204.148	-2.28641	0.00614104	-2.95108	0.0173882
Q63HN8-3	RNF213	0	5.76535	5.2848	4.89704	2.11431	1.91753	1.9772	1.4458	3.05	2.4036	52.4586	-1.4081	0.00159083	-1.20876	0.0173791
Q9H081	MIS12	0	12.2262	11.084	10.0613	1.75749	1.83132	2.31063	1.98848	2.71626	5.84029	24.4851	-2.49997	0.0012869	-1.66205	0.0174258
Q5VV42	CDKAL1	0	13.9762	8.42478	10.0781	0.613823	0	0.606304	0	0.298224	2.04728	61.8183	-4.73441	0.00838106	-3.79154	0.0174349
Q96GD4-5	AURKB	0	12.4786	11.1272	7.11662	1.6222	3.30229	1.93581	0	1.66616	0	46.1658	-2.16295	0.0181248	-4.20469	0.0174636
Q9NRX4	PHPT1	0	9.43664	10.0358	6.63836	1.73215	1.73714	1.79835	2.04257	3.12767	2.0821	63.6643	-2.30942	0.00725867	-1.84813	0.017466
Q9BV44	THUMPD3	0	18.1621	17.9223	16.1012	5.76644	8.62203	6.37685	0.340455	6.90426	6.66521	165.984	-1.32947	0.00289269	-1.90753	0.0174973
O94874-1	UFL1	0	9.41965	7.50064	7.55932	2.6428	3.24836	3.40634	0.59698	3.14885	3.00429	82.6269	-1.39667	0.00517026	-1.8586	0.017487
P60228	EIF3E	0	13.2399	12.9937	10.3785	4.53177	3.73653	3.51463	0.0704372	4.88695	0	81.8247	-1.63562	0.0038071	-2.88467	0.0175234
O43143	DHX15	0	32.8613	29.5287	27.6576	6.78232	5.46504	4.415	2.26629	14.5649	5.80957	275.433	-2.43409	0.00123453	-1.99176	0.0175371
Q4G0N4	NADK2; NADKD1	0	12.3542	11.1934	10.8023	3.07707	4.29005	2.98708	0.916012	5.66846	1.92876	182.046	-1.73009	0.00161372	-2.01253	0.0175668
P07741-1	APRT	0	1.45399	1.36248	1.6086	1.0661	0	0.226769	0.148804	0.738032	0.369961	1.40753	-1.77512	0.0533685	-1.81595	0.0175705
P37840-1	SNCA	0	16.5685	17.4821	15.287	4.91289	4.59646	3.33464	0	7.49937	3.41295	146.105	-1.94159	0.00115714	-2.17673	0.0175714
P48307	TFPI2	0	33.2642	39.5973	38.6938	18.6383	19.9596	16.9639	11.9082	20.1075	20.7086	28.5522	-1.0056	0.00372062	-1.08122	0.0175687
P49641	MAN2A2	0	4.87867	2.84982	4.64936	4.12178	2.04097	0.0769986	0	0.725962	0	28.0247	-0.988201	0.243383	-4.09172	0.0175959
Q12899	TRIM26	0	5.20572	8.62521	5.29419	1.77733	0.371312	0	0	0	0	37.815	-3.15397	0.0199745	#NUM!	0.0175862
Q9UK59	DBR1	0	15.2367	10.9767	10.9412	1.9972	3.40408	0	1.98625	2.66455	4.67099	115.774	-2.78217	0.00900997	-1.99486	0.0175833
P08962	CD63	0	19.6474	21.2205	21.6426	5.42517	4.68066	4.31647	1.32053	10.3885	4.57406	137.149	-2.1158	0.000570112	-1.94073	0.0175802
O43294-1	TGFB1I1	0	29.0291	20.548	20.3203	6.8553	6.90079	4.74826	3.26067	6.73141	7.0576	130.549	-1.91737	0.0102964	-2.03549	0.0176128
O95696-2	BRD1; LOC90834	0	12.96	14.1358	12.9649	1.86344	10.0865	5.86312	0	6.22261	2.02305	173.194	-1.16925	0.0559176	-2.28048	0.0176016
Q9H089	LSG1	0	19.5945	19.271	18.2469	1.30308	0.934602	3.62496	2.20406	7.69449	9.46949	139.887	-3.28418	0.000845828	-1.56013	0.0176243
Q9C0D3	ZYG11B	0	56.0539	48.1879	42.5292	8.79878	8.83977	8.08388	3.33157	19.85	0	239.071	-2.51247	0.00252211	-2.66252	0.0176136
P55735-1	SEC13	0	20.6513	16.377	21.6823	5.1033	5.47311	3.91708	0.785987	8.2657	2.90593	73.9066	-2.01822	0.00366217	-2.29569	0.0176049
P60953	CDC42	0	45.9764	35.023	34.7142	12.738	16.7842	12.3614	9.88937	17.7239	8.42459	317.555	-1.4661	0.00864107	-1.68297	0.0175985
O75150	RNF40	0	10.8829	8.91346	8.75718	1.92667	0.63974	3.4872	0.346018	2.56518	4.04198	84.1578	-2.2378	0.00627832	-2.03792	0.0176045
Q9Y6M5	SLC30A1	0	26.8451	24.7558	31.1514	5.17354	3.92657	3.71128	2.28053	11.7248	0	133.772	-2.69137	0.00184689	-2.56282	0.0175965
Q96RK4-2	BBS4	0	5.31144	5.26034	7.70257	1.41849	2.1367	0	0	0	1.66913	134.226	-2.36182	0.0171431	-3.45265	0.0175961
A6NHT5	HMX3	0	7.95372	6.24681	6.35954	2.42445	0.773375	2.78917	2.1444	0.663505	2.97187	38.2249	-1.77994	0.0100529	-1.83076	0.0175896
Q9BRJ2	MRPL45	0	13.37	15.6098	16.8093	5.85547	4.37526	1.92702	0	6.44452	0.663024	150.419	-1.91313	0.00551091	-2.68758	0.0175871
Q9BRT2	MNF1; UQCC2	0	8.14213	5.96586	6.69533	1.77749	2.22451	0	1.26257	3.17111	1.49347	90.9937	-2.37802	0.00941398	-1.8114	0.0176133
P13473-3	LAMP2	0	16.8904	18.2929	12.5392	1.75138	1.51425	1.83753	0.581396	5.49888	0	403.897	-3.22521	0.00426177	-2.97246	0.0176215
Q9Y570	PPME1	0	15.2205	13.7339	13.8537	0.336521	1.06722	0.335176	0	6.53212	1.06698	124.92	-4.62162	0.000495456	-2.49398	0.0176161
Q96C36	PYCR2	0	17.0798	18.0404	15.2514	5.34667	4.97969	2.6287	1.29335	5.74924	7.83958	157.5	-1.9591	0.00235787	-1.75903	0.0176496
P29218-3	IMPA1	0	7.00756	6.09815	6.00385	1.35881	1.50078	0.530714	0.80449	3.08747	2.47026	51.8465	-2.49481	0.00187539	-1.58669	0.0176486
Q9UMY4-1	SNX12	0	17.3176	18.1544	15.6602	3.73615	2.72837	5.27061	3.09916	9.20265	3.69551	137.218	-2.1234	0.00164276	-1.6764	0.0176506
Q9NTJ3-1	SMC4	0	8.48818	10.3464	8.89363	1.75383	1.56817	1.76225	0	3.95325	0.338503	94.7481	-2.44725	0.00149232	-2.69172	0.0176461
Q9H6X2	ANTXR1	0	10.9077	17.9229	14.522	3.33084	2.90137	0.23226	0	3.5356	1.38799	72.7228	-2.74551	0.0120487	-3.13834	0.0176434
Q7Z422	SZRD1	0	4.15137	4.06779	3.05687	1.16764	1.62323	3.16997	0	1.4	0	33.5332	-0.919671	0.0904208	-3.00976	0.0176967
Q8TDD1; Q8TDD1-2		0	34.6199	39.6741	25.1974	7.12189	8.15919	6.44646	3.06489	9.69344	7.73339	231.531	-2.19505	0.00915724	-2.27953	0.0176988
Q9HD67	MYO10	0	13.3398	15.1723	9.94727	0	3.55814	1.88962	0.173838	2.30098	4.02027	43.301	-2.8196	0.00957575	-2.56591	0.0177011
Q96GA3	LTV1	0	10.3271	13.4813	11.4463	5.41708	1.48902	3.9573	0.501871	4.29665	4.20844	55.8633	-1.69834	0.0117675	-1.9687	0.0177154
P35232	PHB	0	22.7527	23.5064	25.2852	3.71044	5.9976	4.19434	1.35937	10.9043	0	116.412	-2.3635	0.000809963	-2.54445	0.0177293
Q02218	OGDH	0	10.7372	8.50512	10.9101	3.4249	2.84856	3.67433	1.02625	4.18367	0	128.682	-1.59983	0.00412475	-2.53294	0.0177345
Q7KZI7-1	MARK2	0	5.21592	5.86722	4.68953	1.95966	2.10074	1.65605	0.227241	1.95485	2.06221	17.5815	-1.46424	0.00322459	-1.89383	0.01792
P07099	EPHX1	0	20.4504	16.1761	13.038	3.22075	0.599235	0.219072	0.263712	4.79442	0	362.645	-3.62013	0.00773901	-3.29554	0.0179387
Q9NZJ0	DTL	0	17.6745	14.6976	12.6551	2.07326	2.11161	2.99705	0	5.52931	0	45.167	-2.64835	0.00389466	-3.02563	0.0179524
P13073	COX4I1	0	30.2472	30.3288	33.7532	9.52969	4.65352	3.51673	0.216667	14.7042	6.10745	302.579	-2.41396	0.0019112	-2.16537	0.0179663
Q9BXP5	SRRT	0	9.65006	14.2139	8.64592	1.66909	1.11464	2.28178	0.781443	1.39944	1.34821	168.975	-2.6821	0.0135695	-3.20351	0.017958
P05026	ATP1B1	0	16.826	20.0593	21.2288	2.47362	5.94331	3.52668	0.687959	4.9074	8.52151	161.128	-2.28265	0.00320176	-2.04147	0.0179534
Q9BXY0	MAK16	0	12.9506	11.126	9.27482	3.7338	4.13073	3.63021	2.38039	4.35482	0.382862	110.596	-1.53677	0.00679191	-2.22819	0.0179782
Q5GLZ8-1	HERC4	0	9.96796	9.00882	8.24518	4.07003	3.46846	3.53863	2.87642	4.98796	4.95475	36.104	-1.29719	0.00261644	-1.08647	0.0179862
Q6UW63	KDELC1	0	16.8473	16.67	18.4356	6.2546	7.91659	6.79712	4.46845	3	9.6009	153.787	-1.309	0.00133925	-1.6058	0.0179812
Q8NEJ9	NGDN	0	21.4137	21.6652	17.7728	3.36761	2.87366	4.02968	1.45693	9.53954	2.71076	145.332	-2.56673	0.00156526	-2.15036	0.0179716
P17252	PRKCA	0	12.5081	10.4979	8.69497	2.13555	2.41735	2.56339	1.72613	4.37547	3.09314	167.724	-2.15533	0.0054406	-1.78564	0.0179619
O00483	NDUFA4	0	45.6138	27.3786	42.2468	5.73255	5.783	4.62959	0.480241	8.94777	0	162.613	-2.83546	0.00993713	-3.61154	0.018022
Q9P260-2; Q9P260-1		0	6.94051	7.22935	6.92961	1.49393	2.06732	1.6911	0	3.3156	1.67165	43.197	-2.00617	0.000465938	-2.08089	0.0180901
P62333	PSMC6	0	15.6052	19.5591	13.5378	3.28549	2.29111	3.01458	0.966788	6.09993	2.82709	167.439	-2.50305	0.00530042	-2.29938	0.0180835
P13051	UNG	0	14.561	16.6961	18.8721	5.67407	8.75209	5.8844	4.9796	1.03259	7.25287	130.336	-1.30342	0.00851155	-1.91802	0.0181005
P49321	NASP	0	5.81839	8.51888	6.12981	1.4686	1.70867	1.7069	0	2.11075	0.240618	54.3459	-2.06712	0.00918652	-3.12173	0.0181225
Q7L2J0-1	MEPCE	0	24.0322	21.8438	21.5119	10.6308	10.0917	12.4947	5.47164	10.3227	0	212.434	-1.02056	0.00235755	-2.09308	0.0181252
P40937-1	RFC5	0	17.9999	16.3276	13.6098	7.54378	7.1424	6.62667	4.60575	8.45992	6.53791	171.507	-1.16943	0.00679759	-1.29003	0.0181659
Q9NYZ3	GTSE1	0	38.963	41.3762	33.8615	13.9723	14.4066	16.5917	8.34827	9.51934	20.7355	186.091	-1.34452	0.00281219	-1.56478	0.0182103
P78406	RAE1	0	8.99361	10.2009	9.9491	8.46011	5.46369	7.82686	4.89228	6.33364	6.73728	71.8192	-0.422121	0.0922896	-0.698136	0.0182348
P06576	ATP5B	0	12.536	14.0003	13.9464	3.28365	3.32211	3.03469	1.07221	6.77641	4.01608	178.417	-2.07013	0.00066473	-1.77063	0.0182435
O43427	FIBP	0	13.713	8.55706	9.4984	2.2012	0.465504	0	0	1.75095	1.80509	62.5353	-3.57446	0.0111614	-3.15925	0.0182894
Q92734-1	TFG	0	3.16575	2.93221	5.05202	0.155742	0	0	0	0	0	51.5425	-6.16174	0.0122581	#NUM!	0.0184956
Q9UBU9-1	NXF1	0	14.9372	15.2986	12.9719	3.43864	3.52851	3.2572	1.4816	5.40433	6.90355	125.107	-2.07928	0.00116249	-1.64772	0.0184907
Q96S66	CLCC1	0	20.0482	14.6611	25.4579	0	3.7633	0	1.19994	0	3.86357	232.466	-3.9989	0.011374	-3.57077	0.0185294
P09132-1	SRP19	0	39.3338	41.5302	35.2165	3.95734	6.47645	2.78088	1.94218	18.7624	8.57286	285.462	-3.13491	0.00105314	-1.98726	0.0185336
Q5W111	SPRYD7	0	34.8149	24.2664	30.0094	1.98621	3.01773	9.87313	5.58947	10.4846	12.3544	251.948	-2.58218	0.00833196	-1.64794	0.0185375
A1L0T0	ILVBL	0	4.57271	2.99634	4.98433	0.202773	2.30333	0	0.681048	0.885835	0	14.0802	-2.32456	0.0400707	-3.00211	0.0185519
O75475-1	PSIP1	0	5.95484	7.10249	5.25773	0.830115	0.714747	1.51141	0.417362	2.45923	0	95.1958	-2.58318	0.00378699	-2.6706	0.0185486
Q6PJG2	ELMSAN1	0	7.32171	4.99857	5.24958	1.72174	0	0	0	1.80517	0	66.758	-3.35116	0.0110572	-3.2829	0.0185526
L0R6Q1	SLC35A4	0	7.46679	5.80881	7.80068	2.22549	2.48025	0.432165	1.24128	1.88252	3.36352	255.247	-2.03637	0.00962257	-1.69992	0.0185457
P62937	PPIA	0	26.0587	27.9579	27.7973	14.0529	15.5664	12.0737	8.22295	10.599	17.2255	185.744	-0.97254	0.00206153	-1.18245	0.0185607
Q6ZRS2	SRCAP	0	16.0293	12.9783	17.4666	3.86587	5.80116	5.444	0.926861	2.80859	6.76731	153.02	-1.62083	0.00581931	-2.14566	0.018569
P29401-2	TKT	0	19.164	20.0807	17.9423	2.02807	3.41733	1.21922	0	8.6	0	362.214	-3.10109	0.000810446	-2.73328	0.0185657
Q14566	MCM6	0	18.2699	16.883	13.4223	4.04743	5.24793	2.82644	1.25505	6.52684	0	237.063	-2.00261	0.00508952	-2.64202	0.018624
P35240-2	NF2	0	18.5735	12.795	14.9387	5.75346	3.40768	7.98923	3.21796	6.56944	3.8503	138.234	-1.433	0.0199609	-1.76364	0.0186503
P14735	IDE	0	13.6815	15.2765	13.0593	5.10514	4.7116	2.67477	2.61718	7.7	3.42283	145.24	-1.75004	0.00278072	-1.6126	0.0186489
P83916	CBX1	0	3.63569	2.8157	3.15931	0	0.597135	0.376001	0	1.3239	0	24.7058	-3.30393	0.00281951	-2.85985	0.0186618
Q5U5X0	LYRM7	0	6.41199	8.60616	7.49073	1.86483	0.903097	0.257975	2.21646	3.55918	3.68936	123.253	-2.89506	0.00417728	-1.24982	0.0186671
O43447	PPIH	0	31.3904	37.8589	28.082	5.57574	5.23473	7.07364	3.7752	13.1989	0	390.281	-2.44423	0.00334179	-2.51957	0.0186669
O60684	KPNA6	0	8.39747	14.1122	11.1538	1.75383	0	1.11704	0.315369	1.85918	2.37925	59.8049	-3.55163	0.00970544	-2.88604	0.018695
P18754-2	RCC1	0	7.13257	5.38798	5.64165	1.82403	1.74644	0.956539	0	0.608654	2.4488	100.654	-2.00431	0.0053431	-2.57053	0.0187449
P61599	NAA20	0	4.73679	4.89263	6.92692	2.65746	3.67789	1.22198	0.168949	0	1.70491	66.6379	-1.13143	0.0602115	-3.1433	0.0187365
O00567	NOP56	0	14.4958	14.205	15.3162	4.61561	3.6864	2.68228	2.23768	7.58793	1.24912	112.656	-2.00262	0.000968208	-1.99079	0.018736
Q5T3I0-3	GPATCH4	0	23.5791	16.8782	13.0895	0.727733	1.64296	1.49304	0.285135	0.922751	1.44705	45.1589	-3.79273	0.0126592	-4.33405	0.0187272
Q9BQ75	CMSS1	0	16.7966	15.7851	13.1083	3.99916	4.67179	1.9715	0.356263	0	6.4287	181.868	-2.10205	0.00383071	-2.75146	0.0187168
P52888	THOP1	0	7.08122	7.64752	7.71878	1.51561	0.676954	1.78734	1.59488	4.35639	2.93943	71.2465	-2.49575	0.0010812	-1.33619	0.0187515
Q93074-2	MED12	0	23.8227	26.7161	28.1478	5.43434	5.47444	4.62787	2.83832	8.29665	13.343	99.2977	-2.34044	0.0010346	-1.68464	0.0187553
Q96JC1-1	VPS39	0	1.9736	2.77643	3.09786	2.3078	1.7941	2.56036	0	0.8	0	9.61654	-0.236293	0.431335	-3.29423	0.0187448
Q96AQ8-1	CCDC90A; MCUR1	0	28.4082	24.2329	29.213	12.9329	12.8131	8.85102	0.880145	8.48556	12.1589	163.056	-1.24241	0.00490253	-1.92707	0.0187657
P11441	UBL4A	0	10.2722	11.2153	11.1248	1.67687	3.2431	0	0	2.89449	5.06302	115.791	-2.72869	0.00307208	-2.03503	0.0187696
Q13200	PSMD2	0	15.3232	12.2612	11.3189	5.32822	4.13774	3.40059	0.438777	4.63529	4.20349	158.282	-1.59627	0.00763964	-2.06808	0.0187708
P57740	NUP107	0	6.39809	6.72303	7.46759	1.89186	3.41733	1.84368	0	3.18891	0.826478	45.0562	-1.52526	0.00544437	-2.35824	0.0187632
Q5JPI3	C3orf38	0	15.9036	12.6964	15.8214	7.55721	6.35535	6.14338	0	1.52596	6.44918	99.7637	-1.14723	0.00605354	-2.47768	0.0187602
Q96HC4	PDLIM5	0	7.51988	4.84745	7.02269	2.54188	2.2221	3.7443	1.89669	2.03092	1.06245	112.585	-1.18838	0.0313086	-1.95819	0.0187527
Q96HU1-2	SGSM3	0	4.23636	3.43914	4.94694	0.785755	2.71032	0	0	0	1.5406	26.0437	-1.85218	0.0462272	-3.03443	0.0187582
Q5BKZ1	ZNF326	0	8.73451	6.86955	8.34228	0.476398	1.82769	2.23427	0.618265	3.6	2.572	73.8288	-2.39956	0.00409316	-1.81827	0.0187581
P98170	XIAP	0	11.7511	13.1357	7.92185	1.58922	2.49528	1.5618	1.80666	2.37495	2.64795	94.823	-2.5387	0.0108492	-2.26421	0.0187509
Q6IQ21	ZNF770	0	17.494	18.1022	13.87	6.46166	7.62195	6.23287	7.78537	4.60105	8.26691	44.4066	-1.28379	0.00630437	-1.26007	0.0187599
Q13751	LAMB3	0	16.1129	9.45149	10.7115	4.68033	2.68404	0	0	1.46951	0.472793	42.0669	-2.30038	0.0295876	-4.22317	0.0187912
Q15050	RRS1	0	34.7565	28.1722	19.9232	5.93731	3.58079	1.37649	0.241079	4.73468	3.86067	175.17	-2.92692	0.0128781	-3.229	0.0188353
Q7KZ85	SUPT6H	0	9.37963	10.3004	7.10066	2.13067	1.74633	1.24603	0	3.30865	1.22551	63.7829	-2.38612	0.00554083	-2.56228	0.018876
Q9BXW7	CECR5; HDHD5	0	4.47707	5.07257	3.38094	0	1.42702	0.0187523	1.44316	1.75646	1.38269	62.0761	-3.16087	0.0113987	-1.49664	0.018883
Q9UQ13	SHOC2	0	12.6963	11.8294	9.8421	2.84298	8.32626	4.13733	2.49849	0.236882	5.02855	60.5252	-1.16691	0.0429087	-2.1462	0.0188767
Q70UQ0-4	IKBIP	0	10.4188	12.8155	9.94732	1.3272	3.07223	1.17701	0	3.15213	4.32742	156.711	-2.57297	0.00383026	-2.14936	0.0189167
Q9UL46	PSME2	0	22.3553	22.0544	18.4356	7.74441	6.41286	4.40006	0.825913	9.84655	4.56177	391.195	-1.75982	0.00315296	-2.04449	0.0189082
Q9H2P0	ADNP	0	13.0232	10.0971	10.9093	2.45529	3.23591	1.85609	2.56756	5.7358	2.02592	122.714	-2.17276	0.00321565	-1.72005	0.0190489
P84077	ARF1	0	9.76968	8.68663	9.632	5.56352	3.73327	3.59008	2.67074	5.63364	2.64964	123.69	-1.12407	0.00622529	-1.35851	0.0190725
O76095-1	JTB	0	24.7145	39.9187	37.3022	11.4706	6.69267	10.875	5.36971	0	8.93334	231.824	-1.81163	0.0160712	-2.83326	0.0191071
Q9H9T3	ELP3	0	8.82868	12.7161	11.0874	4.86265	8.45319	3.51327	1.65725	2.98577	4.68063	37.7197	-0.955336	0.0686895	-1.80733	0.0191069
Q9UHI8	ADAMTS1	0	17.4422	11.0239	13.3086	3.04225	3.35193	4.28905	1.00868	3.73615	3.34821	123.632	-1.96728	0.0124576	-2.36788	0.0191157
Q765P7	MTSS1L	0	9.57314	8.99121	10.3481	4.29035	7.10194	0.876556	2.23105	4.53573	5.40488	36.8004	-1.23669	0.0592268	-1.24816	0.0191158
Q13188-2	STK3	0	10.0151	8.07782	8.69498	3.50628	1.61908	0.893537	0.434751	3.94505	2.95812	66.8139	-2.15401	0.00591904	-1.86814	0.0191046
Q27J81-2	INF2	0	5.0908	5.41507	4.03303	2.39543	1.81114	2.60611	0.123805	1.5	1.87429	39.7558	-1.09362	0.0127618	-2.05528	0.0191039
P30520	ADSS	0	12.2529	11.9785	11.5226	3.01414	2.56467	0.785031	0	5.51923	0	161.028	-2.49014	0.00137644	-2.69557	0.0190954
Q9BSV6	TSEN34	0	4.73987	5.76851	5.42835	2.4595	0.344252	0.831307	0.936243	2.87741	1.53102	20.4308	-2.13231	0.0103312	-1.57618	0.0191072
P62308	SNRPG	0	25.5139	23.7563	21.8631	9.60652	11.5467	9.0502	4.18345	13.201	6.92161	180.136	-1.23581	0.00238801	-1.54921	0.0191065
Q96HR8	NAF1	0	4.66935	4.39063	4.15245	2.098	0	1.4021	0	2.1	0.904116	18.2077	-1.91643	0.014651	-2.13688	0.0191634
P43121	MCAM	0	17.1784	15.9276	13.3765	3.62643	2.42576	3.07287	2.43211	6.81075	0	127.97	-2.34878	0.00234602	-2.33028	0.0191741
O15460-2	P4HA2	0	13.0664	13.0236	11.1266	2.59943	4.13285	2.47449	0	0.558552	5.63922	117.874	-2.01518	0.00209976	-2.58612	0.0191999
Q13438-1	OS9	0	10.4908	10.2978	12.1901	4.12423	4.44006	3.61227	0.242427	4.87823	3.46599	78.2733	-1.43743	0.0023077	-1.94137	0.0191965
Q9Y5J5	PHLDA3	0	19.7421	21.0192	17.9368	2.15631	3.46866	1.47493	0.380191	0.242223	8.95766	87.954	-3.04744	0.0010431	-2.61521	0.0192261
O60749	SNX2	0	6.81988	7.75734	8.93551	0.331648	0.849842	2.92051	1.94726	3.25325	0	134.794	-2.51904	0.00777794	-2.17672	0.0192703
Q9NRN9	METTL5	0	32.2598	34.4657	32.9646	10.7573	17.2303	12.846	7.17303	15.6322	18.9403	240.659	-1.28769	0.00283916	-1.25582	0.0192686
P15586	GNS	0	7.59959	8.59756	6.54478	2.21389	2.0171	3.83167	2.10849	4.00705	3.38944	52.7754	-1.49603	0.00976268	-1.2586	0.0193161
Q6PD62	CTR9	0	9.61894	7.31218	6.12885	1.26796	2.25098	1.03131	0.255782	0.922227	2.37721	64.4838	-2.34138	0.0110712	-2.69738	0.0193301
Q04695	KRT17	0	57.6029	49.3165	55.0877	14.8282	14.6434	16.264	8.33168	29.5249	15.9164	735.006	-1.82467	0.00112079	-1.5911	0.0193484
P61006	RAB8A	0	4.61301	4.20012	5.26306	1.56356	1.37543	0	0	2.02488	0	26.2427	-2.25986	0.0080856	-2.79735	0.019347
Q7L7V1-1	DHX32	0	12.9421	12.3679	10.0729	0.494111	0	0.240901	0	5.00537	0.152374	72.6661	-5.58914	0.00154978	-2.77824	0.0193567
P06396	GSN	0	3.78217	6.32247	3.86011	0.676106	0.456313	0	0.3252	0	0	139.753	-3.62431	0.0155545	-5.42432	0.0193867
P27707	DCK	0	12.6489	9.34979	13.9216	3.58461	6.99386	3.42496	0	4.26839	1.8263	93.8271	-1.35902	0.0267599	-2.55917	0.0193948
Q9NZI7	UBP1	0	5.39856	4.98179	5.71199	2.79092	4.84705	1.63399	3.3894	4.12498	3.71491	56.2565	-0.795428	0.105639	-0.519107	0.0193977
Q9BUP3-3	HTATIP2	0	29.9982	20.7432	25.839	5.2456	9.49295	5.52181	2.06833	7.74885	9.70528	167.6	-1.91832	0.00850974	-1.97184	0.0194303
Q9BQA1	WDR77	0	17.6626	18.854	14.0392	7.45691	4.77843	10.0946	0.395775	5.43036	6.45388	35.1271	-1.1789	0.0208356	-2.04156	0.019531
P10620	MGST1	0	17.792	14.7199	16.0428	2.25267	0	2.69279	0	7.19582	0	119.834	-3.29543	0.00187932	-2.75438	0.019544
Q9H4I3-1	TRABD	0	4.25071	5.0481	5.51877	0.697802	1.08776	0.297469	0.365403	2.15213	0	45.3434	-2.83055	0.00281859	-2.55723	0.0195443
P35580	MYH10	0	5.98029	3.88728	3.95472	1.46874	3.11962	1.38331	0	1.1239	0.407581	46.3286	-1.21079	0.0627449	-3.174	0.0196112
Q9NY33	DPP3	0	6.08685	3.10984	4.68505	2.67915	0.509007	0	0	0	0	41.0703	-2.12239	0.0599198	#NUM!	0.0196086
Q8TAP9	MPLKIP	0	35.4882	20.3493	39.9832	1.05078	0	0	0	0	0	137.038	-6.5108	0.0130916	#NUM!	0.0196389
Q7Z2K6	ERMP1	0	8.86142	8.63818	7.78649	2.91321	2.63539	1.34526	2.18962	2.22495	4.99226	117.47	-1.87496	0.00239193	-1.42656	0.0196463
Q96BH1	RNF25	0	6.23731	8.43666	5.71112	0.988221	1.91675	1.82294	0	0	2.25786	58.5922	-2.10824	0.00990558	-3.17449	0.0196423
P14209	CD99	0	11.025	7.84502	8.5356	0	0.5126	0.487687	0	3.4	0	95.8052	-4.77598	0.00341048	-3.01086	0.0196562
Q6NUM9-1	RETSAT	0	19.0861	19.081	12.8434	6.28543	1.98492	3.263	0.771475	6.00182	2.57855	185.795	-2.14498	0.0125601	-2.44747	0.0196566
Q9NQR4	NIT2	0	8.88827	8.70275	8.31379	2.42568	1.45001	3.04922	2.63054	4.032	0	65.3554	-1.90335	0.00161242	-1.95908	0.0196553
P01023	A2M	0	10.1925	8.67309	6.08347	3.63531	2.13314	0.945121	0	2.2217	0.687848	10.6398	-1.89383	0.0239094	-3.10012	0.0196464
O96019-1	ACTL6A	0	8.4152	7.83283	8.51865	1.79353	4.3118	1.64594	2.52796	4.4	0.817798	82.1023	-1.67589	0.00811638	-1.67692	0.0196442
P0DI81-3	TRAPPC2	0	24.845	25.0717	23.0815	16.2896	16.6914	13.839	5.03784	10.4868	14.0498	62.2358	-0.640735	0.00452384	-1.30351	0.0196383
Q5SY16	NOL9	0	13.9551	13.647	8.00382	1.56632	0	2.39233	0.360859	0.0978023	2.20434	81.9306	-3.16904	0.0144302	-3.741	0.0196398
Q96JM3	CHAMP1	0	17.5773	17.6319	12.6417	1.87384	3.93531	1.92036	0.828557	6.14885	0	150.071	-2.6301	0.0052708	-2.77778	0.01969
Q15545	TAF7	0	14.718	13.2269	12.6817	1.781	4.7365	0.14919	0.279986	6.22819	0	59.1607	-2.60738	0.00492547	-2.6421	0.0196979
P40121	CAPG	0	6.5208	6.46817	6.28385	2.55561	1.18965	3.17115	0.210845	2.94435	2.48112	123.027	-1.47847	0.00633158	-1.77374	0.0197073
Q15056-1	EIF4H	0	4.38031	6.66842	4.75276	1.07709	3.18009	2.91806	1.58389	0	0	374.494	-1.13896	0.0615937	-3.31851	0.0197005
Q96CN7	ISOC1	0	14.147	15.1152	13.7344	7.32344	6.41061	4.78584	3.25404	8.20629	6.8623	311.626	-1.21515	0.0028975	-1.2306	0.0197014
P08133-1	ANXA6	0	15.1695	14.6309	11.6254	2.65471	1.9589	1.46306	0.19267	6.06504	1.48467	225.999	-2.76917	0.00255229	-2.41968	0.0197199
Q9BQ61	C19orf43; TRIR	0	14.7206	18.7769	17.4373	8.63437	10.8908	2.58582	7.69014	6.06511	10.147	121.985	-1.20389	0.0406631	-1.0915	0.0197593
P33992	MCM5	0	13.8837	12.2298	14.0445	3.24976	4.2101	3.10593	1.50435	6.8298	1.30312	221.677	-1.92629	0.00123539	-2.05899	0.0197643
Q99832	CCT7	0	20.4576	17.9319	18.816	4.93784	4.35429	5.90623	1.86829	9.11878	0	154.761	-1.91224	0.0010375	-2.38035	0.0197552
P20962	PTMS	0	53.8264	56.4866	42.4364	9.69736	13.0839	10.3043	8.9826	23.4499	20.8318	569.731	-2.20689	0.00340165	-1.51993	0.0197494
Q86UE4	MTDH	0	9.47347	9.33843	8.48566	1.91139	3.89517	2.88355	1.8093	4.81302	0.835275	131.164	-1.65132	0.00295944	-1.87199	0.0197919
P27824-2	CANX	0	22.5476	16.9695	21.893	4.97412	8.07376	7.32519	1.5321	8.64557	0	238.369	-1.59181	0.00659389	-2.59307	0.0197814
P18858	LIG1	0	9.81268	10.2429	6.69263	2.09097	4.8376	2.75112	0.819953	2.61284	2.76404	62.8854	-1.46641	0.0265539	-2.10984	0.0197899
Q9Y508-1	RNF114	0	14.1219	14.3113	16.7469	5.30959	2.93141	4.54363	2.0722	2.42547	7.83776	106.087	-1.82128	0.00278034	-1.87288	0.0198097
Q8NFQ8	TOR1AIP2	0	5.30831	4.8426	4.74566	1.32874	0	1.64594	0	2.3	0	34.7562	-2.32417	0.00532397	-2.69527	0.0198464
P19022	CDH2	0	10.9867	10.8078	8.9301	0.11909	0.697582	2.37965	0.219242	4.54997	3.0501	43.6118	-3.26491	0.00284312	-1.97428	0.0198622
Q9NYL2	ZAK; MAP3K20	0	4.79784	5.82248	3.21007	0	0.786609	1.07583	0.121352	0.531473	0.699904	19.4779	-2.89258	0.0168705	-3.3539	0.0198657
Q9UH99	SUN2	0	8.93262	7.55953	7.29739	2.7671	3.35914	2.30184	1.48241	1.87757	4.27583	56.6863	-1.49705	0.00371865	-1.63947	0.0199037
Q8NEU8-3	APPL2	0	12.7601	10.1499	7.96099	3.29022	1.98088	0.484972	0.982181	1.74878	3.33242	29.7477	-2.4231	0.01379	-2.34806	0.0198949
Q96P48-6	ARAP1	0	3.74949	5.31424	3.7712	0	2.11195	1.07655	1.48058	0.914097	0.172384	28.7994	-2.00912	0.0278346	-2.32189	0.0198939
O43805	SSNA1	0	17.2014	23.6714	15.5835	1.1557	8.00906	4.1713	0	0	5.92566	60.6442	-2.0818	0.0199481	-3.25209	0.0200024
Q9UIA9	XPO7	0	5.45204	7.05194	6.48327	1.01998	3.14544	1.23113	1.44255	3.4418	1.96566	73.845	-1.81492	0.0118386	-1.47085	0.0200057
O95239-1	KIF4A	0	15.4618	12.2426	17.6429	3.54644	4.13487	3.63592	1.49679	2.98681	6.47546	125.792	-2.00249	0.00588111	-2.04889	0.0199975
O00193	C11orf58	0	9.39163	8.13557	7.90944	3.28687	0.658908	3.71861	1.82178	1.6	4.6576	52.5723	-1.73066	0.0114393	-1.65459	0.0199896
Q6NZI2-1	PTRF; CAVIN1	0	25.5997	24.2521	27.1833	4.22482	8.95894	4.19688	1.7123	12.3216	0	266.641	-2.14803	0.00214959	-2.4566	0.0199857
Q99460	PSMD1	0	6.22308	5.71257	7.0971	2.51088	1.19472	2.54523	0.698394	2.91082	0	45.367	-1.60636	0.00607451	-2.39873	0.0199785
Q9H1I8-1	ASCC2	0	6.1299	7.75184	5.3798	3.50613	2.83544	2.55302	1.22596	1.05213	2.77935	103.791	-1.11472	0.0194661	-1.92924	0.0199684
O75436-1	VPS26A	0	15.4494	15.1278	15.434	3.47649	3.92634	2.20166	1.51434	8.32491	2.82106	156.221	-2.2602	0.000576336	-1.86167	0.0199755
Q14CX7-1	NAA25	0	4.15641	6.08556	4.96828	4.41069	4.11649	2.96725	0.0981663	1.92715	0.898814	53.6162	-0.404109	0.197004	-2.37897	0.019992
P83369	LSM11	0	1.81653	1.2966	0.911181	6.14635	2.32374	15.2704	23.4093	18.2119	12.5607	12.1888	2.56054	0.20347	3.751	0.0199811
Q8IUF8	MINA; RIOX2	0	30.2641	32.4313	31.9083	11.2663	8.7552	3.59004	0.629529	0	15.0237	350.78	-2.0024	0.00263521	-2.59543	0.0199906
Q6IBS0	TWF2	0	11.6002	10.8999	12.2943	2.12578	5.02363	0.911336	0.952621	6.04937	1.75952	204.201	-2.10987	0.00642493	-1.9896	0.0199799
Q96IZ0	PAWR	0	2.68818	4.66467	3.3267	0	1.10446	0	0	0.7	0	58.3353	-3.27344	0.0188632	-3.93135	0.020164
Q9NU23	LYRM2	0	13.1228	8.54439	11.2923	1.19345	0.616641	1.55156	0.534611	3.85757	0	260.661	-3.29345	0.00570088	-2.90768	0.0201649
Q9C0J8	WDR33	0	5.19429	4.98747	4.74386	0.710326	1.27948	1.33915	0	1.96078	2.0727	49.9552	-2.16465	0.00103577	-1.88769	0.0202221
Q13948	CUX1	0	5.28471	5.36789	5.04492	3.15815	5.46661	2.10071	2.39441	1.71738	3.44802	36.3937	-0.549496	0.213634	-1.05411	0.0202952
Q93008-3	USP9X	0	3.09253	3.55124	3.43744	1.98653	1.55753	1.18824	1.84408	1.68779	0.762109	53.8161	-1.09105	0.00726207	-1.23128	0.0202976
P30041	PRDX6	0	24.938	22.2629	17.6902	4.18348	4.12926	3.90905	2.91299	9.73685	2.87168	326.257	-2.40857	0.00412677	-2.06375	0.0202967
Q68BL7-1	OLFML2A	0	9.63262	11.5236	10.34	1.50676	2.41196	1.71841	0.989438	5.45147	2.31019	52.7853	-2.48214	0.00130978	-1.84764	0.0202887
P08670	VIM	0	49.1939	47.3668	43.1046	7.8102	6.4075	5.55121	1.88261	22.0793	0	508.656	-2.82067	0.000678296	-2.54316	0.0202812
Q9BY43-2	CHMP4A	0	13.7927	9.61418	13.617	3.28687	2.22127	1.76787	0	4.4	2.86084	142.946	-2.34724	0.00650108	-2.35025	0.020308
Q86V21-1	AACS	0	10.5535	10.7826	13.8395	3.70065	6.49784	2.84235	0	4.27809	3.74953	126.928	-1.43154	0.0169631	-2.13153	0.0203411
Q9HD26-1	GOPC	0	13.3444	12.0025	11.571	1.46233	1.60517	2.2349	0	5.91675	1.1739	169.237	-2.79961	0.000866466	-2.38034	0.0204625
P41252	IARS	0	12.577	12.51	12.3789	2.16531	2.11216	2.32661	0.945382	6.70482	2.29295	172.08	-2.50415	8.79049e-05	-1.91381	0.0204572
Q9Y217-1	MTMR6	0	9.13101	6.94417	7.42751	0	0.0941755	0.25639	0.315438	3.40537	0.232901	76.1824	-6.067	0.00196798	-2.57155	0.0204924
P34932	HSPA4	0	10.2164	9.37766	9.88679	2.37774	1.12183	0.864414	0	4.65541	0	102.866	-2.75606	0.00106556	-2.6628	0.0204882
Q4LDG9-1	DNAL1	0	0	0.115682	0.0106157	3.75593	3.00496	0	1.68925	2.69665	3.3358	27.083	5.74231	0.162445	5.93401	0.0204879
Q9H492-2	MAP1LC3A	0	7.72892	8.25353	8.1266	4.36395	8.91263	2.98455	0	2.18458	3.90359	115.875	-0.568147	0.264848	-1.98549	0.0204804
Q13045-1; Q13045-2		0	10.4761	10.6049	9.69789	2.94056	4.07613	1.16605	0.882253	4.79128	4.57526	96.0738	-1.91129	0.00394801	-1.58649	0.0204939
P45880-1	VDAC2	0	9.61272	12.8297	9.22767	1.96057	2.563	3.47477	0	3.99888	0	136.994	-1.98535	0.00784323	-2.98545	0.0206211
P46060	RANGAP1	0	15.68	14.4472	14.5432	3.63654	3.2635	2.19432	1.75155	7.50482	0.352247	220.152	-2.29627	0.000715723	-2.21692	0.0206121
O75915	ARL6IP5	0	17.5865	19.3409	16.5544	13.7011	13.4002	10.7378	5.29538	10.2672	9.8121	16.5581	-0.499168	0.0248595	-1.07566	0.0206096
O43324-1	EEF1E1	0	14.2028	13.978	20.6248	1.41943	1.7941	3.27966	1.55245	5.2	0	420.883	-2.91005	0.00843863	-2.85356	0.0206286
P14868	DARS	0	17.9921	19.5073	21.3953	7.18679	7.66331	4.31745	2.99953	10.7971	4.66231	226.097	-1.61947	0.00319556	-1.67382	0.0206456
Q92878-2	RAD50	0	8.75401	7.77988	8.43921	1.42661	1.65451	0.592897	0.035469	4.0797	0.782371	188.243	-2.76494	0.00101185	-2.35025	0.0206634
P47897	QARS	0	16.8321	13.8148	14.4133	6.05058	7.40734	5.07604	2.19952	8.03786	3.7435	210.549	-1.28168	0.00485933	-1.6884	0.0206925
Q9NY26	SLC39A1	0	9.76845	6.7343	7.92188	0.0454989	0.851863	0	0	1.27823	3.14894	72.1152	-4.7665	0.00390042	-2.46388	0.0206833
P09884	POLA1	0	4.67395	6.22759	6.35781	1.56173	1.46603	1.35527	1.30507	2.87118	1.35604	43.1622	-1.97737	0.00463847	-1.64143	0.0207385
Q8NB90-1	SPATA5	0	5.03609	3.57178	3.85849	1.53151	2.15489	0	0	1.58583	0	96.8137	-1.75776	0.033701	-2.97473	0.020812
Q96SN8	CDK5RAP2	0	6.26736	8.02575	9.11715	5.89578	2.4733	2.41425	1.80137	3.42715	3.04672	31.4528	-1.11834	0.061558	-1.50027	0.0208439
Q10570	CPSF1	0	5.76362	5.22049	5.49706	0.35455	3.86378	1.86878	0.882253	0.533637	2.95486	76.6393	-1.43699	0.0446543	-1.91486	0.0208399
Q02880-2	TOP2B	0	5.40024	8.17839	7.16118	0	0.679649	0.821708	0	2.4977	0	96.4572	-3.78806	0.00515883	-3.05373	0.0208317
Q7Z4H7	HAUS6	0	8.73938	9.13739	9.79135	3.41345	2.81041	2.11833	0.206768	4.65593	1.38377	81.2387	-1.72973	0.00148584	-2.14711	0.0208519
Q99661-1	KIF2C	0	9.93607	11.7514	12.2596	2.65747	2.93903	2.20673	0	5.1	0	47.1959	-2.12114	0.00188772	-2.73472	0.0208876
Q14135-4	VGLL4	0	6.82638	5.05378	6.46469	1.49089	0.424921	1.58009	0	0.134753	2.57875	5.24993	-2.39164	0.00515609	-2.75714	0.0208799
Q01469	FABP5	0	72.5879	74.8834	39.217	4.90357	9.7746	2.62322	0.905438	1.60642	3.256	163.423	-3.43167	0.0169999	-5.01645	0.0208858
Q15836	VAMP3	0	28.7485	23.0498	29.6548	9.2724	8.88167	15.0613	6.3436	14.8182	7.35873	49.6759	-1.29411	0.0113929	-1.51397	0.0208742
Q96QD8	SLC38A2	0	5.88538	7.12127	5.01997	2.3475	2.2614	0.402814	0.650399	2.44997	0	29.2236	-1.84675	0.016068	-2.53962	0.0209121
Q9UBW8	COPS7A	0	9.77831	9.64074	10.3979	4.46534	5.94893	3.97162	2.77758	3.12052	6.24895	97.9821	-1.05148	0.00442189	-1.29552	0.0209171
P11498	PC	0	7.37463	6.62098	6.83699	4.18438	3.742	3.53329	2.15593	3.60433	4.36045	110.751	-0.862278	0.00236084	-1.04153	0.020931
Q9H2H8-1	PPIL3	0	8.03831	7.27614	6.3115	1.45623	3.5012	2.24741	0	3.2	0	141.192	-1.58573	0.00872342	-2.75662	0.02095
Q9UHY7	ENOPH1	0	12.984	9.86437	8.33406	1.84208	1.87841	1.68164	0	3.40698	0	153.187	-2.52913	0.00840751	-3.19417	0.0210465
Q9UN37	VPS4A	0	6.81853	7.82934	5.7361	0	0.874064	0	0	2.83999	0	125.935	-4.54355	0.00285617	-2.84348	0.021036
Q8TEY7-1	USP33	0	4.14476	6.53579	5.66128	0.890809	1.38644	1.29748	0	1.78367	1.00682	14.7888	-2.19266	0.00965833	-2.54998	0.0211158
O75157	TSC22D2	0	18.7225	15.8691	16.9446	6.06586	4.21424	0.937247	0	0	7.99907	145.376	-2.19985	0.00470045	-2.68768	0.0211731
Q12874	SF3A3	0	5.44442	5.23001	5.12686	3.07707	3.67364	2.06625	0	2.5402	0	15.0731	-0.841691	0.0165967	-2.63703	0.0212596
A0AVT1-1	UBA6	0	10.1838	7.5999	8.97287	4.13767	2.85618	4.56849	2.43387	4.62436	4.1425	83.6108	-1.21046	0.0114126	-1.2563	0.021255
Q8N3U4-2	STAG2	0	1.94119	2.53738	2.70239	0.78116	0	1.1463	0	0.974949	0	26.4878	-1.89748	0.0235061	-2.88078	0.021266
Q8N0X7	SPG20; SPART	0	5.74478	7.49269	10.5564	0	5.06633	0	0	1.13573	0	50.9135	-2.23158	0.0685751	-4.3889	0.0212621
Q6DKJ4	NXN	0	5.43068	6.75134	3.82894	0.29378	2.49279	0	0.505327	0.802687	1.19897	53.2355	-2.5225	0.0319702	-2.67503	0.0212992
P22102-1	GART	0	13.0018	13.9039	11.9478	3.21556	3.41262	2.30189	1.50383	7.04096	2.66761	182.947	-2.1213	0.00116692	-1.79295	0.0212934
Q7Z4H8	KDELC2	0	6.19773	3.92957	5.29965	0.982419	2.64551	3.0524	0	1.38905	1.43743	26.3331	-1.20746	0.051469	-2.44838	0.0212931
P50990	CCT8	0	25.2859	22.1788	19.6041	3.61574	3.59715	4.28249	1.68192	10.8858	2.91474	216.057	-2.54459	0.00211631	-2.115	0.021304
Q8IWF6	DENND6A	0	25.2788	29.6737	35.6759	8.86806	6.54872	0.9474	0	0	12.1592	400.075	-2.46942	0.00775414	-2.89792	0.0213101
Q969X6	CIRH1A; UTP4	0	15.9666	15.0828	9.18557	11.5997	6.48122	6.11857	3.02178	1.41193	1.95242	121.622	-0.733471	0.16167	-2.65544	0.0213581
Q7L9L4-2	MOB1B	0	25.3463	22.6456	19.9641	8.66318	4.18161	5.29314	1.00068	10.9911	3.4144	217.734	-1.90559	0.00439681	-2.14109	0.0213934
P00167-1	CYB5A	0	2.25754	1.72372	3.3802	1.96346	24.6533	18.4159	22.5895	42.6357	32.16	94.8629	2.61291	0.175435	3.72564	0.0214738
O00541-1	PES1	0	14.6814	18.2877	14.1327	2.02316	3.14172	3.78931	0.366906	4.73252	6.6974	83.5915	-2.39515	0.00332	-1.99738	0.0215171
Q05707-1	COL14A1	0	9.84676	8.06847	8.78847	3.90099	2.29021	2.84171	0.135519	4.1858	2.51331	49.7951	-1.56378	0.00397123	-1.96611	0.0215338
Q4LE39-1	ARID4B	0	30.506	25.9767	25.5237	12.7737	10.7798	7.95645	3.04796	14.3757	8.25802	171.077	-1.37993	0.00456761	-1.675	0.0215397
P29317	EPHA2	0	8.52384	5.05335	5.56151	0	0.232078	0	0	0	1.23031	29.979	-6.36574	0.0102616	-3.9594	0.0215304
Q15750-1	TAB1	0	9.8152	7.38881	6.17778	4.00905	0.82854	0.66396	1.75148	1.90419	2.65156	64.0848	-2.08748	0.0300516	-1.89031	0.0216306
Q5R3I4	TTC38	0	8.81478	15.1773	12.7031	3.81029	5.84781	4.61927	1.76064	3.36347	1.90092	120.688	-1.36186	0.0314072	-2.38501	0.0216709
P62136-1	PPP1CA	0	24.2718	19.0485	30.6525	4.43694	8.66307	6.01077	4.72282	7.48032	0	232.845	-1.95261	0.0145233	-2.59974	0.0217261
Q16204	CCDC6	0	9.30081	8.36825	10.0452	1.41912	0.570668	2.16017	0	0.311729	4.38121	220.055	-2.73946	0.00190782	-2.56206	0.0217274
Q5TA45-1	CPSF3L; INTS11	0	4.87571	3.20857	5.48849	1.94867	0.393529	0.305892	0	1.25269	0	18.5	-2.35769	0.0245601	-3.43762	0.0217492
Q9Y3I0	C22orf28; RTCB	0	21.8805	22.0415	20.6479	3.99219	4.95849	4.02997	1.4919	10.7624	0	212.699	-2.3145	0.000376667	-2.39758	0.0217886
O00233-1	PSMD9	0	25.1173	23.6005	14.5785	4.68395	2.7296	5.04382	0.0487199	2.31954	5.23299	169.388	-2.34512	0.015189	-3.05782	0.0217977
Q9BYN0	SRXN1	0	6.19157	3.83966	5.59357	0.750329	2.92289	2.70737	1.86008	0.844523	0.749816	34.8381	-1.29207	0.0543653	-2.17732	0.0217976
Q5VW32	BROX	0	10.4538	11.6285	8.3297	1.67244	2.1024	1.69382	1.52662	4.8081	3.2513	165.088	-2.47538	0.0038442	-1.66564	0.0218231
Q15291-1	RBBP5	0	8.23194	9.61457	8.21402	1.4321	0.295648	1.12044	0	4.15213	2.12285	73.9852	-3.19375	0.00144607	-2.05418	0.0218204
P34896-1	SHMT1	0	29.7518	26.3196	29.8242	12.6714	8.86062	14.3402	5.32399	15.5445	2.9192	300.334	-1.25972	0.00401714	-1.85237	0.0218979
Q9BVC6	TMEM109	0	21.3547	18.9857	16.6688	0	3.33812	1.94255	0.781003	8.70157	0	399.427	-3.4324	0.00246789	-2.58784	0.0218893
P48444	ARCN1	0	16.072	15.5395	14.5503	5.34134	5.86842	3.78316	1.62602	7.97819	0.672429	254.93	-1.62242	0.00143432	-2.16733	0.0219376
Q9BQ67	GRWD1	0	7.64348	10.6518	8.30486	4.25769	3.02873	3.09162	1.25253	3.30754	3.73626	113.202	-1.3579	0.0123644	-1.68089	0.021956
Q6PL18-1	ATAD2	0	9.40126	7.07654	7.60458	2.80969	4.3571	0.855275	0	3.25963	2.37964	90.1625	-1.58593	0.0225091	-2.0944	0.0219611
P10746	UROS	0	2.6833	1.48057	1.76083	0	0	0	0	0	0.229895	109.765	#NUM!	0.0123225	-4.6877	0.0220338
P13804-1	ETFA	0	13.4839	17.3868	15.4305	4.5136	2.72354	3.89	0.804698	7.37708	1.19017	101.661	-2.05696	0.00303342	-2.30462	0.0220628
Q92538	GBF1	0	5.02493	4.5887	5.97211	2.74572	1.50875	2.20483	2.22623	3.10894	2.82771	71.4495	-1.27078	0.011358	-0.933078	0.0220546
Q5JTJ3-2	COA6	0	12.4394	7.49566	8.59161	4.29097	2.7889	3.17772	2.3913	0	0.74367	96.3853	-1.47562	0.0303483	-3.18578	0.022072
P60981-1	DSTN	0	63.6418	32.0581	52.3341	3.2267	4.19766	4.13602	0.203658	4.06078	1.15389	179.302	-3.67867	0.0161393	-4.77194	0.0220928
P52948-1	NUP98	0	6.75109	5.95887	4.73584	0.171923	0.0840858	0	0	2.37383	0	81.2202	-6.09054	0.00283575	-2.87759	0.022133
Q5TZA2	CROCC	0	24.6348	15.6817	21.8468	6.11623	6.80255	0	2.00247	7.91697	3.45855	136.886	-2.26659	0.0171362	-2.2162	0.0221305
P35249	RFC4	0	23.3925	18.312	17.7247	7.69753	6.42239	5.76357	0.683484	8.55426	0	343.103	-1.5796	0.00632308	-2.68556	0.02217
Q8WTS6	SETD7	0	11.7473	10.5368	10.0685	0.55334	4.34902	2.10429	2.11118	2.86511	6.28776	164.482	-2.20709	0.00633404	-1.52216	0.0221632
P43246-1	MSH2	0	7.20853	7.1235	6.36939	2.26963	2.35109	1.95741	0.589793	3.73856	1.51121	66.0536	-1.65398	0.00104441	-1.8258	0.0221615
Q9HCC0-1	MCCC2	0	13.3384	17.0609	14.0801	3.95931	4.10112	1.90583	2.78321	7.83249	5.56352	141.808	-2.15801	0.00378741	-1.459	0.0221528
P61011-1	SRP54	0	16.5202	26.6449	25.0232	7.30176	4.45732	4.44498	1.30622	7.63022	0.973787	200.233	-2.07317	0.0132631	-2.78253	0.0221937
P08243-1	ASNS	0	8.19813	7.05443	4.92376	2.01326	1.95128	0.14457	0	2.08308	0	167.336	-2.29577	0.0181227	-3.27587	0.0221942
Q05193-1	DNM1	0	12.388	11.831	13.4405	1.79489	5.37025	1.98042	1.22162	4.4357	6.69525	91.8935	-2.04187	0.00510212	-1.6082	0.0221916
P62829	RPL23	0	16.4311	14.907	18.026	8.59417	3.3319	8.99386	11.9991	11.0281	11.8436	207.074	-1.23858	0.0185688	-0.501445	0.0222321
P17706-1	PTPN2	0	18.3811	22.1264	24.1718	7.46561	11.246	8.16958	2.31185	1.23416	10.3196	108.928	-1.26671	0.00889993	-2.22179	0.0222442
P35520-2	CBS; LOC102724560; CBSL	0	8.94561	8.02069	7.69206	1.49669	1.12969	0.563608	1.33442	4.15974	0.153855	121.763	-2.95045	0.00111874	-2.12626	0.0222671
Q8IV48	ERI1	0	4.24224	3.53665	6.66332	2.64769	0.691872	1.06034	0.0072562	0	0	85.365	-1.71475	0.0605013	-10.9588	0.0222938
O95999	BCL10	0	12.7183	11.0211	15.1437	1.5605	2.65402	3.94389	1.42554	6.05862	4.02219	85.3562	-2.25278	0.00538853	-1.75671	0.0223325
O95232-1	LUC7L3	0	15.9507	14.3583	22.8678	8.61033	5.03046	4.42814	0.636578	3.31568	4.99068	143.873	-1.55729	0.0280438	-2.57198	0.0223261
P04920-1	SLC4A2	0	5.50418	6.96477	6.52302	3.53171	1.26244	1.47656	1.45327	3.5499	1.42325	23.1604	-1.59869	0.015201	-1.5633	0.0224481
P42765	ACAA2	0	8.13041	10.1372	12.721	4.96527	2.5937	3.69416	2.66939	3.8	3.62005	190.949	-1.46141	0.0216481	-1.61889	0.022442
P61764	STXBP1	0	11.2327	9.93876	11.3118	3.46306	4.78818	1.60374	1.16373	5.68497	0.799477	132.786	-1.72077	0.00549529	-2.08651	0.0224365
Q86VV8	RTTN	0	10.2225	7.32808	7.64396	6.22804	7.62083	4.40159	3.20874	4.11842	3.03443	49.3872	-0.46518	0.1908	-1.28187	0.0225037
P50613	CDK7	0	9.52241	9.38072	8.907	3.53057	4.52561	2.06144	2.0943	5.05649	0.609972	68.3082	-1.45874	0.00455026	-1.84134	0.022519
Q9NX24	NHP2	0	4.58532	6.07547	4.70555	1.90728	3.10383	0.878099	0.719005	2.49724	0.876746	38.4791	-1.38363	0.0293239	-1.90854	0.0225312
P61009	SPCS3	0	22.7079	16.1355	20.34	8.46438	10.8639	2.67432	0	6.77055	6.986	163.986	-1.42752	0.0281604	-2.10507	0.0225233
Q9NTK5-1	OLA1	0	8.232	8.08149	11.0678	2.79672	2.43294	2.94025	0.270899	3.71954	0	119.283	-1.7448	0.00763161	-2.77857	0.0225599
Q6P4I2	WDR73	0	50.2275	43.3381	41.5957	13.6715	13.8862	7.35245	4.14244	22.6026	2.30671	355.554	-1.95297	0.00278108	-2.21799	0.0225765
Q9P2B4	CTTNBP2NL	0	23.8459	23.171	19.4064	16.441	7.45795	5.20206	4.66357	12.5725	8.7373	140.926	-1.19062	0.0448855	-1.35465	0.0226126
Q13283	G3BP1	0	16.0125	10.5234	11.6218	3.63866	2.57622	1.81389	0	4.40098	0	198.667	-2.24872	0.0107875	-3.11607	0.0226335
P56134	ATP5J2	0	27.779	28.5288	25.0036	5.98402	7.0757	8.25133	2.3204	14.7563	5.73229	318.276	-1.93186	0.00106057	-1.83385	0.0226281
O43502	RAD51C	0	7.25814	8.7595	5.052	2.03722	5.07778	2.92024	1.91188	0.815145	0	19.0175	-1.07009	0.0834048	-2.94977	0.0226195
Q96T58	SPEN	0	2.44999	2.84099	3.55925	0	1.7941	0	0	1.2	0.24906	38.352	-2.30245	0.0417494	-2.6106	0.0226926
Q8N163-1	KIAA1967; CCAR2	0	9.3271	7.47006	8.65937	1.65962	1.64173	0.761565	0.00271244	3.00101	3.63141	130.946	-2.64745	0.00198402	-1.93984	0.0227086
Q9H9G7	AGO3; EIF2C3	0	24.0165	25.3112	22.9709	10.7361	11.1306	0.818082	0.836176	3.34798	12.6766	279.3	-1.67224	0.0171344	-2.1003	0.0227022
Q9UBX5	FBLN5	0	29.5194	27.9443	25.1211	6.16693	12.1938	10.4593	4.14334	8.37796	15.6485	219.381	-1.5188	0.0043412	-1.55172	0.0226943
Q14697-1; Q14697-2		0	16.2201	16.7415	18.7865	4.30438	4.03447	5.32776	3.52932	10.1901	4.5625	186.483	-1.92085	0.00124485	-1.50109	0.022695
Q8N9N8	EIF1AD	0	8.34456	5.24224	8.5525	0	0.340161	2.47159	0.655686	2.30433	0	62.9151	-2.97707	0.0165119	-2.90293	0.0228681
O00422	SAP18	0	14.2512	14.9204	11.7343	1.52861	3.65055	4.27832	1.13987	0.903792	6.71138	163.059	-2.11278	0.00424563	-2.22412	0.0228717
P32456	GBP2	0	3.44676	3.45715	2.02086	0.690171	0.56507	1.44123	0.282422	0.741836	0	150.833	-1.72674	0.0329848	-3.12324	0.0228626
Q9GZR7	DDX24	0	6.50869	8.34531	9.35849	3.62309	2.81099	2.85769	0.115322	1.78357	3.36859	50.5032	-1.38173	0.0109062	-2.20057	0.0228639
Q8WYP5-2	AHCTF1	0	14.1444	11.0212	11.7391	4.63146	5.2944	3.14288	2.3524	3.31724	6.71813	137.328	-1.49768	0.00634071	-1.57489	0.0228937
P20810-6	CAST	0	7.48608	9.1041	4.85994	0.814226	1.32422	0.248195	0	1.44616	0	93.6426	-3.16793	0.0155944	-3.89068	0.0228985
Q9BQL6-1	FERMT1	0	15.4916	14.4262	13.723	6.72948	8.34757	6.26212	4.731	1.45974	7.99303	102.199	-1.03217	0.00327773	-1.62144	0.0228991
Q96FW1	OTUB1	0	17.2505	16.1512	19.1135	5.26545	7.10844	7.29828	1.1947	8.63015	0	222.969	-1.41658	0.0025911	-2.41823	0.0229377
Q9UH65	SWAP70	0	4.15428	5.94118	3.64473	1.65916	1.36357	1.12239	0.158704	1.33423	0.554401	92.1737	-1.72892	0.0205262	-2.74658	0.0230051
Q6QNY0	BLOC1S3	0	75.5976	70.643	66.5262	40.7091	44.8186	39.1728	20.6336	42.9648	38.7922	51.0284	-0.770806	0.00304753	-1.05519	0.0230251
Q96DX7	TRIM44	0	73.0667	68.8604	69.3978	29.7669	31.0262	28.9728	9.0927	12.6366	40.2467	250.434	-1.23522	0.000447447	-1.76968	0.0230513
O76031	CLPX	0	4.89516	3.59995	5.24082	0.101693	0	0	0	1.84222	0	84.3579	-7.0776	0.0033222	-2.89844	0.0230674
Q13619-1	CUL4A	0	9.83291	11.2925	8.69435	1.93399	1.38105	2.23065	0.585059	4.79645	2.92702	173.841	-2.42683	0.0025432	-1.8436	0.0230594
Q9NZQ3-1	NCKIPSD	0	9.57079	5.90322	5.1215	0	0.145971	0	0	0	0	38.2177	-7.1405	0.015734	#NUM!	0.0230953
Q00341-1	HDLBP	0	10.9973	13.1057	15.1294	2.73562	2.563	1.88925	1.72816	6.51075	3.31506	137.424	-2.44841	0.00362407	-1.76365	0.0231286
Q8NHP6-1	MOSPD2	0	2.3271	0	7.38982	9.29316	5.24514	26.2964	25.5548	17.355	29.4213	226.213	2.07122	0.246508	2.89605	0.0231349
O60266	ADCY3	0	15.3739	14.6714	10.8683	3.05875	1.38644	3.85784	3.93546	5.28367	0	154.769	-2.30087	0.00652058	-2.14988	0.0232086
Q12981	BNIP1	0	8.3422	8.13025	4.75622	0	0	0.181846	0	1.75052	0	104.471	-6.86715	0.00930506	-3.60016	0.0232248
P56545-2	CTBP2	0	9.18746	6.97335	4.43026	2.25587	1.36693	0.498835	0	0	0	101.958	-2.32073	0.0336724	#NUM!	0.0232226
Q6P1N0	CC2D1A	0	5.46566	4.07762	4.38044	0.997681	3.184	1.27597	0.663685	2.25705	1.62861	27.9055	-1.35119	0.0403655	-1.61382	0.0232903
P40939	HADHA	0	18.4629	16.7874	19.1901	4.2473	3.81242	3.26924	1.02679	9.3298	0.794716	275.58	-2.26466	0.000812046	-2.28746	0.0233826
Q15007	WTAP	0	4.76387	5.42372	4.67975	2.098	2.1051	3.16997	2.44438	1.3	0	17.4237	-1.01181	0.0100581	-1.98935	0.0233892
P02794	FTH1	0	58.5221	38.6414	77.63	15.9732	13.4328	15.9408	2.60661	1.95537	2.01616	129.516	-1.94658	0.0318658	-4.73183	0.023392
O15541	RNF113A	0	14.88	17.5121	15.4802	7.60576	7.04508	2.33391	1.78945	3.32468	8.8094	228.946	-1.49495	0.0115594	-1.78167	0.0234773
Q01995	TAGLN	0	24.8771	29.0162	25.3636	4.46794	2.02135	2.69161	0	12.7798	0	294.885	-3.10983	0.00111244	-2.63267	0.023493
Q969T9	WBP2	0	10.7549	6.2327	7.19139	0	1.62323	0	0	1.8	0	19.0945	-3.89681	0.0147523	-3.74768	0.0235303
Q9BYD6	MRPL1	0	3.86065	4.08133	3.11206	1.73459	0.807013	3.15384	0	1.24124	1.53867	44.3487	-0.956694	0.101	-1.99146	0.0235362
Q15048	LRRC14	0	16.171	17.8643	16.1915	10.3298	12.5182	10.9757	0.731479	7.4803	7.47226	141.488	-0.570425	0.00809816	-1.67916	0.0235253
Q9UHF7-2	TRPS1	0	1.59655	1.51128	2.41377	0.418069	0.338365	0	0.518612	0	0	43.8746	-2.8678	0.015097	-3.41236	0.0235141
P31930	UQCRC1	0	11.2908	9.78342	7.38744	0.866374	2.36881	1.07991	0	3.65541	0	72.1005	-2.72155	0.0075412	-2.96091	0.0236077
P46108-2	CRK	0	28.7006	27.7164	26.3005	8.49216	8.91734	10.5052	3.23938	15.3716	10.5766	226.628	-1.56717	0.000754215	-1.50284	0.0236033
P62263	RPS14	0	13.3278	12.5019	8.79821	5.26485	5.25358	5.6008	0	4.4807	0.34145	119.979	-1.10316	0.0214472	-2.84419	0.0236387
P55201	BRPF1	0	32.6854	24.8262	22.1115	12.1765	8.03138	16.4174	7.284	12.0356	6.14325	148.935	-1.12035	0.0376589	-1.64479	0.0237893
Q9BZG1	RAB34	0	11.6923	11.082	6.84055	3.05813	3.43549	2.68445	2.73839	1.36734	0	87.4155	-1.69005	0.0213754	-2.8506	0.0237852
Q9NX58	LYAR	0	5.09091	8.59847	5.91778	0.145056	0.959722	0	1.72463	0	0	59.9238	-4.14955	0.0113341	-3.50702	0.0237754
Q53H82	LACTB2	0	11.2538	10.4069	11.9968	4.19081	2.71816	3.26127	0.503564	5.62931	0.0110933	132.565	-1.72657	0.00169987	-2.45368	0.023792
O00300	TNFRSF11B	0	19.3589	15.6953	17.3891	2.10746	3.54066	4.81759	1.40031	8.58472	0	245.942	-2.32509	0.00234468	-2.39292	0.0238047
Q53GQ0	HSD17B12	0	13.4432	11.9243	9.50457	4.39847	4.71014	2.49523	0.454758	2.44118	5.24722	124.114	-1.58747	0.010356	-2.09841	0.0238122
Q92544	TM9SF4	0	3.95629	2.59889	2.00574	2.84466	0	0.865139	0	0	0	218.054	-1.20642	0.23144	#NUM!	0.023812
Q8WUU5	GATAD1	0	9.65701	5.6127	9.14208	0.375308	0.0990996	0.175278	0	0	2.32875	37.3014	-5.23169	0.00859455	-3.38995	0.0238069
Q13371	PDCL	0	21.6452	23.0548	16.8235	5.24987	3.28683	4.31817	3.25404	10.2421	2.90978	99.5656	-2.25882	0.00419399	-1.90692	0.0238266
Q9BQC6	MRP63; MRPL57	0	6.363	4.45699	5.67551	1.7833	1.11063	1.46306	1.37889	0.55	2.572	180.65	-1.92067	0.00661808	-1.87379	0.0238206
Q14254	FLOT2	0	15.3805	12.1593	14.7162	3.84634	2.61703	1.95075	1.58213	7	0.481473	176.513	-2.32827	0.00267279	-2.221	0.0238684
P54105	CLNS1A	0	3.03137	2.7514	1.44644	0	0	0	0	0	0	37.9124	#NUM!	0.0160439	#NUM!	0.0239008
Q13227	GPS2	0	23.8137	23.5779	20.0799	9.1802	3.49311	4.63638	4.52025	13.0694	9.17802	119.651	-1.9627	0.00461766	-1.33379	0.0239049
O75600-2	GCAT	0	7.01597	8.48035	4.73125	0.36401	1.33148	0	0	1.80203	0	81.0995	-3.57655	0.0130196	-3.48863	0.0239129
Q86W42	THOC6	0	14.5936	11.4386	13.1882	0.806159	0.904445	1.75161	0.352048	6.20314	0	110.891	-3.50183	0.00170888	-2.58089	0.0239463
Q9H9P8-1	L2HGDH	0	21.9681	15.2434	15.1799	13.4672	8.15704	3.90849	1.51444	4.39683	6.62835	63.1554	-1.03698	0.0919517	-2.06284	0.02394
Q9Y2D5-6	PALM2-AKAP2; PALM2; AKAP2	0	10.0041	12.3325	10.8041	3.70647	4.69884	3.93728	3.36208	4.20698	6.88929	84.6644	-1.42496	0.00313586	-1.1967	0.0239471
P31939	ATIC	0	12.4369	11.5214	10.7489	3.05737	2.7676	3.02377	1.32447	6.29751	1.15328	168.582	-1.97169	0.000933554	-1.98372	0.0240273
O60828	PQBP1	0	1.63333	0.871669	0.988679	0	0	0	0	0	0	8.85443	#NUM!	0.0161528	#NUM!	0.0240933
Q8WUX9	CHMP7	0	2.44859	3.07375	3.2733	0.474569	0.885501	0.339636	0	1.03639	1.17582	49.6068	-2.3715	0.00457249	-1.9913	0.0241124
P49917	LIG4	0	5.73346	6.49656	6.29186	2.55607	4.67237	2.45474	2.66721	2.56406	0	28.5436	-0.935677	0.0304369	-1.824	0.0241477
P30876	POLR2B	0	5.06608	3.67038	5.75514	2.7961	1.96182	2.4027	0.475904	1.60918	1.69201	39.6157	-1.01706	0.0346194	-1.93987	0.0242585
P01891	HLA-A	0	20.9692	16.223	12.4565	2.4765	3.09473	6.29225	3.3596	4.23884	5.08546	116.661	-2.06523	0.0191186	-1.96876	0.0242866
P61081	UBE2M	0	21.7418	16.6714	13.168	4.3777	4.90623	2.47974	2.17797	5.96085	3.27373	128.774	-2.13251	0.0145341	-2.17622	0.0242817
Q9BVG8-6	KIFC3	0	22.1555	19.7732	20.3631	8.02187	12.2318	6.82246	4.96388	13.064	6.911	59.1548	-1.20202	0.00749768	-1.32065	0.0244279
O76003	GLRX3	0	26.4845	25.0671	23.3327	4.27372	2.42207	3.77451	0.842793	12.6451	0	321.093	-2.83836	0.000718762	-2.473	0.0244301
Q9NRC1-1	ST7	0	0.781233	0.793602	1.39481	0.599164	2.28293	0.534247	0	0	0	6.27692	0.202159	0.840628	#NUM!	0.0245041
Q96SZ5	ADO	0	15.3377	16.7182	12.8982	4.04391	5.94063	6.88256	3.7327	5.80537	8.69896	144.182	-1.41424	0.00702956	-1.30158	0.0245208
Q5SNT2-1	TMEM201	0	28.2473	26.7225	18.2856	6.58684	5.44528	4.03548	0.623033	3.76707	9.525	190.465	-2.18878	0.00949771	-2.39628	0.0245246
Q9P013	CWC15	0	9.52774	6.2631	6.0639	1.11893	0	0	0	2.2	0	64.7108	-4.28775	0.0101079	-3.31237	0.0245239
Q86WA8	LONP2	0	14.2715	10.9361	11.7643	4.50353	6.46018	5.62326	0.814321	2.58137	6.17952	20.9334	-1.15638	0.00988485	-1.94905	0.0245435
Q14527	HLTF	0	9.15046	7.30327	7.44805	3.0395	0.12669	1.95075	0	1.59449	3.83848	42.3596	-2.22377	0.00925704	-2.13731	0.0245835
Q6UB35-1	MTHFD1L	0	9.54724	6.99432	10.3838	2.65624	2.04883	2.48446	2.40962	4.38583	2.61445	85.7491	-1.90499	0.00816262	-1.51671	0.0246186
Q9Y520-4	PRRC2C	0	23.2617	20.3224	14.4418	0.847072	0.720008	1.61959	0	6.98137	3.00913	153.51	-4.18658	0.00627834	-2.53807	0.0247422
Q13148-1	TARDBP	0	29.2712	34.9379	35.3862	3.08776	5.93549	6.25917	5.0344	18.8964	9.15016	476.128	-2.70421	0.00162336	-1.59008	0.02481
Q9HBH5	RDH14	0	4.60993	4.39045	3.32762	1.19573	1.5425	0.983528	0.0428462	0.187998	1.85053	69.4788	-1.72788	0.0070771	-2.56633	0.0248181
Q9NQ92	COPRS	0	7.5325	8.43509	8.04481	1.23788	2.2308	2.55633	2.24744	2.28531	5.11531	38.163	-1.99475	0.00164042	-1.31547	0.0248637
Q99733-2	NAP1L4	0	4.18142	7.50082	7.7117	0.564657	0	2.64444	0.19362	1.39069	0	68.1749	-2.59537	0.0310546	-3.61368	0.0249863
Q13459-1	MYO9B	0	8.932	5.60397	6.67038	3.23143	2.09793	1.93585	0.575764	0.66026	2.63927	51.443	-1.54542	0.0220362	-2.45212	0.0249858
Q15287-1	RNPS1	0	9.84368	6.51098	8.53378	1.05052	2.52925	0.792491	0.265543	3.394	0	155.333	-2.50902	0.00881883	-2.76574	0.0249922
Q8WWM7-1	ATXN2L	0	13.7254	13.3004	12.1251	1.65075	3.51913	2.53532	0.341612	6.90373	1.27673	133.125	-2.34514	0.00124139	-2.19977	0.0249865
A6NDG6	PGP	0	10.5635	8.83036	15.5372	5.52332	11.2485	2.65053	2.28821	1.241	1.83802	120.257	-0.846794	0.227201	-2.70226	0.0250345
Q6ZS17-4	FAM65A; RIPOR1	0	4.34954	3.02448	2.72641	1.09725	0.00784375	0	0	0.461376	1.07866	23.9205	-3.19218	0.0167179	-2.71338	0.0250256
Q96EX3	WDR34	0	3.58137	2.8818	2.078	0	0	0.303944	0	0.899442	0.1273	12.9526	-4.81255	0.00882303	-3.05636	0.0251166
P04075-2	ALDOA	0	24.1869	23.7215	17.6394	4.83852	1.87953	1.40863	0.830734	10.2336	2.66658	288.763	-3.01181	0.00438354	-2.25512	0.0251174
P23193	TCEA1	0	4.41955	5.51057	7.47296	0.156048	0.659245	0	0	1.8	0	101.877	-4.41588	0.00925907	-3.27327	0.0252517
Q15126	PMVK	0	6.00579	5.50532	6.59473	0.995556	1.17252	0.777738	0.452581	3.28911	1.06926	95.8795	-2.61972	0.00116667	-1.91206	0.0252519
Q9ULR0-1	ISY1-RAB43; RAB43; ISY1	0	4.5597	6.58594	5.60252	1.18887	2.73387	3.84054	0	2.4	0	35.4454	-1.10927	0.0551851	-2.8029	0.0253608
P07711	CTSL; CTSL1	0	17.0791	10.6649	22.5317	0.859203	0.671918	0.682391	0	0.0559668	0.52161	69.312	-4.50545	0.0184798	-6.44371	0.0253617
O43172-1	PRPF4	0	12.5397	7.89749	7.6617	4.0827	4.67415	1.57583	1.74016	0.59836	1.97361	35.4804	-1.4433	0.0509725	-2.70404	0.0253869
Q13421-2	MSLN	0	20.5221	11.2729	14.3918	0.797666	0	3.35185	0	3.48039	0	44.513	-3.47647	0.0168739	-3.73016	0.0254485
Q9BTV6	DPH7; WDR85	0	26.1179	16.4664	18.3945	2.10407	8.15515	1.44804	0	0.833364	6.97395	227.71	-2.3809	0.0202018	-2.96541	0.025446
O14976	GAK	0	13.5218	12.2891	9.36833	3.95993	4.41697	3.40575	0.74124	3.86078	4.99477	56.9324	-1.57806	0.00881697	-1.8741	0.0254582
Q96ES7	CCDC101; SGF29	0	18.511	16.6586	20.3009	3.63654	4.69884	4.45014	0	9.1	0	95.2232	-2.11721	0.00156491	-2.60778	0.0254889
Q10713	PMPCA	0	8.17044	6.15712	7.36253	2.89506	2.77018	1.52402	0.723894	3.48367	0	45.2005	-1.59312	0.00731659	-2.36598	0.0255858
Q9NNX1	TUFT1	0	12.0089	9.43222	9.15013	2.45713	0.594553	0.624963	1.14935	4.48472	4.40529	20.1335	-3.05666	0.004276	-1.60745	0.0256844
P82663	MRPS25	0	7.1097	10.192	9.12165	3.23602	3.36105	2.85429	3.01715	4.14724	1.14978	73.4218	-1.48322	0.00876386	-1.66817	0.0256832
O14617-5	AP3D1	0	10.0628	9.61675	9.11093	3.08149	3.059	2.3417	1.60017	5.80698	3.40307	106.513	-1.76308	0.000832459	-1.4132	0.0257469
Q8N5M4	TTC9C	0	9.85332	7.35517	6.73273	3.21495	6.07955	2.95534	3.07959	3.74777	2.66784	80.2607	-0.966735	0.0697928	-1.33423	0.0257778
Q14241	TCEB3; ELOA	0	5.13817	5.52057	3.89676	2.59089	2.40805	2.92341	1.74619	2.47928	1.01043	33.2838	-0.877566	0.0229744	-1.47506	0.0258064
Q96E11	MRRF	0	3.23683	1.62587	2.05741	0.627859	0.609229	1.51945	0	0	0	18.8366	-1.32794	0.0973408	#NUM!	0.0258365
Q9BRG1	VPS25	0	13.9749	13.2957	8.90863	7.36712	4.6237	4.74001	2.08502	4.44393	4.31501	44.427	-1.11266	0.0387388	-1.73827	0.0258256
Q9Y2X3	NOP58	0	18.443	10.361	10.2206	1.46432	1.72862	2.23092	0	0	0	95.8283	-2.84699	0.0262473	#NUM!	0.0258966
P23246-1	SFPQ	0	10.0828	12.072	11.1578	0.894744	1.20733	1.94642	0.291	5.72378	0.513775	170.971	-3.04061	0.00119937	-2.35123	0.0259065
P35609-2	ACTN2	0	4.5597	4.39063	2.37283	0	0	1.52402	0	0.7	0	82.087	-2.89332	0.033167	-4.01578	0.0259206
Q9UL25	RAB21	0	14.6372	11.7645	15.279	2.07905	2.85618	3.60163	1.44981	7.3515	2.42422	151.448	-2.2876	0.00300818	-1.8926	0.0259151
P84098	RPL19	0	19.7942	20.4897	17.2137	4.27113	4.59994	4.26201	0.406279	9.65485	0	287.593	-2.13029	0.00122175	-2.51471	0.0259258
Q92900	UPF1	0	10.3715	8.26917	11.8543	2.57898	1.72413	2.88233	1.09403	4.6619	0.23302	152.811	-2.08542	0.00608043	-2.34819	0.0259444
Q06323-1	PSME1	0	23.3681	19.5173	19.159	4.02345	7.44991	3.40562	0.579962	10.5509	5.34786	336.709	-2.06002	0.00384411	-1.91269	0.0259797
Q9Y653	GPR56; ADGRG1	0	7.21363	5.92113	5.45816	2.36368	1.19023	1.00337	0	2.97167	0.585386	51.5285	-2.02851	0.00647158	-2.386	0.0260302
Q3KR37-4	GRAMD1B	0	8.9556	7.274	5.18204	0.422952	2.23718	0	0.673723	1.97928	1.95456	24.8737	-3.00883	0.0167533	-2.21632	0.0260455
Q9ULV4-3	CORO1C	0	16.5499	19.6048	12.5464	4.64278	1.56728	1.23054	0	6.48835	0.671452	76.6109	-2.71046	0.00969769	-2.76596	0.0260541
Q6JQN1	ACAD10	0	5.2925	5.76753	5.70222	4.10621	4.09811	1.85953	1.05837	3.0217	3.0378	46.0298	-0.736032	0.0634897	-1.2357	0.0260487
Q14011	CIRBP	0	21.6742	17.0002	15.5659	2.1377	1.31871	1.09141	0	7.96714	0	246.691	-3.57612	0.00353291	-2.76723	0.0260524
O43674-1	NDUFB5	0	23.4831	20.3881	16.5453	6.16326	4.05232	3.34562	3.49688	6.51619	10.2717	333.153	-2.15546	0.00591081	-1.57455	0.0260589
Q13084	MRPL28	0	20.7905	16.9318	14.9895	7.83955	9.85734	8.20975	2.7054	9.06763	4.33731	174.548	-1.0248	0.0161107	-1.71014	0.0260655
P39687	ANP32A	0	143.202	94.9647	122.689	16.6402	10.2517	23.8344	2.04463	50.286	0	2046.72	-2.83062	0.0060112	-2.78569	0.0260745
Q13123	IK	0	21.8385	24.3166	17.8834	6.17581	6.18571	4.66352	0.759277	10.3777	1.86801	114.612	-1.91128	0.00439644	-2.29988	0.0260896
P10398-1	ARAF	0	5.44946	5.42372	6.19572	2.098	2.47757	2.01171	1.48072	3.41619	0.990182	83.5104	-1.37362	0.00185427	-1.53574	0.0261436
Q5BJF6	ODF2	0	6.69408	11.2755	10.4479	5.39556	6.06529	4.82588	3.30839	2.16302	1.7518	25.4074	-0.80308	0.0721508	-1.97606	0.0261968
O00443	PIK3C2A	0	8.301	8.67449	6.33449	1.77398	3.32438	2.35619	0.574675	3.8455	1.74265	93.0337	-1.64475	0.00873878	-1.91928	0.0261853
P84095	RHOG	0	10.8011	7.96075	9.07802	5.44778	4.3331	3.17405	4.41071	5.28583	2.99924	103.039	-1.10365	0.0181389	-1.1328	0.0262101
Q14847	LASP1	0	14.1868	12.7199	14.212	2.86727	1.96497	1.57765	0.890926	7.2	0	234.958	-2.68142	0.000829851	-2.34542	0.026387
P53778	MAPK12	0	9.50408	7.8974	7.85953	2.85444	1.57793	1.86588	0.420584	3.14997	4.12297	80.6058	-2.00389	0.00299005	-1.7152	0.0263736
O75608	LYPLA1	0	8.9399	6.94941	8.73417	0	1.53466	0.797837	0	2.1358	3.94094	27.2537	-3.40009	0.00289692	-2.01866	0.0263765
Q9NRV9	HEBP1	0	8.25487	8.35047	7.14511	1.51708	1.39035	1.38877	1.10291	4.37551	0.632818	80.0066	-2.46682	0.00099201	-1.95842	0.0263747
P21281	ATP6V1B2	0	7.17955	8.44986	7.21452	3.02759	1.30973	0.888968	0.24799	3.86295	0	133.31	-2.12795	0.0051201	-2.47427	0.026402
Q9BWC9	CCDC106	0	2.44999	4.51976	4.4161	0	0	1.82883	0	0.9	0	10.06	-2.63825	0.040196	-3.66117	0.026421
P06744	GPI	0	21.3941	20.6151	22.0217	4.72051	6.22383	5.37326	2.71948	12.6792	4.30067	367.872	-1.97234	0.000475547	-1.70062	0.0264243
Q6YHU6	THADA	0	2.76728	2.18029	2.90456	1.96164	0.627966	1.7147	1.49855	0.717866	0.66024	19.9514	-0.867303	0.0896359	-1.44869	0.0264265
P26196	DDX6	0	7.34997	6.18289	5.40478	1.08652	0	2.19459	0	2.92373	0	100.823	-2.529	0.00885165	-2.69537	0.0264555
Q9Y678	COPG1	0	5.76693	4.99249	4.71169	0.924703	1.23643	1.46035	0.344118	2.00754	2.58447	54.6312	-2.09493	0.00210121	-1.64813	0.0265495
Q14790-9	CASP8	0	1.83867	3.70703	3.50842	1.54281	0.682569	1.00413	0.3252	0	0.21301	36.6198	-1.48726	0.0589449	-4.07233	0.0265779
P45974-2	USP5	0	4.56094	4.17185	4.15954	0.0112981	2.07955	1.11494	1.61067	2.67823	0.849642	49.3948	-2.00776	0.0132859	-1.32708	0.0265775
Q9NYP9	MIS18A	0	53.3192	41.4141	36.8178	20.802	20.9753	22.1616	9.79054	5.73343	20.9574	119.68	-1.04086	0.0195846	-1.85039	0.0265643
P47813	EIF1AX; LOC101060318; LOC107984923	0	26.1472	28.2826	26.9107	3.46277	4.83169	4.99535	2.58966	14.5505	0	158.114	-2.61365	0.000431242	-2.24659	0.026551
Q12830-1	BPTF	0	2.9747	5.70252	3.37929	0.298347	0	0.0262739	0	0	0	29.7985	-5.21491	0.0195275	#NUM!	0.0265586
Q9NX63	CHCHD3	0	9.39471	11.8864	17.138	1.51624	0.170867	1.443	0	2.83776	1.24443	163.363	-3.61754	0.0149253	-3.23441	0.0267318
Q15102	PAFAH1B3	0	47.4536	47.0131	41.8842	37.5074	41.3577	33.5633	22.4006	27.7726	33.6665	298.873	-0.278319	0.0724784	-0.701618	0.0267931
Q13618	CUL3	0	6.53331	7.69723	8.05719	2.16976	1.98223	2.38989	0.627767	3.8	0	34.0598	-1.76847	0.00215253	-2.3316	0.0267975
Q9NZL9	MAT2B	0	13.3531	10.2733	10.4452	4.88021	4.56627	5.00314	3.4877	6.48416	5.33737	162.135	-1.23754	0.00770484	-1.15417	0.0267953
Q6ZWJ1-1	STXBP4	0	16.5056	12.549	14.2636	4.23752	6.48171	3.75512	2.64797	4.87376	8.1172	122.969	-1.58147	0.00686105	-1.46983	0.0268147
Q9H7F0-1	ATP13A3	0	12.1327	10.5209	8.78406	1.12443	1.56616	1.86502	0.889906	4.79941	4.02762	90.1496	-2.78678	0.00334521	-1.69392	0.0268649
Q86VQ1	GLCCI1	0	19.4727	21.3691	20.4861	15.5741	14.0245	12.4157	9.72572	13.2575	15.0241	59.4373	-0.54566	0.00921952	-0.690264	0.0268689
P31949	S100A11	0	26.1925	30.0515	36.0333	9.15119	13.9803	9.98631	1.23755	14.8918	2.41071	710.007	-1.47837	0.00898183	-2.31533	0.0269051
O94966-6	USP19	0	13.9086	11.5946	12.0805	2.30856	1.7146	4.54802	3.23728	7.48092	2.29692	51.2825	-2.13254	0.00368794	-1.52992	0.027045
Q66K14-1	TBC1D9B	0	8.46133	6.28438	5.01723	0.317439	0.313581	1.894	0	1.97987	1.37992	81.8043	-2.96843	0.0149221	-2.55636	0.0270475
Q96ER3	SAAL1	0	7.34705	8.38957	3.80499	3.10851	0	0.233068	0	0	0	268.866	-2.54795	0.0527647	#NUM!	0.0270808
Q9NSG2-1	C1orf112	0	4.35285	4.70264	4.56923	2.29528	1.62099	2.04849	2.18426	1.81954	0	26.4765	-1.19169	0.0019905	-1.76678	0.027082
Q9HCK8-1	CHD8	0	9.10472	5.41813	8.01802	3.75548	3.47383	0.0168046	0	0.118424	2.68665	24.7646	-1.63726	0.0536251	-3.00643	0.0270747
Q8N128-2	FAM177A1	0	123.392	115.617	127.537	78.0826	85.8477	65.6444	40.1536	75.7441	75.9952	352.216	-0.675028	0.00714119	-0.93369	0.0270942
Q12849	GRSF1	0	10.1346	10.8992	6.11014	3.25495	3.6364	3.55118	0.874858	2.68416	1.31614	88.1592	-1.37816	0.0339488	-2.47711	0.0270871
P25788-1	PSMA3	0	9.95271	19.6425	15.3279	3.44732	2.46172	0.822972	1.10641	1.44505	2.4938	206.931	-2.73835	0.0219195	-3.15446	0.027092
Q6ICB0	DESI1	0	13.4749	17.7562	12.1278	1.74834	2.73387	2.8042	0	6.1	0	144.359	-2.57305	0.00640208	-2.82945	0.0271022
Q9H501	ESF1	0	8.02256	10.4819	8.98715	4.13645	1.66314	4.59643	2.92184	5.49344	4.50944	51.5274	-1.40296	0.0161426	-1.08886	0.0271331
Q9BPX5	ARPC5L	0	11.0679	7.21729	8.31196	1.89109	3.68955	2.40524	0	3.52491	0	100.472	-1.73575	0.0162419	-2.91561	0.0271351
O43402	EMC8	0	12.2613	9.91344	16.4187	3.90704	4.01216	1.09775	0	4.55632	0.909714	138.666	-2.09764	0.018866	-2.81979	0.0271574
Q15125	EBP	0	16.6855	15.0473	15.1712	6.53586	4.52582	6.10321	6.33579	1.25265	8.43809	487.346	-1.45025	0.00174727	-1.54925	0.027145
Q9NVI1-3	FANCI	0	9.98394	9.94645	9.18215	5.214	4.15449	2.58038	1.27748	5.81298	3.18861	134.533	-1.28477	0.00610749	-1.50193	0.0271561
P17480-2; P17480-1		0	12.7944	10.0242	8.70038	2.73229	2.92402	1.95537	0.384251	4.71619	1.68791	131.639	-2.04994	0.00795247	-2.21509	0.0271946
Q96QG7	MTMR9	0	27.436	22.7875	26.1454	3.96541	9.50572	10.1733	3.46975	3.54104	14.4728	290.798	-1.69149	0.00560771	-1.82975	0.0272112
[truncated: 3,782 more rows]
