# Supplementary material for: Functional Translatome Proteomics Reveal Converging and Dose-Dependent Regulation by mTORC1 and eIF2α
Source: Mol Cell. 2020 Feb 20;77(4):913–925.e4. doi: 10.1016/j.molcel.2019.11.010 (PMC7033560; doi:10.1016/j.molcel.2019.11.010)
Supplement: Table S4. mePROD Translation Values in Response to Thapsigargin and Torin1, Related to Figure 5 — Translation was measured after 2.5 h of either DMSO or thapsigargin treatment and 9 h of either DMSO or Torin1 treatment. Provided are UniProt Identifiers, gene symbols, expression values for each replicate and statistics (e.g., fold changes [log2] and adjusted p values). [file mmc5.xlsx]

## Sheet: Tabelle1
Supplementary table 4
Translation after 2.5h of DMSO / Tg treatment or 9h of DMSO / Torin1 treatment
Accession: UniProt Accession ID for identified proteins
Gene Symbol: Official gene symbol for proteins identified
Expression values: Expression values are median heavy intensities over all identified peptides of the given proteins
Fold change: Fold change is given on log2 scale between stated conditions
Adjusted P value: P values are calculated using an unpaired two-sided students-t-test and adjusted using Benjamini-Hochberg-procedure

## Sheet: Table 4 Torin1,Thapsigargin
Accession	Gene Symbol	Baseline	DMSO_9h	DMSO_9h	DMSO_2.5h	DMSO_2.5h	Torin1_9h	Torin1_9h	Tg_2.5h	Tg_2.5h	Boost	Ratio Torin/DMSO	P value	Ratio Tg/DMSO	P value
Q15149-1	PLEC	0	0.301177	0	0	0.811767	0.641999	0	1.93768	0.380875	7.41258	1.09196	0.678226	1.51409	0.481208
Q15149-4	PLEC	0	8.40692	12.8388	18.6538	10.524	4.9499	12.4981	10.3317	25.6376	71.4674	-0.284112	0.706697	0.301894	0.732969
Q15149-3	PLEC	0	0	0	0	0	0	0	0	0	52.3806	#DIV/0!	#DIV/0!	#DIV/0!	#DIV/0!
Q09666-1	AHNAK	0	5.41881	4.83112	12.6969	11.2198	3.58066	4.42721	6.06426	5.6505	91.025	-0.356122	0.161569	-1.02969	0.0154391
P35579-1	MYH9	0	6.57503	7.43312	12.7851	10.688	3.94244	4.1144	10.4031	6.43706	92.279	-0.797981	0.0209472	-0.479101	0.277365
P21333	FLNA	0	10.0471	9.57538	10.6459	12.5171	5.41078	4.65447	10.9745	7.40025	93.3577	-0.963123	0.00858629	-0.334099	0.35715
Q14204	DYNC1H1	0	2.69195	2.31771	4.41968	4.09403	1.22292	1.09615	2.51089	2.77694	40.1438	-1.11117	0.0208932	-0.687112	0.0165714
P78527	PRKDC	0	2.29663	2.79784	3.51539	4.63256	1.49513	1.53172	2.41242	3.14773	77.6359	-0.751116	0.0543084	-0.551314	0.19266
Q13813	SPTAN1	0	44.327	48.2153	30.0058	38.1773	23.6153	23.4452	13.384	18.5836	188.166	-0.975597	0.00724325	-1.09281	0.0646646
O75369-8	FLNB	0	4.23608	4.07773	7.27423	8.58928	2.60895	2.49841	5.87891	4.12517	97.1092	-0.702931	0.00360761	-0.665123	0.116084
Q9Y490	TLN1	0	4.548	4.34028	8.67411	7.33498	2.87648	4.0531	3.86567	4.51962	65.2855	-0.359137	0.242818	-0.932959	0.036152
P58107	EPPK1	0	1.31174	1.60286	2.53667	2.83081	1.06971	0.619964	1.37588	1.54997	40.7931	-0.786557	0.149539	-0.875385	0.0190387
Q01082-1	SPTBN1	0	0	0.304507	2.63923	1.80889	0.998919	0.333295	1.8233	0.307289	19.088	2.12928	0.295454	-1.06194	0.311989
P49327	FASN	0	3.97376	3.80436	4.57031	3.3735	0	0.0133963	2.06203	2.00784	48.5504	-9.18144	0.000478608	-0.964847	0.0837932
Q00610-1	CLTC	0	2.30724	2.02699	3.99413	4.07851	0	0	2.75455	2.53647	45.6581	#NUM!	0.00415485	-0.609494	0.0069927
P46940	IQGAP1	0	0	0.322407	1.97453	1.8975	0	0	0.380335	0	53.7315	#NUM!	0.42265	-3.34775	0.0121273
P31327-3	CPS1	0	7.1654	7.10492	10.3199	11.3499	3.51502	2.27122	6.25099	6.75615	124.939	-1.30232	0.0208716	-0.736383	0.0170901
O43707	ACTN4	0	9.33875	9.76524	13.5227	16.6919	6.46632	6.04617	14.8007	10.5999	144.839	-0.610505	0.00814884	-0.250385	0.456854
Q92616	GCN1L1; GCN1	0	1.58529	1.06502	2.47784	2.18648	0	0	1.76013	2.19866	46.878	#NUM!	0.0364434	-0.236607	0.312181
Q14980-2	NUMA1	0	0.00781101	1.90886	0.739482	1.07478	0	0	1.75456	0	33.3474	#NUM!	0.4195	-0.0482739	0.976374
Q14980-1	NUMA1	0	0	0	0	0	0	0	0	9.22344	4.12495	#DIV/0!	#DIV/0!	#DIV/0!	0.42265
P10809	HSPD1	0	12.4246	15.4456	8.14913	11.7464	2.94978	2.95452	12.1853	7.37294	154.943	-2.23888	0.0183947	-0.0246683	0.960335
P18206	VCL	0	10.5236	7.88031	13.6134	13.564	6.22459	6.19333	9.93277	6.49994	107.337	-0.567585	0.151821	-0.725837	0.0887191
O75643-1	SNRNP200	0	2.26146	2.18209	4.41729	3.88339	1.30038	0.547193	2.04591	2.3909	51.6488	-1.26608	0.0755897	-0.903703	0.0260138
Q6P2Q9	PRPF8	0	5.23221	3.40957	6.44586	8.81626	1.50513	0.594021	3.64508	3.91452	44.8591	-2.04152	0.0848376	-1.01357	0.0840169
P08238	HSP90AB1	0	13.1108	14.815	4.00863	1.00096	1.06614	1.83642	6.63747	8.41907	17.9533	-3.2662	0.00553941	1.58763	0.102742
P05787-2	KRT8	0	9.00141	9.47659	21.6259	29.1043	1.68076	3.00248	13.7108	6.9328	200.29	-1.98023	0.0102083	-1.29715	0.0965181
P42704	LRPPRC	0	6.06086	6.39579	7.95169	7.7323	1.74447	2.23823	6.17182	4.8027	74.6981	-1.6451	0.00492088	-0.515135	0.0768292
Q7Z6Z7	HUWE1	0	0.10187	0.643211	1.88142	1.49264	0	0	0.993834	0.570729	13.9936	#NUM!	0.302548	-1.10872	0.0877657
Q9NZM1	MYOF	0	1.65724	1.41872	3.05376	2.71112	1.01934	1.01468	2.1542	0.876385	34.9248	-0.596705	0.04863	-0.927693	0.174709
P35580	MYH10	0	0.490623	0.427873	0.810323	1.15693	0.00795708	0	0.544148	0	23.2634	-6.85089	0.00479092	-1.85411	0.158161
P55072	VCP	0	4.19918	6.12099	10.2358	8.61641	2.08181	0.25336	7.1664	7.63391	65.7713	-2.14387	0.0949097	-0.349103	0.138083
P12814-1	ACTN1	0	1.82896	1.82354	3.78151	3.82983	1.69328	1.62709	3.44086	1.43703	57.2188	-0.137542	0.0377261	-0.641896	0.305861
P12270	TPR	0	5.77923	4.13448	6.34711	8.88503	4.47749	3.98529	4.64711	4.55388	52.3173	-0.228293	0.487023	-0.727257	0.140808
P07900-2	HSP90AA1	0	9.2624	10.9734	14.4918	11.5235	0	0.252126	8.8899	8.96484	139.078	-6.32662	0.00740702	-0.543056	0.110815
P13639	EEF2	0	23.2162	25.7422	32.6469	30.3227	0.51979	0.589104	19.2225	13.8724	162.127	-5.46436	0.00277735	-0.928046	0.0360734
Q5T4S7-1	UBR4	0	0	0	0.778632	0.740838	0	0	0	0.549417	21.4756	#DIV/0!	#DIV/0!	-1.4676	0.220225
P07814	EPRS	0	3.64434	4.88449	4.90849	5.18623	0.984118	0.797316	3.87818	3.26175	40.6904	-2.25931	0.0328548	-0.49962	0.0485745
P14618	PKM	0	7.53763	10.5732	8.37892	6.47429	3.44927	3.88067	2.75326	3.52292	113.192	-1.30498	0.0722288	-1.24282	0.0528567
P27708	CAD	0	3.03696	2.71985	1.95562	3.51703	0.159827	0	2.32156	0.895364	30.8094	-5.17068	0.00400136	-0.766555	0.397829
P53396-1	ACLY	0	8.21417	9.63057	10.3401	10.3249	3.16726	2.97921	4.69572	5.95321	85.3676	-1.53767	0.0145925	-0.956479	0.0154012
P49792	RANBP2	0	1.64267	1.90285	2.36545	1.67555	0	0.51607	1.02296	0.0476674	21.581	-2.78036	0.0345219	-1.91626	0.130764
Q8IVF2-1	AHNAK2	0	3.74035	2.88033	5.4636	4.38395	7.08328	5.01945	0.889943	1.78536	24.062	0.870282	0.133763	-1.88006	0.0361831
P08670	VIM	0	29.7813	22.5306	33.1235	29.8843	5.00849	3.18769	21.4823	12.9993	326.398	-2.67412	0.0275359	-0.869701	0.0881368
P46821	MAP1B	0	1.44603	1.31391	2.26269	2.10104	0	0.938041	0.904998	1.10111	24.426	-1.55691	0.19436	-1.12116	0.0114212
P46013	MKI67	0	9.91961	11.9297	13.4786	14.5884	7.48648	4.77403	8.6487	6.92688	20.0126	-0.833566	0.104829	-0.849592	0.0258548
Q03001-7	DST	0	0.374715	0.240839	0.98416	0.606575	0	0	0.231113	0	12.8051	#NUM!	0.0441896	-2.78302	0.0916739
P11142-1	HSPA8	0	13.2316	18.5751	10.6172	11.3018	0.00368814	0.452365	18.0667	5.09728	165.499	-6.12399	0.0280312	0.0796997	0.932373
P29401-2	TKT	0	8.11858	10.0708	14.7897	11.82	2.06956	1.53453	14.9832	5.79487	212.851	-2.33539	0.0187223	-0.356891	0.607275
P14618-2	PKM	0	0	0	0	0	0	0	3.40634	0	154.11	#DIV/0!	#DIV/0!	#DIV/0!	0.42265
Q9UPN3	MACF1	0	0.100139	0.104896	1.4359	1.19332	1.11733	1.21225	0	0	10.5245	3.50612	0.0019951	#NUM!	0.00840588
P38646	HSPA9	0	15.6605	15.6533	16.2368	14.3619	5.71498	5.00387	11.5205	8.78187	103.782	-1.54665	0.00119021	-0.591822	0.090086
Q08211	DHX9	0	8.68177	6.56687	12.4676	8.88747	2.4476	3.02158	11.1415	6.44041	81.1906	-1.47928	0.0467222	-0.280481	0.588499
Q14789-2	GOLGB1	0	0.670833	0.621794	1.32631	1.20247	0.0579178	0	0.153412	0	14.8857	-4.48016	0.00375651	-4.04296	0.00681856
Q13085-4	ACACA	0	1.88136	1.1356	2.97549	2.24483	0	0	1.92459	0.99379	32.953	#NUM!	0.0560179	-0.838971	0.191151
P26038	MSN	0	8.21271	10.3762	8.52591	13.8939	5.1656	5.00581	11.5315	8.03982	158.182	-0.869921	0.060459	-0.196029	0.699961
Q04695	KRT17	0	2.90484	3.53577	16.2284	18.7329	3.07298	3.17731	19.3131	3.47009	216.425	-0.0432739	0.794069	-0.617788	0.52699
Q63HN8-3	RNF213	0	0	0	0	0	0	0	0	0	15.1202	#DIV/0!	#DIV/0!	#DIV/0!	#DIV/0!
P04406-1	GAPDH	0	18.7492	18.9139	11.8988	11.9818	0	0	13.656	5.9207	153.847	#NUM!	1.91251e-05	-0.286708	0.633894
P11021	HSPA5	0	8.72732	9.51159	9.812	9.77116	2.61275	2.96523	23.05	19.5737	151.938	-1.70921	0.0045805	1.12204	0.022018
Q86UP2-1	KTN1	0	7.38562	6.61635	6.53782	7.15364	2.38149	2.61672	4.01116	2.96329	75.475	-1.48615	0.0078879	-0.973125	0.0312165
P06576	ATP5B	0	1.18091	0.967617	3.50888	2.08243	1.14699	0	4.04478	2.20895	41.8127	-0.905497	0.481091	0.161531	0.802494
P60709	ACTB	0	0.39132	0.905196	1.70664	1.23105	0.389097	0	1.11828	0.49032	8.78564	-1.73644	0.294503	-0.868876	0.233609
P22314	UBA1	0	3.46786	2.80044	3.50947	2.3613	1.31699	1.28164	4.57375	3.07189	32.4316	-1.27032	0.0316068	0.381088	0.446913
P13010	XRCC5	0	12.4907	7.86694	9.83222	10.628	2.66967	3.1441	10.9972	8.59545	124.957	-1.80802	0.0887489	-0.0625089	0.764368
P14625	HSP90B1	0	6.53337	3.88536	9.24187	8.26029	2.35014	2.01511	5.74648	4.64146	111.126	-1.25505	0.151453	-0.752624	0.0405554
Q14643-1	ITPR1	0	0	0	2.521	2.28518	0.0875189	0	0.738461	0.559533	28.9777	#DIV/0!	0.42265	-1.88861	0.00704483
P0DMV8	HSPA1B; HSPA1A	0	6.23752	10.1388	6.1817	3.92938	0	0.0209035	12.8677	2.60105	140.826	-9.61365	0.0524612	0.613421	0.660919
P06733-1	ENO1	0	51.4885	59.1747	46.3791	39.7313	23.0642	25.1591	34.4837	20.9449	203.657	-1.19837	0.0158915	-0.635558	0.178924
P09874	PARP1	0	5.95509	4.98087	5.6738	6.75454	2.6389	2.41992	6.05972	3.4184	72.9852	-1.11221	0.0276736	-0.390961	0.409873
Q9NU22	MDN1	0	0	0	0.578999	0.701086	0	0	0.046528	0.494315	9.91578	#DIV/0!	#DIV/0!	-1.24296	0.252228
Q14697-1	GANAB	0	0	0	0	0	0	0	0	0	43.7779	#DIV/0!	#DIV/0!	#DIV/0!	#DIV/0!
P78371-1	CCT2	0	6.68498	9.37577	8.37333	9.67956	0	1.03821	6.27252	4.25166	57.4501	-3.95137	0.0349388	-0.778522	0.0887614
Q9UPN3-5	MACF1	0	0	0	0	0	0	0	0	0	18.5997	#DIV/0!	#DIV/0!	#DIV/0!	#DIV/0!
Q14697-2	GANAB	0	0.943101	2.48067	2.6107	3.06933	0.842836	3.40436	1.11464	3.14265	33.8389	0.310924	0.808708	-0.415964	0.564456
P68371	TUBB4B	0	30.5922	29.4498	36.9747	39.4514	4.52535	7.85486	48.2516	22.2952	601.372	-2.27794	0.00541022	-0.115487	0.842545
P07437	TUBB	0	5.19783	4.92438	5.27886	4.41917	0	0	2.2396	0.197187	80.6608	#NUM!	0.000729052	-1.99271	0.0818599
O75533-1	SF3B1	0	1.94687	1.62816	4.14165	4.58759	0.623279	0.921851	3.14675	2.8	28.0126	-1.21023	0.0433011	-0.553755	0.038831
P11586	MTHFD1	0	3.69633	4.54692	8.27083	7.15409	0.391787	0	7.45161	3.69705	88.8613	-4.39507	0.0139298	-0.468392	0.388945
P68104	EEF1A1	0	32.7756	52.8831	15.4339	1.92256	2.35546	1.42572	13.4332	9.00029	14.0135	-4.50169	0.0554589	0.370179	0.75522
Q14152	EIF3A	0	8.70166	6.94887	8.8135	8.8131	2.92609	2.24783	7.90748	5.1516	79.2886	-1.59689	0.0307077	-0.4327	0.239296
P08729	KRT7	0	17.4695	21.8568	36.9639	37.3315	11.5536	12.6141	34.2746	13.7131	382.072	-0.702414	0.0783821	-0.630607	0.329163
P34932	HSPA4	0	2.854	2.87984	4.57628	4.29216	0.652237	1.13786	2.33466	2.95501	36.2889	-1.67947	0.0148673	-0.745503	0.0344814
P17987	TCP1	0	13.2299	12.4628	10.9349	12.3813	2.81879	2.1382	9.52331	4.42128	69.3562	-2.37382	0.00243696	-0.741627	0.219228
P05783	KRT18	0	15.103	10.8228	22.0927	20.5913	4.20839	2.83711	12.5754	9.01108	189.503	-1.87961	0.0522656	-0.983571	0.0320016
P53621-1	COPA	0	3.24057	3.64154	5.77967	5.51348	0.568522	0.649469	3.61577	4.2	78.1278	-2.49835	0.00517534	-0.530987	0.0324371
P48643	CCT5	0	26.5165	22.7662	28.5941	25.5444	7.96397	4.50071	15.969	9.3774	62.525	-1.98324	0.0186865	-1.09487	0.0581387
Q7KZF4	SND1	0	4.25877	4.63571	6.43475	6.31181	0	0.443462	5.04822	3.44705	37.1682	-4.32603	0.00470946	-0.585376	0.117966
Q9P2J5	LARS	0	3.16947	2.59844	3.67812	5.51721	0.576185	1.40718	3.86438	2.05108	52.4207	-1.5401	0.0642189	-0.636411	0.331865
Q04637-8	EIF4G1	0	12.1137	8.84624	20.8821	25.9147	8.65312	7.37951	9.15399	6.7898	77.7593	-0.386626	0.295202	-1.55341	0.0309777
P27816-1	MAP4	0	3.48935	6.02315	8.03859	5.52492	2.39904	0.838518	9.42882	6.34257	64.5201	-1.55492	0.169488	0.217578	0.634859
P20700	LMNB1	0	8.21734	10.4995	7.08243	7.80651	2.15611	3.02233	7.49112	4.82685	130.27	-1.85375	0.0310059	-0.273477	0.450053
Q00341-1	HDLBP	0	5.16044	5.79422	7.07924	6.68825	0.513705	1.13654	2.60533	4.05267	57.4584	-2.73079	0.00899777	-1.04811	0.0417064
P12956	XRCC6	0	3.8257	6.19286	6.12614	4.7876	1.18829	0.367088	10.5384	5.28647	119.848	-2.68734	0.0775847	0.536052	0.460504
O00410-3	IPO5	0	1.41452	2.12382	0.450179	3.84555	0	0	1.76212	0	5.94283	#NUM!	0.0379138	-1.28559	0.575881
P49368-1	CCT3	0	13.996	15.09	19.8946	18.4756	3.10937	4.02665	10.105	7.56233	107.469	-2.02713	0.00420374	-1.1189	0.0192141
P55060-1	CSE1L	0	8.33294	5.3734	9.22257	7.27509	1.29886	1.48382	6.0642	4.73364	94.7113	-2.3003	0.0664305	-0.611518	0.136926
Q14839-2	CHD4	0	3.71387	1.89205	7.88638	6.72038	1.25276	0	3.33409	5.41568	63.4457	-2.16184	0.187804	-0.739318	0.133505
Q15029	EFTUD2	0	2.93391	2.26265	5.54177	6.4659	0	0	1.5761	2.81344	37.2562	#NUM!	0.0162796	-1.45181	0.0387243
Q14008	CKAP5	0	3.18884	3.02873	3.3223	3.42327	1.00401	0.951984	2.51245	0.960087	17.9514	-1.66845	0.00155684	-0.95795	0.170061
Q8WXH0-2	SYNE2	0	0	0	0	0	0	0	0	0	8.11907	#DIV/0!	#DIV/0!	#DIV/0!	#DIV/0!
Q14974	KPNB1	0	5.61056	4.62398	2.97118	3.85993	1.92886	0.967708	4.17258	2.85837	31.5913	-1.82103	0.033474	0.0415981	0.911286
P50990	CCT8	0	13.3923	13.9325	24.8535	17.0932	3.31822	2.17781	17.8277	8.62	162.112	-2.31375	0.00332531	-0.665414	0.326912
P41252	IARS	0	2.40059	1.69079	4.82213	2.52257	0.209556	0	2.62273	0.473003	89.5598	-4.28718	0.0344796	-1.24642	0.309566
P00558	PGK1	0	26.5469	28.0243	35.6219	29.4951	10.5719	11.0141	26.4655	11.945	299.766	-1.33804	0.00217873	-0.761531	0.232243
P52272	HNRNPM	0	9.19226	11.1353	13.2666	12.5335	5.25282	4.77127	8.96721	8.25274	133.667	-1.01997	0.0357357	-0.583295	0.0139384
P60842	EIF4A1	0	12.1131	12.5804	14.7018	12.8414	0.542255	1.81895	13.0335	7.17501	131.554	-3.38653	0.00368563	-0.446736	0.355123
P35221	CTNNA1	0	11.622	11.8237	18.2381	18.174	6.13561	4.98572	9.46413	8.41568	43.9326	-1.07599	0.00885403	-1.02609	0.00319714
O15020	SPTBN2	0	1.98612	1.66253	6.00382	4.02984	0.943635	0.205157	0.342861	0.764023	13.4873	-1.66725	0.0901725	-3.18027	0.0475103
Q14315	FLNC	0	0.767999	0	0.846316	0.841212	0.022933	0	0.959144	1.69434	4.78213	-5.06561	0.434487	0.652979	0.31937
P11388-4	TOP2A	0	7.78698	7.84775	11.1855	10.0011	3.27932	2.2248	5.23418	3.55213	49.0721	-1.50617	0.0106971	-1.26982	0.0264371
P33176	KIF5B	0	6.06336	6.33431	4.82219	5.92599	4.13912	3.49156	5.02882	1.47638	37.9562	-0.700186	0.0210033	-0.724425	0.372215
O15067	PFAS	0	1.16563	2.34765	5.64977	5.18382	0	0	5.56208	2.56373	56.4995	#NUM!	0.0970033	-0.414929	0.466351
Q99832	CCT7	0	3.32498	5.11923	12.1503	10.1562	0.839238	0	3.58524	5.05895	50.666	-3.33081	0.0616354	-1.36766	0.031396
Q9BQE3	TUBA1C	0	0.595649	0	1.21577	0.270414	0.0669851	0	0	0.71344	4.50626	-3.15255	0.470821	-1.05875	0.581076
P15924-1	DSP	0	1.01846	1.56304	3.18907	3.97615	0.871678	1.04809	2.12801	1.16624	25.9111	-0.427277	0.367124	-1.12106	0.0894586
Q5VYK3	KIAA0368	0	0	0	0.863713	0.815203	0	0	0	0	13.8425	#DIV/0!	#DIV/0!	#NUM!	0.000833802
P25705-1	ATP5A1	0	10.1739	16.5709	8.18965	10.0706	2.78021	3.48177	9.08021	5.28236	163.873	-2.09457	0.0861472	-0.346394	0.45483
P26639-1	TARS	0	6.76909	8.18377	15.9725	18.9116	1.27686	1.55363	10.9306	8.70945	188.013	-2.40129	0.013847	-0.828772	0.0537381
O14980	XPO1	0	2.50734	2.65043	3.65386	3.50737	0.469068	0.170654	4.79358	3.05166	28.711	-3.01123	0.0053227	0.131611	0.73333
P08195	SLC3A2	0	5.10866	4.1852	7.16682	4.86708	2.3079	1.4193	3.25486	3.5235	81.1128	-1.31818	0.0491283	-0.828096	0.151257
Q16531	DDB1	0	11.0672	10.2959	11.3339	11.9899	4.10203	3.8716	7.90197	6.83026	99.6637	-1.42182	0.00359476	-0.662825	0.0207278
P49588	AARS	0	3.1312	5.59696	3.83564	2.77047	1.65812	2.06661	1.94184	2.15773	43.3616	-1.22854	0.183248	-0.688328	0.147511
P30101	PDIA3	0	10.9912	8.92233	8.92654	9.00814	4.93814	4.99072	6.32373	5.3	225.58	-1.00405	0.0403781	-0.625679	0.0254736
P11717	IGF2R	0	5.91761	5.50751	7.04257	6.62242	4.32726	4.24885	3.06887	3.4	79.8963	-0.413814	0.0208093	-1.0789	0.0054808
Q14683	SMC1A	0	4.52237	3.94237	7.2351	6.58184	1.46255	1.61285	5.83666	2.3	92.4008	-1.46069	0.0121353	-0.76393	0.255009
Q16881-1	TXNRD1	0	3.3011	1.93033	4.34496	7.05756	5.33068	5.62149	6.40449	4.22464	29.474	1.06594	0.0550874	-0.101331	0.844754
Q9UQE7	SMC3	0	4.23168	4.34965	4.93705	4.37432	3.7564	2.6906	3.05094	3.81563	56.331	-0.412573	0.184816	-0.439405	0.123488
O60437	PPL	0	1.74383	1.37087	2.70663	2.23194	0.759296	0.380263	1.65943	1.81114	29.6836	-1.45062	0.0654474	-0.508923	0.0985061
P13797	PLS3	0	6.42955	4.4729	19.5095	15.1288	4.97131	4.45097	7.60055	6.29324	85.0188	-0.210504	0.540785	-1.31793	0.0452918
P68366	TUBA4A	0	15.2452	16.3913	31.7034	23.8258	0.89625	0.451231	24.2431	17.4184	277.62	-4.55325	0.0016436	-0.414534	0.31477
P31939	ATIC	0	4.45088	3.57919	6.76323	3.11174	1.35771	1.39777	2.35316	2.4	107.791	-1.54311	0.0262951	-1.05489	0.295828
P11498	PC	0	1.00603	0.201069	3.15125	1.51522	0	0	0.357602	0.588017	26.7292	#NUM!	0.27249	-2.303	0.15313
Q92598	HSPH1	0	4.92565	5.70595	10.5788	8.27845	1.17413	0.452447	5.23702	4.487	29.7054	-2.70845	0.0136468	-0.955498	0.0635637
O95347-1	SMC2	0	7.29747	6.95191	7.3953	7.69843	3.82555	2.06444	4.74427	3.06851	59.9881	-1.27456	0.0431323	-0.950041	0.0505897
P08133-1	ANXA6	0	3.02	3.41888	7.76376	5.48801	0.301287	0.340761	4.31266	3.37181	93.762	-3.32606	0.00474716	-0.786168	0.15221
Q9NTJ3-1	SMC4	0	6.37479	5.107	7.06685	7.29239	2.46035	3.04089	4.09192	4.51679	39.8658	-1.06152	0.0502946	-0.73811	0.00692457
P22102-1	GART	0	2.09864	3.4524	2.07082	3.87316	0	0	2.74852	2.24478	31.0094	#NUM!	0.0546461	-0.251438	0.661934
P25205-2	MCM3	0	10.4585	9.13037	8.23546	12.2076	5.48958	6.25784	4.86235	3.81009	66.7436	-0.737687	0.0362175	-1.2371	0.103326
P15311	EZR	0	7.59126	8.9312	8.82967	9.98605	4.5587	3.99986	8.37747	8.5	105.521	-0.94899	0.0316627	-0.156839	0.237482
Q12931	TRAP1	0	0.841494	0.676036	1.9362	1.87138	0	0	1.45489	0.706559	49.6418	#NUM!	0.01168	-0.816874	0.159761
Q08J23	NSUN2	0	3.21676	4.97249	3.23693	2.58284	0	0	3.61859	2	80.6021	#NUM!	0.0430204	-0.0507557	0.91878
Q12906-7	ILF3	0	4.80753	6.69706	7.06035	8.66855	2.39986	1.89583	5.41065	3.35271	73.7113	-1.42125	0.0663503	-0.843861	0.116526
P49321	NASP	0	6.6063	5.29264	4.23169	5.98411	3.54486	3.67179	3.57136	3.8056	38.9332	-0.721432	0.0710812	-0.469705	0.249571
P07355-2	ANXA2	0	25.0611	28.3859	29.9365	31.9595	12.7244	13.0253	22.0174	18.759	527.95	-1.05355	0.014219	-0.60211	0.0314316
Q13200	PSMD2	0	3.89374	3.64709	7.35232	6.46532	0.900347	0.389714	3.1161	2.61679	69.8375	-2.54728	0.0081303	-1.26917	0.015484
P50991	CCT4	0	8.47007	10.296	8.43071	11.6705	3.77664	1.54151	9.00688	5.59265	44.5907	-1.81913	0.0431044	-0.461361	0.362912
A5YKK6	CNOT1	0	0.5059	0.124709	1.35487	0.794986	0	0	0	0.389854	12.5676	#NUM!	0.239889	-2.46323	0.123119
P50395-1	GDI2	0	4.29554	3.19984	6.57757	4.49347	0.595432	1.22839	5.64094	3.70554	63.4982	-2.03903	0.0463458	-0.244295	0.60594
Q13885	TUBB2A	0	1.15595	1.46535	1.29214	2.22767	0.815281	1.22576	1.20895	1.13927	14.686	-0.360975	0.376155	-0.583928	0.338071
P04075-2	ALDOA	0	13.4896	15.9041	11.8121	10.4736	4.28608	7.18934	7.51605	9.50943	208.184	-1.35696	0.0416558	-0.388418	0.159848
P26640	VARS; VARS2	0	2.70278	2.4552	3.80566	3.87822	0.119696	0.900925	2.24885	3.9	53.4799	-2.33736	0.0370673	-0.321518	0.451056
Q92621	NUP205	0	4.19607	2.71285	5.32823	3.56134	0	0	3.70742	2.14268	60.7187	#NUM!	0.0431288	-0.603651	0.326705
Q9BQG0-2	MYBBP1A	0	0.286072	0.306373	4.84451	3.52083	0.764152	0	2.82897	1.87971	33.569	0.367178	0.843134	-0.829102	0.153896
Q86VP6-1	CAND1	0	4.60854	4.39773	4.06898	5.46634	0.907129	0.568928	2.23191	2.04822	69.9464	-2.60918	0.00278911	-1.15563	0.0649915
Q02952-1	AKAP12	0	1.09102	3.01161	2.92363	2.78582	2.76579	2.69471	2.9406	2.68257	37.7678	0.412484	0.55308	-0.021969	0.795831
O60610-1	DIAPH1	0	1.41849	2.0785	3.50634	2.52699	0	0	4.13349	1.40321	45.6525	#NUM!	0.0338244	-0.123927	0.879812
P06737-1	PYGL	0	2.23918	2.23855	3.62245	5.11766	0.554013	0.988268	3.97962	2.16541	57.9804	-1.5377	0.0211915	-0.508234	0.384705
O75116	ROCK2	0	2.56255	1.77875	2.75384	3.50145	0.482933	0.571011	1.34581	0.816822	31.1772	-2.04233	0.0530282	-1.53229	0.0466025
P53618	COPB1	0	0	0	1.42565	1.88823	0	0	2.14319	0.74379	20.393	#DIV/0!	#DIV/0!	-0.19896	0.799354
Q15393-1	SF3B3	0	1.41619	0.727829	0.403596	1.66672	0	0	0.46498	0.047172	36.4189	#NUM!	0.0894625	-2.01521	0.362177
P07237	P4HB	0	13.0378	15.6563	11.9334	8.41157	3.41525	5.70788	18.8414	4.46227	235.933	-1.65315	0.030199	0.195881	0.860073
O00571	DDX3X	0	13.8312	11.4176	17.1837	16.1448	5.67017	4.54375	6.00173	7.32746	80.2176	-1.30568	0.0299806	-1.32216	0.00701814
Q14573	ITPR3	0	0	0	0	0	0	0	0.883493	0	16.6862	#DIV/0!	#DIV/0!	#DIV/0!	0.42265
Q9P2E9-1	RRBP1	0	4.56297	3.18011	4.24138	5.16533	1.90494	1.03125	3.53385	3.70726	44.2967	-1.39896	0.098914	-0.37748	0.147779
Q9Y678	COPG1	0	1.14125	0.17863	2.13632	0.483613	0	0	0.802364	0.0949271	18.0089	#NUM!	0.303913	-1.54588	0.43907
P49454	CENPF	0	3.16828	4.31259	4.66569	5.22834	3.38655	3.22569	2.41931	3.00111	7.49741	-0.178065	0.530656	-0.868156	0.0312075
Q8WUM4	PDCD6IP	0	14.3684	15.1125	18.8453	15.9136	6.86466	6.66091	11.6025	8.64656	164.198	-1.12409	0.00233013	-0.779531	0.0733796
P22626	HNRNPA2B1	0	15.111	15.2631	18.8901	21.896	7.97111	7.87425	17.3671	5.49878	127.802	-0.93878	0.000154107	-0.834882	0.280839
P13667	PDIA4	0	2.1001	2.21519	3.88641	3.50672	1.8613	0.755073	3.72822	3.12356	59.8604	-0.72189	0.266198	-0.109706	0.527497
Q9NYU2-1	UGGT1	0	0.0566642	1.37057	2.67061	1.03313	0.299532	0.192611	1.76693	0	43.3824	-1.53608	0.551655	-1.06774	0.505779
P40939	HADHA	0	6.6507	4.74869	6.67627	8.61798	1.40978	1.84488	5.02179	3.64831	93.3596	-1.80838	0.0528777	-0.818869	0.108361
P43243	MATR3	0	3.20607	5.328	9.68535	9.02107	1.54673	2.11737	3.62761	3.86452	60.3542	-1.21977	0.156999	-1.32009	0.00393175
P12268	IMPDH2	0	5.32597	6.67599	9.19354	8.34443	0.00666925	0	4.7692	3.79099	61.7002	-10.8135	0.0124311	-1.03477	0.0201889
Q14566	MCM6	0	3.58292	4.32817	8.38564	4.74816	1.58098	1.49454	4.96478	3.15834	86.7185	-1.36304	0.0232364	-0.69318	0.342608
Q01813	PFKP	0	1.00158	0	3.10587	1.7729	0	0	1.70183	1.64035	47.3464	#NUM!	0.42265	-0.545731	0.368584
Q93008-3	USP9X	0	2.56308	0.608898	2.52591	1.92102	1.12885	0.559861	1.60742	2.43592	25.7998	-0.909457	0.541932	-0.137261	0.73198
Q9Y5B9	SUPT16H	0	1.75787	1.88867	4.50179	3.05709	0.411034	1.1933	2.88288	1.0477	39.1531	-1.18455	0.123503	-0.943432	0.260526
P33991	MCM4	0	6.74405	6.15177	6.04448	8.04198	2.84816	1.56614	4.07938	4.26962	37.4469	-1.54665	0.026622	-0.754634	0.103641
Q9NR30-1	DDX21	0	4.29852	5.85605	5.59273	7.46379	1.05678	0.910317	6.00176	2.62977	67.5718	-2.36799	0.0346238	-0.597082	0.369932
P31948-2	STIP1	0	28.8169	26.718	28.8059	25.24	4.56221	5.31749	17.4785	15.5009	246.729	-2.49085	0.00237875	-0.712619	0.0354822
Q9H583	HEATR1	0	1.69733	1.07068	5.33475	5.81112	0	0	0.665654	1.82638	29.5917	#NUM!	0.0476221	-2.16111	0.0203804
P55786	NPEPPS	0	5.45763	2.11357	4.88455	3.92221	1.15266	0.309092	3.1515	1.67851	77.9787	-2.37282	0.218495	-0.866586	0.152271
P47897	QARS	0	2.79044	3.34987	4.2357	3.17185	0.166965	0	4.0649	2.64376	60.402	-5.2007	0.00941761	-0.142971	0.731818
O95373	IPO7	0	1.33847	0	2.82517	1.48716	1.3198	0	3.25486	0	73.1353	-0.0202646	0.992977	-0.40587	0.792162
Q15021	NCAPD2	0	1.82519	2.27943	1.64287	3.11174	0	0	2.97459	1.53475	21.5007	#NUM!	0.0120264	-0.0764092	0.915981
Q13423	NNT	0	3.28276	4.94985	6.12244	5.74475	2.13894	2.25799	5.4883	3.40332	102.255	-0.904854	0.148659	-0.41646	0.295386
P05023	ATP1A1	0	9.08589	10.163	10.3175	9.14506	3.43646	3.90882	4.47849	3.95105	70.5061	-1.38989	0.00962221	-1.20717	0.0133067
P02786	TFRC	0	4.81341	6.54702	6.94205	6.52372	0.340247	0.594871	3.26953	3.12799	103.749	-3.60273	0.0271053	-1.07371	0.00388097
Q14203-4	DCTN1	0	3.01231	3.52296	5.13997	5.06099	2.13344	1.86175	3.78934	2.81114	31.5621	-0.70998	0.0481425	-0.628061	0.0669236
P62258-1	YWHAE	0	5.27857	8.17653	8.28669	7.04631	1.77892	1.31442	5.2329	4.50166	99.8292	-2.12091	0.0717071	-0.655451	0.0602339
P43304	GPD2	0	1.39931	1.45	1.57902	2.25528	0	0.215842	2.38602	1.35947	38.5138	-3.72257	0.00701357	-0.0338054	0.948986
P06744	GPI	0	14.0475	11.4677	10.5922	13.6378	2.91562	3.24237	1.74208	5.33519	65.2855	-2.05083	0.0175717	-1.77553	0.0678244
Q02880	TOP2B	0	1.21679	2.27943	1.45852	1.43619	0.707756	2.51604	0.848159	0.558367	30.2729	-0.117036	0.908541	-1.04128	0.0360922
Q92841	DDX17	0	2.86976	1.11024	2.97116	2.68931	1.26937	1.08122	4.75188	1.71739	58.2648	-0.75974	0.45436	0.192683	0.815556
O95757	HSPA4L	0	1.65581	0.747845	3.5573	3.51664	0	0	2.51793	1.64828	33.8089	#NUM!	0.117968	-0.76378	0.0791481
P16615	ATP2A2	0	3.48597	5.70044	4.85166	5.09509	1.80818	1.56843	5.1912	2.4623	54.0776	-1.44393	0.120901	-0.378105	0.490657
P55884	EIF3B	0	3.73935	4.71196	7.1152	6.44043	0.729811	0.33639	4.19886	3.79866	33.911	-2.9867	0.019591	-0.761268	0.0193471
Q8WWI1-3	LMO7	0	6.40721	6.43072	7.00503	7.17148	6.80879	7.41622	5.68114	3.46064	63.3994	0.148018	0.15001	-0.632955	0.152181
Q92973-2	TNPO1	0	3.88026	3.66699	3.74329	3.98156	2.75532	2.13159	4.10296	2.2556	35.5451	-0.627028	0.0562646	-0.280808	0.539574
Q99460	PSMD1	0	1.6535	0.934647	2.88115	3.01494	0.161407	0	2.43879	2.5128	18.1222	-4.00315	0.0811149	-0.251867	0.0252195
Q02790	FKBP4	0	11.447	12.9272	11.0064	11.3663	0.903006	0.676605	8.78544	6.85666	68.2793	-3.94771	0.00428821	-0.516306	0.0754845
P35606	COPB2	0	2.7146	2.80044	3.54833	2.99214	1.16267	0.109277	3.64086	1.95388	46.0697	-2.11634	0.0568072	-0.225326	0.647663
P62736	ACTA2	0	0	0	5.16947	8.49655	0	0	0.610371	0.311544	63.4922	#DIV/0!	#DIV/0!	-3.88982	0.0623496
O43143	DHX15	0	1.48056	0.0233988	3.47689	3.45318	0.0177862	0	5.52867	2.28869	55.1377	-6.40187	0.415091	0.173811	0.809892
P78347	GTF2I	0	5.24837	3.76625	5.03825	4.86328	2.13227	2.65118	4.10575	1.19155	75.0981	-0.914214	0.114552	-0.902396	0.255494
P33992	MCM5	0	4.21365	2.84345	3.61943	5.73271	1.75599	2.51604	3.80605	3.24717	21.4348	-0.724154	0.21747	-0.407015	0.403262
Q96AC1-3	FERMT2	0	1.71122	1.32666	5.76229	6.35392	0.440753	1.15846	2.25887	2.51571	39.5626	-0.925708	0.219282	-1.34349	0.00762969
P40227-1	CCT6A	0	12.0158	12.5016	13.9639	11.6787	2.61965	3.14529	10.6106	3.32426	185.106	-2.08843	0.00145366	-0.879842	0.264954
Q9Y4L1	HYOU1	0	1.13107	0.954313	3.04505	4.31543	0	0.0902941	2.16564	3.99761	62.9993	-4.52954	0.00975317	-0.25611	0.644995
O95782-2	AP2A1	0	0.845271	0.573446	1.11608	0	0	0.0389551	3.1718	0	34.2836	-5.18663	0.0374014	1.50686	0.603184
P23921	RRM1	0	7.81206	12.5043	15.6407	13.8831	3.13675	2.98281	10.4808	6.88309	123.828	-1.73114	0.0941649	-0.765788	0.0934752
Q02218	OGDH	0	3.42953	1.42175	5.2683	7.75533	2.84962	0.0724459	9.24766	4.7179	111.311	-0.731376	0.630156	0.100743	0.872167
P49736	MCM2	0	3.65788	3.79015	5.14347	5.69769	1.67684	0.652524	5.40705	2.0763	52.9284	-1.67692	0.0383844	-0.534763	0.424792
Q00839	HNRNPU	0	6.08396	3.90759	21.1584	23.2184	2.88484	5.67722	3.71984	5.1	38.6792	-0.222751	0.725459	-2.33098	0.00482774
P42345	MTOR	0	0	0	0	0	0	0	0	0	2.00568	#DIV/0!	#DIV/0!	#DIV/0!	#DIV/0!
P63010-2	AP2B1	0	4.44129	5.01474	5.43752	5.02666	1.06614	0.663796	0	1.60332	21.8017	-2.45052	0.00812081	-2.70632	0.033165
P26599	PTBP1	0	0	0	0	0	0	0	0	0	0.315177	#DIV/0!	#DIV/0!	#DIV/0!	#DIV/0!
Q7L014	DDX46	0	4.67661	4.13145	7.4512	8.11293	2.16632	2.60688	4.97519	4.83644	70.7074	-0.883866	0.0288768	-0.66566	0.0135346
Q9Y4G6	TLN2	0	0	0	0	0	0	0	0	0	3.95403	#DIV/0!	#DIV/0!	#DIV/0!	#DIV/0!
Q13509	TUBB3	0	0	0	0	0	0	0	1.07643	0.160087	4.58625	#DIV/0!	#DIV/0!	#DIV/0!	0.309665
P61978-3	HNRNPK	0	8.70699	4.94121	7.0855	7.74434	3.59763	2.41923	0	4.45166	134.569	-1.18163	0.192786	-1.73609	0.147522
P00338-3	LDHA	0	8.78307	6.51265	16.0419	12.9246	0	3.14406	6.23074	2.1	164.141	-2.28243	0.0885353	-1.79787	0.0575177
O75691	UTP20	0	0	0	1.04689	1.64199	0	0	0	0	13.0142	#DIV/0!	#DIV/0!	#NUM!	0.0456541
Q92878-2	RAD50	0	2.28899	2.54332	3.07483	3.2373	1.56785	0.894128	2.42364	1.62805	44.0606	-0.972896	0.0812141	-0.639603	0.108454
P55809	OXCT1	0	0.598621	1.94449	2.22517	1.80928	0.362831	0	2.4179	0.801108	35.3269	-2.80922	0.258238	-0.325757	0.673533
P17844	DDX5	0	15.771	15.3672	21.7883	19.2008	6.87361	6.43249	13.0009	11.4903	106.952	-1.2266	0.00112263	-0.742978	0.0314339
P04843	RPN1	0	4.16942	6.06835	7.31087	6.89132	1.06222	0.113729	5.63538	4.94434	112.938	-3.12201	0.0507291	-0.424812	0.0463685
P11940-1	PABPC1	0	17.4382	17.6439	16.0925	19.5608	2.86366	2.29004	8.35738	4.95388	108.036	-2.76706	0.000414332	-1.42139	0.0441922
O75694	NUP155	0	3.12964	3.51683	3.60143	6.36994	1.69328	1.61285	3.173	3.19324	29.1109	-1.00745	0.0137276	-0.647351	0.322638
Q7L2E3-2	DHX30	0	3.08754	2.40968	2.88115	4.29858	0.602102	1.06266	2.16669	3.33481	30.2729	-1.72339	0.0428107	-0.384105	0.457327
P19338	NCL	0	57.0455	54.6476	20.4822	36.709	19.1791	19.5477	20.2441	14.2067	142.281	-1.52814	0.00110374	-0.731256	0.31948
Q29RF7-1	PDS5A	0	0.140641	0.164333	1.80778	0.318315	0	0	0.183238	0.0544605	34.7081	#NUM!	0.00598102	-3.161	0.333858
P26641-2	EEF1G	0	15.2701	21.1097	20.82	15.7305	0.952767	0	26.5059	8.87187	299.737	-5.25487	0.026778	-0.0470473	0.954866
Q8N1F7-1	NUP93	0	2.99744	4.55646	2.85342	3.68292	0.747244	1.38425	2.32145	2.43644	36.5758	-1.82535	0.0844288	-0.458162	0.167664
P35573-1	AGL	0	0	0.226746	0.220108	0.638235	0	0	0	0	14.6242	#NUM!	0.42265	#NUM!	0.176501
P26358-1	DNMT1	0	7.91466	6.43101	7.20902	8.12071	1.50513	1.36981	1.88641	3.83032	47.2664	-2.31901	0.0164534	-1.42307	0.0464386
Q14690	PDCD11	0	0.949364	0.464464	1.928	0.881333	0	0	1.67393	1.18647	12.4482	#NUM!	0.100251	0.0259911	0.968739
Q9UQ35	SRRM2	0	2.52031	1.21625	0.963946	0.641358	0.5209	0.116906	1.41926	0.0909912	10.3402	-2.55052	0.151261	-0.0880576	0.950887
O00159-3	MYO1C	0	2.05069	2.72131	3.60018	2.68367	0.0219993	0	2.24169	1.95277	37.532	-7.761	0.0193759	-0.583162	0.161726
Q14195-2	DPYSL3	0	1.81835	1.59715	1.86775	2.5311	0.903093	0.419299	2.19763	3.16402	43.021	-1.36894	0.05894	0.285552	0.497753
Q13263	TRIM28	0	11.4831	8.89432	7.54434	10.3102	5.00214	3.5069	6.63613	7.10554	79.2718	-1.25991	0.0579873	-0.377736	0.280285
Q9UIG0	BAZ1B	0	1.58898	0.800046	2.80444	1.97442	0.55255	0	1.77665	0.924518	17.7625	-2.11224	0.196819	-0.82308	0.222822
O60841	EIF5B	0	7.5569	4.96986	3.40146	3.84143	1.52895	1.1813	4.97951	2.9016	40.9367	-2.20852	0.0639945	0.121833	0.792165
O75962-1	TRIO	0	0	0	0.322872	0	0	0	0	0	2.46265	#DIV/0!	#DIV/0!	#NUM!	0.42265
Q15233	NONO	0	7.49526	7.71049	17.1827	17.1317	5.48858	5.12887	10.7914	12.8487	87.3381	-0.518179	0.00824356	-0.53758	0.035219
P54136-1	RARS	0	4.56084	7.17845	12.9136	13.7701	4.09232	1.59386	18.5772	9.99429	172.603	-1.04581	0.23634	0.0986178	0.847062
Q9H0A0	NAT10	0	3.45951	2.61142	4.49485	2.47298	0	0.0442974	2.82751	2.37411	69.2827	-7.09855	0.0192846	-0.42175	0.483787
P11413-2	G6PD	0	4.88333	4.38618	5.44746	6.08009	0.273789	1.07962	5.29006	6.55154	172.035	-2.7759	0.0140067	0.0387797	0.844549
P33993-1	MCM7	0	4.08451	3.88121	3.94481	5.47824	2.44081	1.61082	3.27309	2.72239	34.7224	-0.975301	0.044506	-0.652318	0.170098
P35241-5	RDX	0	5.37569	3.02024	11.0048	9.70541	3.25223	0.00619197	10.4607	4.13137	95.6545	-1.36551	0.328668	-0.505155	0.443647
Q8TEM1-1	NUP210	0	1.06891	0.0595241	1.89075	1.44138	0	0	1.95292	0.00559761	43.1494	#NUM!	0.379858	-0.766687	0.562878
P49748-3	ACADVL	0	4.47411	3.17463	6.80916	5.21866	1.62969	2.03257	4.89484	3.2977	78.89	-1.06249	0.0994075	-0.553993	0.230948
Q9H3U1	UNC45A	0	0.436709	0	0.557586	1.3445	0	0	1.26737	2.42204	26.1105	#NUM!	0.42265	0.955808	0.329205
Q9BXJ9	NAA15	0	3.52568	3.92201	3.32324	1.78677	0.642877	0	2.22499	2.48927	34.4255	-3.53418	0.0120945	-0.116295	0.823329
Q92499	DDX1	0	1.64009	1.9538	6.58811	3.72915	0	0.0778288	3.77698	4.08758	48.6077	-5.5291	0.00834464	-0.391621	0.483569
Q8WYP5-2	AHCTF1	0	0	0.393822	2.38157	2.72874	0.0620706	0.18405	0.304744	0.821837	9.5948	-0.678177	0.754433	-2.18146	0.0235819
Q5JPE7	NOMO2	0	1.98812	1.84496	2.75199	2.92371	0.814083	0.688272	2.60184	1.38982	11.1886	-1.35128	0.00662025	-0.507808	0.302718
Q9C0C2	TNKS1BP1	0	0	0.884985	0.100886	1.58448	0	0	0	1.16452	15.0508	#NUM!	0.42265	-0.533326	0.808347
Q92900	UPF1	0	0.192504	0.450952	2.04623	1.5166	0	0.193076	1.18197	0.36895	31.1585	-1.73667	0.297472	-1.1999	0.173862
Q9BUF5	TUBB6	0	0	0	0	0	0	0	0	0	7.74164	#DIV/0!	#DIV/0!	#DIV/0!	#DIV/0!
O43390-1	HNRNPR	0	1.91458	1.93413	4.86564	1.78578	0.718988	0.564476	4.14463	1.78198	55.7452	-1.58433	0.00366578	-0.166455	0.869102
P49411	TUFM	0	6.6305	7.76211	17.4945	16.5078	3.83959	2.11206	12.0937	9.76592	170.434	-1.27397	0.0549696	-0.63736	0.0407249
Q8WX93-1	PALLD	0	6.72495	7.77322	9.78715	14.9076	5.57323	5.95207	8.24343	6.1	56.9297	-0.331067	0.116512	-0.783813	0.203217
O75083	WDR1	0	13.6524	14.4584	23.3326	20.7901	6.31153	9.35562	15.6617	7.57353	174.794	-0.84338	0.0584783	-0.925209	0.132733
Q5UIP0	RIF1	0	1.72802	0.458861	1.2195	2.56055	0.630182	0.303424	0.370608	0.277493	13.3079	-1.22799	0.439841	-2.54412	0.145158
Q9ULT8	HECTD1	0	0.429206	0	0.9351	1.09553	0	0	0.418482	0.438105	4.69321	#NUM!	0.42265	-1.24525	0.018429
P27824-2	CANX	0	13.023	14.1936	17.0708	14.8221	2.89982	6.67113	6.60422	7.48845	220.46	-1.50775	0.0466065	-1.17829	0.0179316
P14868	DARS	0	6.01681	5.59673	8.39994	8.30439	4.26443	2.28733	4.37082	5.26513	91.5408	-0.825854	0.12925	-0.793723	0.015808
Q99613	EIF3C	0	3.6351	3.89067	6.80605	6.88132	1.63056	0.999924	3.18132	2.8	19.5809	-1.51651	0.0187791	-1.19431	0.00253435
O95239-1	KIF4A	0	0.640192	0.86809	2.98761	1.971	0.42215	0	0	0	14.8635	-1.83708	0.151868	#NUM!	0.0395563
P14866	HNRNPL	0	8.77108	6.37271	3.45938	4.45971	3.27362	5.21783	4.61999	2.31004	43.7277	-0.834644	0.16399	-0.192472	0.73231
Q16555-1	DPYSL2	0	0	0.0709035	1.55288	1.95688	0.536462	0.51518	2.02236	0	17.3216	3.89064	0.00564937	-0.795337	0.545682
P54577	YARS	0	10.668	12.763	16.7718	15.9493	3.85577	4.95304	13.6185	8.21401	166.07	-1.4114	0.0251754	-0.583742	0.184625
P52701	MSH6	0	2.76131	3.61627	4.41423	3.99956	2.80657	1.21902	3.61519	2.75096	44.0792	-0.66381	0.322007	-0.402335	0.166172
P47712	PLA2G4A	0	1.16376	1.04094	1.33606	2.79969	0.161525	0	2.70196	0.583615	101.357	-3.77076	0.00971971	-0.332002	0.772635
Q9UPQ0-1	LIMCH1	0	1.80516	1.59429	3.70574	0.883165	1.14681	0.90718	2.24307	2.97749	11.917	-0.726869	0.0519391	0.186057	0.848621
P31040	SDHA	0	2.5879	3.85574	6.39278	5.14818	0.840497	0.592078	2.06212	4.70945	24.7254	-2.16926	0.0605015	-0.769202	0.244586
P29144	TPP2	0	3.3098	3.28925	3.21239	3.92996	1.79571	0.879608	1.56969	2.19773	47.8023	-1.30255	0.0504478	-0.922825	0.0713912
Q07065	CKAP4	0	1.93962	0.803313	3.76813	3.78153	0	0	1.09802	2.34329	44.1156	#NUM!	0.137173	-1.13345	0.0808926
Q7KZ85	SUPT6H	0	1.01598	0	1.57281	0.808871	0	0	0	0.497726	13.009	#NUM!	0.42265	-2.25856	0.174779
Q13439-1	GOLGA4	0	0	0	1.27941	0.920163	0	0	0.147142	0	10.2089	#DIV/0!	#DIV/0!	-3.90195	0.0339648
P51659-1	HSD17B4	0	0	1.69376	4.04749	4.21377	0.148361	0	4.74986	2.52913	68.8356	-3.51304	0.459331	-0.182624	0.702254
Q8N3C0	ASCC3	0	3.06765	2.5388	4.76256	4.00368	0.0682718	1.4193	2.83638	1.24096	29.92	-1.91412	0.104912	-1.10433	0.117472
P50454	SERPINH1	0	1.73561	2.833	5.0418	2.9621	0	0	4.39789	2.21599	108.193	#NUM!	0.0531399	-0.275206	0.689985
Q9NVI7-2	ATAD3A	0	13.0197	10.3551	10.9905	11.8884	4.26455	3.54826	4.04074	3.77953	34.1904	-1.58104	0.0300271	-1.54873	0.00383458
Q96TA1	FAM129B	0	2.5069	3.46171	3.59056	2.43209	0.985229	1.35835	0.948039	0.876939	44.8555	-1.34868	0.0714999	-1.72252	0.0686694
P30153	PPP2R1A	0	6.00989	4.38638	10.8012	6.08588	0.887123	0	3.60473	4.9123	47.9036	-3.55079	0.0358303	-0.987495	0.229297
Q9BSJ8-2	ESYT1	0	0	0	1.12912	0	0	0	0	0	20.7366	#DIV/0!	#DIV/0!	#NUM!	0.42265
Q9Y230	RUVBL2	0	3.97722	4.84504	3.9597	5.29257	1.50865	0	6.15169	2.39883	92.8363	-2.54789	0.0522334	-0.113794	0.876359
P55265-4	ADAR	0	1.81826	0.842559	4.4041	4.38897	1.4588	2.17906	4.32895	6.70103	20.572	0.451223	0.505008	0.326992	0.445223
Q02809-2	PLOD1	0	0.617521	0.434687	0.794321	2.17186	0	0	1.28741	0.105044	16.5803	#NUM!	0.0288911	-1.09098	0.477391
P41250	GARS	0	0	0.0685095	2.42878	1.36587	0	0	0.470727	0.496618	68.0625	#NUM!	0.42265	-1.97186	0.117094
P23246-1	SFPQ	0	12.6126	17.6918	19.3583	16.8974	6.99331	7.1134	17.5541	11.378	127.771	-1.10315	0.0858975	-0.325533	0.385495
Q6PKG0-1	LARP1	0	4.47562	6.05977	5.06308	3.63502	4.23682	4.2478	3.15082	3.21175	37.455	-0.312323	0.324796	-0.451091	0.243878
Q6PGP7	TTC37	0	1.66922	1.1752	3.26601	2.27984	0.507564	0.353005	1.68788	1.24939	29.6558	-1.72477	0.0618353	-0.916937	0.136889
P08758	ANXA5	0	8.92503	6.93813	2.85256	5.73829	1.74101	3.6456	6.90814	3.5	142.281	-1.55823	0.0626058	0.276839	0.723471
Q01518-2	CAP1	0	2.55526	2.93069	0	2.47343	2.32042	2.06444	2.3249	2.4	6.57775	-0.323213	0.136321	0.933769	0.458946
P28331-2	NDUFS1	0	1.18739	2.14918	2.88115	3.06094	1.41258	1.50798	1.93909	1.59434	18.0403	-0.192117	0.708834	-0.7499	0.0250813
P50851-2	LRBA	0	4.0806	7.93727	3.81437	5.54048	1.60061	2.03563	2.65675	0	92.8309	-1.72466	0.163416	-1.81605	0.16882
P07951-1	TPM2	0	191.179	189.428	73.2109	161.666	56.3282	50.2011	65.1584	38.3728	58.7949	-1.83705	0.000540155	-1.18184	0.291163
P08237-3	PFKM	0	1.08143	1.59157	4.51979	4.6619	0	0	1.38803	2.86735	27.8515	#NUM!	0.0345469	-1.10947	0.080209
P14923	JUP	0	1.43634	1.60704	3.17638	3.09351	2.4672	1.62446	1.49077	2.0258	21.8436	0.42701	0.347063	-0.834273	0.0365602
P46939-2	UTRN	0	0	0	0	0	0	0	0	0	1.61105	#DIV/0!	#DIV/0!	#DIV/0!	#DIV/0!
Q99798	ACO2	0	1.40289	1.09767	4.39178	3.83053	0.0673358	0.126659	2.38464	2.94321	54.6757	-3.68815	0.0176911	-0.625989	0.0673645
P07195	LDHB	0	15.4932	13.8229	36.9157	29.2899	3.45219	0	13.1286	12.2988	370.366	-3.08611	0.021287	-1.38057	0.0336119
P37802-2	TAGLN2	0	9.53517	11.2745	14.9041	12.5277	0	0.278575	3.98564	14.393	145.518	-6.22304	0.00728055	-0.577826	0.48571
P67936-2	TPM4	0	3.60051	2.70573	4.63528	2.38808	3.7103	3.57777	6.17109	3.81513	30.7668	0.208758	0.391137	0.507776	0.458873
Q9UQ80	PA2G4	0	26.5253	26.1633	35.4738	32.8905	5.45234	7.96383	15.1001	15.3663	171.532	-1.97352	0.00414864	-1.16603	0.00466272
P42166	TMPO	0	2.23508	0	2.16394	1.9947	0	0.34402	0.8692	1.39528	22.5323	-2.69976	0.491017	-0.876935	0.0755937
O94979	SEC31A	0	1.01677	2.56424	3.10527	1.67937	1.65964	2.31657	2.31386	3.0314	29.7749	0.151025	0.836026	0.159848	0.758982
P52948-1	NUP98	0	2.9203	4.04129	3.4524	5.06632	0.878464	1.16032	2.78988	3.04822	43.0879	-1.77171	0.050954	-0.545137	0.242675
P24928	POLR2A	0	5.27679	4.00446	6.84272	7.1097	2.00685	2.38701	3.90584	3.84041	23.1142	-1.07883	0.066538	-0.848947	0.00195585
P06748	NPM1	0	39.4989	46.6167	15.7859	30.4991	18.577	21.4435	17.2356	8.15052	82.506	-1.10554	0.02661	-0.866505	0.350326
O60264	SMARCA5	0	4.90163	4.76562	3.73555	4.61292	0.175623	0	2.88429	1.61347	50.393	-5.78255	0.00054726	-0.892307	0.130157
P45974-1	USP5	0	1.11436	1.0832	2.96074	3.57213	0.288065	0.826012	2.93981	2.98847	23.9593	-0.980053	0.18205	-0.140102	0.428172
Q9UHX1-2	PUF60	0	3.0688	3.46278	5.03144	2.93721	2.49206	0.74454	3.25639	3.48985	18.3837	-1.01295	0.207236	-0.240252	0.620487
P63104-1	YWHAZ	0	7.6181	9.80043	18.4187	11.9275	5.48267	3.7569	20.1506	5.01452	125.568	-0.914725	0.0988551	-0.270091	0.782858
P33527	ABCC1	0	0.226927	0.0496325	1.97797	2.20356	0	0.132589	0.138117	0.662886	19.0937	-1.06062	0.582219	-2.38415	0.0273831
P60174	TPI1	0	22.8109	25.2356	18.6032	25.7162	9.69188	4.48545	19.1921	12.0413	220.873	-1.76084	0.027572	-0.50485	0.32397
P54886	ALDH18A1	0	5.28247	4.57027	8.07709	7.02412	2.02293	0.515483	3.27016	3.58977	79.7079	-1.9566	0.048229	-1.1384	0.0173657
Q13435	SF3B2	0	1.95122	3.16622	6.95506	4.02138	1.07512	0.377592	2.35631	2.35108	45.3619	-1.81668	0.12033	-1.22141	0.166081
Q8WUM0	NUP133	0	0	0	0	0	0	0	0	0	9.87933	#DIV/0!	#DIV/0!	#DIV/0!	#DIV/0!
Q9Y263	PLAA	0	2.45854	1.75842	1.88079	3.82282	0.406003	0	1.91547	1.35837	48.3791	-3.37664	0.0422621	-0.800891	0.352177
P49419-2	ALDH7A1	0	1.22516	1.02536	2.62266	2.13655	0	0.467432	2.34232	0.50723	81.7029	-2.26743	0.0725433	-0.739986	0.420371
Q14C86-6	GAPVD1	0	2.34681	1.78409	3.13811	2.40875	1.85018	0.614622	2.97587	2.74601	32.4824	-0.744985	0.344603	0.0448182	0.840244
P31150	GDI1	0	0.261289	0	2.54766	2.79259	0	0	0.412302	1.63254	17.092	#NUM!	0.42265	-1.38492	0.11793
P19367-3	HK1	0	1.52099	1.73303	3.06122	3.25652	0.621407	0	2.31113	0.0393002	72.3773	-2.38861	0.056942	-1.42648	0.224008
Q92538	GBF1	0	0	0	0	0	0	0	0	0	7.67837	#DIV/0!	#DIV/0!	#DIV/0!	#DIV/0!
P78344-1	EIF4G2	0	9.12595	7.79003	12.6328	9.81395	3.14424	1.34309	9.45929	8.60775	59.0787	-1.91446	0.0310468	-0.313144	0.275302
Q9Y520-7	PRRC2C	0	7.0272	5.5434	9.14479	9.27367	4.33124	4.24668	1.71978	5.58087	38.0936	-0.551352	0.115119	-1.33505	0.102512
Q8TEQ6	GEMIN5	0	5.77977	4.93555	7.92315	6.07779	1.69328	1.42153	3.94077	4	60.3172	-1.78246	0.0133437	-0.818174	0.0816177
O75165	DNAJC13	0	0	0	0	0	0	0	0	0	1.69722	#DIV/0!	#DIV/0!	#DIV/0!	#DIV/0!
O95071	UBR5	0	0	0	1.217	0.0564481	0	0	0.463634	0.701108	3.11837	#DIV/0!	#DIV/0!	-0.128726	0.935249
P43246-1	MSH2	0	1.35463	1.30253	2.79111	1.98145	0.190599	0	1.13271	0.289737	35.2063	-3.80127	0.00635622	-1.74638	0.103222
Q6KC79	NIPBL	0	4.54929	6.53611	5.14879	5.96932	4.90269	2.00495	3.59778	3.47522	49.0507	-0.682398	0.356447	-0.652517	0.0395837
P49915	GMPS	0	0	0.121791	0.385287	0.579572	0	0	0.663544	0	15.2267	#NUM!	0.42265	-0.540126	0.705507
P38606	ATP6V1A	0	1.65359	1.92295	6.23201	5.53964	0	0	4.4063	4.45634	59.6915	#NUM!	0.00562443	-0.409508	0.0524993
Q12888-2	TP53BP1	0	1.62739	1.58294	3.73179	3.31098	0.605377	1.54291	3.05651	2.20099	27.2388	-0.579535	0.37525	-0.421767	0.202015
Q15459	SF3A1	0	4.17055	2.0693	5.46483	3.57232	0.223098	0.302161	2.32989	1.24913	31.1665	-3.57041	0.112919	-1.33631	0.129236
O94906-1	PRPF6	0	9.23408	8.16667	15.4187	13.925	5.0108	5.64251	6.97471	7.51	51.7555	-0.707847	0.0321694	-1.01852	0.0112114
Q14126	DSG2	0	0.84225	0.875355	2.11861	3.66813	0.684706	0	0.743969	2.75947	23.9777	-1.32684	0.270854	-0.723976	0.463904
P63244	GNB2L1; RACK1	0	26.0061	17.2772	14.976	12.0845	4.16205	4.32239	10.2671	8.28423	94.5351	-2.35092	0.0575609	-0.544668	0.135983
O43491-1	EPB41L2	0	9.44244	7.07953	10.5757	9.21906	5.8902	3.38135	8.27824	9.78525	129.055	-0.833503	0.170086	-0.132043	0.483153
Q13620	CUL4B	0	5.82412	5.93238	6.55274	4.95664	3.10417	2.92043	3.1251	3.8898	41.3128	-0.964524	0.00138138	-0.714317	0.126337
Q03252	LMNB2	0	3.6184	5.50832	6.41612	5.40229	0.663529	0.792742	3.49922	3.52449	96.8339	-2.64782	0.0559246	-0.750731	0.041944
A0AVT1-1	UBA6	0	0.693037	0.0313081	0.742899	0.450434	0	0	0.350479	0	35.1677	#NUM!	0.387914	-1.7676	0.206106
A6NHR9-1	SMCHD1	0	0.964236	1.93025	3.79822	2.69228	0	1.29291	3.21191	3.86	34.1555	-1.16269	0.425609	0.123769	0.694601
P42285	SKIV2L2	0	3.48971	3.912	3.98296	5.18494	0	0.0156019	3.78035	3.22749	55.9387	-8.88999	0.0032573	-0.387622	0.244135
Q9NSE4	IARS2	0	1.12504	1.56627	4.2748	3.072	1.5025	0	4.28066	3.35044	59.2356	-0.840944	0.527029	0.0547751	0.86893
P09493-10	TPM1	0	21.5204	21.841	46.5931	46.6366	17.8848	17.378	17.3836	9.00536	246.966	-0.298266	0.00543894	-1.82086	0.0153512
P55265-2	ADAR	0	0.327999	0	1.18658	0	0	0	0.739868	0	1.04393	#NUM!	0.42265	-0.681475	0.77966
Q13310-3	PABPC4	0	34.6691	37.6518	34.9314	34.4938	12.5297	15.261	19.8429	14.1359	316.314	-1.37981	0.00814809	-1.03082	0.0250971
O60701	UGDH	0	1.82519	1.62548	2.70108	3.19153	1.12686	1.01757	2.78988	2.2	34.9999	-0.68628	0.0290587	-0.239899	0.360386
O43432-3	EIF4G3	0	3.45693	3.73503	5.21519	5.10644	2.36277	2.94161	5.69093	1.8	45.5363	-0.439199	0.0988767	-0.462455	0.542691
P08727	KRT19	0	4.98179	4.46829	8.53937	7.27492	0	0.83793	4.94148	0.232449	46.8595	-3.49542	0.0127728	-1.6119	0.160809
Q07157-2	TJP1	0	0	0.0781102	1.20518	0.81154	0	0.0953742	0	0.751079	15.1774	0.288088	0.901458	-1.42498	0.274104
Q99715-1	COL12A1	0	3.11796	3.02838	5.84208	3.82983	3.38655	2.39909	1.74059	1.72189	5.94012	-0.0872512	0.750873	-1.482	0.0909285
Q12965	MYO1E	0	0.871159	0.00145879	1.03541	1.78403	0.9747	0	0.0833881	0	17.8508	0.159608	0.944827	-5.07943	0.0681375
P46459	NSF	0	2.96675	1.7108	4.65949	3.90962	0.0974642	0.397768	3.48845	2.97522	54.0726	-3.23958	0.0835607	-0.406793	0.146431
Q16658	FSCN1	0	4.86717	7.34567	4.56108	3.75005	2.28906	2.14561	2.4644	4.03312	140.845	-1.4615	0.0885533	-0.355155	0.412407
O00116	AGPS	0	0.393235	0.399425	3.06492	2.18472	0.320649	0.0322163	2.2847	3.02405	31.918	-1.16758	0.26689	0.0161549	0.963661
P05556-1	ITGB1	0	7.88308	5.09013	8.2833	11.5246	7.37029	7.84187	5.62143	4.38869	68.0637	0.22969	0.512103	-0.984617	0.105767
P21399	ACO1	0	0.55417	1.65388	2.95792	1.51378	0	0.34917	1.86593	1.4741	39.2222	-2.66077	0.24847	-0.420962	0.528424
P46063	RECQL	0	4.9455	3.21448	6.72376	6.40635	2.44245	2.75469	5.74452	4.00108	94.722	-0.650848	0.234136	-0.430057	0.196338
Q7L1Q6-3	BZW1	0	17.6621	15.3619	23.0689	26.2358	14.4351	18.3351	11.9508	6.5042	240.794	-0.011134	0.960382	-1.41772	0.0392683
P39023	RPL3	0	90.6336	91.5362	38.206	66.0344	2.37003	0.701192	17.4348	20.7303	134.554	-5.89033	0.000112204	-1.44959	0.142422
O95163	IKBKAP; ELP1	0	0.348029	1.6157	3.50545	4.50674	0.35417	0	1.92251	2.34994	29.3859	-2.47108	0.345921	-0.907134	0.0753019
P04844-1	RPN2	0	0	0.76404	0.690788	0.770765	0	0	0.472658	0	15.0996	#NUM!	0.42265	-1.62863	0.175209
P20810-6	CAST	0	1.24538	0.0964055	0.82086	1.16922	0.63767	0	0.304011	0	29.4051	-1.07328	0.645689	-2.71064	0.0676569
P27797	CALR	0	8.86299	10.9423	17.5656	12.1647	4.82541	4.97503	25.2091	14.9319	210.668	-1.01497	0.0407807	0.433143	0.464507
O43175	PHGDH	0	5.88554	7.2195	8.01906	6.95997	0.169129	0	5.78176	3.38015	176.821	-6.27585	0.0106328	-0.709226	0.157007
Q14247-1	CTTN	0	15.5758	18.1383	19.8708	19.7834	10.0825	9.74902	10.6884	9.79883	135.027	-0.765559	0.0329469	-0.952748	0.00216777
Q15075	EEA1	0	2.06855	1.45893	2.95689	1.43619	0.440168	1.33658	1.02296	1.87522	24.3809	-0.989399	0.24768	-0.600087	0.481502
P36776	LONP1	0	0	0	0.353909	0.875314	0	0.097155	0	0.745422	22.1937	#DIV/0!	0.42265	-0.721617	0.648003
Q9HAV4	XPO5	0	0	0	0	0	0	0	0	0	4.38332	#DIV/0!	#DIV/0!	#DIV/0!	#DIV/0!
O43852-3	CALU	0	2.6161	3.51683	2.43097	1.75534	1.88142	1.80639	6.04475	0.812303	69.4855	-0.733815	0.113789	0.711909	0.66299
P18583-5	SON	0	0.523486	0.269084	0.725242	0	0.674292	0.276835	1.56986	0.614023	12.0942	0.263098	0.768851	1.59036	0.348121
P21796	VDAC1	0	2.86177	2.85174	2.75042	5.61172	0.248048	0	2.59074	2.22245	69.7761	-4.52569	0.00205677	-0.796881	0.34369
Q06210-1	GFPT1	0	1.8851	0.791788	2.63972	2.24026	0.658496	0.00356151	0.628532	0.535335	24.2986	-2.01553	0.25469	-2.06795	0.0119655
O60313-2	OPA1	0	0.33253	0	1.82119	2.65284	0	0	1.14373	0.308863	34.1408	#NUM!	0.42265	-1.62295	0.124363
P06753-2	TPM3	3215.1	5037.8	5240.2	3409.1	3820.5	4296.3	4313.6	2900.7	2825.1	18016	-0.255491	0.014508	-0.336439	0.0694109
P34897-1	SHMT2	0	6.24099	7.31162	7.42853	5.51149	0.799488	1.6861	1.21118	1.80883	129.592	-2.44691	0.0154131	-2.09921	0.0386173
Q14764	MVP	0	0	2.87169	0.0744905	0.450364	0.017317	0.849365	0	0	80.6487	-1.72833	0.571535	#NUM!	0.297399
Q13619-1	CUL4A	0	2.28863	1.24881	4.67999	1.2776	0.586422	0.374921	3.5243	0.999417	24.1628	-1.87958	0.135917	-0.397219	0.767268
O75534-4	CSDE1	0	16.4015	11.9001	19.905	22.4631	6.17849	6.9831	5.61351	5.18758	63.8414	-1.10455	0.0803767	-1.9718	0.0066817
Q13428-3	TCOF1	0	15.9107	29.5856	3.297	2.08642	18.7646	13.2463	6.75444	5.62216	4.19344	-0.507187	0.456996	1.20102	0.0518514
P32004	L1CAM	0	13.5527	12.2926	6.89515	11.7879	9.61571	7.06334	5.58906	3.64542	39.8618	-0.631868	0.0844034	-1.01663	0.214551
Q9Y265	RUVBL1	0	1.46467	1.05626	1.75659	1.33428	0	0	1.67393	0	26.0159	#NUM!	0.0252561	-0.884772	0.498047
Q12769	NUP160	0	2.74817	1.63108	3.44557	2.5401	1.35607	1.72034	2.52203	0.701108	19.7333	-0.509435	0.382989	-0.893048	0.30726
P35222	CTNNB1	0	11.8968	11.0037	14.0306	16.7542	10.6245	7.76704	6.00801	9.57965	31.3266	-0.316336	0.271007	-0.981813	0.077353
Q12797	ASPH	0	4.81672	4.40112	3.46168	5.09287	2.11543	2.44145	5.50248	1.60332	77.0363	-1.01638	0.0126012	-0.267695	0.764446
P46060	RANGAP1	0	4.24696	2.03905	7.41147	6.46392	2.13403	2.01045	4.26259	4.89318	49.8834	-0.600954	0.434997	-0.599777	0.0535322
P51532-1	SMARCA4	0	3.56173	5.4935	7.01716	5.99678	2.67611	1.26239	4.8317	3.83364	26.3039	-1.20111	0.166014	-0.58673	0.0929564
Q10471	GALNT2	0	1.67331	3.0725	7.11541	5.35173	0	0.247208	3.37101	3.03309	78.0843	-4.26286	0.0869448	-0.961063	0.0776445
Q8NE71-1	ABCF1	0	1.72731	2.32903	2.70108	2.78313	0.5209	0	3.79696	3.0814	30.9813	-2.9611	0.0471221	0.326782	0.19255
O75874	IDH1	0	4.65943	5.12241	1.86884	2.23407	0.706469	0	0.335947	0.681982	42.5962	-3.79141	0.00855141	-2.01101	0.0255814
P28340	POLD1	0	2.05118	1.86894	2.12886	2.43575	0.794747	0.461857	1.93215	2.58423	13.1233	-1.64137	0.0197036	-0.0153276	0.952723
P36578	RPL4	0	23.7123	29.7075	29.1062	27.6074	3.54632	4.40714	21.964	19.7482	215.862	-2.74772	0.0172866	-0.443226	0.0303583
P35998	PSMC2	0	6.6551	7.87196	14.3482	12.1447	2.6114	3.09855	5.57915	6.06821	44.6375	-1.34719	0.0213931	-1.18561	0.0223434
P67936	TPM4	0	1.47703	2.66744	10.8154	6.86196	4.0447	0.748142	16.9561	4.08181	48.3159	0.209693	0.870298	0.251093	0.826238
P51531	SMARCA2	0	2.37203	0	4.19752	4.18928	1.68825	0	3.62011	3.87621	30.4565	-0.4906	0.836173	-0.161937	0.073754
P15170-3	GSPT1	0	14.8254	11.6949	10.731	11.843	5.32799	7.83568	13.6567	6.59201	90.8186	-1.01054	0.0795667	-0.15683	0.77594
P62191	PSMC1	0	5.64627	4.11441	6.2258	4.13351	0.835875	1.32233	5.76649	4.05271	11.689	-2.17715	0.0419053	-0.0772507	0.860176
Q7Z2W4	ZC3HAV1	0	1.27763	1.68821	1.89508	0.502836	0.735134	0	0.55663	0	17.3968	-2.01236	0.117825	-2.10699	0.344347
P23526-1	AHCY	0	12.6839	13.7151	19.149	18.9416	0.286484	0	12.6082	8.65326	140.176	-6.52588	0.00167582	-0.841197	0.0511655
P29692-2	EEF1D	0	3.46786	2.40968	3.06122	2.7128	0	0	0	0	27.1999	#NUM!	0.0309181	#NUM!	0.00362149
Q9P0K7-4	RAI14	0	3.92287	5.21024	4.75698	2.80769	3.32875	2.87261	1.11461	1.34379	32.9595	-0.558521	0.164942	-1.62156	0.121415
Q9Y2L1-1	DIS3	0	6.93589	5.97197	8.0001	4.9603	1.98508	1.23017	5.13424	4.37143	38.242	-2.00524	0.0155841	-0.44725	0.385234
P52209	PGD	0	0.699656	1.178	1.53369	0.557069	0	0	1.26178	0.753294	20.1423	#NUM!	0.0591958	-0.0531935	0.951453
O95602	POLR1A	0	0.432178	0.0825738	1.95872	1.8346	0	0	0	1.6612	13.7676	#NUM!	0.27879	-1.19124	0.328972
Q93009	USP7	0	0.522946	1.02901	1.61319	0	0	0	0.694044	0	18.9124	#NUM!	0.0919053	-1.21681	0.652918
Q12789-2	GTF3C1	0	2.09897	3.02838	1.62964	2.48015	1.40047	1.36463	2.00572	2.7398	9.06879	-0.890882	0.126316	0.207498	0.62852
P17812	CTPS1	0	10.2617	7.99667	11.106	9.52668	2.63399	4.01504	8.15594	4.5056	83.5001	-1.45735	0.048454	-0.70448	0.182941
Q9UHB9	SRP68	0	3.01209	4.03233	4.78429	4.5622	1.37713	0.123948	3.04115	1.97525	28.6785	-2.23048	0.075485	-0.897771	0.0577997
Q9Y3I0	C22orf28; RTCB	0	4.5865	2.62799	8.68741	8.18005	0.0604935	1.69068	8.21987	5.70665	67.0516	-2.04258	0.165242	-0.276408	0.37007
O00232-1	PSMD12	0	2.52484	1.86188	5.57166	3.63975	0.766491	0.513824	1.99112	2.75385	31.8091	-1.77665	0.0484064	-0.957022	0.16449
P04083	ANXA1	0	4.81441	5.97043	4.7309	1.28394	6.05775	4.91374	2.82047	2	48.5083	0.0247538	0.919118	-0.319351	0.768144
P17980	PSMC3	0	0.171061	0	4.00062	2.63165	0	0	0.351212	0.0943732	15.0354	#NUM!	0.42265	-3.89573	0.0471325
P42330	AKR1C3	0	0.901714	0.426211	0	0.00305245	0.790418	0	0	0	2.6688	-0.748485	0.619033	#NUM!	0.42265
O75153	CLUH; KIAA0664	0	4.29554	7.80981	4.59861	5.48327	2.13227	1.36718	2.64843	2.38869	33.0671	-1.79045	0.139119	-1.00109	0.0318171
P05198	EIF2S1	0	4.72994	6.81296	9.28981	10.9043	2.99518	1.61285	9.80913	7.7112	68.3706	-1.32479	0.109096	-0.204905	0.41881
O43795	MYO1B	0	0.326046	0	0.281843	2.16443	0	0	0.516372	0	11.506	#NUM!	0.42265	-2.2441	0.427056
Q13045-1	FLII	0	0	0	0	0	0	0	0	0.85277	3.01623	#DIV/0!	#DIV/0!	#DIV/0!	0.42265
Q9UBB4-1	ATXN10	0	4.71844	6.52003	11.2442	9.85415	3.25703	3.58315	7.10392	4.90204	55.1897	-0.71634	0.138239	-0.813376	0.0731331
P40926	MDH2	0	14.151	14.5918	11.2191	11.122	4.96599	4.10084	8.02457	5.3505	140.974	-1.66453	0.00242627	-0.740151	0.0786977
P22695	UQCRC2	0	2.84853	4.21878	5.44073	6.17345	0.692252	0	2.86767	4.6595	82.8239	-3.35179	0.0533882	-0.625706	0.169176
P52895	AKR1C2	0	6.33722	5.12267	7.33312	10.8161	3.58727	5.95529	7.08309	7.53907	251.393	-0.264145	0.546076	-0.311754	0.421079
Q15046	KARS	0	9.52446	9.24239	13.9083	13.8597	2.06746	2.24163	11.075	8.62688	98.4427	-2.12273	0.000525357	-0.49509	0.0811017
P27348	YWHAQ	0	3.71335	3.85173	7.7881	7.65852	3.14529	2.74184	3.08833	2.60953	33.5153	-0.36179	0.0589581	-1.4388	0.00257876
O60716-3	CTNND1	0	3.58954	2.60506	2.521	6.41557	1.69328	1.6349	3.83792	2.82466	26.5827	-0.896278	0.100794	-0.423639	0.628955
Q12905	ILF2	0	2.4175	1.24026	4.24513	5.81639	0	0	6.01044	2.12124	101.31	#NUM!	0.0898444	-0.307222	0.690637
P52789	HK2	0	5.17137	2.30236	4.74764	2.3897	0.894964	0	1.22026	2.18647	24.9006	-3.06193	0.160044	-1.067	0.280769
P12081	HARS	0	6.21019	5.09742	4.84106	5.2229	0.0136311	0	4.18978	1.3977	73.5765	-9.69617	0.00957001	-0.848929	0.25311
Q8IWZ3-6	ANKHD1-EIF4EBP3; ANKHD1	0	0	0.532392	0	1.07752	0	0	0.839075	0.623586	10.2905	#NUM!	0.42265	0.440875	0.759445
O15031	PLXNB2	0	0	0.113562	2.97118	1.61209	0	0	0	0	21.0031	#NUM!	0.42265	#NUM!	0.0778077
P17655-1	CAPN2	0	1.86196	2.45082	4.23169	3.56707	0.483577	0	2.95024	0.985364	32.5845	-3.1568	0.0373906	-0.98666	0.203581
P61981	YWHAG	0	10.0122	9.71523	8.52033	5.38	6.74549	6.12611	13.2933	3.51347	80.9558	-0.616009	0.00988943	0.273923	0.803808
P11047	LAMC1	0	7.3588	7.78869	2.5421	3.02578	6.09735	5.11301	2.25066	2.21624	13.2395	-0.434246	0.067033	-0.317855	0.151182
P62195-1	PSMC5	0	1.61745	2.03389	5.40896	5.23917	0	0	2.61502	1.08875	15.4704	#NUM!	0.0127595	-1.52353	0.045586
Q16719	KYNU	0	0.52453	0	2.09127	2.59503	1.98467	1.22329	1.86757	3.99032	52.4065	2.61256	0.10104	0.32193	0.645012
P30622-2	CLIP1	0	2.32993	3.10635	5.05813	4.12565	2.38921	0.987378	2.52086	3.20111	42.2292	-0.687053	0.327425	-0.682575	0.0955086
Q9P258	RCC2	0	6.39669	7.49527	6.65519	9.1433	4.90222	3.34574	2.83571	3.22356	20.3135	-0.752142	0.0975521	-1.38257	0.0608173
Q07954	LRP1	0	0	0	0	0	0	0	0	0	8.02939	#DIV/0!	#DIV/0!	#DIV/0!	#DIV/0!
Q9UBT2	UBA2	0	2.39903	1.82354	7.0228	6.025	1.50513	1.36191	3.86423	1.66851	36.4226	-0.558555	0.149609	-1.23774	0.0893992
Q86XP3-1	DDX42	0	0	0	0.520027	0.738538	0	0	0	0	12.4403	#DIV/0!	#DIV/0!	#NUM!	0.0288455
Q08378	GOLGA3	0	0	0	0	0	0	0	0	0	8.78727	#DIV/0!	#DIV/0!	#DIV/0!	#DIV/0!
Q9Y2X3	NOP58	0	4.22511	4.99353	5.0466	5.18731	1.94413	0.580625	3.71984	2.9	36.7491	-1.86841	0.0505589	-0.628488	0.0491065
P09960-1	LTA4H	0	3.46124	3.28372	2.47844	3.40459	0	0	1.39225	2.53472	38.795	#NUM!	0.00069194	-0.583141	0.314915
P38919	EIF4A3	0	5.27559	6.17739	5.62372	7.95862	6.20593	2.39581	8.81321	4.34061	110.878	-0.413022	0.542203	-0.04625	0.940052
O60763-1	USO1	0	0.0493816	0.392538	0.645457	1.43116	0.157312	0	0.0929961	0	25.9241	-1.49015	0.529564	-4.48092	0.129011
Q6WCQ1-2	MPRIP	0	0.00638666	2.19755	1.43619	2.35583	0	0	1.87522	0	21.0566	#NUM!	0.420413	-1.01591	0.455631
Q6UB35-1	MTHFD1L	0	1.98248	1.93121	4.40852	3.1154	0.848159	0.540273	2.12538	3.71662	69.4155	-1.49507	0.0149359	-0.365023	0.498262
Q96P70	IPO9	0	0	0	0	0	0	0	0	0	25.8614	#DIV/0!	#DIV/0!	#DIV/0!	#DIV/0!
P30876	POLR2B	0	1.20231	1.66245	3.46288	3.36499	0.723024	1.35924	3.6727	2.85723	32.6669	-0.460259	0.423966	-0.0643682	0.751537
Q1KMD3	HNRNPUL2	0	8.73439	10.0975	8.19697	8.70401	8.08045	6.43164	3.22715	5.52017	61.0634	-0.375926	0.180909	-0.950193	0.0738801
P56192	MARS	0	1.9485	2.14267	2.07017	1.08019	0.452863	0.987843	0.0631697	0	52.8553	-1.50574	0.0431455	-5.64014	0.0895911
P22392-2	NME1-NME2; NME1; NME2	0	14.0821	9.68453	6.80167	10.5679	0.462985	0	3.95459	0.213352	153.176	-5.68183	0.0341704	-2.05915	0.13073
Q9BTW9-4	TBCD	0	2.06855	1.11573	2.5005	2.39365	0	0	0.733133	0.122449	22.2221	#NUM!	0.0790633	-2.51608	0.0227639
P05455	SSB	0	2.70989	1.68494	1.97581	1.79677	0.464388	0.558971	2.88288	0.00841103	64.3512	-2.1025	0.0819169	-0.383836	0.788521
Q01780	EXOSC10	0	2.77455	2.30329	3.24129	3.75203	1.36415	0.801402	1.78943	1.11551	27.1199	-1.22948	0.0580468	-1.26747	0.0402153
O00567	NOP56	0	6.68245	6.5086	9.39036	8.58578	3.05298	2.94827	6.54873	5.39376	59.6462	-1.13622	0.000795832	-0.58998	0.0503489
Q9UIA9	XPO7	0	0	0.5356	0.847568	0.720848	0	0	1.05495	0	22.7555	#NUM!	0.42265	-0.572129	0.676652
Q5SRE5	NUP188	0	1.98133	2.50037	1.928	2.90182	1.0748	0	0.931368	0.276385	3.11513	-2.05998	0.103948	-1.99964	0.0908976
P62805	HIST1H4A; HIST1H4F; HIST1H4D; HIST1H4J; HIST2H4A; HIST2H4B; HIST1H4H; HIST1H4C; HIST4H4; HIST1H4E; HIST1H4I; HIST1H4B; HIST1H4K; HIST1H4L	0	53.5474	66.952	30.598	23.8348	31.0642	23.5449	25.8227	23.2238	420.688	-1.14181	0.0503376	-0.150327	0.534699
P60228	EIF3E	0	7.18831	5.47063	11.3047	7.52329	1.51929	1.61145	8.69171	7.98082	63.8441	-2.01558	0.0310807	-0.175408	0.631718
P50570-1	DNM2	0	0.742639	0	0.687371	0	0	0	0	0.096618	6.18707	#NUM!	0.42265	-2.83072	0.484372
P12277	CKB	0	1.67526	0.798966	2.39367	1.13458	0	0	1.95866	1.05	30.9958	#NUM!	0.105885	-0.22983	0.76974
Q96QK1	VPS35	0	0	0	2.25053	0.537024	0	0	1.03699	0.710029	11.3607	#DIV/0!	#DIV/0!	-0.674101	0.611372
P36871-1	PGM1	0	4.94107	6.25798	7.80852	6.93951	2.63358	2.39274	4.73451	4.81117	85.548	-1.1558	0.0439596	-0.627604	0.0269867
O94826	TOMM70A; TOMM70	0	3.78608	1.87466	10.1627	4.62224	0.981544	1.13031	3.6575	3.74705	137.857	-1.42248	0.205369	-0.997646	0.314393
Q02241-1	KIF23	0	2.85946	2.99039	2.70108	3.46721	1.00342	0.38429	0	3.00671	44.7998	-2.07569	0.019526	-1.03669	0.415424
Q92945	KHSRP	0	14.2834	15.959	10.7337	10.7055	5.94718	6.5159	7.50778	5.35493	67.5222	-1.27891	0.00976061	-0.73706	0.0576265
Q92922	SMARCC1	0	5.84613	5.58113	4.0859	5.38166	1.60476	2.77936	3.68137	2.44099	37.919	-1.38212	0.0280063	-0.628904	0.203196
O43242	PSMD3	0	9.75858	8.93695	7.97154	10.0761	2.25062	3.79879	7.83813	5.88309	118.536	-1.62783	0.0186721	-0.395399	0.270996
P23396-1	RPS3	0	15.5892	12.6758	19.8938	27.1371	2.08278	0.827449	13.0461	8.3942	97.2517	-3.27981	0.0152969	-1.13329	0.0969771
O75367-1	H2AFY	0	6.77415	8.73273	8.01877	6.23492	3.8603	6.16909	4.97878	2.3	57.5425	-0.628675	0.212144	-0.969568	0.162533
O75592-1	MYCBP2	0	2.79329	1.71634	2.37197	2.66734	0.166965	0	0.335947	0.0111952	13.1382	-4.7554	0.0575922	-3.85963	0.0086396
Q9BXP5	SRRT	0	8.88259	9.18284	7.18513	8.85024	0.956154	0.767771	3.27713	4.08869	83.3439	-3.38946	0.000470152	-1.12234	0.0427457
P31946	YWHAB	0	0.813696	0.447424	5.85217	0.875001	0.0967046	0	10.0361	0	57.28	-3.70498	0.0915411	0.577125	0.795551
O14974	PPP1R12A	0	5.14543	4.69815	7.42264	6.22348	3.63741	2.31598	3.42978	3.8	65.8293	-0.725473	0.10814	-0.916467	0.0361933
Q9UNX4	WDR3	0	2.67739	3.59626	6.08144	5.19356	0.87858	1.5474	2.80242	1.90671	35.3344	-1.37073	0.0772699	-1.25959	0.0349726
P07942	LAMB1	0	5.77977	5.91811	6.65639	6.46972	2.81897	3.7191	3.7754	2	26.4634	-0.839311	0.0297677	-1.18445	0.0542273
Q16401	PSMD5	0	1.81075	2.08985	6.53948	5.19441	0.280955	0.122845	8.88113	3.83363	41.7127	-3.27199	0.00831032	0.115822	0.868379
Q12788	TBL3	0	0	0.552233	2.52408	2.33919	0	0	2.03765	0.426939	9.58572	#NUM!	0.42265	-0.980577	0.277128
Q9Y2W1	THRAP3	0	3.8329	4.1681	4.02491	3.28398	3.26112	1.99993	3.53385	1.81796	54.2214	-0.604827	0.170599	-0.449624	0.40494
P09211	GSTP1	0	2.88601	1.82389	6.90036	7.58417	0.16012	0	1.30206	0.43137	157.559	-4.87847	0.0514698	-3.06281	0.00745435
Q9Y266	NUDC	0	12.3688	10.8093	12.8892	14.3219	3.65057	3.41257	10.492	10.4567	104.517	-1.71438	0.00944827	-0.377336	0.0485873
Q9BPX3	NCAPG	0	2.23898	2.48053	3.33133	2.55322	0.888526	0.636154	3.27848	2.57411	33.027	-1.63013	0.0117459	-0.00785671	0.978473
O15371	EIF3D	0	5.43293	2.27943	10.6291	11.097	2.28906	0.100129	1.95995	5.06735	36.6307	-1.69065	0.299874	-1.62839	0.0427926
P28838	LAP3	0	4.10006	3.19149	5.04201	3.35187	1.25428	0.272767	1.94395	2.11458	55.825	-2.25548	0.0498429	-1.04838	0.125315
Q8NC51-1	SERBP1	0	16.2476	8.55994	32.0391	35.588	5.37351	5.24173	9.0484	9.42583	102.471	-1.22464	0.206201	-1.87209	0.00523061
Q8TCS8	PNPT1	0	0.607684	0.306082	3.02204	2.02813	0	0	2.20694	1.45166	41.075	#NUM!	0.0938569	-0.465038	0.380952
P23528	CFL1	0	40.4579	40.1082	30.5541	31.6863	18.8551	26.003	23.4629	20.9848	88.3319	-0.844804	0.0378985	-0.485743	0.0226536
P31689-1	DNAJA1	0	13.6943	13.5634	12.2846	14.5408	2.22781	1.46449	7.51953	7.87245	5.75693	-2.88408	0.0010783	-0.801423	0.0376554
O00267	SUPT5H	0	0.436046	0.0850551	1.82336	3.2823	0.334573	0	0.303367	2.43475	10.8868	-0.639244	0.737533	-0.898912	0.456103
P31930	UQCRC1	0	2.79089	3.40829	4.86491	2.18088	1.57709	0.64955	4.47941	1.06667	65.8453	-1.47721	0.0704583	-0.345294	0.762729
P80723	BASP1	0	8.27365	8.3362	3.59147	1.51598	8.41771	8.04966	0	4.4	103.593	-0.0124285	0.73946	-0.215098	0.897714
O00469-2	PLOD2	0	1.50962	0	0.465046	4.00284	0	0.153109	9.35938	2.89207	39.0871	-3.30156	0.465663	1.45529	0.401739
Q92626	PXDN	0	1.89269	2.57121	4.92834	4.67471	0.56548	1.73823	0.666327	1.73481	22.4161	-0.954344	0.251894	-1.99977	0.0224705
Q9Y2A7-2	NCKAP1	0	1.8247	1.30842	3.70323	3.21274	0.490305	0.903072	2.80661	1.57469	28.5235	-1.16901	0.119107	-0.65857	0.196092
P42765	ACAA2	0	5.51553	5.17937	3.6138	12.4718	1.44535	1.38871	9.4968	1.50216	116.65	-1.91598	0.00187541	-0.548406	0.71139
P07996	THBS1	0	6.34118	4.77518	6.94951	6.3376	16.6984	13.5826	4.77363	7.15493	25.7803	1.44573	0.031551	-0.155607	0.636076
Q9H2G2-1	SLK	0	3.07711	3.22686	5.13204	3.46766	2.45076	2.19161	3.85934	1.61621	41.586	-0.441398	0.0309487	-0.651284	0.379667
Q12873-3	CHD3	0	5.35109	4.67233	3.85816	6.4051	2.45532	2.34705	5.04406	3.48927	34.8989	-1.06156	0.0168931	-0.266309	0.620698
O00231	PSMD11	0	3.85359	6.41948	7.66669	6.39488	1.72463	1.82161	3.65533	3.33032	48.0616	-1.53451	0.12003	-1.00929	0.0327347
Q96HC4	PDLIM5	0	4.19794	2.80044	6.09429	4.33987	3.26112	2.51604	3.52978	2.83592	19.8581	-0.276658	0.521283	-0.712924	0.163782
P36952-1	SERPINB5	0	8.60182	6.34733	9.82648	6.87309	6.49715	6.44552	9.57869	7.10154	124.441	-0.207928	0.467476	-0.00167102	0.996454
P29692-3	EEF1D	0	0.460338	0	2.74515	0.667751	0	0.706941	0	0	7.35153	0.618896	0.797578	#NUM!	0.242122
Q9UJS0-2	SLC25A13	0	1.62539	1.94011	4.60484	6.41121	0.719515	0	0	1.80775	72.0651	-2.30901	0.0684225	-2.60734	0.0691307
P62937	PPIA	0	23.2224	37.2865	16.1014	15.095	3.94408	8.50769	8.62263	8.78119	103.965	-2.2808	0.0830422	-0.841978	0.0054123
Q5JTH9-1	RRP12	0	0	0	2.17635	1.29904	0	0	0.293026	0.356064	21.899	#DIV/0!	#DIV/0!	-2.42069	0.0847241
P62495	ETF1	0	1.97542	1.87177	4.36674	3.32098	0.798491	0.570668	3.87185	1.99431	34.5833	-1.49052	0.0100483	-0.390138	0.485928
Q15058	KIF14	0	2.29014	2.49763	4.31238	3.54211	1.96122	0.844872	1.80168	3.9	23.6395	-0.770793	0.223056	-0.462133	0.437105
P27816-4	MAP4	0	1.55141	1.20484	1.08043	1.03191	1.25428	0.93363	0.650973	1.00953	5.30871	-0.333155	0.351836	-0.347218	0.338107
Q16181-2	SEPT7	0	7.27899	8.63504	5.6517	7.47202	3.9487	2.85375	4.68039	4.68198	42.2161	-1.22617	0.0346973	-0.487231	0.174771
Q99996-6	AKAP9	0	2.76922	1.64526	2.18877	2.66231	1.17717	0.568928	2.03349	0.856152	20.9609	-1.33811	0.172043	-0.747415	0.262221
P07954	FH	0	2.58394	1.44845	5.43162	4.73794	0	0	5.2721	1.47408	17.0738	#NUM!	0.0709577	-0.592116	0.46879
Q08379	GOLGA2	0	0.0826875	0.651702	2.54706	1.97747	0.0122863	0	1.1823	0	9.46484	-5.90142	0.332213	-1.93618	0.125747
O43852-4	CALU	0	0.0393852	2.81923	12.3345	8.86825	0	0.967708	5.18918	5.44035	188.643	-1.56267	0.586419	-0.996177	0.0931853
P11216	PYGB	0	0.521976	0.783064	3.52285	2.16253	0	0	0	1.7452	51.5923	#NUM!	0.0377716	-1.70386	0.21692
Q13576-1	IQGAP2	0	2.5041	1.42724	3.35303	2.89648	1.5379	2.68441	0.892577	2.90892	29.13	0.103009	0.870304	-0.717175	0.358026
Q14157-5	UBAP2L	0	3.71122	5.07987	0	0.557609	0	0	0.650973	0	25.9555	#NUM!	0.0233911	0.223343	0.923206
O15027-5	SEC16A	0	0	2.39579	6.19881	4.54458	0	0	0.587219	0	27.4582	#NUM!	0.42265	-4.19341	0.0285975
P24534	EEF1B2	0	3.95762	7.10576	14.202	10.8725	0	0.651371	2.98704	7.59647	128.303	-4.08617	0.0835579	-1.2444	0.125609
Q05639	EEF1A2	0	0	0	0	0	0.05429	0	0	0	3.20724	#DIV/0!	0.42265	#DIV/0!	#DIV/0!
Q15365	PCBP1	0	14.3517	13.7932	18.7497	18.4425	5.17729	5.51658	6.28072	10.955	32.4828	-1.39609	0.00139911	-1.1096	0.0509264
Q9NZN4	EHD2	0	1.06665	0.274745	3.17856	1.88441	0.719222	0.0899506	1.82664	2.10335	19.9325	-0.729211	0.65129	-0.365458	0.482137
P18669	PGAM1; LOC643576	0	1.43608	0	2.79607	1.25449	0	0	1.19787	1.26402	67.6169	#NUM!	0.42265	-0.71835	0.411425
P61247	RPS3A	0	21.412	25.8186	30.0998	28.0116	1.98684	1.67432	9.4856	9.82577	76.9066	-3.68935	0.0101248	-1.58937	0.00296023
O43847-2	NRD1; NRDC	0	2.86013	2.60987	4.62125	3.99666	0.374061	0.549014	2.31107	1.07913	43.2663	-2.56702	0.00447938	-1.34597	0.063257
Q99623	PHB2	0	6.32732	9.82296	7.48909	10.9469	2.38313	1.50705	5.95175	3.9	129.121	-2.05365	0.076605	-0.90407	0.166308
O95155-4	UBE4B	0	0.126297	0	1.66379	0.74937	0	0	0	0	6.89465	#NUM!	0.42265	#NUM!	0.118583
Q7L576-1	CYFIP1	0	0.838786	1.75842	2.34093	1.13992	0	0	2.69689	1.9	25.8031	#NUM!	0.105842	0.401216	0.519755
Q14166	TTLL12	0	2.21056	2.43241	1.97534	2.32252	0.389271	0.0412014	2.28746	1.11261	21.5855	-3.43106	0.00946476	-0.338053	0.539906
P28370-1	SMARCA1	0	2.46502	5.07718	9.8499	7.703	0.597889	1.18448	4.54298	4.29434	29.9514	-2.08119	0.164369	-0.990028	0.0563452
P00533-1	EGFR	0	0	0	0	0.603068	0	0.440366	0	0	18.4345	#DIV/0!	0.42265	#NUM!	0.42265
P22234	PAICS	0	3.10938	5.27525	7.86661	7.40917	2.70431	1.99993	5.49796	4	110.394	-0.833786	0.247481	-0.685556	0.0662638
Q15084-2	PDIA6	0	4.92801	4.13469	5.13822	3.15163	2.00831	1.59154	6.14493	2.41399	53.1245	-1.33201	0.0258701	0.0460812	0.955035
Q9BZE4	GTPBP4	0	1.00878	2.5882	3.42194	5.06877	1.09773	0.872026	3.80599	3.90443	28.6075	-0.868768	0.415064	-0.139075	0.68283
Q8N3D4	EHBP1L1	0	0	0.209618	1.80072	0	0.12461	0	0	0	9.56856	-0.750343	0.76067	#NUM!	0.42265
Q9NSD9	FARSB	0	6.66198	6.83081	5.67142	6.48039	1.07667	2.09557	4.8358	2.6449	143.533	-2.08862	0.00986632	-0.699927	0.183494
Q86V48-1	LUZP1	0	1.3271	1.26314	1.08841	1.75534	0.591455	0	0	0	18.634	-2.13074	0.0783198	#NUM!	0.0508437
Q9NZB2-6	FAM120A	0	1.85005	3.44062	2.05277	3.35798	0.865244	0.96374	1.1091	0	27.8266	-1.53241	0.161957	-2.28644	0.128647
Q06830	PRDX1	0	20.9177	22.2561	16.5525	19.3544	8.82904	6.68673	42.0941	21.2447	547.849	-1.47642	0.00823828	0.818828	0.322124
P11387	TOP1	0	4.93307	7.10749	8.49811	6.94157	3.57469	2.40753	9.03598	4.86962	81.4883	-1.00915	0.133499	-0.150978	0.763048
Q9BQ52-1	ELAC2	0	2.81781	3.90205	5.49219	4.49225	1.17905	1.71221	2.36938	2.29872	11.5782	-1.21673	0.0868186	-1.09685	0.0337636
P07951-3	TPM2	0	49.9297	59.1301	90.2568	90.236	19.7555	18.8597	35.4637	27.5745	266.368	-1.49788	0.0167869	-1.51764	0.00448117
Q15019-2	SEPT2	0	13.1716	10.4232	12.4774	8.6536	5.36397	6.39515	1.03415	2.16513	75.1132	-1.00469	0.0563623	-2.72354	0.0460602
Q8N766-1	EMC1	0	1.48582	1.89485	2.79111	2.4681	1.04286	0.127003	0.968871	2.33924	18.0063	-1.53098	0.158351	-0.668837	0.300106
P61158	ACTR3	0	1.95557	0	3.56382	1.50866	0	0	0.617076	1.41318	77.0339	#NUM!	0.42265	-1.32103	0.301514
Q2TAY7	SMU1	0	8.54553	8.42271	10.1715	10.8324	3.86539	3.78157	7.01098	6.35668	17.6453	-1.14988	0.000254374	-0.651913	0.0145112
Q96RP9	GFM1	0	6.39899	5.85042	10.6434	7.81833	2.14503	1.31622	6.00039	6.76711	45.2843	-1.82335	0.0125506	-0.53206	0.191162
P00491	PNP	0	1.37559	3.06401	5.98884	4.56212	1.27347	1.45377	5.19144	3.9537	41.0535	-0.702989	0.419414	-0.206298	0.534264
P54578	USP14	0	2.23392	0.866661	0.491754	0.913916	0	0.428972	0	0.984198	24.8428	-2.85359	0.203279	-0.514237	0.731898
P54652	HSPA2	0	0	0	0	0	0	0	0	0	1.32114	#DIV/0!	#DIV/0!	#DIV/0!	#DIV/0!
Q9H0D6-1	XRN2	0	0	0	0	0	0	0	0	0	13.7904	#DIV/0!	#DIV/0!	#DIV/0!	#DIV/0!
P14314	PRKCSH	0	5.24355	5.97571	13.4067	9.94364	0.61781	2.61202	9.20137	6.70857	105.16	-1.79645	0.0639898	-0.553516	0.223328
P48681	NES	0	0	0	0.4067	0.121514	0	0	0	0	7.0462	#DIV/0!	#DIV/0!	#NUM!	0.205197
P00390	GSR	0	4.71	8.33237	6.40431	10.1232	2.92638	2.17839	3.43752	7.52688	68.6357	-1.35329	0.165007	-0.592042	0.420177
P31947-1	SFN	0	16.0184	14.9793	11.1563	15.3603	9.03098	8.78495	6.30232	8.08787	93.1144	-0.798995	0.00649887	-0.881811	0.117404
P35609-2	ACTN2	0	0	0	3.62436	4.52185	1.04642	0.736829	4.05655	3.17913	39.5837	#DIV/0!	0.0288434	-0.171	0.543582
Q99714-1	HSD17B10	0	0.4912	1.84922	2.00311	1.96069	1.53603	1.29736	2.80242	2.62466	28.4544	0.275762	0.754902	0.453293	0.0152422
Q9UHD8-1	SEPT9	0	9.16262	3.99046	15.0613	11.6006	0	0	17.1754	7.947	157.078	#NUM!	0.126048	-0.0858068	0.890216
P51858	HDGF	0	12.2225	10.0068	12.0247	12.1284	1.77694	2.5541	9.45525	2.39561	53.4441	-2.35967	0.0167778	-1.02722	0.223557
Q9NVI1-3	FANCI	0	1.15453	0	0.804688	0.252029	0	0	0.62185	0.517842	14.9175	#NUM!	0.42265	0.109055	0.896231
P14735	IDE	0	3.9703	3.88279	5.74299	4.10719	0.145787	1.05181	4.21957	1.75388	45.6092	-2.71312	0.0181958	-0.721586	0.320395
P98082	DAB2	0	0.657201	1.73014	2.89231	3.13463	0.431217	0.573886	0	0	15.3418	-1.24806	0.329807	#NUM!	0.00161256
P57740	NUP107	0	0	3.25633	4.23169	3.07315	0.0160303	0.540192	2.48593	2.34146	41.2901	-2.54951	0.499012	-0.597609	0.167868
P49589-3	CARS	0	1.17131	0.954546	2.521	1.30072	0.0471527	0.899551	1.19787	3.5	27.5824	-1.16706	0.312017	0.297785	0.768675
Q15436	SEC23A	0	0	0	0.629519	1.37991	0	0	0	0.280699	36.8253	#DIV/0!	#DIV/0!	-2.83969	0.163631
Q8N163-1	CCAR2; KIAA1967	0	1.33265	1.35677	0.777327	0.109773	0.242724	0	0.306794	2.06571	19.9844	-3.46991	0.00979304	1.41924	0.51253
O00425	IGF2BP3	0	6.06513	4.78324	7.99144	8.39409	5.96496	6.36441	5.48402	5.15942	67.8577	0.184622	0.38499	-0.622458	0.00801535
P07384	CAPN1	0	0.956106	0.648464	3.84076	2.81945	0.0235786	0.469486	2.4721	0.528017	44.7974	-1.70234	0.17664	-1.15055	0.237504
O60271-4	SPAG9	0	1.56238	2.08565	2.17265	0.803987	0	1.04295	0.86058	0.457813	13.0551	-1.80645	0.155225	-1.1749	0.365058
O95573	ACSL3	0	2.98634	1.96377	2.95342	3.65135	2.06301	1.13069	4.24671	3.12805	49.0964	-0.632232	0.332055	0.159087	0.618326
Q9BUJ2-1	HNRNPUL1	0	0	0	3.83174	2.11004	0	0	2.56797	0.185189	48.5239	#DIV/0!	#DIV/0!	-1.10981	0.391413
P52292	KPNA2	0	6.54554	8.63802	9.30129	10.373	4.53857	3.29949	4.0739	6.11117	22.2213	-0.95394	0.0943477	-0.949857	0.0541158
P07910-2	HNRNPC	0	22.961	20.7077	20.4387	28.1241	11.4631	11.7552	23.3306	14.4729	152.024	-0.911334	0.0121206	-0.361331	0.455747
P04792	HSPB1	0	17.4588	17.7231	18.5862	19.9163	4.76626	4.10193	16.7393	10.0719	304.304	-1.98812	0.000737476	-0.522118	0.227643
Q9NVP1	DDX18	0	0.055952	0.357028	2.2509	2.03102	0.212245	0	3.10643	2.43796	13.5677	-0.960339	0.640445	0.372772	0.214664
P30041	PRDX6	0	5.41113	7.59926	6.70044	7.40718	2.41191	2.20996	10.0251	0.921195	94.5922	-1.49311	0.0622796	-0.366037	0.762212
Q9NYL9	TMOD3	0	4.08665	4.52799	8.13546	7.96144	3.04467	4.54183	7.29401	3.99755	87.6078	-0.183354	0.577784	-0.511538	0.282746
Q32MZ4	LRRFIP1	0	7.79671	6.47647	6.7638	7.39194	5.13131	4.81337	6.38913	7.12017	63.729	-0.52131	0.0859301	-0.0674329	0.571501
P27694	RPA1	0	5.18371	3.91632	8.3654	5.02102	1.72212	2.98866	2.42423	3.96787	70.0406	-0.949905	0.133958	-1.06641	0.197992
P38159-1	RBMX	0	25.8543	27.3075	31.8701	30.939	15.4313	14.1976	25.0307	20.0557	401.28	-0.843384	0.00649777	-0.47828	0.0727695
Q8NI36	WDR36	0	2.90467	2.84748	2.99786	3.35759	1.84129	0.931302	3.14737	2.59828	46.1091	-1.05287	0.0822546	-0.145527	0.450969
P06756	ITGAV	0	3.76788	3.66447	7.70208	6.58718	3.24346	3.4935	5.6451	2.55837	49.2761	-0.141722	0.123887	-0.800625	0.204854
P24752	ACAT1	0	3.14964	4.0719	0.710583	1.41498	0.470355	0.940793	2.92176	0.789183	45.2985	-2.35544	0.0303127	0.803938	0.553398
P00367	GLUD1	0	3.29444	1.36444	7.32571	5.48726	2.73601	0.951315	8.27475	4.57723	145.645	-0.337409	0.747148	0.00438573	0.99332
P20042	EIF2S2	0	5.09569	8.40908	6.93399	7.69363	1.61787	1.53504	6.98259	6.14096	41.7665	-2.09872	0.0890346	-0.156536	0.315841
Q9Y3F4-2	STRAP	0	18.3641	16.534	26.2333	22.5256	6.68044	8.74507	10.4018	8.63924	112.797	-1.17783	0.0194899	-1.35655	0.018554
Q96I24-1	FUBP3	0	2.75527	3.93087	4.70289	5.98764	0	0	2.48904	1.27399	78.9155	#NUM!	0.0295514	-1.50636	0.0594106
P62333	PSMC6	0	3.81042	4.94962	4.93188	4.11886	0	0	4.66791	7.28017	73.4005	#NUM!	0.0164943	0.400671	0.400592
Q9NTI5	PDS5B	0	1.33314	1.6169	3.36236	0.993008	0	0	1.55878	2.04933	29.3899	#NUM!	0.00912563	-0.271551	0.786649
Q8TEX9-2	IPO4	0	0	0	0	0	0	0	0	0	3.01666	#DIV/0!	#DIV/0!	#DIV/0!	#DIV/0!
O95425-4	SVIL	0	0	0	0	2.51631	1.41434	2.12896	1.52059	0	7.97507	#DIV/0!	0.0383507	-0.726677	0.767108
Q709C8	VPS13C	0	0	0	0	0	0	0	0	0	11.1194	#DIV/0!	#DIV/0!	#DIV/0!	#DIV/0!
Q9BT78	COPS4	0	0.699165	2.70438	2.75694	2.44964	0	0	3.5103	1.57688	65.9372	#NUM!	0.231725	-0.033472	0.956911
Q9Y262	EIF3L	0	4.36793	3.90759	10.151	14.9596	0.24524	0	4.21957	3.2	96.5264	-5.07659	0.0041923	-1.75889	0.0692761
Q5JSH3	WDR44	0	0	0	0.451092	0.289254	0	0	0.138851	0	14.0449	#DIV/0!	#DIV/0!	-2.41467	0.10606
P46777	RPL5	0	1.77785	1.57912	9.33697	7.68676	0	0	5.34079	4.17854	95.5186	#NUM!	0.00348594	-0.838615	0.0653325
Q9UKV3-1	ACIN1	0	30.3276	34.2801	36.3582	33.3565	12.4263	10.1677	12.4549	17.1335	461.571	-1.51577	0.0115375	-1.23644	0.0186554
O43592	XPOT	0	0	0	0.502917	1.03512	0	0	1.30195	1.87055	28.6571	#DIV/0!	#DIV/0!	1.04453	0.170716
P12429	ANXA3	0	4.92197	3.3333	11.8847	11.8727	4.35698	4.02098	8.43253	3.66391	188.531	0.0212852	0.946645	-0.973796	0.134342
Q9BUQ8	DDX23	0	3.76646	5.29637	8.0653	8.58433	1.74441	1.53486	3.19258	3.08309	109.432	-1.46659	0.0644703	-1.40765	0.00260435
O14744	PRMT5	0	2.9374	3.73535	6.95136	6.95493	2.1111	0.544766	7.85548	8.42125	56.757	-1.3291	0.149675	0.227073	0.0525227
P08865	RPSA	0	0.747834	2.74818	2.34837	1.55908	1.92629	2.43165	3.34168	1.30274	18.3275	0.317936	0.716699	0.249273	0.768146
P62140	PPP1CB	0	6.4728	5.42692	9.83003	9.06062	3.0965	3.77309	3.29659	1.84601	57.1172	-0.792632	0.0562043	-1.8771	0.0139667
Q15645	TRIP13	0	5.06896	3.37615	3.1978	4.55045	0.297892	1.89611	1.79658	2.79087	85.9356	-1.94455	0.115218	-0.756177	0.200432
Q14240-2	EIF4A2	0	0	2.2143	0	1.04366	0	0	4.53747	2.9	62.1171	#NUM!	0.42265	2.83316	0.0811624
Q9HD67	MYO10	0	2.64963	2.44661	4.33815	3.61877	2.07137	2.65151	2.31696	1.65656	13.9711	-0.109764	0.605346	-1.00179	0.0551735
P13929-1	ENO3	0	0	0	0.440422	2.70139	0	0	0	7.22326	99.3037	#DIV/0!	#DIV/0!	1.20106	0.643719
P13798	APEH	0	3.29364	4.54497	7.44775	4.36349	1.55872	1.89549	4.47507	1.80831	81.6963	-1.18224	0.0773551	-0.910549	0.307966
Q9H2M9	RAB3GAP2	0	1.11265	1.88202	2.42194	1.83056	0.0104724	0.817067	1.504	0.825772	38.9599	-1.85549	0.191318	-0.868125	0.166103
Q08945	SSRP1	0	5.47557	8.66819	7.0228	7.69919	2.50856	2.12896	3.53526	5.23592	50.3806	-1.60874	0.09788	-0.74713	0.0829881
P49257	LMAN1	0	2.73823	2.04948	4.87993	2.68923	0.154562	0.452932	3.48864	1.5921	61.9731	-2.97839	0.0307616	-0.575097	0.48095
Q16643-3	DBN1	0	8.07266	9.06986	17.6165	13.3355	2.63913	3.94455	2.91763	6.03592	86.9621	-1.38061	0.0233596	-1.78951	0.053366
Q9UJZ1	STOML2	0	2.20408	3.14603	4.01557	3.4161	0	0	0.46498	1.10332	51.149	#NUM!	0.0296272	-2.24448	0.021586
Q16851	UGP2	0	0.531923	1.01667	4.03732	1.56464	0.505339	0.71542	1.40332	0.904022	40.0251	-0.343178	0.598197	-1.2797	0.321546
Q9BTC0	DIDO1	0	2.46893	3.49168	2.97176	4.7696	2.19183	0	1.6018	2.62688	32.4791	-1.44332	0.259513	-0.872381	0.231731
Q9Y4A5	TRRAP	0	0	0	0	0.300924	0	0	0.0229123	0.451108	10.2392	#DIV/0!	#DIV/0!	0.655551	0.772276
Q15366-6	PCBP2	1266.9	1748.8	1688	1275.8	1470.8	1581	1512.7	1193.4	1120.2	3291.9	-0.151733	0.0642596	-0.247507	0.173181
Q27J81	INF2	0	1.93332	1.8622	1.69545	2.34163	1.68298	0.828764	1.22357	1.2056	27.6214	-0.59561	0.27292	-0.732849	0.130684
Q9Y6E2	BZW2	0	8.84216	7.41771	16.1659	14.5631	5.21438	3.30615	5.27177	4.53586	170.136	-0.9323	0.0830462	-1.64763	0.0070317
P48147	PREP	0	0	0	1.40703	0	0	0	0	0	8.05076	#DIV/0!	#DIV/0!	#NUM!	0.42265
Q99873-3	PRMT1	0	3.62257	1.47533	4.43533	4.18209	0	0	2.64873	1.11224	28.9582	#NUM!	0.14087	-1.19615	0.089263
Q9UKV3-5	ACIN1	0	19.0853	19.016	12.6873	21.0946	7.382	10.3393	13.6364	5.55119	286.707	-1.10436	0.0204245	-0.81608	0.337373
O60568	PLOD3	0	0.0765593	0	1.37378	0.0193794	0	0	0.636591	1.32341	16.4789	#NUM!	0.42265	0.492498	0.744797
P41091	EIF2S3	0	12.9912	15.6955	28.1737	18.8262	2.44643	1.72018	7.80185	7.60775	90.0314	-2.78343	0.0127916	-1.60883	0.077542
O76094	SRP72	0	1.78886	2.01892	1.68512	1.94925	0	0.158532	1.67393	0	31.118	-4.5861	0.00581063	-1.11846	0.366841
O00203-1	AP3B1	0	1.92684	3.29627	4.62156	4.15708	0	0.4263	4.18852	1.9151	57.1407	-3.61497	0.0789583	-0.524332	0.368158
Q15003	NCAPH	0	4.49529	3.12774	4.42229	4.53725	0.41197	0.474788	2.4339	2.97076	49.8361	-3.10375	0.0389072	-0.729223	0.0230321
O75717	WDHD1	0	1.57192	3.44196	2.1239	3.59843	0.564425	0.0797316	1.71091	1.53793	32.6548	-2.96044	0.152084	-0.81668	0.237625
Q9Y4W6	AFG3L2	0	3.12982	2.60524	2.79544	2.49098	1.16477	1.2479	3.8449	1.7235	79.763	-1.24917	0.0246165	0.0749695	0.907366
Q9NQW6	ANLN	0	13.3964	17.9582	12.7717	15.7397	2.88484	4.09701	7.06152	6.53085	19.5435	-2.16699	0.0355204	-1.06874	0.0384993
P40222	TXLNA	0	4.01043	3.50026	7.58221	7.97882	1.99714	0.697874	4.75821	3.47633	21.6104	-1.47865	0.0747201	-0.918177	0.0319451
Q9UG63-2	ABCF2	0	2.98931	2.9082	4.45542	4.86968	1.12002	0	3.56245	4.4623	54.5813	-2.39658	0.0510547	-0.216661	0.319704
Q7L2H7	EIF3M	0	3.96497	2.21516	5.18108	4.95061	1.59883	0.811533	1.53444	1.4157	14.2726	-1.35839	0.188395	-1.78002	0.00130069
Q8IUD2-1	ERC1	0	0.787894	1.54897	3.20092	3.92839	0.0775737	0	3.25486	1.95726	33.2556	-4.91286	0.0980791	-0.451891	0.326436
P51991-1	HNRNPA3	0	4.85108	3.2317	6.43662	4.61338	1.73511	2.158	5.67417	5.71347	29.0515	-1.05393	0.129338	0.043422	0.870193
P62136-1	PPP1CA	0	29.3253	24.8392	37.7926	29.8521	11.5677	9.49584	0.66498	16.9515	225.435	-1.3626	0.021567	-1.94105	0.109958
Q99459	CDC5L	0	3.29666	2.14381	3.30803	4.18682	1.08041	0	1.84472	2.5595	29.5977	-2.33215	0.11006	-0.767014	0.11218
P53992	SEC24C	0	0.534944	0.630256	0.71314	0.307639	0	0	0.395982	0.694373	12.2298	#NUM!	0.00662459	0.0951267	0.902744
Q9Y617-1	PSAT1	0	17.3183	14.8979	9.02842	10.6323	1.47004	1.84836	5.66034	5.57627	82.2967	-3.27923	0.00711014	-0.807107	0.034479
P00505	GOT2	0	5.62011	7.09923	7.62103	6.72136	0.355399	0.602256	4.60006	3.41445	172.835	-3.73137	0.0158694	-0.8396	0.0511145
Q96PK6-1	RBM14; RBM14-RBM4	0	5.3406	7.70926	7.68591	8.34496	2.11917	2.05491	7.35601	4.48688	92.7494	-1.6445	0.0644566	-0.436832	0.290802
Q9Y2D5-6	PALM2-AKAP2; PALM2; AKAP2	0	0	0	1.47161	1.00102	0.851787	0	1.15762	0.703323	12.3871	#DIV/0!	0.42265	-0.410012	0.448427
Q9P2R3-4	ANKFY1	0	0	0	0	0	0	0	0	0	4.22335	#DIV/0!	#DIV/0!	#DIV/0!	#DIV/0!
Q96KP4	CNDP2	0	1.76435	1.3938	0.834474	0	0	0	0.348548	0	14.1335	#NUM!	0.0134888	-1.25951	0.644826
Q5H9R7-5	PPP6R3	0	2.32318	2.84899	5.94237	5.18334	2.76304	2.42008	3.56169	4.4	43.1716	0.00305022	0.987671	-0.48275	0.107533
P62701	RPS4X	0	26.374	25.8982	26.1878	22.4457	2.03189	1.44296	20.2548	17.1701	301.472	-3.91102	0.000240635	-0.377953	0.147009
Q2NL82	TSR1	0	2.57418	0	4.88734	8.07493	0	0	0	2.61114	33.0443	#NUM!	0.42265	-2.31157	0.128597
P17858-1	PFKL	0	1.16079	1.38487	0.0459305	1.70027	0	0.201555	0.278988	1.34548	23.0148	-3.6588	0.0161322	-0.10425	0.956311
P35237	SERPINB6	0	0.0507571	1.48948	2.70538	0.385063	0.337	0.267678	2.29725	1.92297	40.9359	-1.34891	0.582636	0.449505	0.678181
P05388	RPLP0	0	11.7421	14.1976	24.9193	18.147	3.16097	2.09294	21.941	13.4392	187.961	-2.3037	0.0163473	-0.283616	0.552775
Q09161	NCBP1	0	0	0	0	0	0	0	0.0902424	0	5.07474	#DIV/0!	#DIV/0!	#DIV/0!	0.42265
P18754-2	RCC1	0	1.2096	0	3.64984	1.64932	0	0	0	0.637026	26.8054	#NUM!	0.42265	-3.05634	0.15653
Q9HAU0-4	PLEKHA5	0	0.433025	0	0.051825	1.18226	0	0	0.024319	0	27.701	#NUM!	0.42265	-5.66521	0.39666
Q9H307	PNN	0	4.71572	2.97668	6.49187	7.4084	2.407	1.15736	5.22724	3.33703	49.2226	-1.10979	0.193713	-0.698712	0.126287
P09884	POLA1	0	2.43359	2.94773	2.96868	2.66078	1.21321	1.22576	1.39494	2.69096	15.9745	-1.14169	0.0292201	-0.462341	0.366218
P50416	CPT1A	0	3.82139	1.87913	4.8231	5.26489	0.534882	0.868488	1.93774	3.84711	64.5693	-2.0222	0.161008	-0.802285	0.159293
P43686	PSMC4	0	5.24445	7.12099	11.0475	10.1214	3.36906	3.23231	8.41899	7.82297	96.7111	-0.905477	0.0920719	-0.382217	0.0465104
O94776	MTA2	0	4.31775	3.1842	4.96934	5.07571	2.86875	1.9716	4.67207	3.87187	39.1425	-0.632152	0.20695	-0.233512	0.204035
P54819	AK2	0	1.2794	3.8401	6.26453	3.33662	0	0	1.16245	0	75.2579	#NUM!	0.183604	-3.04604	0.115673
Q13838-2	DDX39B	0	1.5876	3.08651	1.74793	2.34452	1.63922	2.32784	9.48285	0	8.85686	-0.236621	0.709937	1.21236	0.627688
O95433	AHSA1	0	3.89374	2.73531	6.6409	3.51068	1.31699	0	3.17441	2.1	36.0558	-2.33156	0.0939168	-0.944623	0.278481
O75179-1	ANKRD17	0	4.22245	3.68826	3.87277	4.79523	2.51909	1.70962	4.80114	4.25	20.9696	-0.90359	0.062905	0.0624006	0.755528
Q7Z478	DHX29	0	0	0	0.251145	0.540672	0	0	0.100643	0.579154	6.28861	#DIV/0!	#DIV/0!	-0.220061	0.859773
P18124	RPL7	0	19.4504	23.7707	13.0791	11.5394	3.30901	1.85773	11.2796	8.27732	162.305	-3.06441	0.0140422	-0.33206	0.272367
Q12802-2	AKAP13	0	0.111953	0.531107	2.53837	0.911999	0.0452807	0.312188	0	0	21.9211	-0.847138	0.623511	#NUM!	0.167927
P35232	PHB	0	9.26956	11.1297	4.89542	6.80108	2.84623	2.39219	8.70908	4.41784	141.21	-1.96132	0.0155796	0.166452	0.789413
Q53EL6-1	PDCD4	0	3.24061	1.71619	8.59994	6.89444	0.930764	0.666083	3.18695	1.37633	56.0821	-1.63419	0.162028	-1.7636	0.0480761
P04040	CAT	0	2.29516	0	2.97486	1.82651	0	0	0.989733	0.948104	40.847	#NUM!	0.42265	-1.309	0.130292
Q13283	G3BP1	0	0	0	6.92963	6.13546	0	0	4.4375	3.80499	62.6512	#DIV/0!	#DIV/0!	-0.664565	0.0415763
O60306	AQR	0	1.77243	2.9789	2.48125	3.40999	0.450699	0.853857	1.60045	0.826939	22.703	-1.86477	0.113481	-1.27917	0.103243
P52732	KIF11	0	4.44129	4.95533	8.48695	5.47992	2.1758	2.64507	3.43675	3.50222	4.14559	-0.962849	0.0223645	-1.00921	0.144493
P55795	HNRNPH2	0	0	0	0	0	0	0	0	0	13.2087	#DIV/0!	#DIV/0!	#DIV/0!	#DIV/0!
P07737	PFN1	0	17.0027	14.5745	20.597	16.2542	7.01273	3.11812	18.9421	12.6752	228.144	-1.64013	0.0428734	-0.220995	0.563332
O43776	NARS	0	1.09732	0	0.52832	0.779426	0	0	0.205447	0	27.3209	#NUM!	0.42265	-2.67024	0.0767862
P16435	POR	0	0	0	0	0	0	0	0	0	18.7373	#DIV/0!	#DIV/0!	#DIV/0!	#DIV/0!
Q5JRX3-2	PITRM1	0	1.32364	0.967064	2.30335	2.97238	0.189898	0.00669816	0.0167016	2.34041	28.423	-3.54249	0.0347479	-1.16235	0.350821
P48444	ARCN1	0	3.8368	4.13133	6.62723	6.79421	0.496095	1.64761	6.10904	3.73254	67.6272	-1.89413	0.0392112	-0.447578	0.271788
O00148	DDX39A	0	2.21301	1.48945	2.86127	3.86706	1.49425	1.82369	2.89261	1.92977	5.14595	-0.158194	0.676409	-0.480505	0.304506
O15357	INPPL1	0	0	0	0.20365	0.369042	0.145202	0	0	0	10.9897	#DIV/0!	0.42265	#NUM!	0.0742361
Q8IY81	FTSJ3	0	0.439153	0.390934	0	2.07816	0	0	0	0	10.3683	#NUM!	0.00335744	#NUM!	0.42265
P52597	HNRNPF	0	12.2564	11.9114	9.01991	10.4279	10.868	8.10531	6.85827	5.38962	46.1306	-0.349112	0.203069	-0.667071	0.0714031
Q7LBC6-1	KDM3B	0	1.36298	1.30825	1.34245	1.07569	0	0	0.278988	0	9.10931	#NUM!	0.000419604	-3.11562	0.0310516
Q14676	MDC1	0	0.822932	0.0694447	0.94908	1.79577	0	0.308161	1.65521	1.15781	16.178	-1.53397	0.547475	0.0353909	0.950973
O95361-1	TRIM16	0	3.18284	2.70777	3.69074	3.95707	0	0.74543	2.9287	3.23703	21.5623	-2.98227	0.02827	-0.310774	0.0679576
Q99497	PARK7	0	18.3107	16.1688	11.0425	10.1191	7.50438	6.16986	9.5975	5.99595	121.463	-1.33428	0.0143962	-0.440509	0.272942
Q9UNM6	PSMD13	0	8.37143	8.3764	7.60944	10.0602	1.95256	1.10345	3.90584	5.97738	112.592	-2.45425	0.00382401	-0.838219	0.136032
O60287	URB1	0	0	0	0	0	0	0	0	0	15.8334	#DIV/0!	#DIV/0!	#DIV/0!	#DIV/0!
Q9NUU7	DDX19A	0	23.8554	17.1681	19.6433	19.8345	12.9854	12.6921	8.95546	10.8831	202.998	-0.675944	0.148901	-0.992734	0.00958886
P43490	NAMPT	0	2.61655	1.51798	3.84786	5.76962	0.531668	0.0823214	2.53732	0.269621	82.9106	-2.75144	0.097348	-1.77666	0.149047
Q15477	SKIV2L	0	0	0	0.0434528	0	0	0	1.70727	0.849329	20.603	#DIV/0!	#DIV/0!	5.87864	0.0996766
Q9Y5S2	CDC42BPB	0	1.1587	0.87238	2.521	4.24221	1.14488	0	1.17573	2.70781	17.442	-0.827052	0.531026	-0.800336	0.337826
P84077	ARF1	0	6.33211	6.84441	7.30401	7.6313	0.195514	0.529345	3.76432	3.44933	187.283	-4.18413	0.00240284	-1.04993	0.00344277
Q01995	TAGLN	0	13.7704	12.5039	20.839	25.0176	10.9689	11.4719	8.73062	9.84254	79.3683	-0.227527	0.106558	-1.30391	0.0242087
O94925-3	GLS	0	0	0	2.28595	2.15466	0.999036	0	2.54497	0	14.0522	#DIV/0!	0.42265	-0.80311	0.534476
O14776-1	TCERG1	0	3.63021	2.13946	4.47133	3.68064	0.523943	0.0635015	3.32641	4.05504	62.477	-3.29596	0.0799294	-0.143242	0.548001
P21266	GSTM3	0	3.26891	3.20824	2.44894	3.13218	1.0301	0.593596	2.11811	3.3651	22.3891	-1.99608	0.00814428	-0.0255344	0.951367
Q9BVJ6-1	UTP14A	0	4.49604	1.96237	4.65049	4.82757	0.657502	0.516495	3.27781	4.00726	15.7932	-2.45975	0.172731	-0.379649	0.0999118
P24844-1	MYL9	0	6.16006	4.23616	11.1193	17.8912	4.00635	4.99239	7.09029	5.78621	49.5479	-0.208264	0.584281	-1.17183	0.144211
P30566	ADSL	0	0.330308	0	2.2509	3.93861	0	0	3.55337	1.82466	28.2357	#NUM!	0.42265	-0.202747	0.768922
Q13011	ECH1	0	1.41572	0	0.540215	0.917564	0	0	2.34864	0	15.2126	#NUM!	0.42265	0.688052	0.744008
Q14137	BOP1	0	1.73819	0.683097	3.92981	2.35499	0	0	0	0.769038	17.6425	#NUM!	0.148672	-3.03074	0.0878563
Q86Y56	HEATR2; DNAAF5	0	3.05507	2.8913	6.17578	4.87289	1.50256	1.68212	5.15238	1.95834	24.4826	-0.900864	0.00765489	-0.635805	0.371885
Q96GQ7	DDX27	0	2.76714	2.38853	4.76134	4.91529	0.998392	1.0644	3.81082	2.92239	33.22	-1.32156	0.0150918	-0.52321	0.082407
P11177	PDHB	0	1.49057	1.5956	1.93577	1.51598	1.34835	1.26243	4.50838	1.5393	26.7503	-0.241337	0.0727015	0.809055	0.477904
P61764	STXBP1	0	2.55526	0.841799	2.82335	2.07449	0	0	0	0	23.929	#NUM!	0.185896	#NUM!	0.0225878
P39748	FEN1	0	4.6572	6.24144	7.16061	6.044	3.95578	3.24647	2.2257	3.90391	84.4579	-0.597628	0.166962	-1.10718	0.0724615
Q8NFC6	BOD1L1	0	2.10576	2.10692	3.64483	5.49959	0.177379	0	2.51236	4.87073	15.9058	-4.56983	0.0019267	-0.308668	0.616614
P42892	ECE1	0	0	0	0.0539897	0	0	0	0	0	29.9129	#DIV/0!	#DIV/0!	#NUM!	0.42265
A3KMH1	VWA8	0	1.39745	0.493058	1.76712	2.38953	0	0	2.11119	0.854927	25.7376	#NUM!	0.171742	-0.486844	0.485219
Q9UGI8	TES	0	8.3881	5.92698	14.6142	13.4378	9.00413	6.95616	7.88668	7.89545	83.9191	0.156952	0.658498	-0.829813	0.00906722
P55084	HADHB	0	4.17102	8.32817	7.77005	7.14792	1.46781	1.31733	8.90697	1.78017	184.114	-2.16601	0.144633	-0.481174	0.614193
Q9Y285	FARSA	0	1.22048	0.968814	2.42659	2.85896	0	0	3.26887	1.51668	11.4012	#NUM!	0.0129576	-0.143368	0.807754
P06396	GSN	0	3.11632	1.73323	1.32104	1.92697	3.89312	1.55584	0.463604	0.753877	15.8673	0.168129	0.845803	-1.41566	0.0942602
P01891	HLA-A	0	12.8371	17.0101	26.2367	23.8399	11.2739	9.10418	17.9131	12.783	158.157	-0.550577	0.181712	-0.706082	0.0757861
O95202-1	LETM1	0	0.245667	0.546805	0.185966	1.02444	0	0	0.601047	0	38.0364	#NUM!	0.119138	-1.00994	0.6146
Q15397	KIAA0020; PUM3	0	6.42782	5.42899	6.50616	7.12175	2.03095	1.29198	2.58936	5.70222	20.7081	-1.83519	0.0205463	-0.716846	0.234647
Q13616	CUL1	0	0	0	0	0	0	0	0	0	4.13967	#DIV/0!	#DIV/0!	#DIV/0!	#DIV/0!
O95831-1	AIFM1	0	2.45428	1.74739	5.97836	7.06469	0.459766	0.169217	5.93376	3.2112	49.8173	-2.73987	0.0428432	-0.512233	0.314964
Q9NYF8-1	BCLAF1	0	14.9127	13.3699	9.83436	12.2557	9.08571	6.95583	10.9171	6.5145	56.4228	-0.818101	0.0431902	-0.341693	0.451729
Q13464	ROCK1	0	0	0	0	0.92878	0	0	0	0.460641	1.08285	#DIV/0!	#DIV/0!	-1.01169	0.695834
Q9UBE0-1	SAE1	0	4.68633	5.68477	7.34129	5.15755	1.73499	1.94373	5.68949	2.3044	70.1692	-1.49529	0.0224511	-0.644824	0.379731
Q6XZF7	DNMBP	0	0.34087	0	2.16086	1.79288	1.07901	0.594627	0	2.36402	24.4057	2.29569	0.153334	-0.741973	0.574754
Q13347	EIF3I	0	16.4012	16.9147	21.0941	22.7297	4.42689	5.98441	11.9662	10.2914	82.9143	-1.67806	0.00508757	-0.977413	0.011578
Q6P2E9-1	EDC4	0	3.33667	1.83218	3.21761	1.6931	0.047738	1.82428	3.10362	2.66962	22.1108	-1.46525	0.292406	0.233451	0.640888
Q8WWM7-1	ATXN2L	0	5.15076	4.19363	6.37356	7.88713	2.89526	2.23688	4.8893	4.05947	42.5738	-0.864542	0.0683546	-0.672282	0.0913559
Q16513	PKN2	0	1.60146	1.50404	3.93982	2.35002	0	0.91236	0.492083	0.264023	45.8343	-1.76715	0.13936	-3.05636	0.0748954
P36873-2	PPP1CC	0	19.5785	24.3128	27.1128	27.6572	4.32598	8.36405	20.5816	13.1183	172.007	-1.79024	0.0375476	-0.700642	0.106381
P48163	ME1	0	0	0	0	0	0	0	0	0	1.98361	#DIV/0!	#DIV/0!	#DIV/0!	#DIV/0!
Q9HCE1	MOV10	0	0	0	0	0.940223	0	0	2.00045	0	21.765	#DIV/0!	#DIV/0!	1.08925	0.678804
Q14103-3	HNRNPD	0	44.5346	38.5549	22.2301	18.9699	34.6181	32.515	9.96728	11.7899	47.4627	-0.307643	0.128165	-0.921158	0.0349796
P46087-4	NOP2	0	7.71153	5.66081	11.5742	11.4791	1.64215	0	14.2452	8.10437	82.2183	-3.0256	0.0466773	-0.0447266	0.91924
O43719	HTATSF1	0	0.0823314	1.17228	2.35489	1.73917	1.16144	0	1.04587	0	9.41081	-0.111327	0.958672	-1.96883	0.128639
Q15008	PSMD6	0	0	0	0	3.00969	0	0	2.10587	3.51568	67.974	#DIV/0!	#DIV/0!	0.901353	0.514265
O60749	SNX2	0	2.83281	2.83744	5.40215	3.3511	1.42066	1.53834	4.99132	3.46402	28.1401	-0.938307	0.00188142	-0.0499565	0.917901
P08243-1	ASNS	0	1.99381	2.07705	3.53125	3.0421	0.192764	0	1.54838	2.87408	53.9315	-4.40043	0.00291855	-0.571778	0.267396
P08559-4	PDHA1	0	14.2475	14.5801	16.6173	15.6743	9.70317	8.42211	8.52245	10.1527	165.718	-0.669451	0.0149513	-0.790037	0.0185997
P12004	PCNA	0	6.40295	8.73416	9.79148	11.1418	4.06096	4.06773	6.25521	5.20898	98.4476	-0.896994	0.0951201	-0.868661	0.0310354
P21281	ATP6V1B2	0	0	0	0	1.43284	0	0	0	0.79656	11.4933	#DIV/0!	#DIV/0!	-0.847021	0.735341
Q9H4A4	RNPEP	0	0.556792	1.35925	1.88142	0.650061	0.0980494	0.774085	1.50605	1.14041	30.9364	-1.13551	0.424621	0.0640815	0.936832
Q86UE4	MTDH	0	1.82519	1.00281	3.68396	4.00315	0	0.438119	2.13891	2.30775	43.3105	-2.69038	0.124301	-0.789718	0.0121913
Q04917	YWHAH	0	10.0343	8.36525	10.5453	9.22706	5.7443	1.62608	16.1928	6.00499	158.525	-1.31986	0.131139	0.166927	0.835332
Q6NUK1	SLC25A24	0	0	0	0.956852	0.895218	0	0	0.476175	0.8786	116.065	#DIV/0!	#DIV/0!	-0.451086	0.346339
P16152	CBR1; SETD4	0	0	0	0	0.0159435	0	0	0	0	42.8551	#DIV/0!	#DIV/0!	#NUM!	0.42265
P07099	EPHX1	0	6.55642	8.02358	9.31868	7.38438	2.05628	2.15168	8.39816	3.87574	131.785	-1.7928	0.0195074	-0.444519	0.462904
P09104	ENO2	0	0	0	0	0	0	0	0	0	4.40633	#DIV/0!	#DIV/0!	#DIV/0!	#DIV/0!
O75746	SLC25A12	0	0	0	0	0.246307	0	0	0	0.185831	33.371	#DIV/0!	#DIV/0!	-0.40647	0.862716
Q96K76-4	USP47	0	0	0	0	0	0	0	0	0	2.84762	#DIV/0!	#DIV/0!	#DIV/0!	#DIV/0!
P18085	ARF4	0	2.65332	2.39999	7.2857	5.10065	3.93039	1.11369	7.29548	4.10326	109.296	-0.0026375	0.997692	-0.119877	0.822346
O94973-2	AP2A2	0	0	0	0	0.163239	0	0	0.115908	0	18.227	#DIV/0!	#DIV/0!	-0.494004	0.835119
P52306-5	RAP1GDS1	0	3.41323	2.12391	6.90663	5.25657	1.51438	0.133439	7.45229	4.6	36.8587	-1.74858	0.175753	-0.0132147	0.976208
P13489	RNH1	0	0	0	9.95162	1.85941	0	0	3.77153	6.24717	19.2797	#DIV/0!	#DIV/0!	-0.237438	0.851888
A0FGR8-2	ESYT2	0	0	0	0.185966	0.212745	0	0	0	0	2.8665	#DIV/0!	#DIV/0!	#NUM!	0.0044806
Q96A65	EXOC4	0	0.13078	0.325807	1.20646	1.58364	0.173809	0	1.00775	0.0157142	13.4943	-1.39338	0.392198	-1.44685	0.237911
Q9GZR7	DDX24	0	13.792	19.7649	14.6851	17.1572	8.62703	7.43953	2.4179	6.31114	48.606	-1.06255	0.102862	-1.86705	0.0375825
P52888	THOP1	0	2.85706	1.229	5.83804	2.90259	1.95256	0	1.93212	4.48758	56.5028	-1.06534	0.489674	-0.445231	0.611455
Q9H2U1	DHX36	0	0.0482272	0	0.335287	0.00183147	0	0	0	0	3.76816	#NUM!	0.42265	#NUM!	0.418445
P09622	DLD	0	8.28294	8.14082	8.19326	8.58082	4.26455	5.54133	7.7403	6.76064	137.701	-0.744065	0.0356785	-0.210088	0.163644
Q86U86-1	PBRM1	0	0.806635	0.747613	2.6824	2.03301	0.443094	0	0.458066	2.64828	24.438	-1.81053	0.130822	-0.602164	0.554182
P14550	AKR1A1	0	3.28875	2.28862	5.01277	4.36593	0.902391	0.623121	3.35296	2.49545	64.0267	-1.87029	0.0598427	-0.681343	0.0814254
P17174	GOT1	0	2.43359	3.4122	4.68119	3.50566	0	0	3.71317	2.24828	70.8238	#NUM!	0.0268988	-0.457644	0.357796
Q96AY3	FKBP10	0	1.93643	2.96903	3.38967	4.52497	0.580809	0.529021	3.90452	1.71344	58.6924	-2.14405	0.0668439	-0.494478	0.450268
Q6DD88	ATL3	0	2.02626	1.60033	5.27234	4.76306	0.0887476	1.09335	4.43625	0.498834	52.9099	-1.61726	0.154396	-1.02395	0.327614
P23284	PPIB	0	10.7577	15.2423	19.2249	16.5037	3.52046	2.77478	16.8338	11.5321	319.57	-2.04618	0.0493247	-0.332923	0.342078
O15372	EIF3H	0	7.48718	6.44291	4.86684	3.2103	1.10393	0	5.30078	5.63254	54.5894	-3.65748	0.0137477	0.436815	0.232979
Q9UIQ6-1	LNPEP	0	0	0	1.15677	0.0582088	0	0	0	0	25.4139	#DIV/0!	#DIV/0!	#NUM!	0.383969
P09493-7	TPM1	0	41.0907	56.5304	67.3623	71.9647	27.9323	38.2332	36.2617	19.7189	450.841	-0.561116	0.232204	-1.31547	0.0399203
Q8NBJ5	COLGALT1; GLT25D1	0	0.225945	0.08806	1.2592	2.11615	0	0	2.4179	2.16962	23.2423	#NUM!	0.15048	0.442679	0.307202
P51812	RPS6KA3	0	1.76248	1.05626	1.9665	2.92471	0.306082	0.61191	2.62891	1.15615	25.4221	-1.6185	0.132195	-0.369871	0.593319
Q14966-1	ZNF638	0	0.849667	0	0	0	0	0.21224	0	0	11.0786	-2.0012	0.542386	#DIV/0!	#DIV/0!
Q9H4M9	EHD1	0	0	0	4.11677	0.745864	0	0	0	0	31.1007	#DIV/0!	#DIV/0!	#NUM!	0.285919
Q5QJE6	DNTTIP2	0	0.92102	1.05632	3.25428	3.19153	0	1.00976	2.88042	2.18752	11.8985	-0.969551	0.442485	-0.34696	0.186193
Q9Y4E8-3	USP15	0	2.49443	0.662761	3.33133	3.11174	0.587944	0	1.85992	1.05726	20.1179	-2.42489	0.313399	-1.14317	0.0514421
Q99439	CNN2	0	4.25877	3.1912	3.06122	6.22348	3.07298	1.80639	2.69689	0	12.1161	-0.61054	0.26088	-1.78356	0.253816
A0MZ66	KIAA1598; SHTN1	0	2.60633	2.31065	2.12732	3.8036	1.15412	1.54833	1.8795	0.105598	25.2961	-0.8635	0.0461167	-1.57905	0.247325
Q13228-4	SELENBP1	0	3.43846	1.85497	0.358708	2.46169	0	0	1.9405	0.666793	50.5819	#NUM!	0.0790246	-0.11335	0.938823
O15144	ARPC2	0	7.33468	3.84871	14.1318	15.705	3.48577	1.87863	13.4555	7.31907	102.418	-1.05987	0.268792	-0.522277	0.288847
Q8IX12	CCAR1	0	0.282793	0.698038	4.52782	3.90856	0	0	1.08821	0.684752	49.4279	#NUM!	0.142024	-2.25046	0.0120805
P31153	MAT2A	0	12.4796	10.7007	8.64589	11.0445	4.86355	3.89797	8.16719	4.79994	96.5821	-1.40365	0.0191413	-0.602632	0.245414
O15230	LAMA5	0	0.116792	1.28315	2.27197	5.16488	0.80522	0	0.188925	1.44146	6.88679	-0.797917	0.715545	-2.18948	0.206827
Q9H4A3-7	WNK1	0	2.21403	2.65904	5.41827	4.19354	1.96765	1.38608	3.5437	1.25726	37.2132	-0.539065	0.173701	-1.00149	0.204789
P23588	EIF4B	0	5.23221	7.50385	7.32269	9.22401	1.91617	1.29275	4.71092	4.7	39.648	-1.98876	0.0560449	-0.814135	0.0642327
Q15293	RCN1	0	2.67387	1.06335	11.0319	4.75517	0.565831	1.45899	6.04407	3.55832	121.202	-0.884176	0.450613	-0.71728	0.456317
P06493	CDK1	0	0.636237	0	3.79669	3.01594	0.260685	0.0357778	2.78719	1.6786	16.9039	-1.10172	0.664592	-0.609295	0.225628
Q04446	GBE1	0	4.52593	1.88175	7.37717	6.33875	0	0.582365	3.20702	2.20499	106.948	-3.45981	0.16436	-1.34162	0.0288968
Q96I99-1	SUCLG2	0	1.08272	0.977305	4.01651	2.72761	0.157019	0.101223	3.96303	1.23023	58.9892	-2.99587	0.00435346	-0.376986	0.658838
P25786-2	PSMA1	0	12.621	9.92561	9.04579	12.3757	5.37959	6.24157	5.00796	6.84041	91.0051	-0.956154	0.0610131	-0.854371	0.128047
O60664-1	PLIN3	0	3.87926	3.00163	5.10129	5.22789	1.96209	2.03617	0.914756	3.93312	13.062	-0.78322	0.082031	-1.0913	0.211285
P43121	MCAM	0	1.1675	0.572133	2.59732	2.57199	0	0.187187	1.66714	0.89656	19.9466	-3.21623	0.130673	-1.01175	0.0775116
Q96E39	RBMXL1	0	7.92438	6.4039	7.02773	7.01351	5.16881	6.01535	0.950853	5.28195	87.1953	-0.357409	0.212552	-1.17172	0.213189
P46379-3	BAG6	0	0	0	0	0	0	0	0	0	1.4173	#DIV/0!	#DIV/0!	#DIV/0!	#DIV/0!
O75122-3	CLASP2	0	0	0	3.29032	1.84245	0	0.0483244	0.362317	0	21.8536	#DIV/0!	0.42265	-3.82442	0.085516
O15042-2	U2SURP	0	2.78654	2.28275	4.82959	3.11174	0	0.836574	0.622149	1.80426	26.7805	-2.59922	0.0493245	-1.71056	0.118161
P13861	PRKAR2A	0	3.04198	2.99582	6.4024	8.73857	1.487	1.45043	5.99482	2.72694	53.9934	-1.03947	0.000360636	-0.795767	0.251145
P61201-1	COPS2	0	3.046	3.26274	9.07586	10.9689	0.996258	1.2003	8.48702	4.5621	72.9841	-1.52211	0.00519946	-0.619273	0.249628
Q14692	BMS1	0	0	0	2.05653	1.05186	0.274725	0	0.968871	0.62911	10.9552	#DIV/0!	0.42265	-0.959918	0.29042
P15531-2	NME1	0	18.0094	19.5666	12.7416	7.8519	5.82233	5.11618	2.90796	4.31341	208.67	-1.78039	0.00409465	-1.51184	0.119383
Q01970-1	PLCB3	0	0.778389	1.56304	1.98079	3.16407	0	1.48103	0	0.456152	21.6099	-0.660791	0.658789	-3.49555	0.0659952
P15559-1	NQO1	0	18.1048	19.8455	15.1651	13.1255	8.6131	10.3418	7.657	2.96003	142.536	-1.00154	0.0162731	-1.41394	0.0746677
P23786	CPT2	0	1.84366	0.76191	2.21052	1.87968	0.548632	2.17534	2.65528	1.80443	76.6327	0.0641122	0.957183	0.12478	0.724837
Q15031	LARS2	0	0	0	0.205215	0	0	0	0.846692	0.170146	2.07328	#DIV/0!	#DIV/0!	2.30888	0.369753
Q8NB90-1	SPATA5	0	0	0	0.62459	0.545712	0	0	1.64762	0.268513	19.5151	#DIV/0!	#DIV/0!	0.711317	0.643326
Q15418-2	RPS6KA1	0	3.75953	4.14009	4.95568	2.51265	1.20081	1.48823	4.98159	2.58198	46.45	-1.55469	0.00827304	0.0182839	0.980335
Q86W92-1	PPFIBP1	0	0	0.0481737	0	0.216181	0	0	0.242981	0	16.0429	#NUM!	0.42265	0.168605	0.94183
O76021	RSL1D1	0	6.40059	9.86556	11.0154	10.0245	1.76325	2.99791	3.06887	4.28198	27.0686	-1.77249	0.0888136	-1.51714	0.0128412
O94901-9	SUN1	0	2.06828	0	1.73175	2.93007	0	0	0.437384	1.03813	48.3118	#NUM!	0.42265	-1.65967	0.140601
O43290	SART1	0	4.96176	3.89916	4.2465	6.06094	2.3351	2.59302	2.75739	3.7595	32.444	-0.846418	0.0693572	-0.661428	0.208947
P20020	ATP2B1	0	0.974319	0	1.12696	0.322816	0.22102	0	0	0.0134109	20.1839	-2.14022	0.529533	-6.75628	0.216025
P20290-2	BTF3	0	29.5562	38.2407	1.02701	1.43329	4.53646	6.43342	10.4628	4.78536	147.285	-2.62767	0.0236061	2.63173	0.153708
Q01105-2	SET	0	3.34618	3.87503	3.06122	3.03195	1.28564	2.12896	0.790467	0	6.12061	-1.08053	0.0620818	-2.94642	0.0215357
P09493-6	TPM1	7.2	4.7	5.4	4.2	7.9	4.8	5.4	5	3.9	17.6	0.0142139	0.923528	-0.44313	0.494288
P51114-1	FXR1	0	3.71339	1.68626	4.38317	3.7277	0.455379	0	0	0.340437	23.0886	-3.56773	0.140343	-4.5744	0.00891454
Q13177	PAK2	0	1.21679	0.52107	3.34974	2.47343	0	0.858187	3.85603	0.921166	57.1863	-1.01795	0.509384	-0.285641	0.765271
Q96T76-8	MMS19	0	2.60083	2.12945	2.16086	1.91492	1.64542	1.11641	3.8129	1.65953	17.6031	-0.776302	0.108825	0.425107	0.585356
P15121	AKR1B1	0	6.34053	5.92605	7.9104	7.05241	3.12628	3.39542	10.4781	1.6612	54.5199	-0.911414	0.00731901	-0.301698	0.780135
Q15435	PPP1R7	0	0.759562	1.33562	5.14193	3.00999	0.323984	0	0.477641	1.00668	55.3789	-2.69308	0.115589	-2.45734	0.093552
Q14432	PDE3A	0	0.905398	1.63067	2.56845	4.00087	2.41554	1.92178	0.00351688	0.683673	33.4347	0.77421	0.176485	-3.25696	0.0656026
Q14254	FLOT2	0	1.76435	1.31397	4.20487	3.29909	1.06614	2.1683	3.67408	2.42017	50.8664	0.071371	0.90768	-0.300202	0.458315
Q9H0B6	KLC2	0	0	0	0	0	0	0	0	0	11.905	#DIV/0!	#DIV/0!	#DIV/0!	#DIV/0!
P15880	RPS2	0	17.8209	19.6751	20.8286	15.8585	0	0	11.1541	8.47516	253.311	#NUM!	0.00243653	-0.902265	0.0943178
O14617-5	AP3D1	0	1.10146	0	2.84325	2.73485	0.0666925	0	1.51788	1.86507	41.5115	-4.04575	0.447372	-0.721488	0.0263729
P61221	ABCE1	0	1.57161	3.8525	2.20588	2.75156	0.913331	1.1379	2.05295	0.3393	47.0509	-1.4029	0.278964	-1.05123	0.289879
Q15181	PPA1	0	1.8203	4.36651	5.09349	6.78398	2.05084	0	4.3806	4.43703	50.7815	-1.59298	0.333294	-0.429766	0.212168
Q9BY44-1	EIF2A	0	1.50864	3.59952	5.9901	10.1018	0.057098	0	4.34585	7.19545	55.4691	-6.48322	0.137086	-0.479531	0.45903
P49750-4	YLPM1	0	5.07882	5.86139	3.34682	5.34581	1.97701	1.35479	4.97046	3.53254	32.457	-1.71527	0.0168326	-0.0318216	0.945625
Q13618	CUL3	0	0	0	1.48961	0.565843	0	0	0.226309	0	12.8377	#DIV/0!	#DIV/0!	-3.18309	0.194365
P37837	TALDO1	0	15.7586	21.6501	19.4106	24.0114	6.26765	8.16436	20.9	8.78586	277.228	-1.3741	0.0655114	-0.548655	0.400227
Q15020	SART3	0	1.14222	2.28976	5.64052	4.786	1.8276	0.315749	4.44111	4.29653	101.943	-0.679175	0.567213	-0.254942	0.190665
Q13561-2	DCTN2	0	1.44442	1.9006	1.7678	1.78868	0.678036	0	1.92468	2.65551	28.5704	-2.30258	0.0824466	0.364958	0.296429
P62424	RPL7A	0	28.2535	30.4024	31.5787	23.7444	4.18493	3.51281	25.4821	18.0881	181.785	-2.92977	0.00194652	-0.344541	0.389182
O14578-4	CIT	0	0	0	1.0326	0.741605	0	0.317146	0.814816	0	19.45	#DIV/0!	0.42265	-1.12262	0.382981
Q9BVP2	GNL3	0	6.08858	7.09319	7.47298	5.50646	2.44584	2.33302	1.76693	2.8	43.0755	-1.4638	0.0141668	-1.50693	0.0631875
Q6Y7W6-1	GIGYF2	0	5.21611	3.77686	4.66143	4.36562	1.71404	1.4842	3.15929	3.07351	27.5162	-1.49152	0.0578293	-0.534373	0.0119323
Q9NW13-1	RBM28	0	6.65025	6.46775	7.07337	7.19849	2.95148	0	6.77492	6.76551	67.8388	-2.15204	0.0751866	-0.0758997	0.0281876
P30837	ALDH1B1	0	0.645522	0	0.43899	1.04408	0.392372	0.688586	0.270787	0	15.499	0.743774	0.602252	-2.45335	0.208949
P21980	TGM2	0	1.25947	1.37052	0.190296	1.89425	0.816802	1.99993	3.12586	0	40.2625	0.0989676	0.889557	0.584523	0.797461
P26196	DDX6	0	0.275731	0.235062	1.19777	1.93102	0.00427118	0.733146	0.0770876	1.23085	19.4233	0.529741	0.785591	-1.25832	0.314377
Q9Y224	C14orf166; RTRAF	0	10.1076	10.3896	12.4342	7.07523	3.83339	1.96476	11.4151	8.97178	80.7307	-1.82177	0.0161301	0.0634659	0.89524
Q9BZZ5-2	API5	0	3.38028	3.36694	6.4223	3.60428	2.35973	1.79232	4.14955	4.36723	58.4238	-0.70047	0.0446505	-0.235451	0.646646
Q8TDD1-2	DDX54	0	2.9203	1.56304	3.69147	6.0639	1.00647	1.21763	2.29859	2.1449	21.7487	-1.01136	0.241749	-1.1345	0.155035
P08240-1	SRPR; SRPRA	0	5.77918	5.37238	6.54372	5.9366	2.52061	2.96883	5.90115	5.62073	57.0856	-1.02251	0.011236	-0.115278	0.288203
Q9UH65	SWAP70	0	3.38339	3.04694	3.66533	3.38864	1.98275	2.67364	0.0527985	0.270729	44.6744	-0.465682	0.147295	-4.44648	0.00272733
O94874-1	UFL1	0	4.18976	4.08937	6.95503	3.42541	4.10355	5.3043	8.907	3.75603	35.632	0.184387	0.447776	0.286755	0.749742
P55209	NAP1L1	0	0	0	0	0	0	0	0	0	1.29102	#DIV/0!	#DIV/0!	#DIV/0!	#DIV/0!
Q9H7Z7	PTGES2	0	0.72439	1.77128	2.81839	1.22086	0.120397	0.367716	2.36033	2.01347	37.733	-2.35414	0.202985	0.114798	0.856786
Q5JRA6-1	MIA3	0	1.27763	2.16073	3.33133	3.75005	1.87615	1.29028	1.25483	1.49773	17.1682	-0.118863	0.821476	-1.36326	0.012275
Q9H845	ACAD9	0	1.42209	0	2.79171	3.55241	0.392607	0.201555	1.44918	1.47414	63.1946	-1.25909	0.622227	-1.11781	0.0461065
Q96PZ0	PUS7	0	0	0	0.428739	2.54637	0	0	0	0.676939	15.7575	#DIV/0!	#DIV/0!	-2.13584	0.409887
Q9Y5L0-2	TNPO3	0	0	0	4.86992	3.71345	0	0	1.80308	0	32.5175	#DIV/0!	#DIV/0!	-2.25108	0.0869853
Q96KR1	ZFR	0	0	0	0.212828	2.72518	0	0.575888	0	0.588746	5.95685	#DIV/0!	0.42265	-2.31912	0.458703
Q9UNF1	MAGED2	0	12.7918	9.92788	13.0402	12.6337	4.26666	5.25318	10.885	7.82338	83.9691	-1.25493	0.0488341	-0.45662	0.152785
P23381	WARS	0	4.74709	3.52973	3.47008	4.61826	2.67459	4.04636	2.39783	1.97802	44.0155	-0.300411	0.485595	-0.886282	0.0934806
Q9Y618-1	NCOR2	0	2.63071	2.23872	7.30808	5.6041	1.51894	1.47797	1.89121	2.68761	11.5301	-0.700276	0.041558	-1.49568	0.0473547
Q9NY33	DPP3	0	2.08049	5.37781	6.27541	4.869	0.52558	0.809316	2.09183	2.64373	51.6679	-2.48212	0.205502	-1.23471	0.0513321
O75955	FLOT1	0	0	0.814082	1.81248	0.266141	0	0	0.897411	0.207813	42.5036	#NUM!	0.42265	-0.911287	0.623408
Q9NZI8	IGF2BP1	0	2.12939	1.4273	0.49238	1.57992	0	1.29028	0.875935	1.04041	31.2941	-1.46285	0.262819	-0.112877	0.900238
O15294	OGT	0	6.04275	6.28675	4.29678	2.55322	3.27388	1.93424	6.63613	2.74717	35.5185	-1.24328	0.034671	0.45399	0.612528
Q9Y3P9	RABGAP1	0	3.8622	0.142098	3.42136	2.03025	2.17054	1.32784	2.00015	3.78536	16.7677	-0.194866	0.906621	0.0857608	0.896243
P63241-2	EIF5A	0	18.2037	19.6294	48.5012	44.3714	4.05429	4.83906	13.3145	34.9086	212.863	-2.08885	0.00314759	-0.945529	0.179366
Q13126-1	MTAP	0	0.977782	0.773347	2.8643	2.17703	0	2.04716	1.4478	1.50659	52.0524	0.225339	0.898777	-0.770943	0.0940823
Q12904-2	AIMP1	0	5.22919	4.41454	5.91657	7.90667	2.4796	2.16117	8.70988	3.98198	63.6641	-1.05523	0.0292321	-0.123193	0.845906
P47756-2	CAPZB	0	7.49136	9.33585	17.2684	13.5769	3.97944	5.54377	7.66809	5.47694	119.97	-0.821276	0.0943777	-1.23054	0.0540914
P52907	CAPZA1	0	1.64267	2.24844	0	1.3564	0	0.318926	0.748189	0.019067	30.4523	-3.60889	0.0348212	-0.822002	0.738866
O15061-1	SYNM	0	1.30663	1.04086	1.40732	2.50197	0.600639	0.459104	0.639195	1.40551	12.2166	-1.1474	0.050564	-0.935014	0.297641
O60566-3	BUB1B	0	2.46014	2.61641	4.54587	2.83798	0.938486	1.37895	2.6428	3.5528	14.9057	-1.13132	0.0275146	-0.253129	0.601742
Q8WWQ0	PHIP	0	0	1.09892	2.38997	2.86002	0	0	1.25349	1.62239	11.616	#NUM!	0.42265	-0.868313	0.0578991
Q92888-3	ARHGEF1	0	0	0	0.426888	0	0	0	0	0	1.85249	#DIV/0!	#DIV/0!	#NUM!	0.42265
P00387-3	CYB5R3	0	0	0	1.40453	3.29176	0	0	0.580305	3.94152	66.3707	#DIV/0!	#DIV/0!	-0.0546168	0.968013
P20073-1	ANXA7	0	2.99535	1.90798	2.21983	3.18024	2.78357	1.44389	4.09183	2.13761	49.7713	-0.21397	0.733069	0.206123	0.73994
P11310-2	ACADM	0	7.7872	8.65926	9.87442	8.79113	5.40042	5.7887	5.97616	5.01959	117.058	-0.555681	0.0314231	-0.763432	0.0337184
Q8N1G4	LRRC47	0	2.72947	1.54095	4.24725	3.51237	0	0	4.68125	1.97015	51.0921	#NUM!	0.0694832	-0.22233	0.731281
Q13098-7	GPS1	0	6.00114	5.72717	9.38546	7.45814	1.61471	1.95466	6.34041	3.60305	43.2355	-1.71625	0.00285144	-0.760381	0.175436
Q9H2P0	ADNP	0	2.92803	2.97758	2.95342	4.57692	3.50818	2.00209	2.90102	3.70213	22.5433	-0.0999625	0.817601	-0.189561	0.659496
P42695	NCAPD3	0	0	0	0.481816	0	0	0	0.187399	0	17.3908	#DIV/0!	#DIV/0!	-1.36237	0.626454
O95235	KIF20A	0	4.18843	3.78878	6.47387	3.85516	1.15553	1.29384	2.22915	3.27411	9.50485	-1.70347	0.0058022	-0.908346	0.229106
O00541-1	PES1	0	12.8897	12.815	15.5603	14.3018	2.14807	2.50032	8.49329	5.1493	98.3534	-2.46723	0.000292292	-1.1302	0.0452584
P08581-1	MET	0	0.970855	2.67042	6.71539	4.81492	0.448827	0.301887	1.46444	0.0988337	22.553	-2.27811	0.232264	-2.88279	0.0509528
Q4V328	GRIPAP1	0	1.17349	1.1784	2.89445	2.63973	0	0	0.905088	0.832507	35.9547	#NUM!	4.36364e-06	-1.67128	0.00483166
Q8WVM8	SCFD1	0	0	0	1.04441	0.200237	0	0	1.46787	0	15.3164	#DIV/0!	#DIV/0!	0.237985	0.907187
Q6YN16	HSDL2	0	1.55971	1.41735	3.56106	2.15955	0.229093	0.29697	1.3214	0.500554	30.1837	-2.50058	0.0041152	-1.65068	0.138417
P49959-3	MRE11A; MRE11	0	2.04679	3.1856	5.77408	4.44846	2.53582	2.71221	1.20895	3.88985	46.4144	0.00430836	0.990398	-1.00352	0.228808
P28290	SSFA2	0	0	0.351775	2.14521	0.198194	0	0	0	0	8.29103	#NUM!	0.42265	#NUM!	0.351881
Q9NSV4-3	DIAPH3	0	2.36382	1.47673	5.6263	5.55772	0.157955	0	1.99945	3.07411	12.215	-4.60372	0.0549764	-1.14037	0.0296815
O75439	PMPCB	0	0.098186	0.840194	4.49866	0.434208	0	0	0	0.201662	31.3644	#NUM!	0.33341	-4.61242	0.364954
Q15643	TRIP11	0	1.16044	0.610269	1.41913	1.72132	0.208267	0.76599	2.19584	0.869621	10.5731	-0.861949	0.416299	-0.0348713	0.961042
P98160	HSPG2	0	1.65133	0.802877	2.6728	1.99906	0.320356	0.733774	1.09867	1.18761	9.79364	-1.2192	0.276211	-1.031	0.0724433
Q03701	CEBPZ	0	2.12912	1.24884	3.9982	4.04007	0.334631	0	4.69704	2.3	41.7165	-3.33551	0.0838821	-0.20014	0.706425
P61160-1	ACTR2	0	1.96965	0.804277	2.72622	2.48892	0.239975	0	5.42858	0.829767	28.9209	-3.53098	0.166944	0.263076	0.841828
P49591	SARS	0	4.41456	7.26455	8.97904	7.15165	2.61158	0.295189	2.82393	4.07918	8.55057	-2.00644	0.139513	-1.22449	0.0531621
Q8NBS9-1	TXNDC5	0	3.35009	3.1362	4.85745	3.57651	1.14213	0.459186	3.89784	0	90.3797	-2.01813	0.0207956	-1.11353	0.384104
Q8NI27-1	THOC2	0	1.16879	1.66073	2.0702	3.36583	0.0124025	0.677396	1.03764	1.65548	16.5708	-2.03631	0.122568	-1.01327	0.196188
Q9UGP8	SEC63	0	2.26954	2.7129	9.41453	3.8097	2.38921	0.327912	1.6853	4.02694	102.045	-0.874771	0.39506	-1.21106	0.341724
P30084	ECHS1	0	4.57123	8.8917	9.09106	8.35184	1.6384	4.9324	6.89578	5.14152	49.8159	-1.03485	0.332261	-0.535129	0.10487
O75475-1	PSIP1	0	4.28488	6.10795	9.08673	10.25	5.37936	3.58218	4.81781	4.52466	120.133	-0.21377	0.632342	-1.04947	0.0141031
Q5JTV8	TOR1AIP1	0	7.7888	7.85807	15.1508	10.0225	2.49347	5.22275	14.824	7.52012	80.3071	-1.01991	0.100893	-0.172	0.781265
P50995	ANXA11	0	1.12575	0	1.09191	1.69394	0.206044	0.426038	1.05563	0.0196501	16.4394	-0.832708	0.708856	-1.37341	0.289568
P51116	FXR2	0	0.428801	0	3.6188	4.61582	0	0	0	0	12.7529	#NUM!	0.42265	#NUM!	0.0143447
Q6IBS0	TWF2	0	1.70475	0.787324	3.40146	3.22266	0.674821	0.488731	1.70733	0.847172	16.2279	-1.09881	0.291651	-1.37469	0.0435801
O00622	CYR61	0	53.537	55.7682	17.1161	17.1847	73.1872	78.3843	19.8055	10.8805	9.85393	0.471636	0.0174395	-0.160663	0.724682
Q9NTK5-1	OLA1	0	1.30028	2.16347	1.68455	3.3511	0.496681	0	1.48794	3.3786	57.2847	-2.80194	0.0966095	-0.0492822	0.952607
Q9UMX0-1	UBQLN1	0	0.505679	1.71322	0.555421	0.414884	0.0307136	0	0	0.341545	10.099	-6.17482	0.211758	-1.50636	0.230782
O43172-1	PRPF4	0	2.95521	1.40763	5.60455	2.85957	2.39167	0	5.72837	2.52688	28.0908	-0.867247	0.560503	-0.0360472	0.965
O76003	GLRX3	0	2.51152	1.51084	1.83828	3.99346	0.308246	0	3.20148	0	34.9056	-3.70589	0.0711062	-0.865185	0.565866
O15355	PPM1G	0	5.70986	7.8776	7.03735	5.3378	1.07667	1.63523	4.28969	3.11726	51.892	-2.3249	0.0398514	-0.740495	0.137874
Q5VTR2	RNF20	0	2.70296	3.59071	3.22016	4.58836	1.9267	0	0	2.76064	20.5643	-1.70777	0.175764	-1.50005	0.243012
Q14444-1	CAPRIN1	0	22.6011	28.8003	20.1314	26.362	8.71712	12.9596	12.0843	7.8505	147.504	-1.24566	0.0583333	-1.22173	0.0718838
O43615	TIMM44	0	2.73707	1.6113	2.96247	3.80482	0.205459	1.91024	3.24397	1.73143	29.6299	-1.03934	0.38853	-0.443767	0.409408
O00303	EIF3F	0	6.45062	6.80479	9.91474	10.4748	0.440461	0	2.81389	7.42407	53.928	-4.91142	0.00193952	-0.993904	0.160393
O75376-1	NCOR1	0	1.70351	0	2.42846	1.59576	1.05303	0	0.964711	0	9.2952	-0.69396	0.77616	-2.06054	0.138378
P62937-2	PPIA	0	0	0	5.39094	3.19718	0	0	2.37635	7.22577	146.381	#DIV/0!	#DIV/0!	0.161013	0.866493
Q9H6R4-1	NOL6	0	4.39208	0.209633	3.34896	4.11307	0.544419	0.792905	3.55266	3.22519	22.5284	-1.78282	0.51746	-0.138739	0.497027
Q92974	ARHGEF2	0	1.62641	1.43856	1.55476	3.04737	0	0.169298	2.6428	3.31907	40.7379	-4.17824	0.00754057	0.373463	0.493934
Q10713	PMPCA	0	7.08857	7.09354	7.85701	7.60597	3.12868	3.16458	10.2567	4.60332	108.927	-1.17219	2.11058e-05	-0.057385	0.924867
Q15582	TGFBI	0	4.83675	5.69857	7.04637	10.6449	4.13912	3.41923	7.57575	4.30222	16.145	-0.47909	0.117689	-0.574753	0.354576
Q32P28-1	LEPRE1; P3H1	0	0.358456	0.928928	2.21354	0.526176	0	0	2.37073	0	52.1383	#NUM!	0.15264	-0.2087	0.910693
P31942	HNRNPH3	0	0	0	0	0	0	0	0	0	12.3428	#DIV/0!	#DIV/0!	#DIV/0!	#DIV/0!
P54727	RAD23B	0	2.79922	3.83071	3.84468	2.98222	0.687806	2.56574	0.913379	1.34493	36.9948	-1.02698	0.255754	-1.59599	0.0417873
P04150	NR3C1	0	8.74918	7.40916	3.90816	6.6968	9.22533	6.87014	4.55754	3.4314	25.7284	-0.00562498	0.983594	-0.408663	0.476093
Q9Y6D5	ARFGEF2	0	0	0	0	0	0	0	0	0	8.25608	#DIV/0!	#DIV/0!	#DIV/0!	#DIV/0!
Q10570	CPSF1	0	0	0	0.420341	0.429153	0.057098	0	0.867554	0	6.47885	#DIV/0!	0.42265	0.0303514	0.985282
P54920	NAPA	0	2.09306	3.45742	4.56512	2.99061	1.18472	2.68669	1.46506	2.51516	30.6508	-0.519753	0.494982	-0.924725	0.199448
P19623	SRM	0	2.53233	2.40414	6.57942	8.62857	0	0.124372	4.14181	2.42799	61.0548	-5.31074	0.0013748	-1.21091	0.0837909
P49790-3	NUP153	0	0.634236	0	0.348015	1.45457	0.210431	0	0	0.238746	31.149	-1.59167	0.590806	-2.91652	0.301225
O75150	RNF40	0	4.39964	5.13268	5.20776	4.45694	2.25846	0.468596	2.20636	1.27513	38.0824	-1.80548	0.0721459	-1.47302	0.0354491
Q6YHK3-1	CD109	0	2.17841	1.14403	0.51721	1.91492	1.50513	0.0178889	0.882789	2.19423	22.5944	-1.12531	0.425243	0.339314	0.76854
O00139-2	KIF2A	0	2.12939	3.58219	13.7109	8.40797	1.16407	1.8709	3.69635	5.66157	60.8213	-0.912206	0.239426	-1.24101	0.152667
P51149	RAB7A	0	13.1904	17.7409	12.7108	12.2344	9.79192	9.09694	9.19147	5.83417	198.838	-0.71153	0.120312	-0.731334	0.0996888
P04899-1	GNAI2	0	0.641076	0.276117	1.32349	1.04808	0	0.774166	0	2.99548	20.6601	-0.244581	0.882651	0.336946	0.854892
P19174-2	PLCG1	0	0.0341415	1.07459	0.627407	2.8617	0.72121	0	2.07185	0	17.0606	-0.620415	0.78845	-0.751938	0.687573
Q92797-1	SYMPK	0	0	0	0	0	0	0	0	0	5.79504	#DIV/0!	#DIV/0!	#DIV/0!	#DIV/0!
O60488-1	ACSL4	0	1.37222	0.252102	2.02268	0.387427	0.253548	0.109277	1.07921	0	32.759	-2.1625	0.380182	-1.15912	0.567032
Q9NS87	KIF15	0	0	0	1.31016	1.37929	0	0	1.37279	1.02805	9.72799	#DIV/0!	#DIV/0!	-0.163771	0.498015
Q15424-3	SAFB	0	1.36054	4.73477	7.09043	4.10613	4.2955	3.26995	1.81568	4.8977	50.9612	0.311724	0.71726	-0.737943	0.405712
P10155-1	TROVE2	0	0.930844	0.734978	2.37226	1.93308	0	0	0.580919	0.371312	50.6016	#NUM!	0.0135447	-2.17674	0.0204199
P39880-3	CUX1	0	0	0	2.79111	0.26881	0	0	0	0.4393	6.67934	#DIV/0!	#DIV/0!	-2.80022	0.413683
O95747	OXSR1	0	3.45924	2.31666	5.80575	5.72294	0.688567	0	5.42712	5.11009	64.6881	-3.06838	0.062395	-0.129737	0.0940598
P09493-5	TPM1	0	4.79354	3.11808	10.7698	9.43287	3.67754	1.44393	11.3034	14.0049	82.7022	-0.627412	0.422929	0.325067	0.232377
Q9UMS4	PRPF19	0	14.0508	16.2383	19.7305	17.7429	4.11496	9.84215	7.45446	7.00099	79.1897	-1.1178	0.116746	-1.37425	0.00775338
P61106	RAB14	0	10.8474	11.1214	18.3564	21.1407	4.5556	5.04849	9.15886	7.48412	168.88	-1.19374	0.00207363	-1.24683	0.0196193
P23229-1	ITGA6	0	1.70351	1.99074	3.15125	3.15263	2.88484	0.454228	1.48794	0.129096	12.1785	-0.145834	0.897923	-1.96289	0.074754
Q9UHB6	LIMA1	0	0.0341904	0.325865	5.25865	3.19962	2.36242	0.74976	0.36929	3.71568	18.9962	3.11163	0.235098	-1.05003	0.381533
Q08257	CRYZ	0	3.73848	2.85772	5.57474	4.44153	1.82672	1.02226	4.02385	2.95504	40.0444	-1.21119	0.0881423	-0.521274	0.190498
P28066-1	PSMA5	0	4.41087	4.40103	5.8731	4.6604	4.13067	4.2285	5.93102	1.38592	40.9594	-0.0760945	0.044075	-0.525674	0.564706
O60231	DHX16	0	0	0	0	0	0	0	0	0	1.69991	#DIV/0!	#DIV/0!	#DIV/0!	#DIV/0!
P32455	GBP1	0	2.05269	1.28593	2.61104	2.84003	0.629597	0	2.9752	1.80723	38.1178	-2.40675	0.112032	-0.188796	0.63082
O75390	CS	0	7.64745	10.2	12.4258	9.48217	0	0	6.26757	4.38254	148.434	#NUM!	0.0198476	-1.04059	0.0843811
P12236	SLC25A6	0	24.8153	24.4374	27.8899	24.8413	4.16358	7.92318	35.622	23.0694	289.457	-2.02678	0.0101786	0.154493	0.689825
P57678	GEMIN4	0	1.34464	1.55615	1.73269	2.91898	0	0	2.00437	1.0044	29.7833	#NUM!	0.00527464	-0.628577	0.400638
Q9H0H5	RACGAP1	0	0	0	2.30176	2.07498	0	0	1.44771	2.59883	32.2987	#DIV/0!	#DIV/0!	-0.113164	0.804825
Q6P996-1	PDXDC1; LOC102724985	0	0.767999	1.14689	3.4024	3.18307	0.442976	0	2.42698	1.16338	11.833	-2.11196	0.127517	-0.875156	0.144613
Q99615-1	DNAJC7	0	6.89983	6.05455	15.3724	14.2023	1.13318	2.09751	5.76576	7.3	67.009	-2.00353	0.0169513	-1.17857	0.0133869
P30838	ALDH3A1	0	7.06246	3.10635	10.7943	9.36086	4.69477	1.63337	4.54989	6.62122	111.469	-0.684298	0.522877	-0.851378	0.0704124
P62263	RPS14	0	2.33224	0.458774	2.07025	5.14544	0.136544	0	1.92207	3.52297	20.1145	-4.35336	0.293165	-0.406194	0.660335
Q9Y4R8	TELO2	0	0	0.22094	1.61438	0.0138849	0.0713725	0	0	0	13.9395	-1.63021	0.585473	#NUM!	0.416029
Q99543-1	DNAJC2	0	1.14414	1.60015	3.11834	3.90962	0	1.62972	0.305477	0.32688	21.1646	-0.751806	0.577832	-3.47429	0.0149753
Q8TAT6-2	NPLOC4	0	3.47292	2.591	4.22172	3.10061	0.29988	1.32699	2.58731	1.63032	18.7633	-1.89815	0.0818279	-0.795871	0.169777
Q14151	SAFB2	0	0.24864	0	1.44832	2.58816	0.462574	0.636578	1.02029	1.59659	25.9195	2.14426	0.107228	-0.625249	0.38208
Q14677-1	CLINT1	0	8.09167	9.44335	8.73348	8.93628	5.20526	5.29014	3.25486	4.1	17.3206	-0.740483	0.0350771	-1.26451	0.00702495
P46100	ATRX	0	0	0	0.376569	0	0	0	0	0	11.3832	#DIV/0!	#DIV/0!	#NUM!	0.42265
Q99707	MTR	0	1.01367	0	0.441467	1.79166	0	0	0	2.08985	6.75172	#NUM!	0.42265	-0.0956614	0.959316
Q99729-3	HNRNPAB	0	16.1309	16.0198	6.36831	10.771	10.8337	9.95438	6.80132	3.40055	72.0572	-0.629096	0.00602892	-0.748472	0.338618
O14745	SLC9A3R1	0	12.0222	11.7721	22.6224	15.8242	5.61626	2.51011	14.0932	10.0477	111.344	-1.54993	0.0373551	-0.67138	0.212275
O43252	PAPSS1	0	0	1.05953	3.32256	2.95324	0.503936	0.462119	3.53532	3.07289	43.5229	-0.133247	0.937786	0.0744578	0.630888
Q07955-1	SRSF1	0	6.84983	8.53804	10.6223	12.4403	2.32393	2.18789	8.49323	8.73359	190.388	-1.77001	0.0234027	-0.420902	0.0861717
Q14738-1	PPP2R5D	0	1.22256	0.351193	1.70744	0	0.949368	0	1.03825	0.820058	30.5176	-0.729175	0.675878	0.122152	0.938145
Q9H7D0-1	DOCK5	0	1.39074	0.239322	1.53061	2.71463	1.13254	0.783536	1.56787	0.532566	32.5697	0.233225	0.834233	-1.01516	0.305874
P62826	RAN	0	25.4751	30.048	18.3682	15.3982	9.63361	11.3537	25.173	7.61837	281.658	-1.40357	0.0194317	-0.0422717	0.961305
P50502	ST13	0	19.5241	23.9643	24.1455	22.1309	6.35388	6.31129	18.0599	11.986	205.486	-1.77976	0.0201283	-0.623114	0.126596
Q12849	GRSF1	0	2.58297	2.13788	2.09654	4.20842	1.05122	0.65722	2.9191	2.22076	27.3684	-1.46637	0.0368009	-0.294759	0.652677
O60341-2	KDM1A	0	1.12389	2.5046	3.02262	3.01205	0.186562	0	4.01706	0.912332	19.2666	-4.28164	0.132143	-0.291863	0.75589
Q68CZ2-1	TNS3	0	0	0	0	0	0	0	1.02296	0.533673	1.38842	#DIV/0!	#DIV/0!	#DIV/0!	0.0862137
Q9ULV4-3	CORO1C	0	10.6469	9.54868	11.8201	13.2761	9.19145	8.45132	9.81457	9.05504	56.7995	-0.194965	0.193725	-0.411406	0.063053
Q96T88-2	UHRF1	0	3.76788	1.77832	4.06956	3.11174	2.29538	1.60564	3.94334	2.0056	12.1439	-0.507648	0.516434	-0.271612	0.626098
P61163	ACTR1A	0	0	0	1.59394	0.704976	0	0	0	0.542682	13.9601	#DIV/0!	#DIV/0!	-2.08277	0.2338
Q9H1A4	ANAPC1	0	0	0	0	0	0	0	0	0.653907	3.61791	#DIV/0!	#DIV/0!	#DIV/0!	0.42265
P10515	DLAT	0	3.72063	3.44371	10.7608	6.57529	0	0.337421	5.94636	4.87516	51.9794	-4.40821	0.00406325	-0.679874	0.270607
Q12874	SF3A3	0	0	0	5.40398	6.83143	0	0	0	2.09079	117.94	#DIV/0!	#DIV/0!	-2.54894	0.0570031
P43034	PAFAH1B1	0	5.17096	4.84378	8.57818	8.56809	3.28733	2.29024	6.30935	5.03187	124.54	-0.844416	0.051639	-0.596319	0.0451749
Q9BSJ2-4	TUBGCP2	0	0	0	2.81902	1.67555	0	0	1.64487	1.04828	12.2812	#DIV/0!	#DIV/0!	-0.738891	0.297304
Q16576-1	RBBP7	0	4.12111	7.6837	7.47605	5.50226	3.56498	3.75516	8.73337	0.990962	77.1795	-0.689431	0.335651	-0.416432	0.723273
Q8TD16-2	BICD2	0	1.35197	1.49791	3.61849	2.38457	0	0.233306	1.43593	2.55105	12.5289	-3.61061	0.010881	-0.590403	0.349199
Q9BQ39	DDX50	0	0.64885	0.296074	0.909017	0	0.139059	0	0.172867	0	20.0331	-2.7645	0.167482	-2.39464	0.509703
Q9NTJ5	SACM1L	0	1.07112	1.87781	0.0639005	2.17504	0	0	4.49036	1.47749	33.2728	#NUM!	0.0673593	1.4144	0.417452
Q16222-1	UAP1	0	1.68334	0	6.00194	4.54458	0.837513	0.0669816	0.205567	1.89656	80.0309	-0.896147	0.714868	-2.32684	0.0633199
P61011-1	SRP54	0	2.941	1.39558	2.37878	4.3625	0	0.0792661	2.05022	2.67353	25.7285	-5.77371	0.110623	-0.513088	0.434264
Q86XL3-1	ANKLE2	0	0.0804648	1.03076	0.631397	1.26227	0.297307	0	0	0	18.5828	-1.90213	0.499577	#NUM!	0.0953753
Q99575	POP1	0	2.33246	3.77754	3.84543	2.31996	1.53854	0.964449	0.737788	3.15	21.8998	-1.28752	0.146163	-0.665244	0.50856
O14929	HAT1	0	0	0.0948886	1.71532	0.586741	0	0	0.046498	0.0179591	8.35888	#NUM!	0.42265	-5.15844	0.18597
O14646	CHD1	0	1.8973	1.54646	4.79485	4.10918	1.12183	0.320707	2.15432	0.700991	36.0196	-1.25538	0.149353	-1.64081	0.0638908
Q13596	SNX1	0	0	0	0	0	0	0	1.14813	0	11.5619	#DIV/0!	#DIV/0!	#DIV/0!	0.42265
Q6PJG6-1	BRAT1	0	0.0527099	0	0.861835	0.721757	0	0	0.72393	0.109504	6.14487	#NUM!	0.42265	-0.92606	0.356039
Q9UI26-2	IPO11	0	1.33625	0.431842	1.54735	1.80844	0	0	0	1.04767	15.5852	#NUM!	0.189771	-1.67947	0.165985
Q9UKN8	GTF3C4	0	4.18728	2.71279	2.63524	3.13417	1.87943	0.404891	1.96405	2.92128	42.0121	-1.59484	0.15731	-0.239968	0.498848
P30520	ADSS	0	0.68611	0.570645	0.953749	2.29967	0.177553	0	0.467091	0.290408	10.8241	-2.82338	0.0364236	-2.10264	0.207348
O00299	CLIC1	0	5.95641	11.8366	8.98673	9.15849	2.08161	2.26855	4.22098	7.49939	94.803	-2.03217	0.149687	-0.630572	0.189473
O60502	MGEA5	0	1.07566	1.11013	0.123551	0.369042	0.908358	1.3843	1.80868	1.1921	12.868	0.0688653	0.843591	2.60687	0.063423
Q13418	ILK	0	6.55309	4.80524	8.16345	11.2857	5.36637	4.97173	5.8199	2.80784	57.9078	-0.13578	0.626526	-1.17265	0.130087
Q9H0U4	RAB1B	0	0.87138	0.716392	1.12545	0	0	0	0	0	4.43173	#NUM!	0.00939437	#NUM!	0.42265
Q07021	C1QBP	0	1.13339	0.40637	0.242773	0.643189	0	0	0.508021	0.573586	15.1553	#NUM!	0.168363	0.287859	0.677288
Q9Y383	LUC7L2	0	5.88145	7.16176	8.60114	10.906	4.75912	1.11167	12.5811	6.84939	128.46	-1.15167	0.204682	-0.00567882	0.991229
Q5T6F2	UBAP2	0	1.12553	1.71894	2.67807	2.25245	0.835055	0.774166	1.15349	0.834227	20.4003	-0.821797	0.174206	-1.31063	0.0311671
P39656	DDOST	0	5.35357	5.44008	9.62004	7.21483	0	2.28636	8.29225	5.74717	141.841	-2.23906	0.0653236	-0.261969	0.50843
Q14978-2	NOLC1	0	2.47772	1.90314	4.77279	7.29971	3.23211	1.35107	0.940482	2.37239	37.4952	0.0651321	0.927458	-1.86557	0.0945971
Q86V81	ALYREF	0	3.96475	1.64097	2.57502	1.95481	0.000995195	0.446639	1.57748	1.29773	29.2478	-3.64651	0.161069	-0.655794	0.135541
Q9HCC0-1	MCCC2	0	0.159959	0.9111	1.36076	2.10638	0.0359789	0	1.8419	0.182566	17.1152	-4.89574	0.30253	-0.776203	0.510888
P23634-1	ATP2B4	0	2.54974	2.22136	4.62657	3.96562	0.497266	0	2.65394	1.3123	51.2054	-3.26223	0.0188921	-1.11525	0.0905544
P05141	SLC25A5	0	12.5403	11.846	8.21149	7.26219	0	0.350718	22.2661	2.70035	304.023	-6.11961	0.00104573	0.690176	0.675837
Q86UK7-1	ZNF598	0	0.187579	0.657566	0	1.47037	0	0	0	0	13.1682	#NUM!	0.213962	#NUM!	0.42265
Q7L0Y3	TRMT10C	0	2.06855	3.13894	4.6893	2.53599	1.64729	1.23535	2.52221	2.31568	72.4567	-0.853193	0.179875	-0.578675	0.384775
P04181-1	OAT	0	2.71589	3.73369	6.29815	5.63339	2.79276	1.25612	3.57558	2.19601	34.9728	-0.671682	0.322543	-1.04774	0.0566064
P05091	ALDH2	0	1.39687	0.113504	3.70169	2.16672	0.959197	1.23289	3.91844	0.823557	54.9334	0.537399	0.655182	-0.307476	0.775334
Q9NRZ9	HELLS	0	4.64646	3.41558	6.83704	5.29257	0.353234	0	4.43616	0.905598	32.88	-4.51245	0.0265026	-1.18315	0.220227
Q9UNN5-1	FAF1	0	0.392744	0	1.2412	0.817418	0	0	0.179078	0	13.1452	#NUM!	0.42265	-3.52302	0.0550173
P09543-1	CNP	0	2.66317	2.58281	6.55366	3.27004	1.22538	0.0306977	1.57541	0.592011	71.2575	-2.06228	0.0794739	-2.18029	0.155108
P48637	GSS	0	0.717193	0.914219	3.3313	2.94576	0.105772	2.28253	3.15639	0.758162	54.6986	0.549865	0.762157	-0.681242	0.433334
Q9NQW7-3	XPNPEP1	0	0	0	3.78249	0.241352	0	0	1.17291	3.8628	50.2525	#DIV/0!	#DIV/0!	0.323621	0.841146
Q9Y3Z3	SAMHD1	0	3.35133	1.77298	4.24248	4.29904	0.455086	0	2.97391	2.93472	23.2585	-3.49314	0.104689	-0.531667	0.000682272
O96019-1	ACTL6A	0	0	0	0.353909	1.16326	0	0	0.205844	0.621749	13.8303	#DIV/0!	#DIV/0!	-0.87439	0.527683
Q14258	TRIM25	0	2.56263	0.73775	4.9389	1.9983	0.637612	1.52002	0.895301	2.82359	41.1916	-0.613184	0.629702	-0.899483	0.456692
Q8IWA0	WDR75	0	0.717107	0	0	0	0	0	0.936935	0	1.67832	#NUM!	0.42265	#DIV/0!	0.42265
P35251-1	RFC1	0	5.00386	1.76699	3.15621	3.72793	1.39632	2.66008	2.12784	3.76402	24.7531	-0.739136	0.516486	-0.224553	0.624755
P28074-1	PSMB5	0	11.0943	12.4707	18.7429	13.377	5.29699	4.8555	12.6338	9.29312	154.452	-1.21481	0.0114156	-0.550767	0.248162
Q9HCS7	XAB2	0	2.96586	2.5837	0.343346	3.98407	0.542663	1.32071	2.79135	1.05953	28.5388	-1.57446	0.0510983	-0.168317	0.916711
P26368	U2AF2	0	2.37319	2.42398	0	0	0.641883	0	0	0	1.99441	-2.9018	0.02318	#DIV/0!	#DIV/0!
Q9Y295	DRG1	0	1.615	0.174312	3.18756	6.56105	0.803348	0.93711	5.22938	5.15834	33.1253	-0.0399397	0.97613	0.0916101	0.867254
P30154	PPP2R1B	0	0	0	2.37129	1.8838	0	0	0.510865	2.07516	11.7089	#DIV/0!	#DIV/0!	-0.718453	0.415536
O60832-1	DKC1	0	9.1287	5.7794	8.55006	10.2852	3.83526	4.55244	5.95884	7.58834	68.7602	-0.829749	0.197272	-0.475444	0.156421
O15460-2	P4HA2	0	3.74735	2.64789	6.61886	7.58148	0.0438779	0.722036	1.96476	2.11673	22.5198	-3.06174	0.0488331	-1.79876	0.0091485
Q96ST3	SIN3A	0	0	0	1.56843	0	0	0	0	0	34.9624	#DIV/0!	#DIV/0!	#NUM!	0.42265
P60981-1	DSTN	0	8.0986	9.04418	13.2079	10.0582	4.78919	5.64492	5.72831	4.10554	96.4822	-0.716293	0.0342895	-1.2424	0.0630699
P39687	ANP32A	0	2.49256	3.62316	7.2904	6.13179	1.09527	3.8421	5.52152	2.88592	41.6611	-0.30878	0.729917	-0.674882	0.223663
P48047	ATP5O	0	16.1773	19.0455	16.8907	12.7513	1.32682	3.11168	19.9637	5.88758	272.104	-2.98836	0.0118291	-0.197408	0.820284
P45880-1	VDAC2	0	13.1182	12.2263	15.8592	10.5471	1.8204	0.873911	15.5555	6.34204	288.564	-3.23368	0.00328065	-0.270116	0.712845
Q9UNS2	COPS3	0	1.56424	1.46278	2.68057	2.0346	0	0	1.40363	0.172113	18.0952	#NUM!	0.00112171	-1.58128	0.152552
P62820	RAB1A	0	7.03377	6.14477	5.51018	2.62722	3.67953	3.83489	5.30224	2.37073	70.2263	-0.810456	0.0244591	-0.0847827	0.920382
Q96RT1-8	ERBB2IP; ERBIN	0	0.348336	0.876494	1.43528	0.613517	0.0813177	1.77273	0.138147	1.2084	3.71519	0.5981	0.756467	-0.605515	0.654637
Q9Y2H6	FNDC3A	0	0.125364	0	1.47472	1.60637	0.168251	0.62899	0.325486	0.230321	26.7047	2.6689	0.294677	-2.47078	0.00411268
P13804-1	ETFA	0	2.97754	3.71513	5.58796	2.85926	0.0872263	0.192145	0.878629	0.708396	30.823	-4.58233	0.0132275	-2.41215	0.128838
Q9Y696	CLIC4	0	1.21679	0	2.2509	4.16943	0	0	1.30195	1.68426	22.9197	#NUM!	0.42265	-1.10433	0.221266
P04632	CAPNS1	0	3.47336	4.54787	6.36083	4.27798	2.68029	1.3682	0	0.794869	20.1017	-0.986441	0.143913	-3.74248	0.0476527
Q9UKG1	APPL1	0	0.0712294	0	0	1.02001	0	0	0.909219	0.415685	15.3012	#NUM!	0.42265	0.377302	0.813092
Q96G03	PGM2	0	1.69329	2.23449	4.72219	4.4808	0.218447	0	4.57908	4.31796	56.2223	-4.16836	0.0238726	-0.0487778	0.480243
O14979-1	HNRNPDL; HNRPDL	0	0	1.06766	0.503256	0.711002	0	0.663452	0	0	11.1682	-0.686384	0.778281	#NUM!	0.0280458
Q9UHG3	PCYOX1	0	0.773949	0.853852	2.10574	2.35426	0.318192	0.079944	2.6553	1.24462	42.4511	-2.03159	0.039315	-0.193597	0.733517
Q9GZL7	WDR12	0	13.8363	12.5442	14.4945	13.0979	7.32197	7.12781	7.94223	6.62554	85.7891	-0.868423	0.0117815	-0.921493	0.0210344
P10644	PRKAR1A	0	6.11636	5.97331	12.8873	9.53938	3.70012	3.87083	9.53143	5.87189	36.5459	-0.675228	0.00242057	-0.541976	0.292441
Q6PL18-1	ATAD2	0	1.33083	1.9727	2.79111	1.91492	0	0.0850332	1.71009	0.285364	11.9238	-5.27984	0.0381686	-1.2378	0.246548
Q15269	PWP2; LOC102724159	0	0.442482	0.141749	0.796029	1.37684	0	0	1.76693	0.164956	14.2681	#NUM!	0.191531	-0.169597	0.900493
Q9Y2Z0-2	SUGT1	0	0.68078	0	0	3.25286	0	0	0	0.45277	12.8702	#NUM!	0.42265	-2.84486	0.483697
P51648-2	ALDH3A2	0	3.70309	4.24466	5.4875	4.76781	2.34841	2.82666	1.97118	4.31455	80.8671	-0.618968	0.061687	-0.70622	0.246804
P34896-1	SHMT1	0	4.51225	3.01172	4.50675	5.962	1.44383	1.31656	3.99883	1.96402	53.922	-1.44662	0.0870827	-0.812013	0.21347
Q99661-1	KIF2C	0	4.34572	3.40654	8.78251	10.1404	2.21476	2.96306	1.39494	2.37749	32.4991	-0.582271	0.16526	-2.32657	0.0120189
Q86VI3	IQGAP3	0	0.876268	0.591858	1.53061	1.23527	0.706585	0.785782	0.36507	0.842682	11.1157	0.0236273	0.942036	-1.19541	0.109051
Q9HD20	ATP13A1	0	0	1.31683	1.53061	1.37151	0	0	0.463634	0	18.5396	#NUM!	0.42265	-2.64605	0.0381123
Q13136	PPFIA1	0	0	0	0	0.927872	0	0	0.118692	0.983032	12.702	#DIV/0!	#DIV/0!	0.247765	0.903509
Q13547	HDAC1	0	2.14124	8.88878	3.23412	0.844875	0.850266	1.21034	2.56996	1.43988	48.6288	-2.42029	0.315628	-0.0246657	0.981504
P09525	ANXA4	0	2.10807	3.01589	3.0102	4.80439	0.70717	0.533918	1.31039	2.65277	60.7186	-2.04565	0.0522537	-0.97952	0.227792
P49189	ALDH9A1	0	10.2707	9.37854	11.5174	13.9845	1.37778	0.269124	5.45018	7.49595	135.94	-3.57665	0.00619084	-0.978084	0.0594111
Q9NW82	WDR70	0	0	0	0	0	0	0	0	0	2.39322	#DIV/0!	#DIV/0!	#DIV/0!	#DIV/0!
P55010	EIF5	0	8.90523	5.81908	7.15315	9.56223	2.04651	2.35476	4.65684	1.96735	25.1033	-1.74221	0.0796339	-1.33536	0.107729
P42356	PI4KA	0	0	0	0	0	0	0	0.56501	0	6.59125	#DIV/0!	#DIV/0!	#DIV/0!	0.42265
Q9Y2Z0-1	SUGT1	0	18.3868	17.0504	32.1507	27.707	0	0.464424	2.38785	0	243.06	-6.25368	0.00163259	-4.64775	0.00761718
Q13617-2	CUL2	0	1.87746	1.5406	3.36888	2.52669	0	0	2.03973	3.28189	48.5926	#NUM!	0.00957342	-0.147764	0.738952
Q9P2B2	PTGFRN	0	3.2062	3.4576	7.9641	6.17802	1.64554	1.02409	3.46588	3.19528	78.0873	-1.31971	0.027033	-1.08615	0.0536599
P18031	PTPN1	0	2.72685	2.60815	5.4853	3.21152	1.26598	2.32149	1.73646	2.68592	52.0129	-0.572525	0.241651	-0.975667	0.224927
Q15907	RAB11B	0	0	0	5.14832	7.9623	0	0	5.64198	1.6772	148.372	#DIV/0!	#DIV/0!	-0.840982	0.355778
Q8IVT2	C19orf21; MISP	0	0	0	3.06177	2.43012	0.536053	0	1.54364	2.92913	19.1391	#DIV/0!	0.42265	-0.296135	0.572225
Q02818	NUCB1	0	3.65162	3.35848	3.03574	2.0462	2.58414	1.35471	3.10292	1.22743	37.7046	-0.831659	0.135715	-0.230894	0.756897
Q5GLZ8-1	HERC4	0	0.0356147	0.525301	1.00714	0.440439	0.0287255	0	0.0576623	0.938717	8.43817	-4.28738	0.39132	-0.538874	0.708655
Q969S3	ZNF622	0	14.8522	10.494	8.63895	12.9318	11.448	8.63138	10.417	10.9146	29.8925	-0.336059	0.416928	-0.0160835	0.960901
Q9UH99-2	SUN2	0	0.184251	0.529649	0	0.504057	0.546934	0	0	0	2.7847	-0.384353	0.820452	#NUM!	0.42265
Q9P265	DIP2B	0	1.85138	1.45726	1.51845	0.864254	2.17995	0.114153	1.38322	0.614548	19.9629	-0.528309	0.67715	-0.254211	0.739637
Q8N8S7-2	ENAH	0	9.42201	10.109	11.7984	10.4201	6.83722	6.50281	9.29419	7.49653	74.9688	-0.550005	0.0148917	-0.404093	0.138812
Q6PD62	CTR9	0	4.14552	0.657275	3.62746	2.26062	0	0	0.0667464	0	44.5496	#NUM!	0.302421	-6.46296	0.0510661
P32969	RPL9	0	12.1315	11.9993	30.284	32.5782	0.689853	0.677396	10.1047	8.13759	98.2495	-4.14153	3.40056e-05	-1.7849	0.00455605
O60333-2	KIF1B	0	2.3636	1.7953	3.08232	2.23834	1.09404	1.96361	3.31874	1.3202	7.14808	-0.443778	0.400197	-0.197811	0.783089
P82933	MRPS9	0	2.99384	2.29658	4.69178	6.09945	3.6876	1.48382	6.20859	2.44152	23.5789	-0.0328227	0.963619	-0.31907	0.647664
P78417	GSTO1	0	1.51833	3.22989	7.08792	5.12881	1.59406	1.10523	8.59527	3.99262	143.613	-0.814804	0.368736	0.0431788	0.947605
P23368-1	ME2	0	4.20948	4.4146	7.5952	5.6987	0.00608509	0.531288	4.99407	3.5	70.5207	-4.00437	0.00482626	-0.646235	0.185138
Q9BQ67	GRWD1	0	0	0	0	0.677973	0	0	1.43245	0	4.23097	#DIV/0!	#DIV/0!	1.07918	0.680958
Q96F07-2	CYFIP2	0	0	0	1.13072	0.843654	1.48337	0	0	2.52017	11.4582	#DIV/0!	0.42265	0.352131	0.849574
Q16576-2	RBBP7	0	0	6.28103	2.98041	0	1.13108	5.16892	1.83514	0	8.35216	0.00434913	0.998204	-0.699624	0.77458
P50213-1	IDH3A	0	4.26512	3.93207	6.7626	8.48726	1.72112	0.845763	3.92183	3.33647	56.9826	-1.67511	0.026573	-1.07109	0.0482141
Q02878	RPL6	0	28.0003	31.684	40.6688	30.4892	6.15708	4.57057	32.986	19.5234	340.585	-2.47602	0.00664515	-0.43845	0.384337
Q9H6T3	RPAP3	0	2.85946	2.53993	5.89265	6.17345	2.44584	2.40389	6.11706	2.09878	10.6249	-0.154893	0.230201	-0.554481	0.440019
Q9H4G0-3	EPB41L1	0	4.76179	4.96385	5.83804	9.38389	5.63677	4.63779	5.91847	6.38481	98.2932	0.079211	0.644105	-0.307108	0.500187
Q86SF2	GALNT7	0	5.19547	6.77465	11.9989	13.2221	1.79519	1.5338	5.57994	8.44822	154.445	-1.84628	0.0326424	-0.846298	0.0696072
Q9BTV4	TMEM43	0	1.93567	2.09563	3.40986	3.31137	0.488024	0.635222	3.34933	0.698834	97.6211	-1.84357	0.00554147	-0.731458	0.419651
Q9HB71	CACYBP	0	7.09128	5.18634	7.95451	7.22327	1.55814	1.90316	3.70112	2.5	50.0907	-1.82665	0.0449887	-1.29136	0.0236715
P22087	FBL	0	3.28534	3.40671	4.7346	5.42347	0	0	8.5918	4.59318	83.7935	#NUM!	0.000328775	0.376268	0.533433
P13674-2	P4HA1	0	29.0868	26.7249	27.1591	23.2277	23.5648	24.0617	16.5534	14.9145	129.638	-0.228804	0.0770421	-0.679163	0.0471327
O75822	EIF3J	0	5.62753	5.53447	4.64702	5.65429	2.40232	2.38337	8.62373	4.25837	80.5832	-1.2218	0.000221765	0.322541	0.622759
Q68EM7	ARHGAP17	0	2.55526	2.01659	4.05036	4.56059	1.8187	0	1.85992	3.00216	18.0571	-1.32987	0.283761	-0.824599	0.0956489
Q15417	CNN3	0	7.19972	4.1416	11.745	7.44427	2.38103	2.51228	4.66938	1.6695	45.1423	-1.21271	0.169745	-1.598	0.13387
O14818-1	PSMA7	0	16.6412	22.4428	25.0389	21.0237	6.0306	4.79218	7.56339	8.67895	192.309	-1.85251	0.0413483	-1.50384	0.0189756
Q9NR12-1	PDLIM7	0	7.67591	5.58555	11.331	8.84822	6.89163	4.84732	11.4661	7.84318	89.2181	-0.175936	0.654472	-0.0635721	0.861303
P62906	RPL10A	0	7.92829	7.04898	17.8866	14.1534	0	0	12.9668	9.87022	130.67	#NUM!	0.00342906	-0.488501	0.198214
O43854-1	EDIL3	0	7.16397	3.20264	7.61763	6.74264	4.86045	6.7676	3.29518	4.27854	58.2994	0.165665	0.801169	-0.923008	0.0356206
O43747-2	AP1G1	0	0	0.29622	1.64263	0.977292	0.642352	0	1.62131	0.725218	36.1141	1.1167	0.673013	-0.158996	0.82933
Q9BWF3-1	RBM4	0	1.14112	2.56987	5.16058	4.71849	0.412204	0	0.543475	2.81624	7.24127	-3.17037	0.156773	-1.55604	0.106382
P18858	LIG1	0	1.14969	0.766112	1.31543	1.55153	0.188376	0.490552	1.66286	1.27805	7.45498	-1.49662	0.126869	0.0367386	0.884952
P22059	OSBP	0	0.010832	0	1.40108	1.38005	0	0	1.35132	0.17242	27.591	#NUM!	0.42265	-0.868061	0.397921
Q92620	DHX38	0	0.840825	1.08206	2.91218	0.189334	0	0	0.16531	0	22.5581	#NUM!	0.0153763	-4.22973	0.394355
O14976	GAK	0	2.16154	1.91009	2.37197	2.4681	2.04686	1.51425	1.73988	1.9421	12.0626	-0.193275	0.477442	-0.394544	0.0354061
P11172	UMPS	0	4.02336	2.85448	10.0477	10.1284	0	0	5.39407	3.44601	109.572	#NUM!	0.0276888	-1.19051	0.0283314
P35250-1	RFC2	0	0.693749	1.4385	3.12455	2.99061	0	0	0	1.22577	8.35443	#NUM!	0.103416	-2.3187	0.0581126
Q6PI48	DARS2	0	0	0	1.70306	3.72353	0.445784	0	1.32556	2.57947	39.4324	#DIV/0!	0.42265	-0.47471	0.587779
P28070	PSMB4	0	4.19904	2.6408	2.37659	3.95044	0	0	0	0.116764	87.1426	#NUM!	0.0481808	-5.75986	0.0589286
Q99733-2	NAP1L4	0	4.43729	3.52045	6.77741	7.47141	5.36462	0.808001	6.63753	0.460641	104.514	-0.366476	0.737916	-1.00532	0.368958
Q9Y6N5	SQRDL; SQOR	0	0	0	0	0.306347	0	0	3.98788	0	53.0105	#DIV/0!	#DIV/0!	3.70238	0.454499
Q9C0C9	UBE2O	0	0	0	0.373131	0	0	0	0	0	18.3618	#DIV/0!	#DIV/0!	#NUM!	0.42265
O95816	BAG2	0	7.34232	6.35703	8.53693	8.36167	1.28564	2.00951	4.87267	2.45727	82.0169	-2.05569	0.0135295	-1.20503	0.0584918
O00411	POLRMT	0	0	0	1.0652	0.845712	0	0	0.23249	0	5.73469	#DIV/0!	#DIV/0!	-3.03902	0.0344248
P53041	PPP5C	0	5.81884	4.13466	6.87178	10.0312	3.93542	4.37347	6.09063	4.96402	186.665	-0.26055	0.444383	-0.612623	0.22336
P11908-2	PRPS2	0	0.218023	0.673951	0.705224	0.61794	0.426098	0	0.201272	0.71207	49.7298	-1.06582	0.533166	-0.534765	0.511916
P40925-3	MDH1	0	11.8348	10.3614	12.8639	14.1842	7.43535	3.48452	7.05387	6.70216	93.3594	-1.02336	0.115997	-0.975458	0.0104021
Q96CX2	KCTD12	0	1.23136	0.879208	0.147755	0.236852	0.909352	1.03222	0.699641	0	32.8439	-0.120403	0.694888	0.863228	0.698821
Q6P1J9	CDC73	0	2.67508	4.16016	7.57167	6.03432	1.45096	0.313503	2.84139	2.87977	34.4093	-1.95376	0.113405	-1.24986	0.035998
Q9H078-2	CLPB	0	1.89628	2.21868	2.69236	3.25241	0.461229	0.0860049	2.56513	2.00726	30.3793	-2.91065	0.0186895	-0.378673	0.224676
Q13409-2	DYNC1I2	0	8.45457	8.74148	13.0936	14.6392	2.88484	2.12896	4.43083	5.29429	44.1465	-1.7781	0.00437573	-1.51181	0.00952782
O15226-2	NKRF	0	0.552347	2.85156	1.83483	2.1047	1.38626	1.61633	0	0.665131	18.4412	-0.180986	0.878106	-2.56632	0.0448469
Q14694-2	USP10	0	2.40996	1.46412	2.63456	2.94637	0	0	0.9217	0.170729	33.6814	#NUM!	0.0547569	-2.35297	0.0312863
Q15042-1	RAB3GAP1	0	2.19023	1.43284	3.24129	4.86739	1.40054	1.8932	2.47345	0	45.493	-0.137487	0.750418	-1.71294	0.197258
P49590	HARS2	0	0	2.27943	5.43747	5.38411	2.2577	0.101747	8.23364	6.03918	39.8517	0.0497776	0.981969	0.39936	0.256516
P62714	PPP2CB	0	20.6246	15.7606	17.1068	16.9151	16.3056	15.8059	4.7428	6.2	140.672	-0.180263	0.474264	-1.63648	0.00403107
P62753	RPS6	0	34.9795	36.0619	19.0313	16.4558	8.71227	7.49783	22.4754	15.0116	159.116	-2.13177	0.000879114	0.0790964	0.8237
Q9BYT8	NLN	0	3.23871	3.0781	7.8067	4.17759	1.86486	2.54016	2.82194	3.73423	45.9334	-0.520047	0.110419	-0.87022	0.283972
Q8IZL8	PELP1	0	0	0.877953	2.06271	3.26613	0	0	1.60822	0	17.8471	#NUM!	0.42265	-1.72836	0.205172
Q8IWJ2	GCC2	0	0	0	0.850046	0.498336	0.18902	0	0.00975753	0.808396	8.21311	#DIV/0!	0.42265	-0.720784	0.605251
Q15154-1	PCM1	0	3.28534	3.38658	4.94884	4.96885	1.00272	1.23823	3.22855	0	18.0825	-1.57399	0.00333027	-1.61912	0.17407
Q5VT52	RPRD2	0	0.652448	1.06907	2.22387	1.70172	0.0794457	1.10789	1.24853	0.347172	9.38596	-0.535961	0.677748	-1.29872	0.154782
A1X283	SH3PXD2B	0	1.80156	1.30551	3.25245	0.911999	1.7354	2.60913	0.559443	1.81009	35.5068	0.483645	0.343248	-0.813526	0.568526
Q92769	HDAC2	0	0	0	0	0	0	0	0	0	55.5403	#DIV/0!	#DIV/0!	#DIV/0!	#DIV/0!
Q6NZI2-1	PTRF; CAVIN1	0	9.4495	7.55468	19.4514	14.381	5.3934	6.25784	6.89994	2.79324	77.4875	-0.545405	0.123871	-1.80336	0.0659213
P05186-1	ALPL	0	0	0	2.08006	1.4963	0	0	3.08557	0	89.759	#DIV/0!	#DIV/0!	-0.212952	0.890159
Q9UDY2-7	TJP2	0	0.136244	0	0.532129	0.891555	0.292392	0	0	0.481924	16.4754	1.10171	0.67616	-1.56275	0.25774
Q14498-1	RBM39	0	4.98885	3.97272	4.41176	4.7075	1.36602	3.09667	4.79425	2.36962	21.1555	-1.00584	0.154239	-0.348177	0.507385
Q8WXI7	MUC16	0	0	0.764565	2.88115	0	0	0.102579	2.23191	0	10.0911	-2.89791	0.481236	-0.368367	0.875022
Q9C0B1-1	FTO	0	1.58969	0.389446	1.45948	1.20865	0.542956	0.0555287	0.899461	1.19717	8.74455	-1.72549	0.398153	-0.347756	0.279813
P27695	APEX1	0	1.47933	2.69931	3.60143	2.79259	0	0.737376	3.81284	0	52.9776	-2.50256	0.137157	-0.745858	0.575923
Q86UV5-8	USP48	0	1.11985	1.16545	1.72338	1.70477	0.552257	0.767306	2.81769	2.8005	14.1349	-0.792321	0.0481071	0.712672	0.000133837
O60518	RANBP6	0	0	0	0	0	0	0.14552	0	0	4.48117	#DIV/0!	0.42265	#DIV/0!	#DIV/0!
P78406	RAE1	0	4.01542	3.91051	4.41176	4.89386	2.19499	1.82241	2.88288	2.6	14.5709	-0.980316	0.00966497	-0.763168	0.0207184
Q69YN4	KIAA1429; VIRMA	0	1.48049	0.246442	3.61197	1.95703	0	0.125385	1.61984	1.34828	14.8841	-3.78377	0.325755	-0.907866	0.261095
P78316	NOP14	0	4.67257	4.87769	3.86126	4.52413	0.520315	1.22305	2.83439	0.181953	27.403	-2.45366	0.00867872	-1.47508	0.18852
Q96T37-1	RBM15	0	0	0	0	0	0	0	0	0	3.07406	#DIV/0!	#DIV/0!	#DIV/0!	#DIV/0!
Q96EY7-1	PTCD3	0	2.34632	2.67328	1.27756	2.50624	1.22017	0.89269	3.29386	3.40496	35.1966	-1.24837	0.0244212	0.82407	0.141949
Q14527	HLTF	0	1.7782	3.85951	2.84667	2.66978	0.528388	1.27994	1.71975	0.821312	14.5223	-1.64045	0.225675	-1.11831	0.0830806
P07686	HEXB	0	1.91143	0.0170983	4.46376	4.59691	0.0358046	0	2.36253	2.72012	29.666	-5.75121	0.423045	-0.834039	0.00907567
P08708	RPS17; RPS17L	0	16.0832	16.9897	4.5961	3.3511	2.22038	1.17821	10.3309	10.6236	44.9662	-3.28264	0.00215967	1.39874	0.00952956
O75436-1	VPS26A	0	1.06698	1.00256	1.82491	1.64962	1.4397	0.732692	1.70975	0.233119	36.1241	0.0699759	0.898089	-0.838629	0.411262
O00505	KPNA3	0	1.36263	0.695383	0.75255	3.64257	0	0	2.0453	1.4584	31.9301	#NUM!	0.0909977	-0.327026	0.790978
Q9NV70-2	EXOC1	0	3.18835	2.00246	3.30707	2.8659	2.44731	0.449532	0.399087	1.01396	56.9551	-0.841481	0.427529	-2.12715	0.0243576
P10586-1	PTPRF	0	1.39212	3.55406	2.6787	3.3293	3.15114	1.8314	0.0819215	1.26402	9.54103	0.0105677	0.989849	-2.15826	0.0745237
Q96AG4	LRRC59	0	15.7682	16.0682	9.40408	7.03464	2.90116	2.75952	7.09202	5.09942	39.5999	-2.49163	0.000160568	-0.431229	0.303714
Q14914	PTGR1	0	0	0.076506	1.71558	1.50945	0	0	0	1.03813	26.311	#NUM!	0.42265	-1.63532	0.174782
Q9UJX3-1	ANAPC7	0	7.23992	7.7022	8.10505	10.1838	5.74968	2.65211	4.46381	4.20892	27.2469	-0.830617	0.171998	-1.0764	0.0443037
P20908	COL5A1	0	2.98114	2.99582	3.5114	3.98941	2.57127	2.51604	3.0748	2.12694	5.55484	-0.232509	0.00410092	-0.528053	0.162705
Q9UBQ7	GRHPR	0	2.3135	0.815599	5.05682	1.31858	1.70252	1.74629	8.20598	2.1628	131.293	0.140348	0.850831	0.701659	0.630711
Q9P2I0	CPSF2	0	2.90547	2.58534	4.33627	4.90362	2.00796	2.86498	1.85163	0.716239	59.6361	-0.172226	0.569061	-1.8473	0.0343362
Q96T23	RSF1	0	0	0	0.0440788	0	0	0	0	0	3.7341	#DIV/0!	#DIV/0!	#NUM!	0.42265
P09972	ALDOC	0	0	1.92575	3.5079	2.57237	0.000527197	0	1.02454	3.71959	34.3912	-11.8348	0.422755	-0.357992	0.685612
Q8N201	INTS1	0	1.17318	1.87881	3.02178	3.20297	0.546349	1.19215	1.94533	0.405044	9.72695	-0.811908	0.30338	-1.40513	0.129769
Q9Y305-4	ACOT9	0	2.50859	2.47527	5.82867	4.3866	2.17223	2.64317	8.04223	2.34038	58.7568	-0.0496085	0.755352	0.0234407	0.979886
P20618	PSMB1	0	3.8694	3.48427	8.86621	7.12404	2.38293	1.47175	6.02559	7.69353	61.6798	-0.931855	0.0714667	-0.221004	0.445776
P50748	KNTC1	0	0.46611	0	0	0.455389	0	0	2.94675	0	7.44283	#NUM!	0.42265	2.69395	0.491329
Q9H9B4	SFXN1	0	0.470728	0	3.60451	4.02496	0	0	1.94331	3.32805	57.5479	#NUM!	0.42265	-0.533409	0.24477
Q9BXW9-1	FANCD2	0	3.3007	2.59529	4.74798	4.93635	2.13438	1.50845	1.63997	3.43426	45.6565	-0.694676	0.13946	-0.932464	0.125061
Q96RS6	NUDCD1	0	2.29432	2.31637	4.94326	3.31869	0.514114	1.10153	2.21321	1.18985	15.0084	-1.51287	0.0364292	-1.27965	0.127061
P14324	FDPS	0	6.04808	10.3364	9.76545	5.26528	2.40466	2.85781	12.1842	3.01289	87.739	-1.63852	0.123162	0.015879	0.988487
Q9Y6D6	ARFGEF1	0	5.28816	4.34398	5.47351	4.89607	2.58789	4.27216	0.820383	1.73703	50.9879	-0.489639	0.287588	-2.0196	0.0186935
P49756-1	RBM25	0	2.44211	1.9538	5.84299	6.83328	3.10703	0	4.09183	4.89883	60.0264	-0.500623	0.721681	-0.495631	0.102074
P27105	STOM	0	4.29714	5.19903	9.55588	8.34619	3.91828	3.41017	3.29659	5.11341	76.0896	-0.373839	0.171282	-1.08995	0.0490216
Q8TCJ2	STT3B	0	0.499772	0.167164	5.85601	3.78643	1.29219	0.238567	0.456136	1.90248	42.9865	1.19863	0.516178	-2.03146	0.10209
Q9UHI6	DDX20	0	0	0.00717761	0	1.03306	0	0	0	1.0207	11.9821	#NUM!	0.42265	-0.0173641	0.993982
P12235	SLC25A4	0	0	0	0	0	0	0	0	3.7251	28.6017	#DIV/0!	#DIV/0!	#DIV/0!	0.42265
Q09028	RBBP4	0	16.9402	19.1501	16.8609	14.9871	7.69018	10.1089	4.38195	10.4932	201.351	-1.01981	0.0306169	-1.09829	0.117381
Q9Y6G9	DYNC1LI1	0	7.65855	6.20167	9.40929	4.82765	2.45556	2.09557	6.91939	5.45493	106.938	-1.60666	0.0250169	-0.202291	0.735901
P98175-1	RBM10	0	2.6836	0.184407	0.804062	0.143108	0	0	0	2.8898	38.1306	#NUM!	0.369895	1.60927	0.579567
O15397-1	IPO8	0	0	0	0.0406355	0.443265	0	0	0	0	18.5452	#DIV/0!	#DIV/0!	#NUM!	0.352424
Q96DI7	SNRNP40	0	6.12766	4.42878	6.87624	7.77661	1.22965	1.1621	4.407	3.16341	7.89589	-2.14198	0.0407332	-0.952737	0.0439198
Q10472	GALNT1	0	1.62177	0.76617	1.79821	2.28068	1.17162	1.52812	3.13693	1.95834	38.9061	0.177047	0.768602	0.320982	0.508528
Q9Y3A5	SBDS	0	19.3374	15.6085	8.49742	6.26315	11.8763	9.04827	10.7566	5.77844	130.165	-0.739925	0.095684	0.163776	0.7759
O75396	SEC22B	0	6.42811	2.16601	17.7695	25.4224	6.11186	4.66841	17.5328	8.38338	146.887	0.326972	0.675108	-0.73691	0.284517
Q9NTZ6	RBM12	0	2.25684	2.52324	4.3043	3.67026	1.88142	1.06258	5.33834	2.94711	56.1678	-0.699261	0.166633	0.0551769	0.911484
Q9Y450-1	HBS1L	0	4.25109	5.53736	4.5539	4.50034	1.12727	1.37252	4.66106	2.0151	54.4849	-1.96927	0.0307929	-0.439575	0.46371
O95861-1	BPNT1	0	0	0	2.17265	1.64474	0	0	0	0	13.6661	#DIV/0!	#DIV/0!	#NUM!	0.0185923
P09382	LGALS1	0	43.8751	40.5769	36.5489	37.2237	13.5193	18.1702	24.2346	12.3167	242.254	-1.41413	0.0114768	-1.01316	0.0892895
P51572-2	BCAP31	0	19.0652	15.0645	18.2003	14.7391	8.86074	10.3696	8.86246	6.33463	123.245	-0.827641	0.073404	-1.11602	0.0536986
P36957	DLST	0	0	0	4.25636	1.82812	0.643755	0	1.56851	7.35044	50.7886	#DIV/0!	0.42265	0.551742	0.695566
P30040-1	ERP29	0	8.88259	11.9243	6.13355	11.7627	6.53524	4.23367	10.9195	4.94595	117.839	-0.950188	0.119134	-0.173771	0.827665
O43264	ZW10	0	0	0	0	2.31218	0	0.699736	0.247112	0	14.146	#DIV/0!	0.42265	-3.22602	0.4682
Q9UBF2	COPG2	0	0.226215	1.17245	2.20244	1.31872	0	0.40226	0.23047	1.41568	31.3785	-1.79785	0.434734	-1.09695	0.332355
Q9HC38-2	GLOD4	0	7.34632	7.71113	7.22519	5.11911	4.80721	6.41791	4.6457	4.12805	60.6771	-0.423746	0.146084	-0.49258	0.24144
Q9Y281-1	CFL2	0	4.86992	5.22162	0	1.16159	0.337088	4.86982	2.41796	0.857259	64.1364	-0.954646	0.395059	1.4955	0.3908
Q00325-2	SLC25A3	0	11.6616	7.21282	15.1762	14.3082	0	0	15.2774	4.9251	254.309	#NUM!	0.0513171	-0.545418	0.465887
O43865	AHCYL1	0	7.70141	8.50899	5.74179	4.07286	5.67749	3.70145	2.45956	2.18875	78.8671	-0.789423	0.0853308	-1.07823	0.0924844
Q9H3S7	PTPN23	0	0.185491	0.102124	1.11488	0.187346	0.500074	0	0.269291	0.698863	18.1278	0.798001	0.715884	-0.427678	0.774833
Q9NUQ8	ABCF3	0	3.1355	2.00497	6.15749	4.6207	2.65376	1.36323	2.40893	1.41344	49.6544	-0.355787	0.57982	-1.49557	0.0628345
O43395	PRPF3	0	6.88109	6.56692	8.17208	10.7764	1.7595	2.96717	7.8042	4.09985	64.8573	-1.5085	0.0198645	-0.670632	0.260051
Q13724-1	MOGS	0	0.887812	0.589056	3.68521	3.92961	0	0	3.31874	2.11988	45.1005	#NUM!	0.0385693	-0.48557	0.217265
P60891	PRPS1	0	7.31417	4.6185	22.7462	26.4831	2.68488	2.34488	19.4975	22.7966	167.387	-1.24635	0.126247	-0.21906	0.298708
P30740	SERPINB1	0	4.67746	2.11527	5.2648	4.20285	0	0	3.86282	1.34717	58.3227	#NUM!	0.117684	-0.861724	0.259288
Q13057-2	COASY	0	2.44956	1.36766	6.0168	2.84256	0	0	0.135513	0	45.1836	#NUM!	0.0717884	-6.0307	0.110986
Q6IA86-6	ELP2	0	0	0.222602	0	0.0633198	0	0	0	0.664431	40.7086	#NUM!	0.42265	3.39139	0.462842
Q5JSZ5-1	PRRC2B	0	2.12104	2.57973	0	1.75534	0.252026	0	0	0	11.9159	-4.22125	0.0135596	#NUM!	0.42265
P55263-1	ADK	0	2.25107	0	1.53061	0	0	0	0	0	27.784	#NUM!	0.42265	#NUM!	0.42265
Q07960	ARHGAP1	0	0	0	2.50734	0.957004	0	0	0	0.0222735	18.5785	#DIV/0!	#DIV/0!	-7.28111	0.156596
P28288	ABCD3	0	0.14446	0	3.45146	0	0	0	2.96969	0.114023	11.88	#NUM!	0.42265	-0.162537	0.94205
Q9UIJ7-1	AK3	0	3.48579	4.59078	4.99913	5.205	0	1.68958	7.86336	2.90443	161.574	-2.25708	0.0870605	0.0775696	0.919953
Q9UNF0	PACSIN2	0	2.70643	3.17037	4.96522	4.38333	2.20955	1.73603	8.08803	2.91945	52.0424	-0.574792	0.100399	0.235669	0.779995
Q14244	MAP7	0	4.14078	4.26873	10.2762	8.58784	2.05096	0	1.50953	3.91843	67.8057	-2.03572	0.0904911	-1.79715	0.0447407
Q0VDF9	HSPA14	0	0	0	0	1.25571	0	0	0	0	10.8698	#DIV/0!	#DIV/0!	#NUM!	0.42265
Q07864	POLE	0	0	0	0	0	0	0	0	0	8.5333	#DIV/0!	#DIV/0!	#DIV/0!	#DIV/0!
P52788-1	SMS	0	4.61431	3.52547	6.84022	5.05198	0.112324	0	0	3.03592	24.2031	-6.17925	0.0180908	-1.96981	0.128476
Q9HDC9	APMAP	0	1.35579	0	4.41176	5.7617	0.0160303	0	3.95172	1.28495	88.306	-6.40218	0.427255	-0.958087	0.240403
O95140	MFN2	0	2.06855	2.19201	0.334634	2.7128	0.759354	2.4712	1.11595	0.323557	12.546	-0.399262	0.609359	-1.08202	0.586931
Q15717-2	ELAVL1	0	9.18562	9.76653	7.95443	10.6204	0	0	5.90968	2.18192	94.0511	#NUM!	0.000938179	-1.19885	0.149433
O14981	BTAF1	0	0	0	0	0	0	0	0.131907	0.119067	9.26704	#DIV/0!	#DIV/0!	#DIV/0!	0.00260703
P27635	RPL10	0	30.7621	33.2217	29.189	28.9839	6.99781	5.98105	18.6182	20.8256	140.903	-2.30154	0.00271189	-0.560548	0.0137237
Q9UKS6	PACSIN3	0	2.17228	3.82429	4.52258	4.43595	2.60011	0.212705	0.936231	3.86455	28.4146	-1.09212	0.387218	-0.899994	0.291644
P30260-2	CDC27	0	3.06996	2.76939	3.71505	4.74839	1.73844	1.1827	0	0.626939	24.2593	-0.999276	0.0438172	-3.75485	0.0229717
Q9UNH7-1	SNX6	0	1.38332	0.623137	2.32476	3.89193	1.65221	0	3.78237	1.92688	96.005	-0.280256	0.863557	-0.122846	0.85385
Q9BXS5-2	AP1M1	0	2.2607	1.58877	2.44025	3.03394	0.991666	0.47839	2.90099	1.57848	45.1062	-1.38879	0.106486	-0.289318	0.563468
Q09028-2	RBBP4	0	2.79445	3.66699	1.40703	5.30569	2.63457	1.999	0.502484	0.105598	14.2119	-0.47973	0.23248	-3.46456	0.259599
O00764-1	PDXK	0	1.33487	0.882126	1.55473	1.62545	0.227221	0	1.23057	1.27283	27.2	-3.28644	0.0591238	-0.345221	0.0144945
P30086	PEBP1	0	6.76393	3.78819	7.38294	6.33013	4.70764	0	4.26288	4.75044	165.14	-1.16446	0.404095	-0.605421	0.0558846
Q70J99-3	UNC13D	0	1.42542	0.733432	2.31793	3.23974	0.967386	0.326131	1.46714	1.8056	22.0458	-0.738966	0.455852	-0.763984	0.145454
P10909-2	CLU	0	4.92961	8.00496	17.4651	17.8576	4.55916	2.14235	7.5355	8.18198	36.6873	-0.948672	0.252056	-1.16823	0.00148495
O60216	RAD21	0	3.4889	1.91361	1.81157	3.15652	3.15863	2.70001	0.36718	0.135306	6.59232	0.116935	0.807109	-3.30553	0.082071
Q96HE7	ERO1L; ERO1A	0	0	0	0.679911	0.200464	0	0	0.812002	0	24.6542	#DIV/0!	#DIV/0!	-0.116636	0.948797
P30044-1	PRDX5	0	1.1178	1.69904	3.33873	2.29624	0.71934	0	4.92071	2.06396	45.3682	-1.96933	0.151449	0.309785	0.700563
Q6KB66	KRT80	0	14.237	13.3728	21.2732	24.3588	14.0877	15.5888	10.0271	12.3494	28.8152	0.104143	0.355131	-1.02807	0.0264853
Q53GS9	USP39	0	1.06198	2.03888	1.33311	4.55525	0	0	0.975905	2.67971	28.3589	#NUM!	0.0865589	-0.687754	0.602531
Q9Y4F1	FARP1	0	0	0	0	0	0	0	0.056929	0	23.9669	#DIV/0!	#DIV/0!	#DIV/0!	0.42265
Q02978	SLC25A11	0	1.46015	2.08405	4.21614	3.33265	1.04426	0	1.20895	2.8	57.2177	-1.76298	0.176203	-0.913021	0.191186
Q99567	NUP88	0	1.19907	3.53854	2.81091	1.14084	0.38307	0	2.72124	1.09189	33.914	-3.62848	0.207633	-0.0515162	0.958026
Q13151	HNRNPA0	0	28.6441	28.1731	12.4249	10.2813	18.4637	20.1294	6.39531	6.48586	204.407	-0.557986	0.00890161	-0.817823	0.0445246
P48960-1	CD97; ADGRE5	0	2.5224	0.0340802	2.93081	4.98974	0	0	0	2.71003	10.7309	#NUM!	0.41225	-1.54729	0.265442
O14802	POLR3A	0	0.458606	0.0623253	0	0	0.342119	0	0.0749775	0.903353	10.2246	-0.606597	0.765236	#DIV/0!	0.359011
P46926	GNPDA1	0	2.11433	1.4844	3.23568	4.86922	2.42157	4.69367	1.04247	1.01679	89.3861	0.983423	0.274359	-1.97667	0.0658911
P78357	CNTNAP1	0	0	0	0.828892	2.08182	0	0	1.54906	1.91347	10.7293	#DIV/0!	#DIV/0!	0.250453	0.713502
Q9Y223-2	GNE	0	1.73748	1.76008	3.77032	3.14302	2.0977	0.927316	2.62552	1.05	29.8498	-0.209405	0.725522	-0.911435	0.196425
Q99598	TSNAX	0	3.2245	1.06496	2.03415	0	0.358149	0.979242	1.39494	0	23.5428	-1.68137	0.3194	-0.544223	0.81975
P30519	HMOX2	0	3.82383	2.16493	4.23742	4.03373	0.143096	0.85157	3.23167	3.24262	28.724	-2.58997	0.109457	-0.353367	0.0126431
P52294	KPNA1	0	5.55532	0.382646	3.35673	6.54539	1.16407	0.149466	6.60841	2.31114	85.0314	-2.17651	0.472851	-0.150767	0.871241
Q3LXA3	DAK; TKFC	0	1.65306	0	0.409178	0	0	0.177352	1.58093	0.347172	12.9663	-3.22045	0.468393	2.23638	0.363027
P33316-3	DUT	0	0	0	1.81471	2.29541	0	0	4.46884	4.56605	90.961	#DIV/0!	#DIV/0!	1.13633	0.00977196
Q08752	PPID	0	2.31191	2.27943	4.10686	2.96559	1.78887	0.34665	0.878629	2.4	49.563	-1.10433	0.230795	-1.10912	0.184213
Q9H223	EHD4	0	0.188291	0.0255602	2.29247	1.86579	0.820781	0	2.23191	3.91224	20.3682	1.94039	0.543635	0.563232	0.370588
Q15386-1	UBE3C	0	1.25147	1.71468	2.75011	0.204284	0.891626	0.747211	0.145151	0.719008	20.359	-0.85592	0.11168	-1.77349	0.507192
Q9NXH9-1	TRMT1	0	7.71922	8.8233	9.06318	8.32025	5.56814	4.07599	4.77547	6.18312	47.1171	-0.778456	0.0653828	-0.665651	0.0562458
P84085	ARF5	0	0	0	5.02672	2.30083	0	0	2.16546	3.80671	86.5425	#DIV/0!	#DIV/0!	-0.295077	0.711591
Q15942	ZYX	0	4.17271	6.18431	5.13405	2.93588	3.56054	5.24523	4.17999	1.43875	17.0988	-0.234088	0.614301	-0.522311	0.557615
Q04721	NOTCH2	0	0	0	0.130072	0	0	0	0	0	12.9085	#DIV/0!	#DIV/0!	#NUM!	0.42265
Q5SSJ5-1	HP1BP3	0	4.74478	3.41226	5.44498	7.22305	2.61456	3.57497	1.73921	4.02017	103.883	-0.398213	0.353686	-1.13721	0.139493
Q16836-2	HADH	0	0.837632	0.404998	0.975475	0	0	0	0.326279	1.83481	133.54	#NUM!	0.102852	1.14758	0.577108
O94905-1	ERLIN2	0	0.645166	0.203958	3.51541	3.51801	0.75561	0.0510362	0.82589	1.04012	88.7101	-0.0740385	0.963893	-1.91427	0.00171451
Q9NZL9	MAT2B	0	3.8567	5.05221	4.78802	4.63612	0.116653	1.81258	5.35792	2.67411	53.2907	-2.20722	0.0781574	-0.230597	0.656135
Q16543	CDC37	0	7.62076	5.54028	7.72316	12.4981	2.36967	1.79376	3.06893	2.46064	35.4527	-1.66043	0.0530258	-1.87063	0.0926657
O75306-1	NDUFS2	0	0.301177	0	0.918275	1.08966	0.00930187	0.41167	0.0936995	0.87121	22.5905	0.483112	0.833805	-1.05725	0.320426
O43684	BUB3	0	9.1677	6.82305	14.6416	14.0431	4.0502	4.28109	5.41124	6.75044	66.0921	-0.940627	0.0830027	-1.23794	0.00778916
P23193	TCEA1	0	8.00445	9.25935	10.3082	7.29017	3.78144	3.61006	4.76788	0.735801	86.3608	-1.22381	0.0160635	-1.67697	0.138319
Q13123	IK	0	3.56813	1.89868	5.90723	5.91425	2.91087	2.61324	6.00531	2.82294	26.5209	0.015043	0.976114	-0.421211	0.446215
Q14232	EIF2B1	0	3.26567	3.56652	2.23256	4.43435	1.31302	0.893743	2.67333	2.74248	35.608	-1.63042	0.0122196	-0.299842	0.627334
Q99436	PSMB7	0	23.0073	20.5577	34.0841	30.8781	8.79253	8.37456	18.5681	13.0909	316.983	-1.34352	0.00874576	-1.03698	0.0344502
P00966	ASS1	0	0	0	0.787121	2.39365	0	0	5.4481	0.105539	128.479	#DIV/0!	#DIV/0!	0.804058	0.711989
Q8NF37	LPCAT1	0	1.56442	0.484305	3.84105	8.05998	1.36058	0.871787	0.719709	0.858396	8.66321	0.123849	0.891121	-2.91482	0.134329
Q9Y6D9	MAD1L1	0	4.32183	2.62274	6.87553	4.08828	1.49379	0	0.874588	2.42012	52.1572	-2.21691	0.137591	-1.73453	0.137868
P40937-1	RFC5	0	0.822969	0.119077	3.89139	4.53589	0	0	0	1.47455	31.1377	#NUM!	0.312646	-2.51479	0.0496181
P30419	NMT1	0	1.67686	3.52564	2.93138	3.25462	1.03905	0	4.33622	2.99539	62.4291	-2.32394	0.188606	0.245123	0.493559
O94855-2	SEC24D	0	1.68494	1.01973	4.05161	2.54042	0.0643536	0	3.90584	1.06729	49.1015	-5.39329	0.0585035	-0.40657	0.664636
Q96KG9	SCYL1	0	0	0	0	0	0	0	0	0	7.6795	#DIV/0!	#DIV/0!	#DIV/0!	#DIV/0!
Q12907	LMAN2	0	0.218134	1.57733	3.04072	2.63667	0	0	2.15151	1.33032	33.9289	#NUM!	0.317394	-0.705382	0.138545
Q96R06	SPAG5	0	0.168396	0.860884	5.61884	7.89614	0.682365	1.99273	2.19862	6.02542	7.27479	1.37795	0.382419	-0.716639	0.356746
Q14847	LASP1	0	4.83523	6.19501	5.67562	5.13168	1.73078	2.55914	7.19185	3.52049	89.0186	-1.36244	0.0515271	-0.0127316	0.981912
Q9NZL4-3	HSPBP1	0	3.88871	2.40968	6.9029	8.2095	0.921053	1.07555	3.07107	4.30997	29.1935	-1.65744	0.101611	-1.03384	0.0501907
Q9BW27	NUP85	0	2.28251	1.35943	2.38125	1.6632	0.9083	1.14769	0.298503	1.56735	37.1059	-0.824871	0.238194	-1.11611	0.273695
Q6UWE0	LRSAM1	0	2.6598	1.2545	2.6787	4.93497	2.30848	1.88964	0.768991	0.956152	24.1695	0.100989	0.864403	-2.14188	0.121471
P24539	ATP5F1	0	5.06545	0.498544	8.93027	10.8998	2.54647	0.300794	12.1292	7.98306	175.048	-0.966545	0.64685	0.0203838	0.956573
Q8TDN6	BRIX1	0	10.1395	12.8117	7.97	11.2397	10.7203	8.45348	9.73134	6.14265	40.9284	-0.259434	0.393785	-0.275172	0.563
Q9Y4W2	LAS1L	0	0	0	0	0.183683	0	0	0	0.431428	5.11552	#DIV/0!	#DIV/0!	1.2319	0.650026
P20340-2	RAB6A	0	1.82519	2.86557	4.68186	1.9947	1.88142	0	1.58093	0	9.82853	-1.318	0.321357	-2.07833	0.24379
O15143	ARPC1B	0	6.44713	6.4313	8.31121	4.51119	2.40045	3.02045	7.99668	2.05615	110.431	-1.24835	0.00684558	-0.351064	0.732419
Q7Z417	NUFIP2	0	0	0	0	0	0	0	0.186022	0	3.3048	#DIV/0!	#DIV/0!	#DIV/0!	0.42265
Q9H8H0	NOL11	0	0.470728	0.422096	3.68088	4.34778	0.189898	0	0	0.62688	27.1674	-2.23315	0.0697325	-3.6789	0.0149488
Q9UKX5-2	ITGA11	0	1.11793	0.526731	2.02174	1.714	1.18022	0.365551	3.12314	1.44268	24.2225	-0.0894681	0.930695	0.289481	0.675071
Q9H9Y6-3	POLR1B	0	0.440173	1.94685	2.75788	1.03512	0.703777	0.0107252	1.09099	1.75947	16.6375	-1.7402	0.419394	-0.412142	0.66073
Q00796	SORD	0	0	2.76093	0.590501	0.63663	0	0	0	0.259533	45.2197	#NUM!	0.42265	-2.2413	0.0668597
Q6NUQ4	TMEM214	0	2.54461	2.6221	3.48344	3.37155	1.72861	0.740856	7.67713	3.59096	31.6859	-1.06504	0.112598	0.717018	0.393207
Q9NXV6	CDKN2AIP	0	4.41722	4.3392	6.22609	6.05033	5.55908	3.47027	6.73469	4.71003	49.7094	0.0442805	0.908064	-0.101208	0.722024
P35637-1	FUS	0	16.553	17.7414	7.58594	5.83026	9.42061	5.91061	2.31104	2.67913	38.5297	-1.1615	0.0361307	-1.42682	0.042458
P21127-1	CDK11B	0	16.4283	17.0435	13.0589	13.5545	14.5589	9.42344	5.53957	6.78198	62.069	-0.480975	0.207979	-1.11097	0.0086463
Q96FW1	OTUB1	0	4.18434	2.18358	6.15715	3.30154	0.814875	0.929562	8.29635	0.394869	76.7048	-1.86806	0.147432	-0.122083	0.935541
P28482	MAPK1	0	5.27866	7.33896	9.6046	8.81485	3.86937	3.49842	5.13433	2.487	118.766	-0.776135	0.128959	-1.27312	0.0596581
Q13492-1	PICALM	0	1.11864	0	3.06122	2.39365	0.665517	0.00950944	1.85992	2.33813	18.0175	-0.728734	0.764891	-0.377822	0.265545
Q9Y613	FHOD1	0	0.584326	0.416319	0.940081	0.0198335	0.000292639	0	0.971655	0.129737	16.4757	-11.7395	0.0270665	0.19835	0.92005
Q12792-2	TWF1	0	0.297137	0.204016	4.08223	0.264324	0	0	2.40358	2.35653	34.446	#NUM!	0.0328354	0.131121	0.923637
Q9UBU9-1	NXF1	0	1.70351	1.69329	3.42136	2.79259	1.86024	0.610129	0	1.02577	15.6444	-0.459449	0.535858	-2.5988	0.0497958
O00151	PDLIM1	0	1.33847	2.27943	4.86006	3.97751	2.06956	0	1.76693	2.3	11.2254	-0.805829	0.566111	-1.11971	0.043672
Q13895	BYSL	0	9.82937	5.64628	7.98586	7.82413	4.14965	3.66729	3.78378	4.74268	33.4782	-0.985324	0.210558	-0.890817	0.0173629
Q5BKZ1	ZNF326	0	3.51609	4.22193	4.85169	3.12357	2.24278	1.91524	3.81284	3.18367	22.7484	-0.896066	0.04414	-0.188894	0.6478
Q99880	HIST1H2BL	0	91.9432	84.8691	66.9412	65.3868	42.0925	39.3657	34.1229	31.1762	916.827	-1.11809	0.00626225	-1.01898	0.00246126
Q5T1M5	FKBP15	0	0.199393	0.504088	2.65449	0.393603	0	0	0	0	10.424	#NUM!	0.147258	#NUM!	0.309992
Q96D46	NMD3	0	0.338389	0	0	0	0	0	0.410895	0.715685	5.02041	#NUM!	0.42265	#DIV/0!	0.0660276
Q9HC35	EML4	0	0	0	0.605994	1.8748	0	0	0	0.655598	26.2353	#DIV/0!	#DIV/0!	-1.91992	0.329529
O00186	STXBP3	0	0	0	0	1.7111	0	0	0	0	25.7295	#DIV/0!	#DIV/0!	#NUM!	0.42265
O76031	CLPX	0	0.670501	0	3.9832	4.18012	1.61357	0.423792	3.01224	4.25837	32.1694	1.60339	0.422323	-0.16708	0.552533
Q13155	AIMP2	0	3.28534	3.64709	3.91656	3.75005	2.4772	2.38701	1.62743	0	22.5671	-0.511154	0.0309914	-2.23599	0.0661782
Q06323-1	PSME1	0	5.05181	4.39654	2.59769	3.36241	1.2083	2.39994	5.43336	1.62469	82.5401	-1.38877	0.0501778	0.243935	0.80402
Q9NUQ9	FAM49B	0	0	0	0.963686	0.477281	0	0	0	0	5.35247	#DIV/0!	#DIV/0!	#NUM!	0.0975545
Q15437	SEC23B	0	0.627358	0.573446	0.330331	0	0.00245727	0.103469	0.757887	0	14.947	-3.50287	0.01076	1.19807	0.65656
Q9Y512	SAMM50	0	2.37275	1.88353	5.49636	9.39442	0	0	2.77617	0.612245	61.7054	#NUM!	0.0129549	-2.13574	0.123104
Q9H6S0	YTHDC2	0	0	0	0	0	0	0	0	0	0.451451	#DIV/0!	#DIV/0!	#DIV/0!	#DIV/0!
P52565-1	ARHGDIA	0	12.2854	10.6668	12.7444	11.354	4.12034	4.54365	4.72159	5.24013	171.815	-1.40553	0.0134344	-1.27447	0.0108397
P62158	CALM3; CALM2; CALM1	0	0.0860402	0	2.06406	1.41392	0.241057	0.438271	5.50453	4.01595	146.704	2.98103	0.110207	1.45278	0.0652704
P49916-1	LIG3	0	1.50269	0.866603	1.39769	2.94637	1.03607	0	0.841185	0	23.2266	-1.19334	0.387214	-2.36855	0.185204
P25787	PSMA2	0	1.3747	0	4.50179	2.87237	1.25428	1.93542	3.19386	3.84711	15.1872	1.2143	0.358371	-0.0667046	0.866984
Q5VW36	FOCAD	0	1.07868	1.2346	2.16456	1.94536	0.279405	0.132589	1.26866	0.681428	19.3358	-2.48925	0.0124516	-1.07557	0.0748862
Q01433-1	AMPD2	0	2.95938	1.09472	5.69422	7.61742	0.859626	0.812534	4.33203	3.83924	69.4714	-1.27767	0.329815	-0.704056	0.12238
P19022	CDH2	0	0	0.696667	2.17202	1.26716	0.0695005	0.391494	1.84885	0	8.56084	-0.595718	0.787811	-0.895438	0.520567
Q96T51	RUFY1	0	1.5197	1.17377	3.89635	3.57041	0	0.370044	2.65326	2.8016	19.1686	-2.8637	0.044393	-0.452938	0.030252
Q8N6H7	ARFGAP2	0	2.91613	2.18326	5.1817	5.06632	1.42429	0.397686	2.1903	2.76851	17.9684	-1.48482	0.12167	-1.04728	0.0121996
Q96SI9	STRBP	0	2.58946	2.76111	3.78891	4.6686	1.55849	0.377086	1.10218	1.16396	20.307	-1.46693	0.103566	-1.89999	0.0196901
P20585	MSH3	0	1.36112	0	4.40111	5.02666	0	0	0.606615	1.59883	6.8478	#NUM!	0.42265	-2.09584	0.0253759
Q8N257	HIST3H2BB	0	29.1292	34.5625	12.3461	15.0231	22.5838	21.5028	8.9346	8.51009	60.2432	-0.530765	0.0713983	-0.649763	0.0671606
P00492	HPRT1	0	1.60802	1.98933	2.5302	3.40303	0	0	0.149955	0	73.7077	#NUM!	0.0110498	-5.30622	0.0226565
Q5VT25-2	CDC42BPA	0	0	0	0	0	0	0	0	0.511195	4.16825	#DIV/0!	#DIV/0!	#DIV/0!	0.42265
O00461	GOLIM4	0	5.05652	1.26054	8.24162	6.27284	3.03039	1.27947	4.95745	3.05781	30.2056	-0.551611	0.678506	-0.856669	0.140734
O75489	NDUFS3	0	0	0.578317	0	0	0	0	0	0	13.9773	#NUM!	0.42265	#DIV/0!	#DIV/0!
Q92614-1	MYO18A	0	4.25877	4.81936	3.69147	2.15428	2.06956	1.35479	3.16187	1.9	13.7661	-1.40657	0.0248556	-0.207719	0.731524
P25789	PSMA4	0	35.0475	37.2589	33.7223	32.6978	12.9013	5.51913	7.16908	10.0492	349.176	-1.97282	0.0198452	-1.94768	0.00383801
Q9NVA2-2	SEPT11	0	2.27465	1.43611	5.80629	6.53509	1.78109	3.34236	3.55358	5.1465	63.9804	0.465401	0.508971	-0.504405	0.173203
P60900	PSMA6	0	20.7921	18.0349	22.5586	21.6122	6.74994	5.66807	19.0048	11.1493	152.929	-1.64462	0.012346	-0.550736	0.218489
Q9P2N5	RBM27	0	1.69933	0.325662	1.27881	2.19395	1.04408	0.347197	0.0472014	0	12.6268	-0.541508	0.720665	-6.20111	0.0646922
Q92541	RTF1	0	0	0	0	0	0	0	0	0	10.2884	#DIV/0!	#DIV/0!	#DIV/0!	#DIV/0!
P41227-1	NAA10	0	0	0	3.47838	0	0	0	0.0694402	0	31.5319	#DIV/0!	#DIV/0!	-5.6465	0.430487
Q13162	PRDX4	0	0.745795	0.1264	7.7327	0.669284	1.74031	0	8.69892	2.41169	106.764	0.996623	0.68465	0.403136	0.801489
Q63ZY3-1	KANK2	0	2.46652	2.59187	5.6672	4.34404	0	1.20356	1.89608	3.2263	36.1238	-2.07137	0.0860163	-0.966736	0.121104
P51148-2	RAB5C	0	4.41787	4.69763	3.79392	4.13926	2.63165	2.09848	1.57053	0.592128	40.1682	-0.946443	0.0183341	-1.87509	0.0308416
Q6R327-3	RICTOR	0	1.47933	1.92858	1.91991	1.30072	2.57736	0.423711	2.52625	2.35499	19.8558	-0.183415	0.870337	0.599903	0.12272
O95817	BAG3	0	1.38088	3.39189	4.14162	2.72707	0	0	4.31333	2.57181	15.2598	#NUM!	0.14095	0.00345122	0.994815
O14964	HGS	0	6.2536	5.27131	7.34875	7.39689	3.89874	3.67407	5.25994	4.49936	46.39	-0.605855	0.059286	-0.595439	0.0225714
Q16822-1	PCK2	0	0	0	0.145851	0	0.242666	0	0.685842	2.9	17.5491	#DIV/0!	0.42265	4.61975	0.261217
Q16363	LAMA4	0	0.458827	0.3598	1.16859	1.8391	1.2145	1.70102	0.520533	0.217405	8.82307	1.83247	0.05175	-2.02709	0.090988
Q9H9A6	LRRC40	0	2.96631	3.67848	3.62308	3.2942	0.320356	0	1.2243	2.53364	36.3703	-4.37447	0.014906	-0.88026	0.144137
O75128-2	COBL	0	1.75138	0.135972	2.15152	4.17553	0.538218	0.979324	0.297276	0.410087	30.1264	-0.314629	0.845711	-3.16101	0.109215
P38117	ETFB	0	7.7578	6.39673	9.46803	8.12719	0.940709	1.90715	10.1618	6.33187	105.648	-2.31332	0.0211092	-0.0932741	0.811483
Q9H788	SH2D4A	0	1.66185	1.88312	3.15125	3.43089	0	0.8592	1.85992	2.1	29.8411	-2.04471	0.0939948	-0.733086	0.019188
P36915-1	GNL1	0	1.0872	0.444855	2.43097	0.617407	0.162635	0.0490928	1.58093	1.1179	16.3528	-2.85519	0.180264	-0.175704	0.869086
Q9Y277	VDAC3	0	12.3667	5.75894	5.90945	8.38325	3.14436	4.52131	3.77766	3.7937	88.2255	-1.24155	0.261343	-0.916655	0.11297
Q96SN8	CDK5RAP2	0	1.03329	1.54611	3.27165	3.5711	1.29523	0	0.0153546	3.06956	15.7113	-0.99383	0.453929	-1.14935	0.345419
O14579-1	COPE	0	0	0	0.624303	0.748306	0.373768	0	0	0.685306	24.9541	#DIV/0!	0.42265	-1.0021	0.427729
Q13535	ATR	0	0	0	0	0.72542	0.25074	0	0	0	5.04095	#DIV/0!	0.42265	#NUM!	0.42265
Q8WUF5	PPP1R13L	0	0	0	2.37818	0	1.01208	0	0.294283	2.56933	23.2715	#DIV/0!	0.42265	0.267979	0.896266
P15144	ANPEP	0	0	0	0.709697	0	0	0	0.653172	0	36.749	#DIV/0!	#DIV/0!	-0.119739	0.958597
P21291	CSRP1	0	10.5253	3.44056	8.82351	11.1167	7.26604	6.90918	5.90464	2.90111	56.0289	0.0214709	0.979131	-1.17916	0.0984635
Q16795	NDUFA9	0	0	0	0.946889	3.53067	0	0	0	0.448104	32.0138	#DIV/0!	#DIV/0!	-3.32081	0.264202
P49643-1	PRIM2	0	2.49443	2.14077	1.05868	1.5323	1.88142	2.45153	3.2674	1.20671	26.5574	-0.0972827	0.696462	0.788103	0.46711
P25788-1	PSMA3	0	9.29154	8.01789	13.3314	15.8543	2.17761	3.94285	6.33046	7.76252	66.6524	-1.49984	0.0358262	-1.05029	0.0350154
Q9BUP3-3	HTATIP2	0	3.04669	6.59528	5.91401	7.38149	1.02015	0	5.03925	0.547172	56.034	-3.24054	0.144644	-1.25094	0.244406
Q9NRY4	ARHGAP35	0	1.96765	1.10298	1.199	4.63825	0.176266	0.746321	0.923137	2.10499	20.3803	-1.73478	0.173789	-0.946866	0.520641
Q13573	SNW1	0	11.8332	8.56285	10.084	12.432	7.27482	4.94037	4.7428	5.26058	70.151	-0.739613	0.178688	-1.17047	0.0349982
Q9Y4P3	TBL2	0	3.04198	1.49791	3.42131	3.75005	0.948787	1.74187	4.86504	1.91679	35.0717	-0.754697	0.398316	-0.0805706	0.90755
Q9Y3T9	NOC2L	0	7.32154	7.47566	17.0875	9.59412	3.11265	3.35472	5.67276	5.7	27.9385	-1.19407	0.00118479	-1.23026	0.17778
P32322-3	PYCR1	0	4.60098	2.92401	5.29127	5.61233	1.74283	1.22204	3.74575	2.27458	52.5219	-1.34372	0.12178	-0.856892	0.0833665
P13693	TPT1	0	7.97522	11.4501	11.1504	11.7567	0	0	3.48047	1.90265	74.7206	#NUM!	0.0305414	-2.08928	0.00917581
Q9BWM7	SFXN3	0	0	0	2.67494	1.30393	0	0	0	1.96513	34.5936	#DIV/0!	#DIV/0!	-1.01773	0.489136
Q7Z3U7-1	MON2	0	0.269026	0	0.995323	0.290475	0	0	0.180485	0.410058	11.1094	#NUM!	0.42265	-1.12255	0.447306
P62081	RPS7	0	25.566	26.4194	34.4558	21.9929	2.79475	0.888541	20.3606	15.4606	248.25	-3.81904	0.00186441	-0.656122	0.263382
P18621-3	RPL17-C18ORF32; RPL17	0	8.40314	7.83024	14.3157	17.7928	1.56785	0	6.60272	11.8	89.3457	-3.37211	0.0127087	-0.803035	0.159727
O94915-1	FRYL	0	1.67296	0.736349	0.82086	1.12269	0.316612	0.619033	1.1674	0.910029	18.6412	-1.36458	0.273013	0.0961118	0.767846
P63151-2	PPP2R2A	0	0	0.273286	0.918981	0	0	0	0.882116	0.727434	20.3374	#NUM!	0.42265	0.80855	0.535871
O75844	ZMPSTE24	0	8.0215	10.9898	8.39193	9.80366	2.88414	3.17364	8.08102	6.52915	86.4731	-1.64999	0.049134	-0.316615	0.229571
Q14684	RRP1B	0	2.46981	4.49665	1.93786	3.67026	0.746835	1.98018	2.51089	2.84029	19.8916	-1.3531	0.215875	-0.0676568	0.897519
Q9BVI4	NOC4L	0	3.25732	0.038253	2.75507	2.53904	0	0	1.00775	3.25222	51.5615	#NUM!	0.41361	-0.313544	0.691515
P20839-6	IMPDH1	0	0	0	2.19591	1.39629	0	0.303284	0.185992	0.240437	15.0173	#DIV/0!	0.42265	-3.07449	0.0585238
P49821	NDUFV1	0	1.48546	2.28961	3.7138	2.74812	0.924504	1.05906	3.44226	2.23414	20.6478	-0.928413	0.159112	-0.186986	0.662006
O60343-1	TBC1D4	0	0	0	0	0	0	0	0	0	0.319326	#DIV/0!	#DIV/0!	#DIV/0!	#DIV/0!
P07339	CTSD	0	0.301349	0	0	0.56218	1.53801	1.57826	0.0478296	0	32.524	3.37031	0.0114648	-3.55506	0.458195
Q96A33-1	CCDC47	0	0	0	0	0	0	0	0.62809	0	12.7956	#DIV/0!	#DIV/0!	#DIV/0!	0.42265
Q99590-1	SCAF11	0	1.29984	0.669997	2.17328	1.04747	0.795275	0.453378	0.238821	0	12.0407	-0.657702	0.420225	-3.75339	0.122235
Q86TU7	SETD3	0	2.15981	1.43847	0.245537	1.01139	0	0.127672	1.25756	1.62694	12.4406	-4.8168	0.0417789	1.19841	0.195705
Q15785	TOMM34	0	4.35603	4.48816	6.11185	5.39563	2.67301	2.13104	2.50679	1.84767	34.3364	-0.880479	0.0185361	-1.40201	0.0180178
P62917	RPL8	0	39.8877	33.0646	26.0643	33.0047	8.22477	8.79825	27.3215	19.8852	210.743	-2.09947	0.0146591	-0.323412	0.363789
O43399-7	TPD52L2	0	14.7535	13.1868	9.10416	10.7868	8.92457	5.48004	14.4533	6.11907	222.909	-0.955818	0.0700428	0.0485935	0.943423
O00499-9	BIN1	0	2.87598	1.81237	5.4732	8.9713	0.0230514	0.532906	2.86574	4.57574	72.2473	-3.07603	0.0726973	-0.956858	0.213908
O60256-1	PRPSAP2	0	0	0	0	0	0.236465	0	0	0	17.1428	#DIV/0!	0.42265	#DIV/0!	#DIV/0!
P56537-1	EIF6	0	4.05879	9.68763	15.7621	12.2929	4.53237	1.662	8.87568	9.0679	26.3825	-1.15003	0.3545	-0.644788	0.100577
Q99536	VAT1	0	2.00873	3.35133	4.71786	5.94766	1.9776	1.57156	2.40407	1.28189	49.0856	-0.594771	0.325784	-1.53284	0.0524599
O14777	NDC80	0	4.53401	3.42113	5.3239	7.2467	0.874836	0	0.347022	1.273	26.5525	-3.1848	0.0377253	-2.95597	0.0359462
Q9UID3-1	VPS51	0	0	0	0	0	0	0	0	0	2.82982	#DIV/0!	#DIV/0!	#DIV/0!	#DIV/0!
P30466	HLA-B	0	76.4754	75.0909	13.2353	36.3834	57.5714	52.7078	9.67159	6.6	8.5079	-0.458788	0.0146718	-1.60853	0.289453
Q9UN86	G3BP2	0	3.06787	4.7177	7.69958	6.90101	2.02914	1.49048	3.17676	2.91341	124.886	-1.14539	0.133225	-1.26147	0.00962165
P33240	CSTF2	0	4.7863	5.55571	5.57847	5.58327	2.38705	2.2418	4.6825	2.6584	48.1108	-1.15979	0.0182701	-0.604533	0.199689
P32119	PRDX2	0	18.9164	23.3943	14.1728	12.5896	8.81108	11.0423	16.7373	4.56085	208.716	-1.09164	0.0462164	-0.329483	0.699838
P16070	CD44	0	21.0255	21.7043	20.0338	21.8896	7.65882	5.20199	13.1238	7.2921	142.367	-1.73226	0.00720351	-1.03806	0.0722961
P35659-1	DEK	0	3.94396	4.00197	8.32734	6.15464	1.23524	1.90234	5.10862	1.68254	73.6331	-1.34057	0.0188473	-1.09253	0.198464
P56199	ITGA1	0	1.49794	1.6368	2.36884	2.61631	1.1151	0.487375	3.19609	3.26233	61.8257	-0.968041	0.140003	0.373544	0.0289318
Q9NQR4	NIT2	0	2.50402	3.0753	2.53837	3.41488	2.35019	2.28261	0.0937294	0.4286	21.9625	-0.268203	0.241637	-3.51065	0.0285759
Q13564-1	NAE1	0	0.951673	0	0.686119	0.0858931	0	0	1.51302	0	4.73836	#NUM!	0.42265	0.970736	0.693581
O43149	ZZEF1	0	0.110221	0	1.59083	1.71705	0.205166	0	0.988297	0.91965	3.49582	0.896391	0.723015	-0.793888	0.0103696
Q92896-2	GLG1	0	1.49461	0.926185	4.86627	2.41775	0.930648	0.513399	0.635797	0.813469	16.6975	-0.745364	0.300257	-2.32941	0.140627
O75947-1	ATP5H	0	10.8187	10.8849	5.70543	9.06367	3.53515	0.595721	0	2.88475	49.5733	-2.39341	0.0268711	-2.35606	0.115266
P48735	IDH2	0	3.13542	0	2.73707	2.79259	1.03689	1.85649	2.76492	0.894344	28.6415	-0.115901	0.947264	-0.595636	0.422857
P25685	DNAJB1	0	3.24808	5.38855	5.38413	4.59759	0.47644	2.11412	4.59311	3.28755	34.0453	-1.7372	0.154062	-0.340971	0.301999
P61026	RAB10	0	10.4492	7.4939	6.7752	9.73416	5.41943	5.54232	7.25595	3.175	98.2328	-0.710951	0.142195	-0.662413	0.351178
O75131	CPNE3	0	10.5336	12.6294	10.7763	11.4369	6.00433	5.81177	13.0952	6.09828	97.211	-0.971064	0.0327246	-0.210801	0.7093
Q9ULW0-2	TPX2	0	7.4314	6.04299	6.71727	10.9137	4.76872	3.22569	2.09039	6.61568	10.8833	-0.753157	0.118507	-1.01802	0.285048
Q9P0V3-1	SH3BP4	0	0.198239	0	1.72868	1.53764	0	0	0.631637	0	17.1301	#NUM!	0.42265	-2.3705	0.0573857
Q969Z0-1	TBRG4	0	5.80126	6.44753	7.34815	9.01607	4.60585	4.8644	5.49515	5.7	45.8411	-0.371164	0.0574077	-0.54767	0.0914262
Q96FV9-1	THOC1	0	0	0	0	0.132346	0	0	0.726654	0	8.67481	#DIV/0!	#DIV/0!	2.45695	0.505479
Q52LJ0-2	FAM98B	0	0	0	3.14904	1.97129	0	0	3.86083	4.287	29.741	#DIV/0!	#DIV/0!	0.670179	0.13687
Q96EY1-1	DNAJA3	0	1.3676	1.57173	3.20337	2.14727	0	0	2.20976	0.907813	26.1024	#NUM!	0.00478831	-0.779288	0.314358
P48634-1	PRRC2A	0	8.23573	5.85578	8.02493	5.78984	5.51321	5.52666	2.81142	4.93697	14.0589	-0.352103	0.328313	-0.834244	0.188099
P62241	RPS8	0	8.97047	9.58367	7.09997	9.66224	0.556294	0	8.04651	3.44924	88.336	-5.05975	0.00210947	-0.544111	0.422403
Q9NWH9-1	SLTM	0	2.77262	2.80919	3.98917	4.9873	0.754088	0.6504	2.75354	3.11009	34.3579	-1.99069	0.000692064	-0.614356	0.0990151
O00468-6	AGRN	0	4.56039	4.61004	6.06777	5.93332	0.88291	0.905825	2.97587	2.37749	13.6596	-2.35805	5.48567e-05	-1.16465	0.00840428
Q70UQ0-4	IKBIP	0	2.601	1.49791	2.04286	2.79259	0	0	2.50539	6.52356	58.2698	#NUM!	0.0653996	0.900907	0.412799
P63208	SKP1	0	2.41845	2.23855	2.73117	2.66917	1.53175	0.815752	1.05425	0.200248	36.0244	-0.988271	0.0887857	-2.10594	0.0401068
O75477	ERLIN1	0	0	0.136088	2.2993	0	0	0	0	0	14.4626	#NUM!	0.42265	#NUM!	0.42265
Q2M389	KIAA1033; WASHC4	0	0.541515	0.818516	4.39559	1.82979	0.12461	0	2.01434	0.953819	8.31823	-3.44814	0.0554654	-1.06859	0.361519
P35613	BSG	0	29.7366	26.9883	9.63754	10.8417	16.5823	16.2205	2.56369	3.98198	73.4738	-0.790162	0.0131627	-1.64555	0.017367
Q9HAU5	UPF2	0	0.024955	0	0.58179	0	0.053354	0	0.79536	0.553819	38.8774	1.09627	0.677311	1.21351	0.347353
P51003	PAPOLA	0	0.650225	0.538285	1.48898	3.82983	0	0	0.441484	0	25.3324	#NUM!	0.00875458	-3.59067	0.177193
Q13107-1	USP4	0	3.00121	3.27062	3.24129	3.72702	2.3781	1.52587	3.81284	2.1	18.0063	-0.683946	0.117827	-0.236957	0.613397
O00443	PIK3C2A	0	0	0	1.5895	0.56218	0.0104143	0	0	0.488746	9.31353	#DIV/0!	0.42265	-2.13831	0.281311
P62829	RPL23	0	3.85441	2.11349	25.1042	24.7731	0	0	8.81465	7.78051	229.063	#NUM!	0.0755764	-1.58762	0.00106272
Q4G0N4	NADK2; NADKD1	0	1.12229	0.229402	1.9528	1.43535	0.550444	0.811341	2.54145	0.846618	30.5036	0.0107308	0.992329	-3.38744e-05	0.999968
Q6UVK1	CSPG4	0	0	0	0.814026	0	0	0	0.928	0.615714	15.5552	#DIV/0!	#DIV/0!	0.923259	0.490707
O43396	TXNL1	0	2.32971	3.19978	5.07148	4.44602	0	1.0664	4.34677	2.5084	33.4956	-2.3744	0.0833749	-0.473392	0.303941
O95248-4	SBF1	0	0.0218478	0.488536	0	0	0	0	0	0	13.8341	#NUM!	0.388263	#DIV/0!	#DIV/0!
P39019	RPS19	0	16.7884	16.4695	33.3613	34.5631	0	0.0428601	15.2031	11.302	278.713	-9.59985	9.37823e-05	-1.35766	0.0095738
P61019-1	RAB2A	0	10.0471	10.838	11.3939	9.71837	7.11487	6.1888	10.3394	4.073	137.79	-0.650649	0.0248475	-0.550773	0.410194
Q96AY4	TTC28	0	0	0.393735	0.55696	0.18445	0	0.296464	0	0.347113	10.6152	-0.409369	0.861786	-1.09486	0.519712
Q8WVV9	HNRNPLL; HNRPLL	0	1.03427	0.781518	1.2605	1.18965	0.783924	0.502208	0.184615	0	16.3214	-0.49756	0.296619	-3.73028	0.00753235
O43837-1	IDH3B	0	2.68483	2.00766	2.539	3.17719	0.204874	0.0116156	2.039	1.74717	73.1709	-4.43799	0.0238699	-0.594314	0.110682
Q13868	EXOSC2	0	0.200547	0	0.834214	0.289254	0.233423	0	0.0736007	0	12.9374	0.219001	0.924677	-3.9321	0.196446
P62979	RPS27A	0	1.79477	2.05149	2.70108	2.75269	1.56785	0.709652	1.34844	1.15	1.73968	-0.756003	0.221996	-1.12622	0.00477938
Q92804-1	TAF15	0	268.384	280.479	20.0512	58.1671	105.37	117.88	32.6599	17.1965	37.5922	-1.29778	0.00284377	-0.649728	0.561754
Q8TC07-2	TBC1D15	0	0	0	0	0	0	0	0.442831	0.506735	4.88473	#DIV/0!	#DIV/0!	#DIV/0!	0.0044984
O43896	KIF1C	0	0	0	3.38346	1.10697	0	0	1.11531	1.05052	16.0385	#DIV/0!	#DIV/0!	-1.05193	0.414758
Q15758-1	SLC1A5	0	1.41157	1.29725	3.81317	3.67026	0.47562	0.253563	1.994	0.671341	18.4975	-1.89331	0.0155469	-1.48938	0.0684995
O60443	DFNA5; GSDME	0	0.129183	0	0.311396	0.703755	0.445491	0	0.592697	0	9.89957	1.78598	0.565661	-0.776328	0.612564
O60361	NME2P1	0	0	0	0	0	0	0	0	0	28.7885	#DIV/0!	#DIV/0!	#DIV/0!	#DIV/0!
Q9P2R7	SUCLA2	0	2.43958	1.84411	4.15737	4.13238	1.41803	0.31668	3.18007	2.42516	91.647	-1.30416	0.178704	-0.564556	0.0708531
Q9GZS3	WDR61	0	1.91552	2.48336	3.37478	3.86378	1.72428	0.800575	0.650973	1.95052	36.0525	-0.800932	0.226069	-1.47636	0.0791621
Q8IXB1-1	DNAJC10	0	0	0	1.46261	0.852499	0	0	0	0.756735	8.01203	#DIV/0!	#DIV/0!	-1.61322	0.250079
Q15637-5	SF1	0	33.4349	13.0315	58.9697	41.0777	11.1957	6.95021	50.4679	41.8897	74.4815	-1.35654	0.307129	-0.115379	0.73571
O00154	ACOT7	0	2.61685	3.08114	3.13725	2.06771	0	0.650784	2.07164	2.05947	55.0401	-3.1302	0.0241809	-0.333355	0.421131
P19525	EIF2AK2	0	3.28534	4.07473	1.2605	2.32652	0.237167	2.27587	1.75732	1.39656	22.817	-1.55028	0.156912	-0.185661	0.737401
P23919	DTYMK	0	8.75371	8.63096	6.32979	5.28967	0.619535	1.87523	5.32305	6.18647	70.198	-2.80084	0.00710346	-0.0137162	0.942583
P11766	ADH5	0	14.3331	10.9387	18.9466	18.355	9.4106	8.40801	15.7534	10.3809	164.974	-0.504143	0.169839	-0.513294	0.174796
Q9UQB8-4	BAIAP2	0	0	0	0	0.630071	0	0	0.252679	1.45166	3.88296	#DIV/0!	#DIV/0!	1.43563	0.510844
P04222	HLA-C	0	0.0777137	0.909028	5.53564	4.14487	1.66157	0	3.00922	1.82245	4.8875	0.751801	0.751242	-1.00256	0.117613
P68400	CSNK2A1	0	0.517002	0	2.70108	2.79259	0	0	2.4179	2.69662	33.9418	#NUM!	0.42265	-0.10317	0.32539
Q9UBG0	MRC2	0	4.34572	1.31157	2.40796	1.49096	2.90462	0	2.59006	1.16624	25.1524	-0.961766	0.579549	-0.0537631	0.940557
P51570-2	GALK1	0	0.0241567	0.187034	1.84255	1.85512	0	0.454693	2.62833	1.02356	31.2401	1.10635	0.664204	-0.0179747	0.979831
P08621-1	SNRNP70	0	9.31157	11.0263	12.4146	11.3135	5.16764	4.90305	7.75914	4.92752	133.819	-1.01401	0.0273892	-0.903286	0.0680727
Q92905	COPS5	0	1.64267	3.6563	3.49627	1.83513	0	0	3.96297	0	56.3283	#NUM!	0.119142	-0.42793	0.780318
Q9H3P7	ACBD3	0	2.17823	0	2.07701	1.54718	1.53164	0	1.71009	0.386968	39.8293	-0.508081	0.830775	-0.789293	0.396105
Q6L8Q7-1	PDE12	0	0	0.155813	0.756853	2.10516	0	0.00534226	0	1.8	7.98428	-4.86622	0.4363	-0.669033	0.683281
O43488	AKR7A2	0	3.54511	2.01892	4.67435	3.35602	0	1.93542	5.02179	2.7	91.9775	-1.52349	0.278835	-0.0565312	0.918548
Q8NBF2-1	NHLRC2	0	1.3795	2.13403	2.40455	0.813371	0	1.03706	1.99602	2.28924	42.8756	-1.76043	0.193229	0.413256	0.577264
Q96TA2-1	YME1L1	0	0	0	0.488337	0.941444	0	0	0	0	10.2246	#DIV/0!	#DIV/0!	#NUM!	0.0874558
Q969X6	CIRH1A; UTP4	0	1.70297	0	1.16796	1.46152	0	0	0.127746	0	26.4012	#NUM!	0.42265	-4.36342	0.0159846
Q9UHD1	CHORDC1	0	9.64601	8.16404	8.6269	8.57496	3.8314	0.441175	3.70608	4.35598	60.9926	-2.05951	0.0672524	-1.09335	0.00504994
P16989-2	CSDA; YBX3	0	10.1262	9.90215	10.6484	13.2317	3.55106	4.75427	6.14888	4.49324	87.3453	-1.26993	0.0107246	-1.16603	0.0497471
Q96EE3-1	SEH1L	0	1.08827	0	0.220108	0.315646	0.275953	0	1.395	1.30726	13.2738	-1.97954	0.544534	2.33452	0.00356565
Q13148-1	TARDBP	0	3.49996	0	2.2509	1.91492	0	1.67736	2.82463	3.40851	41.9669	-1.06115	0.68486	0.581362	0.0917941
P35052	GPC1	0	1.56655	2.91377	0.40297	1.63787	1.92237	0.998143	0.174918	0	4.35362	-0.617381	0.440471	-3.54442	0.273295
Q93050-3	ATP6V0A1	0	1.64267	1.69329	0	3.11174	0	1.29028	0	0	12.419	-1.37042	0.253995	#NUM!	0.42265
Q9BY77	POLDIP3	0	1.95646	4.05512	5.01311	5.61097	1.09591	1.95276	8.09913	3.57854	55.4755	-0.979562	0.321261	0.136415	0.838758
P24941-1	CDK2	0	0.612302	1.28006	1.21016	0	0	0	0.782939	0	10.0706	#NUM!	0.105228	-0.628229	0.794867
P40692-1	MLH1	0	0.605375	1.15535	2.37197	3.0974	0	0	0	0.880875	9.82527	#NUM!	0.0852731	-2.63437	0.056645
Q13823	GNL2	0	6.69236	4.15146	6.3155	5.84407	2.73742	1.21475	3.16187	6.00332	48.3051	-1.45616	0.145486	-0.407856	0.407704
Q9H4L7-2	SMARCAD1	0	3.91683	2.60506	3.4319	1.91492	1.56785	2.29105	1.76693	2.61224	19.2523	-0.7571	0.217411	-0.288022	0.633424
P26006	ITGA3	0	2.01348	3.04974	4.06455	3.23974	2.70536	0.592846	1.624	1.70671	15.1364	-0.618375	0.531421	-1.13291	0.0408702
Q96T58	SPEN	0	0.561189	0.33424	5.35737	5.88412	0.706878	0	2.72206	1.44997	14.9405	-0.341118	0.823244	-1.43001	0.0359007
P10768	ESD	0	5.69676	3.25402	7.59306	7.2348	3.23346	1.34556	9.31019	2.84542	63.9016	-0.966975	0.29243	-0.286688	0.719848
P19971	TYMP; SCO2	0	0	0	0	0	0	0	0.1305	0	2.22463	#DIV/0!	#DIV/0!	#DIV/0!	0.42265
Q7Z6E9	RBBP6	0	0.651073	0.0354227	0.636718	1.45541	0	0.524084	0.915459	0.943673	13.1066	-0.389453	0.85937	-0.170342	0.802828
Q13308-6	PTK7	0	0.277819	0.0936624	0.929518	0	0.394887	0	0.258246	0	12.292	0.0881516	0.962043	-1.84774	0.558526
O60826	CCDC22	0	0.662175	0	0.71314	0.66264	0.05897	0	0.916926	0.911166	4.23255	-3.48916	0.459994	0.410089	0.0123936
O94875-11	SORBS2	0	0.677489	0.475785	1.56472	1.98235	0.314155	0.610129	0.502484	0	29.7228	-0.319328	0.588061	-2.81948	0.043099
Q8IYI6	EXOC8	0	0.251439	0	0.178194	1.1757	0	0.317146	0.243625	0	29.274	0.334935	0.885952	-2.47438	0.392619
Q15056-1	EIF4H	0	3.04188	6.52181	7.67344	5.5588	2.76842	3.05963	2.77207	4.98297	144.938	-0.714554	0.396727	-0.77085	0.215293
P55036-1	PSMD4	0	11.3291	8.98366	7.88959	11.5731	7.93103	6.73577	7.87839	5.33896	26.4155	-0.469832	0.165152	-0.558278	0.297514
Q8TCG1	KIAA1524; CIP2A	0	2.09532	1.8491	3.11646	4.78844	0	0	3.34449	0.985947	18.9078	#NUM!	0.00387384	-0.868234	0.341813
Q06203	PPAT	0	3.2785	2.35882	5.47416	2.735	0.487086	1.05685	3.14186	2.52076	36.9651	-1.8684	0.063293	-0.535767	0.460283
P61758	VBP1	0	7.5486	7.4501	10.2572	8.82247	3.77009	2.68441	4.52426	6.36624	50.9761	-1.21646	0.0158918	-0.808969	0.0725524
Q6XQN6-1	NAPRT1; NAPRT	0	0	0	0.0598842	0	0	0	0.291499	0.59207	5.04038	#DIV/0!	#DIV/0!	3.8831	0.11504
Q99961	SH3GL1	0	7.70762	9.78625	14.4908	12.4976	5.4299	3.49079	0.720473	4.79988	107.627	-0.971622	0.0946014	-2.28951	0.0419349
P42566-1	EPS15	0	0	0	0.20365	0	0	0	0	0	5.12688	#DIV/0!	#DIV/0!	#NUM!	0.42265
Q03169	TNFAIP2	0	0.00275108	0	1.10959	1.40095	0.718988	0	0	1.35615	19.6127	8.02982	0.424128	-0.888479	0.492825
P08648	ITGA5	0	0.0182008	1.01705	3.18161	6.74707	2.34007	0.444311	4.0698	2.77516	54.759	1.42738	0.500097	-0.536561	0.501629
P09661	SNRPA1	0	4.4412	4.95878	10.0542	10.2806	1.61746	1.5196	6.77366	5.03592	112.202	-1.58325	0.00699968	-0.783995	0.0397518
Q9Y570	PPME1	0	3.53563	4.03294	5.88958	7.3274	0.791647	0.870896	4.03634	3.69324	45.4953	-2.18663	0.00719214	-0.773931	0.0655144
P61289-2	PSME3	0	6.3644	4.36499	3.23503	6.71023	1.80934	1.53079	3.71372	4.11571	53.3007	-1.68359	0.0671999	-0.345101	0.606789
Q9UKD2	MRTO4	0	6.7619	5.77992	11.3383	14.58	2.45453	1.64409	4.75953	6.91848	83.9834	-1.61353	0.0219928	-1.15018	0.0673396
P15291	B4GALT1	0	1.88603	0	3.17236	1.19682	0	0	0	1.7702	6.46858	#NUM!	0.42265	-1.30345	0.430512
Q9UKV8	AGO2; EIF2C2	0	2.13862	2.24689	1.34681	2.61684	0.753796	1.24721	1.51085	2.28595	17.1114	-1.13202	0.0420685	-0.0620458	0.920953
Q92734-1	TFG	0	1.74121	2.47484	2.62531	4.9307	1.34835	2.18584	0.179078	0	23.7108	-0.254511	0.602611	-5.39896	0.0857981
P62888	RPL30	0	38.1929	42.6044	36.0428	31.4761	3.00442	2.56606	14.6394	17.5021	72.0018	-3.85843	0.00345496	-1.07085	0.0224331
P51665	PSMD7	0	1.32204	1.18932	6.18566	11.9042	0	0	5.53424	1.88426	200.406	#NUM!	0.00278136	-1.28598	0.256357
O95340-2	PAPSS2	0	3.94774	4.29001	3.59515	2.17633	0.940709	1.4739	4.65546	3.15499	73.5083	-1.77046	0.0116327	0.436465	0.427543
Q9H2U2	PPA2	0	2.31768	1.88867	1.49519	3.30442	0.259514	0.795617	2.4179	1.20222	27.362	-1.99515	0.044343	-0.406883	0.642636
Q9NZW5	MPP6	0	2.80643	2.41295	3.35365	4.22877	1.56785	1.37252	1.50189	0.620175	24.4613	-0.827884	0.0352056	-1.83719	0.0480592
Q13185	CBX3; C15orf57; CCDC32	0	16.2122	12.1436	19.7622	24.9943	9.9611	5.34911	8.61679	10.1769	93.5236	-0.889152	0.167963	-1.25185	0.0414894
Q9NTX5	ECHDC1	0	0	0	0	0	0	0	0	0	1.05685	#DIV/0!	#DIV/0!	#DIV/0!	#DIV/0!
P62316	SNRPD2	0	0	0	10.0815	9.44033	0	0	0.557977	1.13592	147.587	#DIV/0!	#DIV/0!	-3.52667	0.00233616
Q9Y2Z4	YARS2	0	1.78717	2.8742	3.22016	1.39226	0.488608	1.88499	0.313738	1.59773	31.5913	-0.973682	0.325282	-1.27085	0.350154
Q14320	FAM50A	0	19.9732	16.7634	15.9363	16.066	9.42558	8.23523	9.96324	8.66396	110.066	-1.05666	0.0307304	-0.780762	0.00939642
Q12996-1	CSTF3	0	1.04959	0.861058	4.30698	1.85444	0.0927261	0.0246277	0.316582	2.26224	49.2201	-4.02512	0.0122651	-1.25655	0.370953
Q01085-2	TIAL1	0	2.80901	0.931729	3.83054	0.406267	1.00647	0.693463	3.33819	2.77749	35.3139	-1.13785	0.395808	0.529536	0.642428
P51398-1	DAP3	0	0	0	1.21329	0.683623	0	0	0.995241	0	16.5727	#DIV/0!	#DIV/0!	-0.930538	0.507739
P62873	GNB1	0	6.1777	9.38715	13.7807	8.56054	8.00925	7.41084	7.84103	5.91108	25.337	-0.013481	0.968661	-0.700056	0.262737
Q9Y5M8	SRPRB	0	16.9283	13.2663	17.4483	19.5613	6.25139	2.40688	11.3498	9.54767	91.7624	-1.80214	0.0557456	-0.824571	0.0284478
O15381-1	NVL	0	0	0.283265	2.14594	2.48854	1.24679	0	1.16184	1.54379	5.58185	2.13799	0.529726	-0.776445	0.0640381
P61604	HSPE1	0	39.9901	39.7081	30.1044	29.825	4.82026	3.85579	37.6631	11.1335	619.344	-3.19943	0.000200114	-0.296482	0.715546
Q08209-2	PPP3CA	0	7.99121	7.67722	8.43656	14.7765	8.40472	7.67715	4.58605	6.39656	143.707	0.0375738	0.653886	-1.07972	0.204758
Q9NR50-1	EIF2B3	0	3.88365	3.90768	4.8467	3.42922	0.63299	1.08589	1.61706	1.24767	22.3677	-2.1804	0.00553195	-1.53052	0.0660975
A3KN83-1	SBNO1	0	0	0	0.976414	0.46439	0	0	0	0	2.03736	#DIV/0!	#DIV/0!	#NUM!	0.106495
P62750	RPL23A	0	39.8742	42.0423	28.8904	35.8378	8.76688	8.7755	22.4253	15.2308	191.494	-2.22331	0.00113243	-0.78151	0.113678
Q9Y376	CAB39	0	3.76299	3.5707	6.99854	6.7814	1.86773	3.22367	6.89994	5.51784	61.2487	-0.526478	0.243219	-0.150162	0.432933
P30475	HLA-B	82.2	80.2	72.6	50.5	53.6	84.5	80.1	56.3	45.3	268.8	0.10732	0.311201	-0.0350697	0.847137
Q8IWE2	FAM114A1	0	0	0	0	0.528164	0	0	1.76693	1.00892	40.203	#DIV/0!	#DIV/0!	2.39387	0.135451
Q86X55	CARM1	0	5.64227	4.2107	8.2857	5.0584	2.54389	2.20934	11.6136	3.86064	91.419	-1.05165	0.0739982	0.213668	0.823456
Q9NY93	DDX56	0	3.74035	2.80056	7.82874	4.8024	2.35189	1.59759	3.81149	4.96286	27.7024	-0.727828	0.164484	-0.52562	0.355801
O60645	EXOC3	0	2.65056	2.28252	3.33315	2.76223	0.861732	0	3.37992	2.85831	38.4376	-2.51718	0.0491021	0.033418	0.870491
Q9P289	MST4; STK26	0	9.54755	14.886	17.3384	11.2607	6.55934	5.8328	0	8.57743	186.626	-0.97944	0.154962	-1.73735	0.197133
Q68E01-2	INTS3	0	2.36901	2.60804	3.40644	4.93528	1.2716	1.13073	2.04457	1.0123	23.681	-1.05086	0.0114131	-1.44829	0.103302
Q9NUQ6-2	SPATS2L	0	19.2357	20.6651	17.426	17.8001	7.21514	6.4352	4.45414	7.07749	73.7137	-1.54748	0.00382559	-1.61105	0.0122775
Q9UNZ2-5	NSFL1C	0	1.07033	2.98753	3.64922	3.2823	0.654987	0.587666	0	3.07184	19.763	-1.7073	0.279943	-1.17407	0.338447
Q9Y2K7	KDM2A	0	2.13516	0.733432	0	1.08591	0.886654	0.197103	0	1.68426	4.11427	-1.4043	0.371563	0.633201	0.793428
Q9NRL2	BAZ1A	0	8.85482	6.98744	6.39283	9.56155	2.32469	1.60056	8.67738	5.56394	55.5209	-2.01292	0.0271035	-0.16387	0.736929
Q8WU90	ZC3H15	0	13.1097	11.9693	19.7622	20.0696	8.09501	8.88134	8.42807	8.49484	41.2145	-0.562949	0.0280047	-1.23494	0.000188391
P21283	ATP6V1C1	0	0.742418	1.60572	1.7768	3.26659	2.59912	2.0182	0.503861	0.540991	29.6431	0.975536	0.160983	-2.27109	0.115359
Q9Y5K6	CD2AP	0	2.87807	1.04226	5.4263	4.04472	2.17159	1.64765	2.29443	1.44711	54.7574	-0.0376878	0.962586	-1.33989	0.0715369
Q9H4A6	GOLPH3	0	14.1919	17.7007	18.8134	19.5836	7.2317	9.04352	4.33695	3.60775	160.12	-0.970543	0.0583927	-2.27293	0.00121085
O14497	ARID1A	0	0.70587	1.99365	2.41326	0.725193	0.850266	0.466733	0.764127	1.08309	36.4336	-1.03545	0.411683	-0.764699	0.53069
Q8TED0	UTP15	0	0	0	0	0.926055	0	0	0	0	12.8032	#DIV/0!	#DIV/0!	#NUM!	0.42265
Q9UBS4	DNAJB11	0	2.73592	3.09351	5.3745	4.53603	2.75719	1.98823	3.30136	1.40615	38.6919	-0.296817	0.329455	-1.074	0.12872
P48506	GCLC	0	0	0	0	0.258588	0	0	0.00697394	0	4.79373	#DIV/0!	#DIV/0!	-5.21254	0.433311
P30050-1	RPL12	0	34.2329	42.5381	33.2744	33.9098	5.46144	0	20.306	16.2999	207.879	-3.81321	0.0188815	-0.876045	0.0171451
P19784	CSNK2A2	0	0	0	0.96679	0.0112159	0.149123	0	0	0.620699	9.49395	#DIV/0!	0.42265	-0.655948	0.783528
O95302	FKBP9	0	0	0	0.313794	0	0.36628	0	0	0	48.3437	#DIV/0!	0.42265	#NUM!	0.42265
P06865	HEXA	0	1.94083	1.52347	1.56785	1.88411	1.64355	2.12981	0.627417	2.83813	77.9328	0.123286	0.677217	0.00566725	0.995698
P33897	ABCD1	0	1.53001	2.32641	2.9246	3.19946	0.971014	1.65091	2.44084	4.02245	28.5515	-0.556632	0.359689	0.0777792	0.852219
P35520-2	CBS; LOC102724560; CBSL	0	3.40257	3.72954	7.8014	6.71152	0	0.633442	2.44023	0.973003	40.1522	-3.49305	0.0118194	-2.08813	0.0260592
Q9NP74-1	PALMD	0	0	0	0.242147	0.460898	0	0	0	0	22.924	#DIV/0!	#DIV/0!	#NUM!	0.084695
Q14146	URB2	0	0	0	0	0.090777	0	0	0	0	9.31353	#DIV/0!	#DIV/0!	#NUM!	0.42265
P46782	RPS5	0	17.5204	20.6451	23.0448	25.6918	11.0614	7.7075	23.5656	12.7617	155.942	-1.02392	0.0515685	-0.42395	0.380657
Q9Y2S7	POLDIP2	0	3.22184	4.15558	3.61695	1.51819	1.63045	0.510222	2.29376	3.46627	23.1345	-1.78505	0.0695586	0.165671	0.819232
O75821	EIF3G	0	5.34449	5.41196	10.7063	11.1	1.51935	1.7209	4.86015	3.19429	60.2594	-1.73103	0.000798672	-1.43689	0.0151426
Q96RL7	VPS13A	0	0	1.33941	1.21449	1.43619	0	0	0.807842	2.09545	8.96609	#NUM!	0.42265	0.131328	0.864545
Q00653-1	NFKB2	0	1.11869	0.0396827	2.42382	2.22339	1.12353	0.160354	0.0298563	1.12239	21.6302	0.148408	0.938757	-2.01192	0.0878955
Q96SB4-2	SRPK1	0	0	0	0	0.272473	0	0	0	0	7.21805	#DIV/0!	#DIV/0!	#NUM!	0.42265
Q8IX01-1	SUGP2	0	0	0	2.70199	2.94311	0	0	1.20857	2.90105	8.60401	#DIV/0!	#DIV/0!	-0.457991	0.463885
P09488	GSTM1	0	6.38514	8.90827	8.09514	4.6416	1.89628	2.47747	0	2.18087	119.285	-1.80597	0.051886	-2.54602	0.122755
Q9NVH1-1	DNAJC11	0	0	0.675977	1.64203	0.673628	0	0	3.13072	0.872449	57.797	#NUM!	0.42265	0.78972	0.563162
Q4G0J3-3	LARP7	0	0	0.0950922	1.46162	0.964784	0.021997	0	0.741305	0.10898	21.5169	-2.11202	0.532015	-1.5128	0.189065
Q15276	RABEP1	0	1.02441	1.46555	4.63338	1.98289	0	0.244537	4.6242	3.28647	25.3469	-3.348	0.0469333	0.257782	0.705396
Q8N7H5	PAF1	0	1.26697	0	1.4244	0.450051	0	0	0	0	23.5082	#NUM!	0.42265	#NUM!	0.194281
Q15691	MAPRE1	0	1.12553	1.53047	7.88674	4.38531	0	0	2.51826	1.48187	110.294	#NUM!	0.0224644	-1.61726	0.151733
P62841	RPS15	0	1.38479	3.17572	2.37539	3.10793	0.256735	0.540061	0	0.589315	13.4203	-2.51691	0.173577	-3.21794	0.0349796
P40121	CAPG	0	5.18127	4.69935	17.9241	13.5366	3.89031	3.69091	16.305	10.0515	218.373	-0.382171	0.0477885	-0.255395	0.572813
Q7Z5K2-3	WAPAL; WAPL	0	2.79049	3.33584	9.51086	10.5796	3.10299	3.08357	11.1478	7.86455	21.7533	0.0141158	0.922182	-0.079576	0.7844
P26440	IVD	0	0.740638	0.940191	5.2382	3.27208	0.484278	2.08302	2.69279	4.1	87.7086	0.611078	0.637418	-0.325203	0.551149
Q5JWF2-1	GNAS	0	12.375	10.2591	6.78743	7.84145	6.53079	7.16249	4.07182	3.02688	16.9725	-0.725024	0.0559306	-1.04319	0.036722
P02751	FN1	0	0.295982	0	1.81991	0	0	0	0	0	0.609222	#NUM!	0.42265	#NUM!	0.42265
Q99829	CPNE1	0	2.49443	1.92123	4.60975	2.83248	1.89821	1.48382	4.6498	1.74321	62.233	-0.384739	0.281392	-0.219239	0.787221
P53004	BLVRA	0	0	0	0.692899	0.614511	0	0	0	0.312303	18.7757	#DIV/0!	#DIV/0!	-2.06569	0.0906835
Q9Y697	NFS1	0	1.82519	1.2374	3.34431	2.18313	1.35911	0	2.14214	0	29.7061	-1.17209	0.368961	-1.36756	0.299194
P00441	SOD1	0	71.6161	75.5868	4.72031	14.3398	39.7729	42.5987	2.92182	4.31402	61.7945	-0.837588	0.00560369	-1.39732	0.347868
P22307-1	SCP2	0	6.12846	4.56784	8.51113	9.17512	4.16843	0.774166	7.05179	4.46061	99.1177	-1.11377	0.263424	-0.619438	0.147332
O95486-1	SEC24A	0	0	0	1.47936	1.02345	0	0	0.543535	0.439854	12.1188	#DIV/0!	#DIV/0!	-1.34771	0.0830627
Q9BTE6-3	PTGES3L-AARSD1; PTGES3L; AARSD1	0	2.22103	1.17362	8.88434	6.1141	1.00085	0	0	2.0786	64.4707	-1.76204	0.240268	-2.85113	0.0649373
Q96JM3	CHAMP1	0	2.37275	3.84247	3.36174	3.04339	2.25641	2.07606	1.04241	2.15504	22.972	-0.520612	0.331416	-1.0023	0.109246
Q96SU4	OSBPL9	0	0.301177	0	3.01208	0.847629	1.48127	0	0.542742	0.680875	41.275	2.29815	0.516711	-1.65734	0.348205
Q14257-2	RCN2	0	0	0	0	0.00671539	0.0620706	0	0.386576	0.46965	8.44818	#DIV/0!	0.42265	6.99438	0.00948875
Q8N684-3	CPSF7	0	11.2765	9.84989	12.4116	11.8421	5.24855	5.45257	9.34409	7.83082	78.9832	-0.981282	0.0185771	-0.497904	0.0484131
Q9UL46	PSME2	0	3.59268	3.11641	7.24507	5.15039	0.470355	1.05563	5.92887	2.69041	79.0265	-2.13637	0.0205437	-0.524173	0.430784
P09429	HMGB1	0	4.23359	3.79373	20.0223	24.875	1.77869	1.5007	11.7678	6.19417	210.327	-1.29149	0.0117984	-1.32169	0.0677183
O60678	PRMT3	0	1.21679	0	1.51475	0	1.0872	0.465884	1.5345	0	11.2699	0.35205	0.828529	0.0186835	0.993525
Q6P1N0	CC2D1A	0	1.28589	0.947339	0.643266	0.706353	1.35976	0.191255	0.227656	2.35108	16.7683	-0.525918	0.631395	0.934112	0.621345
Q8N1G2	CMTR1; FTSJD2	0	0	0	0	0.204965	0	0	0	0	9.41055	#DIV/0!	#DIV/0!	#NUM!	0.42265
P42696	RBM34	0	0.799438	0.74058	1.19185	0.753417	0	0	1.21461	2.19711	16.2955	#NUM!	0.0014575	0.810529	0.306049
P46783	RPS10	0	15.0582	20.191	16.9033	14.7574	1.93904	3.53606	9.99654	6.6665	106.931	-2.68663	0.0310835	-0.926044	0.0632267
Q9UDY4	DNAJB4	0	2.08848	1.81817	4.25865	2.71967	1.8775	0	4.14952	2.13201	46.0115	-1.05712	0.396726	-0.151764	0.809389
Q15067-2	ACOX1	0	0	0	0	0	0	0	0	0	2.93195	#DIV/0!	#DIV/0!	#DIV/0!	#DIV/0!
P48739-3	PITPNB	0	0	1.75842	3.0289	1.79928	1.16021	0.0174234	1.67393	0.88481	34.0254	-0.578389	0.807823	-0.916047	0.260565
P06858	LPL	0	2.11779	2.33058	9.49542	8.82903	2.58982	2.30943	1.62605	0.131428	41.6393	0.139281	0.328684	-3.38219	0.00961658
Q2TAL8	QRICH1	0	0.910728	0.668364	0.140269	1.77854	0.0918482	0.181845	1.9378	0	8.78401	-2.52847	0.0370572	0.0142112	0.994707
O43314-1	PPIP5K2	0	0	0	2.06519	0	0	0	0	2.31009	1.04231	#DIV/0!	#DIV/0!	0.161673	0.944202
P24821-4	TNC	0	11.4777	14.5192	5.32325	7.73671	14.8181	11.3647	4.14117	4.52802	34.3112	0.0102781	0.971451	-0.591183	0.214275
O00625	PIR	0	1.86896	2.73531	2.70108	4.60545	1.40814	2.64584	2.78988	0.847172	45.5109	-0.183636	0.750579	-1.00642	0.309813
Q08380	LGALS3BP	0	10.7216	11.2501	8.46822	12.3223	7.3834	7.77983	6.91089	4.5393	33.1427	-0.535071	0.00928373	-0.860556	0.175064
Q9H4F8-2	SMOC1	0	14.5746	14.7528	6.46007	6.51407	13.0847	16.0133	6.50973	4.71175	30.8999	-0.0113299	0.944794	-0.209377	0.432646
Q9UJX4	ANAPC5	0	0	0	0.0276209	0	0	0	0	0	2.88306	#DIV/0!	#DIV/0!	#NUM!	0.42265
Q8TBC4-1	UBA3	0	0	0	0.0999467	0.23502	0	0.229785	0.315819	0	6.08222	#DIV/0!	0.42265	-0.0849236	0.960612
P00568	AK1	0	3.16366	5.30802	3.0162	2.49	1.00342	0.516676	3.58035	2.69026	55.2675	-2.47848	0.0871721	0.187548	0.536731
Q06787-5	FMR1	0	13.833	18.3208	7.03453	16.2022	10.8021	14.8102	6.1712	5.73697	72.7351	-0.328149	0.390541	-0.964455	0.342435
P82650	MRPS22	0	0.373561	0.0992358	0.652577	1.63566	0.305438	0	1.40265	0.765131	16.9544	-0.630339	0.723025	-0.078017	0.927498
P29992	GNA11	0	1.5665	0.161532	4.06523	5.52675	0	0.931808	0.767031	4.2791	40.1256	-0.891029	0.683237	-0.926652	0.354572
P35249	RFC4	0	4.42069	3.43364	4.02118	3.27186	3.59377	2.69297	2.18066	0	52.6049	-0.321177	0.361559	-1.74175	0.156906
Q15056-2	EIF4H	0	52.0495	51.1334	61.3947	59.2411	23.0828	21.9605	19.9777	20.4892	31.8898	-1.19582	0.000620395	-1.57585	0.000761471
Q9NR31	SAR1A	0	0	0	0	0	0	0	1.18744	0	10.1592	#DIV/0!	#DIV/0!	#DIV/0!	0.42265
Q9BWD1	ACAT2	0	2.51449	1.51238	2.16086	3.99551	0.828269	0	1.95292	1.71458	84.8099	-2.28149	0.133026	-0.747286	0.31077
P46937-9	YAP1	0	0.470015	0	0.84136	0	0.989734	0	0	1.23032	3.8846	1.07433	0.682002	0.548239	0.818537
Q92576-1	PHF3	0	2.0514	0	2.69857	0.669738	0.425894	1.77765	1.71841	1.07388	13.5234	0.103215	0.956252	-0.270579	0.812071
Q9BQA1	WDR77	0	1.29876	0.0682768	2.95626	0.405273	0	0.647688	0.784346	0.865627	8.94791	-1.07768	0.656464	-1.02668	0.571543
P48449-1	LSS	0	0.300195	0	2.83454	1.8005	1.27604	0.101566	2.3472	2.90778	19.3773	2.19819	0.467893	0.181105	0.650772
Q96DG6	CMBL	0	11.2051	8.83763	7.65576	6.68628	1.44295	0.882047	3.20848	0.738192	92.805	-3.10778	0.0183398	-1.86154	0.0594186
P17252	PRKCA	0	2.64177	2.41003	4.63805	3.24409	2.00954	1.76417	2.11208	1.79653	27.9677	-0.420814	0.0631934	-1.01193	0.108687
P17612	PRKACA	0	0	0	0.383095	1.51598	1.37971	1.61285	3.71984	3.8	31.7761	#DIV/0!	0.00601475	1.98541	0.0384853
Q8NFF5	FLAD1	0	0	0	0	0	0	0	0	0	13.3627	#DIV/0!	#DIV/0!	#DIV/0!	#DIV/0!
Q96EA4	SPDL1	0	0.307661	0	0	0.481171	0	0.837627	0	0	1.54487	1.44496	0.612804	#NUM!	0.42265
Q7Z2K6	ERMP1	0	0	0	0	0	0	0	0	0	19.7251	#DIV/0!	#DIV/0!	#DIV/0!	#DIV/0!
O43399-3	TPD52L2	0	1.01713	0.325807	6.64027	2.29662	0	0	0	6.41568	63.6615	#NUM!	0.191549	-0.478171	0.77576
Q8WXI9	GATAD2B	0	3.23604	2.86557	2.43097	1.75534	0	1.88159	1.76693	2.3	23.8923	-1.69724	0.158747	-0.0417399	0.902379
O43663-4	PRC1	0	0	0	0	0	0	0	0	0	1.71719	#DIV/0!	#DIV/0!	#DIV/0!	#DIV/0!
Q96EK5	KIAA1279; KIF1BP	0	0.72186	0.484247	0.507612	0.96768	0	0	0	0	10.7766	#NUM!	0.0366894	#NUM!	0.0850296
Q7Z406-2	MYH14	0	1.9414	2.10406	0.176628	1.29149	0	0	2.30217	2.24939	43.538	#NUM!	0.00161279	1.63239	0.109851
P50402	EMD	0	6.11442	4.9275	6.22661	5.25995	2.18481	1.64397	8.27806	4.61347	91.8972	-1.52803	0.0311777	0.166477	0.746434
P05387	RPLP2	0	8.40563	6.97749	3.69296	7.34754	0.469888	0	3.12317	1.43134	168.338	-5.03289	0.010011	-1.27744	0.248577
Q9NRR5-1	UBQLN4	0	1.61154	0.975526	0.516924	1.99692	0	0	1.43459	3.00837	14.7409	#NUM!	0.0554588	0.821624	0.466106
Q5JVF3	PCID2	0	0.0643029	0.823242	4.66997	3.19978	0	0	3.74853	0.975131	58.2743	#NUM!	0.362733	-0.736411	0.42178
O43663-1	PRC1	0	2.78681	1.76985	3.0078	2.31096	2.65505	2.6271	0.512212	4.08536	10.4218	0.213146	0.549754	-0.210218	0.861274
Q92552-2	MRPS27	0	4.50213	6.21316	10.9844	8.8829	1.37971	1.09674	4.27782	3.37516	43.7078	-2.11333	0.0415666	-1.3763	0.0333204
Q13042	CDC16	0	3.87171	0.634865	3.67838	2.3784	1.99936	1.59083	3.78653	0	50.9603	-0.327972	0.805191	-0.677673	0.627826
Q15185	PTGES3	0	27.7831	24.0561	33.7998	25.9913	11.0258	12.2458	17.7679	12.6399	119.165	-1.15547	0.0183274	-0.975488	0.0879493
O00170	AIP	0	3.32792	3.28203	5.24068	5.95163	3.05479	4.40993	1.6199	1.6184	18.6381	0.175449	0.592859	-1.7892	0.00789494
Q7Z2Z2	EFTUD1; EFL1	0	0	0	0.142147	0.699638	0	0	0	0	14.0491	#DIV/0!	#DIV/0!	#NUM!	0.270133
Q9UPN4	AZI1; CEP131	0	2.18347	2.75545	6.24038	4.13908	0.449412	1.22831	6.20167	3.49318	9.88468	-1.55769	0.0777081	-0.0984403	0.860173
Q12830-1	BPTF	0	0.765113	0.385157	0.912148	0.295813	0.402025	0.817148	0.300524	0	5.71695	0.0839306	0.913745	-2.00702	0.316733
P55735-3	SEC13	0	2.04621	3.4419	3.82465	4.60682	1.1347	0	0.912706	2.1735	5.52587	-2.274	0.136595	-1.44995	0.0691512
Q96KA5-1	CLPTM1L	0	0	0	2.73582	1.08958	0	0	1.40332	1.22356	22.8965	#DIV/0!	#DIV/0!	-0.542259	0.544435
O95834-3	EML2	0	1.18011	0.744811	1.47998	0.614965	0.213883	0	0.0985633	0.222944	17.0088	-3.16991	0.0718016	-2.70399	0.179573
P35555	FBN1	0	12.4668	10.9074	2.87369	3.0974	9.40253	13.6088	6.15028	5.10671	4.40387	-0.0225741	0.942892	0.914755	0.0384335
P61586	RHOA	0	12.2533	11.7285	17.9516	19.2283	6.90906	8.02299	11.6946	8.29268	18.4643	-0.683526	0.0180151	-0.895436	0.0418821
Q5VT79	ANXA8L1	0	2.23783	0.628972	0.257326	0.639839	1.01723	2.56068	0	4.09822	5.50372	0.319677	0.77999	2.19155	0.518135
Q9NR45	NANS	0	3.03292	2.49774	1.08596	2.59488	0	0	0.111778	1.41568	22.2447	#NUM!	0.00923408	-1.2689	0.39314
P04818	TYMS	0	3.04198	2.99582	5.00534	4.35189	0.284319	0	0.650973	2.29434	18.3197	-4.40844	0.00249702	-1.66766	0.068366
Q96TC7	FAM82A2; RMDN3	0	0	0.351164	0.536172	1.73376	0	0	1.0682	0.884752	27.4322	#NUM!	0.42265	-0.216995	0.818084
P10321	HLA-C	0	36.4836	39.7133	36.344	27.6034	31.4419	29.0114	15.0946	7.89656	148.763	-0.333911	0.0600413	-1.47581	0.0686557
Q9Y4B6	VPRBP; DCAF1	0	0	0	1.10896	1.20781	0	0	0	0	6.65394	#DIV/0!	#DIV/0!	#NUM!	0.00181545
Q96JG6	CCDC132; VPS50	0	1.47018	1.72886	1.15088	1.74383	0.826748	0.0483651	2.78854	1.74321	15.931	-1.8701	0.105269	0.64665	0.306271
Q9UKM9-2	RALY	0	12.342	15.036	19.218	15.0676	4.45269	4.645	4.74702	3.04041	156.046	-1.58945	0.0211394	-2.13838	0.0275025
Q9H267	VPS33B	0	0.925072	0.438933	2.84758	4.00711	1.1471	1.04875	1.04871	3.10271	19.2515	0.686936	0.235507	-0.723486	0.370388
Q8WUY3-3	PRUNE2	0	0	0	0.897854	1.37517	1.29336	0	0.69129	0	8.44297	#DIV/0!	0.42265	-1.71725	0.200421
O95292	VAPB	0	8.98597	9.76956	11.9002	12.9342	7.53293	9.0729	3.68252	4.35726	171.489	-0.175626	0.339483	-1.62711	0.00536167
Q13867	BLMH	0	5.44732	6.51289	5.71509	5.62728	1.86644	2.63066	0	2.33143	43.7439	-1.41117	0.0295113	-2.28244	0.060971
Q99816	TSG101	0	5.02735	3.31165	7.52973	7.51909	3.51783	2.38732	3.98708	3.42694	87.5282	-0.497901	0.357888	-1.02132	0.00534162
Q9UHL4	DPP7	0	2.09746	0.879354	5.65142	1.48806	1.38714	0.897305	2.0078	2.47802	73.37	-0.381926	0.650604	-0.67045	0.591265
O43660-1	PLRG1	0	2.24423	0.935873	2.05095	4.07394	0.302688	0.518317	0.421416	0.620758	18.9297	-1.95361	0.217189	-2.55509	0.129581
P49773	HINT1	0	2.73778	0	3.42136	2.31386	1.25428	0	0	0	13.1555	-1.12615	0.671047	#NUM!	0.0353258
Q9Y2T2	AP3M1	0	0	0	0	0	0	0	0.376264	0	11.5944	#DIV/0!	#DIV/0!	#DIV/0!	0.42265
Q15738	NSDHL	0	0	0	0	1.28294	0	0	0	0	4.0975	#DIV/0!	#DIV/0!	#NUM!	0.42265
Q8IVL6-1	LEPREL2; P3H3	0	0	0	0.0713867	0.258361	0	0	0	0.132012	15.0251	#DIV/0!	#DIV/0!	-1.3207	0.478689
Q9UPT5	EXOC7	0	4.55102	2.38727	1.98293	3.61679	2.89373	0	3.29451	1.60443	24.671	-1.26165	0.37937	-0.192885	0.793735
P22033	MUT	0	0	0	0.522792	0.612069	0	0	0	0	19.3896	#DIV/0!	#DIV/0!	#NUM!	0.00613186
Q9H0L4	CSTF2T	0	1.05852	0.16445	2.1956	1.69265	2.31597	0.746361	1.64897	2.93032	9.04875	1.32425	0.415686	0.236003	0.665472
Q9NYH9	UTP6	0	6.38451	8.00408	10.7036	9.46849	5.10984	0.68037	4.29423	4.11143	78.8373	-1.31324	0.209855	-1.26293	0.011074
P53367-2	ARFIP1	0	1.76897	0.767425	2.37103	4.52146	1.23655	0	3.47784	3.22633	32.1665	-1.03645	0.499835	-0.0399693	0.938607
A1L0T0	ILVBL	0	0.0104271	0	1.13411	0.20779	0	0	1.90165	0	17.2062	#NUM!	0.42265	0.502974	0.816075
P26373-1	RPL13	0	67.8537	71.0112	58.4784	48.6136	7.71042	6.95378	42.2508	29.774	220.271	-3.24331	0.000682726	-0.572286	0.158282
P40938	RFC3	0	5.90291	7.75344	3.4266	3.82015	2.04552	2.22722	2.97951	2.19545	56.656	-1.67634	0.0370953	-0.485787	0.142068
O95394-4	PGM3	0	1.70351	0.43114	3.78151	1.91492	1.67187	0	2.78988	1.23353	98.3236	-0.35254	0.8461	-0.501637	0.562329
Q8IWX8	CHERP	0	3.64318	3.00166	3.31083	2.76635	2.06956	2.66923	1.47411	0.994344	26.8378	-0.487715	0.162154	-1.29979	0.0381401
Q13330-1	MTA1	0	2.28517	2.02187	1.73116	2.42286	1.16916	1.04697	1.35887	0.719067	18.4045	-0.958652	0.0187326	-0.999353	0.158435
Q13131-2	PRKAA1	0	1.69205	1.70607	4.92558	2.09105	0.874486	1.33729	2.74338	1.30557	10.6577	-0.619535	0.124504	-0.793228	0.44902
P83436	COG7	0	0	0	3.82428	0.611686	0	0	1.73584	1.82344	22.1172	#DIV/0!	#DIV/0!	-0.317662	0.810601
Q567U6	CCDC93	0	1.00141	1.45268	0.506673	1.3175	1.05678	1.55546	1.63233	0.205598	15.961	0.0900933	0.835988	0.0108342	0.994075
Q96CT7	CCDC124	0	11.5998	7.88469	2.20616	6.74493	3.64835	1.33097	2.38464	4.37356	46.2712	-1.9683	0.0802998	-0.405424	0.701367
Q16630-2	CPSF6	0	1.94811	1.74441	1.9714	4.06167	1.33905	2.34834	1.15388	2.50277	51.1368	-0.00200522	0.996478	-0.722372	0.440259
Q8N0X7	SPG20; SPART	0	2.67694	2.14918	5.66975	2.79259	1.50513	2.25799	2.23191	2.6	11.6786	-0.358934	0.367062	-0.808464	0.337256
Q07020	RPL18	0	27.1427	26.8383	19.8004	20.1484	4.66856	4.14212	22.1338	12.4398	241	-2.61513	0.000181211	-0.208479	0.63518
Q96BN8	FAM105B; OTULIN	0	7.62365	7.47429	6.89891	6.23042	3.58148	5.41955	6.22312	1.6016	46.7216	-0.746189	0.0805837	-0.746681	0.373756
P15104	GLUL	0	4.67053	2.75988	11.6255	7.66566	1.43493	0	9.01511	6.68939	26.2986	-2.37246	0.128846	-0.296764	0.516562
Q15165-1	PON2	0	3.76602	0	5.06678	5.50539	0	0	1.06058	0	27.8391	#NUM!	0.42265	-3.31735	0.014249
P35269	GTF2F1	0	1.85108	1.28143	4.02331	5.27472	0.773219	0.619539	0.381742	4.77636	40.6525	-1.16937	0.0983391	-0.850087	0.460552
Q9UKX7	NUP50	0	9.69269	11.1322	6.73464	10.1891	7.71066	10.1376	2.83993	3.18869	36.2657	-0.222527	0.402091	-1.48915	0.0883094
Q9BS26	ERP44	0	10.5388	8.62564	20.564	14.9487	1.67187	4.25047	12.2618	8.22688	138.567	-1.6942	0.0540682	-0.793504	0.161893
P49005	POLD2	0	0.279146	2.34759	0	1.19546	0	0	0	0	19.4382	#NUM!	0.331874	#NUM!	0.42265
P10412	HIST1H1E	0	182.336	149.27	0	4.38835	140.166	150.446	0	0	25.219	-0.190378	0.358105	#NUM!	0.42265
Q9Y6E0	STK24	0	0	0	0	0	0	0	0	0	26.2328	#DIV/0!	#DIV/0!	#DIV/0!	#DIV/0!
P62280	RPS11	0	21.8414	27.5563	23.2453	23.2637	1.99105	0.0390952	23.1778	10.5	367.994	-4.60479	0.0158687	-0.46571	0.418023
O75934	BCAS2	0	3.8329	3.41885	5.85994	5.5208	1.88142	3.09209	3.16187	3.1291	10.7936	-0.544064	0.216944	-0.855243	0.00445131
O43815	STRN	0	0.871294	0.91466	1.49209	3.5235	0.602276	0.0201352	0.648952	1.77297	22.4733	-1.52075	0.184431	-1.05026	0.380124
Q9NRF8	CTPS2	0	1.41006	0.94305	0.342746	0.737317	0.735427	0.298791	0.515669	0	11.5134	-1.18603	0.175204	-1.0666	0.476366
P55327-3	TPD52	0	3.77206	5.145	3.79329	3.3511	2.57127	0	4.92879	0.898834	34.854	-1.79409	0.161404	-0.293904	0.776162
P62244	RPS15A	0	25.9334	28.0965	20.9548	24.7892	0	0	14.415	17.2664	220.17	#NUM!	0.00159912	-0.52995	0.0986657
O00566	MPHOSPH10	0	2.12637	1.02796	0.538337	0.138678	0	0	0	0	8.12531	#NUM!	0.102884	#NUM!	0.23235
P62249	RPS16	0	27.5848	28.4961	28.5872	23.2481	7.02315	11.2416	22.3974	14.0988	195.91	-1.61844	0.0127756	-0.50619	0.260312
Q9Y606	PUS1	0	0	0	2.11923	3.13372	0.166965	0.416588	3.59784	0.962798	20.1087	#DIV/0!	0.144381	-0.203891	0.829175
Q96S52	PIGS	0	0	0.879208	0	1.11703	0.783924	0	0.836965	0	5.00256	-0.165491	0.942895	-0.416435	0.859525
Q15642-2	TRIP10	0	0.730076	0	0.401118	0	0.455729	0	0.941095	0	11.6809	-0.679869	0.780112	1.23031	0.650329
Q9UNE7-1	STUB1	0	24.8938	21.052	19.5207	15.0852	9.25586	11.3705	10.247	5.92385	120.779	-1.15544	0.028713	-1.09762	0.0967746
Q92979	EMG1	0	0.864896	0.29196	2.80786	4.5998	0	0	1.94331	2.16513	25.9182	#NUM!	0.18092	-0.850427	0.209196
P00374	DHFR; DHFRP1	0	6.31222	8.91714	16.8461	15.438	1.86697	2.04113	4.62279	4.58647	80.2624	-1.96232	0.0492807	-1.80967	0.00370537
Q12765-2	SCRN1	0	1.8219	0	0	0	0	0	1.64352	0	11.2254	#NUM!	0.42265	#DIV/0!	0.42265
Q15404-1	RSU1	0	6.08982	5.28114	12.5519	11.7975	4.25355	3.21616	15.7574	5.13026	129.39	-0.60623	0.097359	-0.221235	0.776077
Q5VZK9	LRRC16A; CARMIL1	0	1.08792	0.559265	2.10617	2.17832	1.38901	0.805067	1.23063	1.90673	26.3425	0.413613	0.559302	-0.449566	0.233639
P29279-1	CTGF	0	28.9313	32.4589	9.5438	13.298	74.0449	74.5359	7.48554	7.45052	1.30793	1.27517	0.00166443	-0.612877	0.169844
Q92688	ANP32B	0	7.72669	10.6801	11.3143	10.9473	1.15073	2.48208	16.2357	5.67086	119.388	-2.34108	0.0448722	-0.0231928	0.97626
Q8WXX5	DNAJC9	0	5.34021	3.19201	6.98179	8.28318	2.79381	2.74443	8.7322	3.57749	89.2705	-0.623493	0.298167	-0.31043	0.634182
Q9HCK8-1	CHD8	0	4.82018	3.95591	5.54863	8.92469	3.93413	4.83846	4.20293	6.00332	23.681	-0.000576605	0.998018	-0.503942	0.38078
P49366-1	DHPS	0	1.38346	1.27003	2.9727	3.47689	0.0105305	0.0492554	2.62683	1.69262	19.9847	-5.47194	0.00212873	-0.578357	0.182614
P61006	RAB8A	0	2.64941	3.43192	4.11525	3.28665	1.9171	0.260727	1.68158	2.63819	30.7349	-1.4815	0.166807	-0.776942	0.135233
Q92747	ARPC1A	0	10.6899	9.84274	13.6568	14.6759	0	0.553344	4.31257	6.03248	43.2992	-5.2136	0.00255523	-1.45352	0.0121281
Q9BW92	TARS2	0	5.19503	5.63213	3.66072	5.3912	5.12915	3.45404	2.03343	2.03257	43.0885	-0.33507	0.32432	-1.15461	0.102306
Q13459-1	MYO9B	0	0	0	2.37818	2.18495	1.01208	0	0.49973	0.335918	9.4319	#DIV/0!	0.42265	-2.44905	0.00458693
Q05086	UBE3A	0	1.19218	0.875355	5.5021	1.23237	1.16583	1.1332	0	0	19.0486	0.153109	0.542904	#NUM!	0.255458
Q96JB5-4	CDK5RAP3	0	0	0	4.76809	1.0973	0	0	0.0992666	0.236472	25.9343	#DIV/0!	#DIV/0!	-4.12682	0.271177
Q99570	PIK3R4	0	0.869783	1.23466	0	1.75122	1.22257	0.673712	0	0.297726	14.9262	-0.150265	0.782038	-2.55631	0.499196
Q6VY07	PACS1	0	2.7321	3.40788	3.95503	4.71422	1.71094	2.23777	2.60114	1.23641	35.196	-0.636851	0.1249	-1.17572	0.0905091
P16403	HIST1H1C	0	655.378	567.218	0	0	490.951	513.158	0	0	36.4124	-0.284031	0.138151	#DIV/0!	#DIV/0!
O95758-4	PTBP3	0	5.59725	3.90759	5.28165	6.53928	4.07641	3.80632	7.00395	5.89656	45.257	-0.269968	0.443194	0.126084	0.585433
P83731	RPL24	0	60.5174	57.7309	44.7791	85.6544	10.3289	14.2433	38.2105	31.4858	126.503	-2.26672	0.00262054	-0.904161	0.280247
P29966	MARCKS	0	9.2279	12.0488	7.0904	7.59118	8.99641	5.43147	3.76163	7.20326	69.2352	-0.560417	0.270902	-0.421116	0.397114
Q13242	SRSF9	0	15.8163	17.6254	23.9709	22.6773	8.55103	6.29617	13.8572	11.2814	118.408	-1.17146	0.0233288	-0.891919	0.0174878
A2RRP1-1	NBAS	0	1.07451	1.26448	1.25179	2.52965	0	0.618689	1.20133	0.179737	15.824	-1.9186	0.117176	-1.45315	0.280013
Q9Y5Q9	GTF3C3	0	0.632995	1.71479	1.50917	0.506116	0.154504	0	0.492083	1.10166	13.2468	-3.92559	0.182544	-0.338563	0.753864
Q9Y5X3	SNX5	0	1.79268	0.976898	3.18443	2.56787	0.0943635	1.11183	2.06194	2.57236	26.5349	-1.1992	0.35338	-0.311788	0.297294
O60884	DNAJA2	0	5.21693	6.02234	3.31641	3.06651	3.39147	3.01143	0.955657	1.34379	73.6756	-0.811752	0.0322746	-1.47293	0.0125398
Q9Y608	LRRFIP2	0	0.858325	0.548148	3.27228	2.0488	0.691609	0	1.8274	0.767376	25.8995	-1.02405	0.445174	-1.03611	0.234193
P46977	STT3A	0	1.27763	2.01892	1.32133	2.3523	1.31699	0	3.6589	0	29.4775	-1.32371	0.320481	-0.00579446	0.997261
Q96GM5	SMARCD1	0	4.07626	1.61999	5.76229	3.67026	0.785329	0	6.32373	4.6898	26.7935	-2.85864	0.197162	0.223557	0.611873
P16104	H2AFX	0	48.8609	49.8062	7.77164	28.4811	28.2781	27.978	7.02399	6.84831	42.8648	-0.810563	0.000546433	-1.38588	0.392837
P13073	COX4I1	0	24.6312	22.0428	15.9438	17.4547	7.88131	6.67575	5.59585	4.40754	103.271	-1.6809	0.00781151	-1.73929	0.00668349
O94808	GFPT2	0	0	0	0	0	0	0	0.738521	0	9.26704	#DIV/0!	#DIV/0!	#DIV/0!	0.42265
Q8IY37	DHX37	0	0	0	0	0	0	0	0	0	1.16608	#DIV/0!	#DIV/0!	#DIV/0!	#DIV/0!
P61088	UBE2N	0	3.84302	1.43278	1.90927	4.11664	0	0	3.42586	0.209912	38.8035	#NUM!	0.160055	-0.728919	0.602429
Q13614-1	MTMR2	0	0	0	0	0	0	0	0	0	21.6439	#DIV/0!	#DIV/0!	#DIV/0!	#DIV/0!
P37108	SRP14	0	18.6197	20.7543	18.2614	19.074	12.5036	10.1277	17.7374	16.3988	240.615	-0.798923	0.0345191	-0.129242	0.177774
Q96LD4	TRIM47	0	1.90059	0	1.22383	2.2655	0	0	0	1.2505	15.8194	#NUM!	0.42265	-1.48045	0.302744
P47985	UQCRFS1	0	0.193265	0.256333	0.263091	0	0.48305	0	0.748862	0	10.3904	0.103535	0.951502	1.50914	0.602839
P61086	UBE2K	0	1.43444	0.515526	3.15835	1.95901	0	0	0	2.17353	42.8829	#NUM!	0.167863	-1.23536	0.357471
Q8WYA6	CTNNBL1	0	3.05828	1.79959	1.7442	1.69005	1.86492	1.05816	1.14584	3.61289	24.6262	-0.73283	0.324909	0.470583	0.645164
Q96JJ3	ELMO2	0	2.72135	2.3616	4.03143	2.13483	1.2496	1.29202	1.51363	3.13426	17.2762	-0.999919	0.0197195	-0.407819	0.604683
Q9BV44	THUMPD3	0	2.25821	1.88447	3.51883	3.90604	1.61143	1.34878	2.25215	2.15216	29.4739	-0.484864	0.12243	-0.75345	0.0170814
P53999	SUB1	0	18.8904	21.5987	18.525	24.6076	6.06342	3.84503	7.23439	7.73361	129.018	-2.0308	0.0128535	-1.5269	0.0438883
P05534	HLA-A	0	48.7108	52.9536	39.1314	48.1184	35.4464	42.0388	38.1048	18.8146	275.366	-0.391823	0.0910056	-0.616231	0.290154
O95487-3	SEC24B	0	0.631755	0.553663	1.73736	2.61745	0.981017	0.460076	1.09588	0.876385	9.64507	0.281768	0.675377	-1.14275	0.119506
P30626-1	SRI	0	2.99228	5.52919	12.531	11.1199	3.21719	2.47146	19.816	8.80997	150.657	-0.583016	0.396163	0.275429	0.697787
Q13217	DNAJC3	0	0	0	0	0	0	0	0	0	20.3141	#DIV/0!	#DIV/0!	#DIV/0!	#DIV/0!
Q9NP72	RAB18	0	3.80119	1.50089	1.69576	4.33222	1.94905	0.99357	1.39359	2.94379	35.237	-0.849457	0.443495	-0.474849	0.635956
Q9H9E3-1	COG4	0	0	0	0.98849	0.113052	0	0	0.357513	0.852216	7.23212	#DIV/0!	#DIV/0!	0.135158	0.924142
Q92791	LEPREL4; P3H4	0	2.98114	2.34455	0	4.38835	0	0	1.39494	0.0110783	14.9079	#NUM!	0.0139886	-1.64206	0.583368
O75718	CRTAP	0	15.1371	18.0222	19.6343	19.5322	0	0	8.5371	5.74026	155.218	#NUM!	0.00748561	-1.45589	0.0124093
P53350	PLK1	0	5.72465	4.75181	5.26579	7.35799	1.3941	1.63515	3.52837	6.15723	9.08494	-1.79012	0.0176344	-0.38223	0.47406
Q96EN8	MOCOS	0	0	0	0	0.0160998	0	0	0	0	1.54919	#DIV/0!	#DIV/0!	#NUM!	0.42265
P55039	DRG2	0	3.58954	4.18286	6.67126	4.71392	2.45123	0.430915	6.00039	4.59883	59.5256	-1.43122	0.14589	-0.103199	0.775062
Q96C19	EFHD2	0	2.16212	1.95129	3.80101	3.01468	0	0.751622	4.7893	3.22633	49.5504	-2.45225	0.0499176	0.233954	0.563654
Q92917	GPKOW	0	0.209918	0.856624	0.646682	0	0.257935	0.830585	0	1.66962	8.25687	0.0294284	0.982011	1.36839	0.625427
Q9Y276	BCS1L	0	0	0	0	0	0	0	0	0	0.167716	#DIV/0!	#DIV/0!	#DIV/0!	#DIV/0!
Q9H8H2	DDX31	0	0.0261094	0.433418	0.414759	0	0	0	0	0	2.68013	#NUM!	0.376373	#NUM!	0.42265
Q9H9T3	ELP3	0	2.25786	0.0807369	2.54922	2.58732	0.717057	0	2.69835	0	10.8743	-1.70548	0.552625	-0.92872	0.461623
Q9HB07	C12orf10	0	3.49494	4.02851	7.33163	7.64977	1.23784	0	8.79326	2.20443	123.417	-2.60357	0.043041	-0.445972	0.607278
Q9BV20-1	MRI1	0	1.09511	1.2374	1.7557	1.27661	1.22292	0.870937	1.90642	0.284752	15.9218	-0.155724	0.59382	-0.468715	0.668189
Q9P2B4	CTTNBP2NL	0	6.31573	10.5283	8.1833	11.894	7.42382	9.05357	6.19681	4.26175	44.4096	-0.0317459	0.942704	-0.940882	0.14831
Q15061	WDR43	0	2.42826	2.52304	4.7129	3.86256	0.481178	1.37315	3.39023	0.895481	32.7358	-1.41691	0.0746198	-1.00068	0.245151
Q92805	GOLGA1	0	3.82455	4.81971	3.73675	1.99425	2.25887	3.3922	2.12092	3.43592	18.0916	-0.613218	0.185621	-0.0445219	0.943677
Q13637	RAB32	0	2.42323	0.967384	3.28318	4.26043	1.4292	2.01498	2.11817	2.4437	27.7062	0.0226147	0.97587	-0.72563	0.101493
Q9H6Z4	RANBP3	0	1.5964	2.12385	3.33315	2.55277	0	0.386071	0.539988	0	26.2829	-3.26846	0.036351	-3.44627	0.0300968
P49755	TMED10	0	8.21459	5.54022	0.554012	1.56853	2.23986	2.54241	1.34257	1.53985	16.183	-1.52417	0.0794082	0.441486	0.538728
P22061-2	PCMT1	0	5.85081	5.87767	17.9335	15.7901	5.96309	3.54504	14.194	10.1526	169.131	-0.302781	0.455453	-0.470045	0.17689
Q96JJ7-1	TMX3	0	6.40707	2.39287	7.50834	5.58793	1.85392	0.128946	6.05043	5.40332	84.2528	-2.14991	0.259062	-0.193335	0.502755
P21912	SDHB	0	4.84789	3.46641	5.90011	3.68414	0	1.29198	4.51802	4.95714	71.5901	-2.68601	0.0655027	-0.0165159	0.965872
P16402	HIST1H1D	0	73.3425	74.9411	13.134	40.2189	70.7555	69.9069	10.467	10.8258	16.0193	-0.0761221	0.0520324	-1.3252	0.358193
Q9Y6C9	MTCH2	0	2.65642	2.08492	5.32255	3.02265	0	0	3.16477	1.68985	43.0606	#NUM!	0.0142197	-0.781587	0.329651
Q8N6R0-5	METTL13	0	1.13073	3.81988	2.63462	5.19021	0.785445	1.83055	6.99428	5.67405	19.295	-0.920246	0.503364	0.695096	0.234248
Q9P287	BCCIP	0	0	0.679627	0.48153	0.600853	0	0.177393	0.911239	0	5.1639	-1.9378	0.548791	-0.24831	0.869446
Q99848	EBNA1BP2	0	18.133	19.1731	21.5584	20.8275	8.47387	6.30829	13.8385	15.8876	100.098	-1.33555	0.0111858	-0.511853	0.0282841
O14639-5	ABLIM1	0	1.14183	0.427757	2.59982	1.72422	0.531431	2.83141	0.413648	2.23481	20.0315	1.09929	0.534108	-0.707228	0.494199
Q05048	CSTF1	0	0.484802	1.51191	2.53943	3.41451	0	0.940265	7.2937	1.07633	32.0297	-1.08649	0.527267	0.491388	0.737445
Q9NW08	POLR3B	0	2.67694	3.71221	3.96158	1.51598	1.50513	0	0	0	24.5332	-2.08573	0.11605	#NUM!	0.154448
P26583	HMGB2	0	5.74663	1.33404	6.74797	7.2028	1.59687	2.96748	9.1904	5.33528	129.028	-0.63348	0.640637	0.0582605	0.895847
Q8NFQ8	TOR1AIP2	0	1.65399	2.29084	4.54214	0.347377	0.43619	0.989624	1.44144	0	31.185	-1.46818	0.0962592	-1.76218	0.51829
O75044	SRGAP2	0	1.80703	0.914631	0.301771	0.0990112	1.16547	0.834188	1.12776	0.921341	4.28799	-0.44473	0.527361	2.3541	0.0294593
Q9Y6N7-2	ROBO1	0	0	1.2489	1.19963	0.538386	0	0	0	0	14.2032	#NUM!	0.42265	#NUM!	0.119377
Q9UBB6-3	NCDN	0	1.66158	2.35634	7.28477	5.46802	0	0.923632	0.402574	3.02245	9.02597	-2.12106	0.11578	-1.89663	0.0996628
P63096-1	GNAI1	0	4.84949	4.51964	11.3643	3.84968	5.03853	5.72554	4.26815	2.87749	57.8012	0.200238	0.208675	-1.09026	0.401779
Q8TDX7-1	NEK7	0	2.47462	2.63217	4.78116	5.8009	3.70065	5.40747	3.46178	2.0651	29.5744	0.834738	0.144709	-0.937083	0.0998117
P37198	NUP62	0	3.94103	2.50895	3.90691	3.66614	1.89271	1.50205	3.52767	3.38254	51.2046	-0.925984	0.175809	-0.132145	0.142434
Q96CW5	TUBGCP3	0	0	0	0.152111	0.0199898	0	0	0	0	2.53046	#DIV/0!	#DIV/0!	#NUM!	0.322515
Q969G3	SMARCE1	0	7.92531	6.8838	9.74802	9.29342	3.12423	3.09667	6.66818	4.03697	45.6368	-1.25129	0.0144001	-0.830838	0.0890993
Q9BZF1-1	OSBPL8	0	1.24721	0.748955	1.52221	1.15693	1.3067	1.91745	0.0929961	0.735364	15.1837	0.691683	0.259567	-1.69344	0.129228
Q9NQ29	LUC7L	0	0.300023	2.04769	1.85966	3.5261	0.376869	0.902263	0	2.4291	26.6178	-0.876091	0.617451	-1.14873	0.421228
P08174-2	CD55	0	24.3288	25.7768	9.15632	11.2021	17.8658	18.3378	3.07192	3.15598	86.4715	-0.468841	0.0117893	-1.70881	0.0203568
Q96KP1	EXOC2	0	2.41306	0.716392	1.56376	1.36289	0.70717	0.792521	0.734271	0.448863	21.1241	-1.06125	0.438616	-1.30664	0.0378121
Q16352	INA	0	5.34007	4.61861	6.7722	6.19801	2.45006	2.78606	5.42583	5.76169	20.2711	-0.92746	0.0272448	-0.213311	0.11559
Q96C36	PYCR2	0	0	0.33567	0.0214134	0	0	0.105675	2.49437	0.365714	19.4936	-1.66741	0.580494	7.0614	0.313965
Q15631-1	TSN	0	4.05285	3.4166	2.04315	4.49896	1.34636	1.58458	1.8594	3.09595	52.7263	-1.34964	0.0216815	-0.400771	0.622176
Q96CW1	AP2M1	0	11.8156	10.6328	14.5957	15.1953	7.93355	5.82296	8.2545	5.42805	109.715	-0.706496	0.0695009	-1.12254	0.0306992
P12955	PEPD	0	1.13436	1.95826	3.17637	5.40486	1.59043	1.77087	4.64775	1.63364	35.0729	0.12019	0.780251	-0.450098	0.602003
Q9HD26-1	GOPC	0	8.37268	8.30824	5.44373	7.52008	7.23995	6.71114	6.52373	5.39545	63.3756	-0.257821	0.0360367	-0.121204	0.701656
P22694-1	PRKACB	0	0.842606	1.61267	2.04691	1.60004	1.11206	0.163065	1.01256	0	19.3522	-0.945244	0.436099	-1.84869	0.140296
P17342	NPR3	0	4.67768	4.70484	8.81603	7.56181	2.95961	2.3623	5.00796	8.38982	41.2777	-0.81803	0.0210017	-0.28975	0.495565
Q13363-1	CTBP1	0	0	0	8.86743	0	0	0	0	0	67.8604	#DIV/0!	#DIV/0!	#NUM!	0.42265
Q9H089	LSG1	0	3.73315	4.23918	6.24471	7.18094	2.59163	2.25799	4.44876	2.9	31.2698	-0.71713	0.0356712	-0.86942	0.078401
Q5T6V5	C9orf64	0	2.64546	1.65533	7.69924	3.84982	1.28803	2.02524	4.98728	2.69312	188.101	-0.37634	0.507651	-0.588523	0.47896
Q4J6C6	PREPL	0	3.67951	2.08411	2.29498	5.29547	1.06859	0.500852	3.55759	1.97189	19.4231	-1.87672	0.131594	-0.457039	0.605425
P56182	RRP1	0	6.17495	3.14259	13.4612	12.9204	0.336152	0.506195	2.29511	9.12239	82.1056	-3.46746	0.108009	-1.20829	0.160501
P0CG38	POTEI	0	0	0.147351	0	1.90302	0	0	0.397007	0.956152	20.3465	#NUM!	0.42265	-0.49196	0.807635
P30048	PRDX3	0	10.3115	8.80649	12.1182	10.0847	1.70802	1.82157	22.6662	5.8505	236.024	-2.43736	0.00924417	0.361058	0.745128
Q15599-2	SLC9A3R2	0	2.79396	1.30253	4.63525	4.83734	1.34835	1.54833	2.48045	0.0589065	9.52047	-0.499986	0.508879	-1.89929	0.104021
Q9NYU1	UGGT2	0	0	0	0	1.03923	0.0856469	0	0	0	7.69249	#DIV/0!	0.42265	#NUM!	0.42265
Q9NRW7	VPS45	0	0	0	3.66288	3.52777	0	0	1.61574	0.523498	1.23468	#DIV/0!	#DIV/0!	-1.74902	0.0443359
Q58FF6	HSP90AB4P	0	0.756897	0	0	0.784764	0	0	1.12709	0	19.3328	#NUM!	0.42265	0.522269	0.826425
Q969S9	GFM2	0	0	0	0	0	0	0	0.318572	0	6.77712	#DIV/0!	#DIV/0!	#DIV/0!	0.42265
P46781	RPS9	0	11.3778	11.7749	12.9538	15.5815	0.407582	0	16.1471	7.75663	326.445	-5.82795	0.000625221	-0.255517	0.650935
P30533	LRPAP1	0	19.6924	22.1334	18.5194	16.6214	9.98597	9.00537	11.3227	8.97236	106.867	-1.13905	0.0130129	-0.792017	0.0390031
Q16666-1	IFI16	0	3.54673	3.25924	4.03732	5.63384	2.6747	2.23823	3.77956	2.39324	52.3124	-0.470215	0.0684858	-0.647766	0.239846
Q9H0P0-4	NT5C3; NT5C3A	0	0	0	1.80072	2.79259	0	0	2.3249	2	9.3206	#DIV/0!	#DIV/0!	-0.0868647	0.821096
Q9P0V9-2	SEPT10	0	1.88603	2.39007	3.33133	3.59047	2.50856	0.44075	0.557977	3.1	19.5047	-0.53592	0.596646	-0.9201	0.329722
P78332	RBM6	0	0.846646	1.46123	1.90533	2.65529	0.502297	1.45063	0.406001	2.82863	10.8222	-0.240929	0.783183	-0.495628	0.653227
P49902	NT5C2	0	0	0	1.83791	0.504824	0	0	0.724693	3.69096	42.2844	#DIV/0!	#DIV/0!	0.914435	0.589087
Q9UNQ2	DIMT1	0	0.703917	1.03085	1.24869	0.836328	0	0.400904	1.02023	2.41682	4.45195	-2.11341	0.123219	0.721116	0.451179
Q12913-1	PTPRJ	0	0	0	1.17599	0	0	0	0	0	0.412795	#DIV/0!	#DIV/0!	#NUM!	0.42265
Q8IWV7-1	UBR1	0	1.66647	1.43307	4.82464	6.85966	0.492937	0.0241622	5.44241	3.45947	10.7363	-2.58354	0.038745	-0.392387	0.430719
E9PAV3	NACA	0	10.5634	9.54366	10.0687	11.4366	2.41519	2.11261	4.77489	6.38414	51.5204	-2.15082	0.00462886	-0.946481	0.0392349
Q9BXB5	OSBPL10	0	5.83687	4.39767	0.484634	0.583462	5.63981	3.97604	0.528883	0.848863	9.17574	-0.0899609	0.804951	0.367269	0.452773
P61224-1	RAP1B	0	1.19503	1.56881	0.23594	0.405046	0	0	0	0	4.73836	#NUM!	0.0178029	#NUM!	0.0630872
P16949-1	STMN1	0	56.0461	51.3074	17.0263	21.4163	38.1792	38.02	24.4144	9.04598	274.779	-0.494523	0.0223864	-0.200251	0.78475
Q16204	CCDC6	0	2.5645	1.94259	4.67498	4.33832	1.43119	0.980173	0.719006	1.00111	53.0284	-0.902348	0.112206	-2.38955	0.00360734
Q70UQ0	IKBIP	0	0	0	0	0	0	0	0	0	15.0967	#DIV/0!	#DIV/0!	#DIV/0!	#DIV/0!
O60885-1	BRD4	0	2.38402	2.27943	2.2509	0.275681	0.877995	0	3.08429	2.50216	28.7782	-2.40911	0.0504649	1.14475	0.275626
Q8NCA5	FAM98A	0	0	0.430704	4.58559	4.95603	0	0	3.03354	0.321866	23.0837	#NUM!	0.42265	-1.50775	0.152255
Q9H2D6	TRIOBP	0	0.108711	0.209648	1.04222	0.229526	0.213239	0.535781	0	0	19.6192	1.23435	0.330605	#NUM!	0.258086
Q15833-1	STXBP2	0	0	0	0	0	0	0	0	0	2.87792	#DIV/0!	#DIV/0!	#DIV/0!	#DIV/0!
Q13630	TSTA3	0	0.790915	0	0.350439	1.87502	0	0	0	0	14.8571	#NUM!	0.42265	#NUM!	0.281787
P60953	CDC42	0	4.70774	9.24797	3.30024	8.18127	3.1357	4.12889	3.90584	2.3	11.073	-0.941903	0.286607	-0.887615	0.412504
Q9BTY7	FAM203B; FAM203A; HGH1	0	3.45231	1.54354	2.50233	6.43615	1.06965	0.0231498	4.74983	0.233586	18.2515	-2.1927	0.214836	-0.842894	0.576909
O75828	CBR3	0	0.594273	0.478761	0.255814	1.84779	0	0.760607	0.617689	0.83481	32.0944	-0.496473	0.723996	-0.534327	0.724537
O95352	ATG7	0	0	0	0.672399	0.436025	0	0	1.89743	1.75947	50.3854	#DIV/0!	#DIV/0!	1.72211	0.0113371
Q9H857-2	NT5DC2	0	0.778389	1.2545	4.46637	1.50408	0.346155	0.175571	0	0.856152	14.3626	-1.96217	0.0961287	-2.8019	0.239062
Q92466	DDB2	0	7.77641	5.11862	7.75918	10.3077	4.42016	1.94958	6.16564	3.06784	97.6457	-1.01751	0.213962	-0.968402	0.158577
P13984	GTF2F2	0	10.9503	11.3067	13.5209	10.6445	2.00685	3.80632	3.25486	4.16169	108.421	-1.93687	0.0122173	-1.70412	0.0309286
O75340	PDCD6	0	9.33774	12.8067	28.2057	32.0272	0	4.93251	14.6511	22.9994	504.134	-2.16655	0.103955	-0.67788	0.133086
P42025	ACTR1B	0	0.662175	0.495568	1.79357	1.65999	0.466611	0.28671	1.09931	0.517405	3.93405	-0.619979	0.240849	-1.09502	0.0913958
Q9Y5J1	UTP18	0	0	0	0	0	0	0	1.73505	0.54828	3.74031	#DIV/0!	#DIV/0!	#DIV/0!	0.194252
O95453	PARN	0	3.49326	3.09526	1.7305	3.66157	1.78384	0.913797	0	0.256093	25.7863	-1.28826	0.0554806	-4.3961	0.118765
Q5VZL5	ZMYM4	0	0.795754	1.17382	1.66658	0.503447	0	0	0	0	12.8355	#NUM!	0.0349276	#NUM!	0.203077
Q16740	CLPP	0	1.39931	1.49791	0.522792	2.87237	0.880452	0.436339	2.91628	0	32.3979	-1.13764	0.0738022	-0.219352	0.909948
Q9NVM9	ASUN; INTS13	0	5.83536	3.73649	4.79764	4.5133	2.68389	2.45458	2.9718	1.98872	19.6303	-0.897459	0.170578	-0.908436	0.0511297
Q00534	CDK6	0	2.73778	5.60088	10.0902	6.61617	3.38655	3.61278	1.85992	2.7449	10.0803	-0.2526	0.686835	-1.85918	0.077671
Q07666	KHDRBS1	0	14.1485	15.0163	16.387	14.593	7.7433	8.46378	7.33861	8.7449	124.314	-0.847608	0.00749158	-0.945757	0.0226246
P18615	NELFE; RDBP	0	0.87951	1.32412	0.195591	3.85326	0.695295	0.702326	1.20757	2.8398	10.2675	-0.65691	0.211577	-0.000528017	0.999738
Q13636	RAB31	0	0	0	6.48315	5.72706	1.18736	3.09541	9.97707	5.51889	46.6261	#DIV/0!	0.153931	0.343804	0.542985
Q9Y4C2-1	FAM115A; TCAF1	0	0	0.24399	3.05929	2.07816	0	0.798329	2.18057	0.562798	19.6219	1.71016	0.574968	-0.9051	0.333208
O76070	SNCG	0	5.21658	2.10853	4.99318	1.86176	1.53643	0.779933	3.87689	3.94265	57.2625	-1.66099	0.257879	0.18994	0.787218
Q5VIR6-4	VPS53	0	1.76435	1.33953	2.56258	0.932443	1.81929	0.95508	2.23191	1.4056	27.2604	-0.161912	0.764831	0.0576474	0.944957
P16278	GLB1	0	2.06855	2.6364	0.370054	2.07449	1.88142	2.25883	2.60389	3.02805	20.4962	-0.184459	0.494655	1.20406	0.211233
Q00688	FKBP3	0	5.23251	6.36005	5.51759	11.8065	4.18183	2.86625	10.3615	4.61114	57.7602	-0.717897	0.119797	-0.21045	0.808493
Q86XA9	HEATR5A	0	0	0.0566646	0.293686	0	0	0	0.149222	0.229767	8.4571	#NUM!	0.42265	0.367882	0.805705
P46734-3	MAP2K3	0	0	0	0	0	0	0	0	0.207289	2.49616	#DIV/0!	#DIV/0!	#DIV/0!	0.42265
Q03154-1	ACY1	0	0.753606	1.56304	3.60143	3.03195	2.13227	0	1.91009	0	26.6666	-0.119643	0.942932	-1.79611	0.14129
O96005-1	CLPTM1	0	0.788558	2.27111	4.13755	2.50891	0.791238	0.250304	1.34918	0.640933	33.188	-1.55465	0.3293	-1.73974	0.119871
Q16629	SRSF7	0	6.86128	7.16575	10.903	11.5121	2.28859	1.6617	1.80168	4.53592	281.817	-1.82818	0.00474926	-1.82246	0.0290421
P29317	EPHA2	0	3.11623	3.28901	6.09542	4.92208	1.93231	1.98107	3.75943	2.74717	19.2296	-0.710836	0.00515014	-0.759821	0.100532
Q99471-1	PFDN5	0	4.91939	4.56744	8.36833	6.28146	0.0767561	1.2768	2.3249	1.66402	28.521	-2.80917	0.0228361	-1.87681	0.0396692
Q969X5	ERGIC1	0	4.1371	5.79118	9.70953	6.38306	3.44927	4.45146	9.04576	8.18309	151.534	-0.329559	0.404478	0.0984309	0.772337
P61619	SEC61A1	0	6.7603	2.08737	8.67508	9.12935	0.823238	0	13.1654	5.62128	140.324	-3.42592	0.232873	0.077472	0.908488
Q9UBQ5	EIF3K	0	6.63152	5.79626	9.66232	9.81395	1.63056	2.38701	6.46751	2.3	11.8897	-1.62917	0.017484	-1.15148	0.124055
Q68CP9-1	ARID2	0	1.05346	2.7949	3.36795	1.58296	0.836342	0.756196	2.90374	2.08536	30.9132	-1.27291	0.324944	0.011089	0.986245
Q86VS8	HOOK3	0	1.2044	1.29839	1.23938	1.12703	0.546992	0.613731	1.32281	0.0977259	13.504	-1.10851	0.00729657	-0.736264	0.522358
P37235	HPCAL1	0	0.468861	0.586139	2.2366	3.51228	0.901864	0	1.81205	1.91516	41.3753	-0.226261	0.881772	-0.625188	0.25496
Q15904	ATP6AP1	0	3.04127	4.00154	8.57169	9.0917	1.46339	0.699311	3.87833	2.92265	22.0724	-1.70331	0.0578056	-1.37695	0.0098838
Q8IYB8	SUPV3L1	0	1.55185	2.07439	1.9702	4.06669	0.623045	0.451981	1.59764	0.306152	18.4022	-1.7541	0.0434424	-1.66493	0.235252
P49903-1	SEPHS1	0	2.00771	2.14918	3.06122	1.69188	0	0.74365	0.0778808	2.7	13.2009	-2.48281	0.0458313	-0.774883	0.573046
Q9Y5Q8-3	GTF3C5	0	2.15341	0.707959	3.45021	2.1645	0.617487	0.0518859	0.962601	0.0112245	19.4625	-2.09582	0.293394	-2.52748	0.101085
Q8TAF3-1	WDR48	0	3.12316	2.93384	2.64083	2.95049	2.68289	2.69967	0	2.48082	26.7498	-0.170312	0.0710506	-1.17237	0.339475
Q9UJ70-2	NAGK	0	0	0	0	0	0	0	0	0	8.3668	#DIV/0!	#DIV/0!	#DIV/0!	#DIV/0!
Q6UW63	KDELC1	0	0.672343	0	0	0	0	0	0.229063	0	14.0573	#NUM!	0.42265	#DIV/0!	0.42265
P45973	CBX5	0	16.0117	18.4457	20.8745	15.9374	8.46439	10.4261	6.70967	7.3842	258.036	-0.867156	0.0380428	-1.38511	0.0448961
Q99614	TTC1	0	0.0770015	2.4552	1.19467	1.24427	0	0.0492554	0	0	5.94876	-5.68397	0.406149	#NUM!	0.000413321
Q5T5P2-1	KIAA1217	0	0.273865	1.89453	1.18966	1.99219	2.34171	1.727	2.12722	2.89318	28.2835	0.907942	0.387317	0.657935	0.239318
Q9BZE1	MRPL37	0	3.45871	3.17571	5.78339	7.66394	0.592331	0	2.28051	2.4202	105.349	-3.48549	0.0115996	-1.51637	0.0434726
P16144-1	ITGB4	0	0.00772485	0	0.284974	0.039667	1.01945	0.581859	0.879422	0.53481	9.37022	7.69553	0.0678414	2.1231	0.123425
Q04760-1	GLO1	0	3.42617	6.08437	7.48381	8.29126	2.53699	0.837284	7.00845	4.74615	55.0021	-1.49495	0.191222	-0.424422	0.236155
Q9NR46	SH3GLB2	0	0	0	0	0	0	0	0	0	3.13702	#DIV/0!	#DIV/0!	#DIV/0!	#DIV/0!
Q96A49	SYAP1	0	0.340697	1.63417	2.98235	1.81179	0	0	1.46297	1.8	9.54917	#NUM!	0.266363	-0.555083	0.33566
Q92743	HTRA1	0	0.650139	1.34948	5.0991	5.03437	0.139995	0	0.469964	1.91455	62.604	-3.83628	0.120974	-2.08736	0.0331039
O95466-3	FMNL1	0	0	0	0.776468	0.553563	0	0	0	0.246589	23.4687	#DIV/0!	#DIV/0!	-2.43128	0.0826296
P53634-1	CTSC	0	1.70084	1.96013	3.64361	4.2069	1.98046	1.53787	0.144478	2.41516	43.9066	-0.0573339	0.807067	-1.61685	0.152129
Q9Y2Q3-1	GSTK1	0	2.51501	5.35753	2.03478	5.98411	2.68734	2.36006	2.15837	4.03475	98.4377	-0.64129	0.427544	-0.372737	0.716822
P05166-2	PCCB	0	0	0	0	0	0	0	0	0	1.57863	#DIV/0!	#DIV/0!	#DIV/0!	#DIV/0!
Q6PIU2-2	NCEH1	0	0.0513343	0	1.53898	3.10534	0.195864	0	0.5629	1.17184	52.4437	1.93186	0.54941	-1.42075	0.225534
P25398	RPS12	0	64.9063	62.2416	46.9614	52.6325	12.2163	6.10538	18.4258	12.6774	66.4621	-2.79488	0.00373178	-1.67899	0.0136169
Q9UJX2-1	CDC23	0	0	0	5.73115	2.86386	0	0	4.30443	3.5414	74.0664	#DIV/0!	#DIV/0!	-0.131573	0.824237
Q99700-1	ATXN2	0	2.81327	1.90157	3.49927	4.18576	0	0.41252	2.00572	1.03367	19.1956	-3.51467	0.0500713	-1.33827	0.059792
P80303	NUCB2	0	0	0	0	0	0	0	0.794657	0	9.78151	#DIV/0!	#DIV/0!	#DIV/0!	0.42265
P07741-1	APRT	0	13.6357	12.9114	11.3503	15.7637	3.99053	8.18411	9.68909	2.95554	246.854	-1.12468	0.077606	-1.10051	0.214132
P48507	GCLM	0	5.1481	6.65455	7.73466	7.47324	5.31565	2.99125	7.82492	5.14373	20.4189	-0.506727	0.33417	-0.229793	0.493278
Q13247	SRSF6	0	16.8174	12.7003	22.7778	20.1822	5.66567	5.07304	14.8794	13.018	203.58	-1.45876	0.0457245	-0.622866	0.042145
Q9Y2T3-3	GDA	0	0	0	0	0	0	0	0	0	72.5119	#DIV/0!	#DIV/0!	#DIV/0!	#DIV/0!
Q7Z3B4	NUP54	0	0	0	0	0	0	0	0	0	4.2086	#DIV/0!	#DIV/0!	#DIV/0!	#DIV/0!
P31937	HIBADH	0	1.55141	0	1.56506	0	0.367567	0.612882	1.48794	0	18.4244	-0.662067	0.751051	-0.0729078	0.974754
P09601	HMOX1	0	0.74162	0.507006	6.28696	1.7372	0	0	2.2625	1.53808	4.23528	#NUM!	0.0335394	-1.07813	0.456046
Q9NRG9-1	AAAS	0	0	0	0	0	0	0	0	0	7.36701	#DIV/0!	#DIV/0!	#DIV/0!	#DIV/0!
Q9H4L5	OSBPL3	0	0.163508	0.416319	2.7861	1.64642	0	1.74722	0	2.87184	14.5987	1.59136	0.576436	-0.626154	0.663636
Q69YQ0-1	SPECC1L	0	0.157736	0	0	0	1.12944	0	0.409488	0.895452	18.2208	2.84002	0.483927	#DIV/0!	0.115206
Q9NUQ3-1	TXLNG	0	7.60441	5.66087	8.23541	8.17548	2.18996	2.64507	3.33268	3.87627	74.9235	-1.45606	0.0517513	-1.18679	0.0035134
Q5TFE4	NT5DC1	0	1.18884	0.329338	4.21893	4.05646	0.550093	0.725254	4.93788	2.84545	29.3379	-0.251446	0.807897	-0.0884407	0.836445
P32456	GBP2	0	0	0	0	0	0	0	1.48794	0	15.3018	#DIV/0!	#DIV/0!	#DIV/0!	0.42265
Q8NBU5	ATAD1	0	1.60772	0.369663	6.26461	5.36451	0.7435	1.39371	2.20569	0.925189	77.5055	0.112134	0.919448	-1.8931	0.0322882
O96008	TOMM40	0	1.55661	2.08422	4.84144	2.4562	0	0.534849	7.10937	3.0509	25.441	-2.76706	0.0538285	0.477438	0.604978
P43897	TSFM	0	11.7367	8.98078	9.10596	8.19142	6.66985	4.90955	11.8689	5.41907	99.3576	-0.839286	0.107755	-0.000785357	0.998978
P51553-1	IDH3G	0	2.78858	3.49751	7.95231	9.73493	1.93536	0.780358	5.53822	4.61219	69.3119	-1.21083	0.118917	-0.801171	0.064266
Q8IVL5	LEPREL1; P3H2	0	0.614168	0	4.26893	2.10516	0.51037	0.00534226	1.50323	0	4.27636	-0.252068	0.912779	-2.08415	0.20574
Q9UBW8	COPS7A	0	0	0	0	0	0	0	0	0	13.3137	#DIV/0!	#DIV/0!	#DIV/0!	#DIV/0!
P61353	RPL27	0	23.203	20.7265	25.4034	18.2296	2.41776	1.57221	19.6807	12.5055	128.394	-3.46074	0.00426545	-0.438972	0.376386
O15305	PMM2	0	2.86092	1.62828	2.66412	4.11413	0.812357	0.00309598	1.44214	3.39431	86.9035	-2.46079	0.130338	-0.486962	0.50833
P49815	TSC2	0	4.43179	3.46034	5.93986	5.70295	2.6836	2.56971	1.20895	3.74601	10.9968	-0.58719	0.114306	-1.2325	0.11966
P78318	IGBP1	0	0	0.0709617	0.468176	2.60677	0	0	1.01604	0	6.46262	#NUM!	0.42265	-1.5976	0.476208
O95714	HERC2	0	1.59071	0.397908	3.19625	1.96542	0	0	1.02439	2.37918	7.21507	#NUM!	0.237409	-0.600784	0.438161
Q9Y2W2	WBP11	0	4.29296	4.21688	5.55797	6.82365	2.05143	2.89313	5.02179	4.7	45.929	-0.783294	0.0518579	-0.348906	0.1786
O14647	CHD2	0	0	0.0256183	0	0	0	0	0	0	20.4768	#NUM!	0.42265	#DIV/0!	#DIV/0!
Q93052	LPP	0	1.1047	0.225171	2.26081	0	0.656917	0.0461188	0	0	29.6936	-0.919621	0.617541	#NUM!	0.42265
P43487	RANBP1	0	13.4918	12.3786	9.78655	11.389	3.47963	6.02879	18.2655	5.96959	150.097	-1.44402	0.0277066	0.1947	0.828123
Q8N122	RPTOR	0	0.354243	0.521332	1.30857	1.70264	0	0	0.49762	4.90895	33.3069	#NUM!	0.0345416	0.84437	0.642794
Q9BRX2	PELO	0	2.07396	2.39425	5.77594	5.79647	1.5355	1.79317	2.79132	2.3921	21.6023	-0.424751	0.109219	-1.15871	0.00389195
Q9Y2U8	LEMD3	0	2.30586	2.32489	2.70478	3.23625	1.82818	0	2.93568	1.51341	37.3521	-1.34083	0.265013	-0.417203	0.429396
Q15363	TMED2	0	2.92047	1.31426	4.59115	6.05856	0	0.486362	5.10928	1.96064	32.5494	-3.12217	0.155121	-0.591049	0.411082
Q8IZH2-1	XRN1	0	0.510874	0.267655	0.703516	1.73872	1.16138	0	1.0154	3.05274	12.4849	0.577016	0.777566	0.736169	0.550579
P01024	C3	0	2.06006	2.67614	1.78765	2.76269	0.592273	0.0138619	3.16957	2.79545	18.1459	-2.96602	0.039407	0.390555	0.308275
P62269	RPS18	0	17.6384	22.1943	20.3102	23.5816	2.97903	1.53698	14.2188	18.0785	275.718	-3.14083	0.0178206	-0.442536	0.149009
Q9NVE7	PANK4	0	3.13599	5.71007	3.92368	4.71216	2.31258	2.09573	4.77688	4.70726	34.1985	-1.00481	0.227947	0.13518	0.396028
A6NDG6	PGP	0	0.660345	1.8152	3.29653	1.48852	1.21696	0	6.5375	3.02583	48.8011	-1.02447	0.531387	0.998979	0.34996
Q92599-1	SEPT8	0	0	0	1.31574	0.637881	0	0	1.8683	0	1.46163	#DIV/0!	#DIV/0!	-0.0644254	0.969658
Q6YHU6	THADA	0	0	0	0	0	0	0	0	0	3.38421	#DIV/0!	#DIV/0!	#DIV/0!	#DIV/0!
Q8WUD1	RAB2B	0	2.14742	1.39608	5.47106	7.23083	3.99626	2.51689	9.46621	4.39773	1.61834	0.878183	0.215379	0.126294	0.848616
Q04726	TLE3	0	2.31697	0.985592	0	2.06748	1.87077	1.82691	0	0.707813	1.13795	0.163036	0.794728	-1.54643	0.597295
Q14108-1	SCARB2	0	6.42351	5.57573	6.10314	5.60471	1.01197	3.43611	4.87201	3.82688	81.317	-1.43169	0.0988174	-0.428572	0.121647
P13928	ANXA8; ANXA8L1	0	1.32408	4.04951	4.50857	4.33588	2.16316	2.56606	2.92742	2.67294	21.0268	-0.184283	0.836835	-0.659253	0.00886756
Q92696	RABGGTA	0	0.253921	0.419179	1.86963	3.43532	0	0	0	0.362857	24.4754	#NUM!	0.0553242	-3.86987	0.0914783
Q8IWA4-1	MFN1	0	0.0666117	1.94679	2.6933	2.85415	0.658496	1.63697	2.94467	2.1	9.02555	0.189149	0.906315	-0.137064	0.617907
Q05397-5	PTK2	0	0.04765	0.168506	0.293972	0.293981	0	0	0.299147	0.466268	22.931	#NUM!	0.215588	0.380541	0.399561
Q9UBB9-1	TFIP11	0	3.67479	0.708221	2.64208	2.23927	0	0	0	0	10.9795	#NUM!	0.277598	#NUM!	0.00674087
Q9UBK8-1	MTRR	0	0.553771	0	0	2.44064	1.44605	1.14413	1.97249	1.04816	28.321	2.22569	0.0840172	0.307603	0.844754
Q96E11	MRRF	0	3.23382	2.85582	7.76228	11.4871	2.32872	1.41159	9.89304	7.51507	97.4996	-0.703197	0.141423	-0.145055	0.717387
Q9NZ01-1	TECR	0	14.0196	11.7161	15.8219	17.2532	4.82225	1.94452	21.2304	10.7143	220.325	-1.92723	0.0357481	-0.0501677	0.9249
Q9Y5X1	SNX9	0	0.319648	0	7.63557	0.877983	3.6298	0	5.53876	2.1021	46.5678	3.50534	0.459543	-0.156027	0.918872
P35270	SPR	0	0	0	0.354222	2.0822	0	0	0	0	43.531	#DIV/0!	#DIV/0!	#NUM!	0.293953
Q8IYB3	SRRM1	0	11.2876	12.6872	2.56819	2.92432	3.20514	3.73498	6.00039	0.686501	24.1352	-1.78848	0.00762971	0.28387	0.843379
Q9UPT8	ZC3H4	0	0	0	0	0	0	0	0	0	5.62538	#DIV/0!	#DIV/0!	#DIV/0!	#DIV/0!
O15498	YKT6	0	2.30053	1.17525	4.29251	3.51099	0.710914	0.352074	1.74484	1.26513	14.3778	-1.70921	0.177799	-1.37437	0.0347015
O75152	ZC3H11A	0	2.25035	2.36025	3.14627	3.43311	1.59575	1.41524	2.1334	2.73143	26.2637	-0.614718	0.0170111	-0.435562	0.122703
Q7Z3K3-1	POGZ	0	0.58876	0	1.67495	0.201458	0	0	1.96271	3.93703	28.9909	#NUM!	0.42265	1.65268	0.244043
Q15007	WTAP	0	0	0	0	0.170409	0	0	0	0.023586	3.22754	#DIV/0!	#DIV/0!	-2.853	0.483312
P10253	GAA	0	0	0	0	0	0	0	0	0.257259	49.5117	#DIV/0!	#DIV/0!	#DIV/0!	0.42265
Q9GZT8-1	NIF3L1	0	5.16022	7.39218	10.6353	8.97634	2.33393	4.75462	14.0732	8.48181	240.222	-0.824401	0.2389	0.201741	0.663903
Q9NVM4	PRMT7	0	0.441241	0.675454	2.24529	0.96044	0.0555186	0	0	1.25554	13.5118	-4.33012	0.0477921	-1.35235	0.391091
O15173-2	PGRMC2	0	0.500705	0.532956	4.42879	1.60951	1.4691	0.657179	4.999	2.18029	27.2652	1.04057	0.310939	0.249699	0.801645
O00178	GTPBP1	0	0.120967	0.43902	1.61193	1.89524	0	0.40226	1.41164	0.489854	33.1957	-0.477265	0.787479	-0.883173	0.237818
Q14155-5	ARHGEF7	0	1.59302	0.416552	1.81154	3.79453	0	0.985981	2.77611	3.1286	27.9896	-1.02726	0.573512	0.0748787	0.895721
Q6FI81-1	CIAPIN1	0	13.8522	15.4551	13.6013	13.9256	8.88321	8.08251	10.2415	5.76848	138.78	-0.788638	0.0204334	-0.781874	0.124042
Q8WTT2	NOC3L	0	4.0036	5.09131	6.18201	3.90673	0.649371	0	3.84208	2.79656	47.836	-3.80794	0.021767	-0.603785	0.302167
Q9UKF6	CPSF3	0	1.98523	2.75241	4.24906	6.83021	0.19294	0.310872	2.24175	2.59429	28.4951	-3.23321	0.0320052	-1.19596	0.138772
O75347	TBCA	0	19.3243	16.6587	8.82351	5.06426	2.72876	4.30608	10.6946	2.7	98.1717	-2.35473	0.0112546	-0.0521697	0.960552
P82094	TMF1	0	0.0911245	0.747671	0	0.707418	0	0	0	0	14.1222	#NUM!	0.329646	#NUM!	0.42265
Q02543	RPL18A	0	32.7489	38.49	27.8363	27.7566	4.36845	6.19681	10.8523	12.7482	220.785	-2.75334	0.00971801	-1.23608	0.00349958
O00330-1	PDHX	0	8.95506	7.09065	8.06809	7.67859	5.81175	3.29229	5.13219	4.89598	68.5333	-0.817609	0.15717	-0.65099	0.00628576
O15091	KIAA0391	0	2.07649	1.95555	2.69934	2.5583	0.858339	0.607033	2.39121	2.20332	23.3839	-1.46024	0.0116021	-0.194497	0.105946
Q9BYX2	TBC1D2	0	0.702763	0.366832	0.84509	0	0.802177	0	0.725247	0	8.44222	-0.415072	0.787535	-0.220633	0.924124
Q92947-1	GCDH	0	0.862145	0.475843	1.63864	1.13336	0.183111	0.30638	0	0.677493	8.90666	-1.45071	0.171476	-2.03265	0.131468
Q04837	SSBP1	0	12.8426	13.7448	9.85219	14.2072	4.99009	6.28146	10.6007	0	237.77	-1.23806	0.0104139	-1.18244	0.361147
Q8WTW3	COG1	0	0	0.181432	0.44272	0	1.19402	0.500852	2.37073	1.72466	12.0607	3.22368	0.169054	3.20954	0.0430292
Q9H7B2	RPF2	0	4.15708	3.01301	4.77435	5.40203	1.78232	2.10649	3.22091	2.05671	11.4849	-0.882661	0.110068	-0.947268	0.0657841
Q8IWT6	LRRC8A	0	1.28198	1.17554	2.34093	2.52165	0	1.42015	1.58093	2.43924	14.5523	-0.791158	0.5421	-0.274464	0.438191
Q15398	DLGAP5	0	6.32035	6.14512	8.17672	7.30025	1.31114	1.97615	3.53391	3.87353	13.3016	-1.92296	0.00556744	-1.06308	0.0132984
Q9UGV2	NDRG3	0	1.86449	2.95491	1.25179	0.931833	0.5873	0.514289	0.686396	1.13536	13.5596	-2.12927	0.0766109	-0.26139	0.579012
Q05519	SRSF11	0	3.22494	1.57733	2.31918	1.96069	0	0	1.14523	0.0880169	51.3775	#NUM!	0.100311	-1.79511	0.112127
Q01581	HMGCS1	0	6.88131	6.45065	5.83457	6.24096	0.523708	2.08806	5.72357	5.7763	19.7908	-2.35179	0.0221499	-0.0704686	0.295273
Q15050	RRS1	0	0.967392	0	1.4244	1.38417	0	0	0	0	7.16805	#NUM!	0.42265	#NUM!	0.000205145
Q96ER9	CCDC51	0	5.1052	3.70095	2.64208	5.25168	3.3373	1.97212	3.15911	2.0516	38.6111	-0.729957	0.216113	-0.599231	0.443825
Q9BXW7	CECR5; HDHD5	0	1.00119	0	1.54613	1.38912	1.17097	0.0747329	0.603098	0	19.8532	0.315249	0.884322	-2.28302	0.0645678
P11532-6	DMD	0	0	0	2.60728	2.51143	0.134379	0	5.25991	1.08758	15.0478	#DIV/0!	0.42265	0.310405	0.796178
Q8IXI1	RHOT2	0	0	0	0	0	0	0	0	0	2.03819	#DIV/0!	#DIV/0!	#DIV/0!	#DIV/0!
P49721	PSMB2	0	0.812714	4.73186	4.72589	6.0421	0.51663	0.550472	8.33921	4.04038	69.4865	-2.37738	0.371607	0.201215	0.754296
Q8IWB7	WDFY1	0	1.63432	0	3.17608	2.04689	1.34367	0	3.28545	0.884257	46.0253	-0.282511	0.903317	-0.324926	0.729762
O96028-1	WHSC1; NSD2	0	2.79525	5.1225	4.10996	3.18657	0.757774	1.35607	6.57363	0.796589	22.1354	-1.90522	0.13704	0.0144964	0.991094
Q9NZQ3-1	NCKIPSD	0	0	0	0.795716	0	0.384475	0	0.0929961	0	10.8952	#DIV/0!	0.42265	-3.09701	0.47291
Q7Z4H7	HAUS6	0	1.40712	1.64835	4.29809	3.1775	0.166848	0.561723	2.48605	1.39096	40.2186	-2.06825	0.0373444	-0.947242	0.148481
P31949	S100A11	0	39.6115	44.5911	17.8457	16.3719	15.9901	12.9474	2.017	4.2	88.8553	-1.54093	0.010967	-2.46045	0.00873284
Q9UHQ9	CYB5R1	0	0	0.557981	2.93574	0.0416548	0	0	3.40001	0.139154	37.8295	#NUM!	0.42265	0.249361	0.909265
Q86U38	NOP9	0	0	0	1.33807	0	0	0	0.790467	0	4.96506	#DIV/0!	#DIV/0!	-0.759377	0.758237
Q9BR76	CORO1B	0	14.1462	14.2346	17.7731	21.7015	8.12356	6.8617	5.19395	8.69434	88.8539	-0.921375	0.00879958	-1.50705	0.0397832
Q8NHH9	ATL2	0	0	0	1.71068	1.55587	0	0	0.442128	0	4.42684	#DIV/0!	#DIV/0!	-2.88523	0.0264229
Q8IWR0	ZC3H7A	0	0.121987	0.736408	3.33873	1.003	0	0.0698561	2.07935	0.436968	23.3717	-3.61918	0.330346	-0.78696	0.588081
P10599-1	TXN	0	7.30164	9.79757	11.1209	8.41041	3.31378	3.62435	6.25582	5.34883	134.257	-1.30131	0.0561597	-0.751088	0.109144
Q9P0L0	VAPA	0	10.7266	10.6818	9.67786	11.7052	2.67822	7.14444	2.29174	3.66396	83.7857	-1.12399	0.12201	-1.84413	0.0242684
[truncated: 3,099 more rows]
