# Supplementary material for: Functional Translatome Proteomics Reveal Converging and Dose-Dependent Regulation by mTORC1 and eIF2α
Source: Mol Cell. 2020 Feb 20;77(4):913–925.e4. doi: 10.1016/j.molcel.2019.11.010 (PMC7033560; doi:10.1016/j.molcel.2019.11.010)
Supplement: Table S5. mePROD Translation Values in Response to 4EGI, Related to Figure 6 — Translation was measured after 2.5 h of either Vehicle or increasing concentrations of 4EGI. Provided are UniProt Identifiers, gene symbols, expression values for each replicate and statistics (e.g., fold changes [log2] and adjusted p values). [file mmc6.xlsx]

## Sheet: Description
Supplementary table 5
Translation after 2.5h of titration of 4EGI
Accession: UniProt Accession ID for identified proteins
Gene Symbol: Official gene symbol for proteins identified
Expression values: Expression values are median heavy intensities over all identified peptides of the given proteins
Fold change: Fold change is given on log2 scale between stated conditions
Adjusted P value: P values are calculated using an unpaired two-sided students-t-test and adjusted using Benjamini-Hochberg-procedure

## Sheet: Table 5 4EGI
Accession	Gene Symbolleft	Baseline	DMSO	30µM	60µM	90µM	120µM	150µM	200µM	Boost	Ratio 30	Ratio 60	Ratio 90	Ratio 120	Ratio 150	Ratio 200
P04066	FUCA1	0	2.41149	0.805022	1.45374	1.36567	2.33062	1.4008	0.065699	11.049	-1.58283	-0.730154	-0.820323	-0.0492123	-0.783671	-5.19791
P62877	RBX1	0	19.7586	20.0814	13.2492	10.4786	7.64075	4.4859	11.4638	127.694	0.0233796	-0.57657	-0.915034	-1.37069	-2.13901	-0.785393
P36507	MAP2K2	0	6.16777	5.28915	5.19858	6.54493	9.01375	3.25948	8.87686	102.176	-0.221713	-0.246633	0.0856273	0.547377	-0.92011	0.525299
P60520	GABARAPL2	0	15.5973	13.5278	11.7471	8.76427	6.15635	8.32885	5.70222	22.535	-0.20537	-0.408996	-0.831592	-1.34115	-0.905108	-1.4517
Q15649	ZNHIT3	0	49.0552	47.4431	42.4365	30.141	16.7483	13.0197	2.19184	16.9066	-0.0482098	-0.209101	-0.702681	-1.55039	-1.91372	-4.48419
P62081	RPS7	0	57.3214	53.1465	34.9122	27.8136	17.5406	17.6093	22.3049	316.094	-0.109099	-0.715344	-1.04329	-1.70837	-1.70274	-1.36172
Q9P0T7	TMEM9	0	29.3414	39.0111	32.4806	27.0715	21.0049	18.8749	9.59667	59.66	0.410949	0.146641	-0.116163	-0.48221	-0.636463	-1.61233
Q9Y5T4	DNAJC15	0	2.29619	1.96184	1.84601	0.823662	0.739699	1.14784	0.0578096	2.72806	-0.227036	-0.314833	-1.47912	-1.63423	-1.00031	-5.31179
P68371	TUBB4B	0	63.3062	71.7593	66.0355	49.7229	31.7787	28.1391	70.9264	702.316	0.180818	0.060895	-0.348436	-0.994287	-1.16977	0.163975
Q10589	BST2	0	26.0221	29.4921	25.0633	22.748	13.7921	9.47233	14.8357	127.864	0.180592	-0.0541599	-0.193993	-0.915894	-1.45794	-0.810661
Q9Y5S9	RBM8A; LOC101060541	0	92.978	94.3247	66.3963	68.8601	37.8306	32.2446	32.0951	471.448	0.0207458	-0.485787	-0.433222	-1.29734	-1.52783	-1.53454
Q9NZM5	GLTSCR2; NOP53	0	1.71889	0	2.45894	0.12941	0	0.709634	0	18.0208	#NUM!	0.516556	-3.73146	#NUM!	-1.27633	#NUM!
P02792	FTL	0	14.0576	9.95884	6.24429	7.64677	3.28196	0.603361	2.06576	21.0341	-0.497298	-1.17074	-0.878425	-2.09872	-4.54218	-2.7666
P25205-2	MCM3	0	22.4793	19.9492	17.7566	16.6727	11.1032	7.97612	6.71107	144.838	-0.172261	-0.340243	-0.431108	-1.01762	-1.49484	-1.74398
Q9NVU0	POLR3E; LOC101060521	0	3.79766	4.91994	2.85954	3.391	0.858908	2.26932	1.617	19.7575	0.373532	-0.409326	-0.1634	-2.14454	-0.742852	-1.23179
O43684	BUB3	0	13.9317	17.0876	14.2236	12.6109	7.71782	4.31845	9.76376	74.2861	0.294582	0.02992	-0.143693	-0.852103	-1.68978	-0.512858
P01034	CST3	0	27.9818	25.6596	21.6749	21.1368	13.2382	13.2666	8.00163	38.6686	-0.124993	-0.368465	-0.404731	-1.07978	-1.07669	-1.80612
O00625	PIR	0	18.7232	21.284	17.8881	12.8128	13.5377	10.7075	6.64931	201.306	0.184945	-0.0658271	-0.547245	-0.46784	-0.806206	-1.49355
Q7L5Y9-1	MAEA	0	21.0288	18.1273	16.4282	10.3838	9.08429	8.59467	4.61632	69.9264	-0.214206	-0.35619	-1.01804	-1.21092	-1.29085	-2.18755
P30281-1	CCND3	0	21.3621	19.0655	13.2951	12.5864	5.38202	3.73571	2.63101	13.8541	-0.164091	-0.68416	-0.763196	-1.98884	-2.5156	-3.02136
Q8N163-1	KIAA1967; CCAR2	0	4.75914	3.38377	4.19005	3.36381	2.23942	0.480746	0.205169	43.0244	-0.492069	-0.183734	-0.500604	-1.08758	-3.30735	-4.53582
P17813	ENG	0	15.0161	11.9475	5.858	8.07306	5.29431	3.05832	2.9722	43.6336	-0.329797	-1.35803	-0.89532	-1.50399	-2.29569	-2.3369
P09038-4	FGF2	0	13.5059	12.6541	11.2635	9.38609	4.19476	3.83757	5.7849	127.967	-0.0939856	-0.261935	-0.524996	-1.68693	-1.81533	-1.22323
Q6AZY7-1	SCARA3	0	5.81169	4.24766	5.69643	5.56271	4.12422	3.06208	2.06937	17.9867	-0.452288	-0.0288988	-0.0631698	-0.494837	-0.924446	-1.48977
Q9BWH2	FUNDC2	0	23.8938	32.1962	22.942	22.0664	14.9	8.20218	10.0739	81.5069	0.430251	-0.058649	-0.114786	-0.681326	-1.54256	-1.24601
Q8WUW1-2	BRK1	0	15.2994	11.829	12.9154	12.0089	5.08919	1.37589	2.85689	45.8644	-0.371138	-0.244376	-0.349368	-1.58796	-3.47503	-2.42095
Q13275	SEMA3F	0	1.94209	2.66036	3.81935	4.43172	3.66625	3.129	2.73823	9.93147	0.454012	0.975716	1.19026	0.916696	0.68809	0.495632
Q9H992	MARCH7	0	23.1192	26.2244	19.0225	15.1552	9.70245	6.11479	4.08556	10.9662	0.181815	-0.281387	-0.609279	-1.25267	-1.91872	-2.50049
Q9Y3A2	UTP11L; UTP11	0	49.747	51.2294	43.6295	32.6024	19.7612	22.8287	8.02324	136.164	0.042364	-0.189304	-0.60963	-1.33194	-1.12376	-2.63235
Q9BQI6	ANKRD32; SLF1	0	1.61182	1.81725	3.23499	2.80789	3.40891	0	1.8455	5.44012	0.17307	1.00507	0.800799	1.08062	#NUM!	0.195325
O14672	ADAM10	0	23.5235	18.5207	19.5124	16.1455	15.0008	9.46901	11.3282	52.4015	-0.344966	-0.269713	-0.542972	-0.649065	-1.31282	-1.05418
P63173	RPL38	0	43.4183	41.8737	41.7162	24.0489	9.92412	12.2885	18.7469	498.994	-0.0522601	-0.0576949	-0.852333	-2.12929	-1.82099	-1.21165
P17931	LGALS3	0	7.80468	11.8539	6.39127	10.181	7.5255	6.36546	14.3149	247.959	0.602956	-0.288237	0.383475	-0.0525516	-0.294074	0.875107
P83731	RPL24	0	92.3809	56.3287	50.5575	27.3664	37.8322	18.7967	14.1715	159.035	-0.713726	-0.869669	-1.75519	-1.28798	-2.29712	-2.7046
Q9Y6Y0	IVNS1ABP	0	2.19896	4.23727	3.41195	4.46631	4.74605	1.30792	1.647	16.8806	0.946313	0.633778	1.02226	1.10991	-0.749551	-0.416976
O96005-1	CLPTM1	0	5.60354	5.13937	5.39044	5.02484	3.48574	2.60706	2.43176	42.1154	-0.124748	-0.0559345	-0.157261	-0.684872	-1.10391	-1.20434
O95833	CLIC3	0	0.631942	1.74798	3.07958	3.61807	3.27667	3.29402	0.486328	10.2211	1.46783	2.28487	2.51736	2.37437	2.38198	-0.377863
Q8IUR0	TRAPPC5	0	19.1682	21.6284	19.0926	14.2261	10.9174	12.6532	15.784	86.9786	0.174214	-0.00569906	-0.430179	-0.812083	-0.599215	-0.28025
Q15004-1	KIAA0101; PCLAF	0	33.8424	38.6598	30.585	22.0625	13.9248	9.83015	6.19849	20.7192	0.192001	-0.14601	-0.617238	-1.28118	-1.78355	-2.44884
O75534-4	CSDE1	0	22.4781	39.6269	21.8123	20.4069	5.84198	4.21284	6.11183	123.939	0.817963	-0.0433789	-0.139461	-1.94399	-2.41565	-1.87884
Q8IYB3	SRRM1	0	1.04257	3.57357	3.05253	3.94714	4.54156	0.837859	0.248484	27.0327	1.77722	1.54986	1.92066	2.12305	-0.315364	-2.06892
P19388	POLR2E	0	20.5247	16.1006	21.2055	12.6022	8.29862	8.67784	4.24089	76.3325	-0.350242	0.0470758	-0.703681	-1.30642	-1.24195	-2.27492
P47813	EIF1AX; LOC101060318; LOC107984923	0	40.5486	45.9879	37.6155	12.5361	12.6199	4.58625	24.3264	252.303	0.181605	-0.108324	-1.69356	-1.68395	-3.14426	-0.737129
Q9NWX5	ASB6	0	10.2589	8.92835	5.9177	6.43031	7.35	3.49989	5.08448	17.2925	-0.200417	-0.793775	-0.673923	-0.481067	-1.5515	-1.01271
O95997	PTTG1	0	53.0432	46.5233	36.8512	25.9452	9.02755	5.67226	5.3507	64.5683	-0.189213	-0.525455	-1.0317	-2.55476	-3.22517	-3.30937
Q8TCD1	C18orf32	0	28.4121	27.4321	29.5715	16.1596	9.25367	5.84951	5.08293	75.6606	-0.0506397	0.0577059	-0.814111	-1.61841	-2.28012	-2.48277
P60891	PRPS1	0	24.6095	20.2634	18.3848	16.7279	11.2489	8.4278	11.3164	152.76	-0.280335	-0.420701	-0.556956	-1.12943	-1.54599	-1.1208
P62899	RPL31	0	59.2053	53.1567	45.5419	28.5965	17.0013	11.2942	13.7128	535.926	-0.155476	-0.378532	-1.04989	-1.80008	-2.39014	-2.11021
Q03519-1	TAP2	0	2.91663	1.12067	0.679884	1.71475	1.48196	0	4.82834	18.5302	-1.37994	-2.10094	-0.766307	-0.976799	#NUM!	0.727224
P61106	RAB14	0	17.0062	17.7876	12.1108	10.3953	9.37917	6.14183	7.2451	79.1094	0.0648117	-0.489768	-0.710128	-0.858525	-1.46932	-1.23098
P23368-1	ME2	0	3.21847	2.94022	3.55046	1.03311	1.27166	0.257246	1.38317	46.5644	-0.13045	0.141628	-1.63938	-1.33967	-3.64516	-1.21839
P62750	RPL23A	0	53.9946	44.0187	36.7819	26.7996	16.5	20.0078	27.0856	306.177	-0.294697	-0.55382	-1.0106	-1.71035	-1.43225	-0.995291
Q15645	TRIP13	0	11.5943	11.596	12.7741	10.2176	9.28156	4.50692	10.4247	154.701	0.000206554	0.13981	-0.182362	-0.320977	-1.3632	-0.153408
P07996	THBS1	0	15.5602	16.1657	9.80395	10.1802	8.6	8.18027	4.79061	22.2329	0.0550725	-0.666428	-0.6121	-0.855454	-0.927643	-1.69958
P62273-2	RPS29	0	105.34	98.9976	80.162	58.3367	41.8072	31.7336	13.6361	288.365	-0.0895885	-0.394063	-0.852578	-1.33323	-1.73097	-2.94955
P23458	JAK1	0	10.6858	8.75138	5.61007	5.7863	4.90689	2.84684	2.57834	17.8944	-0.28811	-0.9296	-0.884979	-1.12281	-1.90826	-2.05118
P49458	SRP9; SRP9P1	0	52.1485	56.8168	38.0401	43.8822	26.1022	16.6577	9.78881	145.543	0.123691	-0.455107	-0.248989	-0.998454	-1.64644	-2.41342
P19338	NCL	0	51.2483	49.6009	42.5721	32.3897	25.4458	16.1935	22.1849	340.505	-0.047138	-0.267596	-0.66197	-1.01008	-1.66209	-1.20792
P67775	PPP2CA	0	20.5702	20.2617	18.7253	14.8457	7.57817	7.36383	4.82476	83.5194	-0.0218017	-0.135571	-0.470513	-1.44064	-1.48203	-2.09203
Q15041	ARL6IP1	0	55.9377	44.6614	45.9845	37.0955	24.1661	14.8727	22.1992	175.689	-0.324792	-0.282673	-0.592577	-1.21083	-1.91115	-1.33331
P06744	GPI	0	16.4165	18.5633	13.6292	11.2933	9.69249	6.79234	7.56322	310.84	0.177306	-0.268448	-0.539683	-0.760211	-1.27317	-1.11808
O00161	SNAP23	0	3.95805	6.44454	5.03446	4.66793	2.9	1.07501	3.39662	50.9646	0.703285	0.347046	0.237991	-0.448738	-1.88044	-0.220693
Q96H20-1	SNF8	0	4.83174	6.14724	4.56741	3.86319	2.30629	4.03391	2.99177	87.9288	0.347396	-0.0811657	-0.322751	-1.06697	-0.260365	-0.691545
Q13310-3	PABPC4	0	18.9465	19.0299	18.5096	21.0096	14.9185	10.9851	13.5812	32.9753	0.00633013	-0.0336618	0.149112	-0.344835	-0.786393	-0.480327
P48643	CCT5	0	42.4082	45.558	33.6469	28.2487	20.1124	14.2563	13.3823	94.2079	0.103362	-0.33387	-0.586161	-1.07626	-1.57274	-1.66402
P57076	C21orf59	0	12.1047	10.1454	9.88211	7.86601	7.18202	2.66482	5.52964	24.4599	-0.254748	-0.292679	-0.621867	-0.753109	-2.18346	-1.13031
Q8NFJ5	GPRC5A	0	0	0.392185	6.41374	0	1.90734	2.1297	4.46364	27.7958	#DIV/0!	#DIV/0!	#DIV/0!	#DIV/0!	#DIV/0!	#DIV/0!
Q9UBT7	CTNNAL1	0	5.10329	3.29891	2.93356	0.893914	4.16915	0.872092	0.134134	3.39414	-0.629437	-0.798777	-2.51322	-0.291673	-2.54887	-5.24968
P40189-1	IL6ST	0	1.77955	3.06848	1.6942	1.11576	3.36881	0.293377	0	14.1898	0.786011	-0.0709131	-0.673488	0.920727	-2.60069	#NUM!
P00505	GOT2	0	16.5092	10.8017	10.5155	9.72039	8.84283	6.24178	3.92232	170.074	-0.612005	-0.650755	-0.764182	-0.900687	-1.40324	-2.07349
Q9Y4H2	IRS2	0	7.43129	7.70034	7.26129	7.75878	5.96107	6.34364	3.95963	44.5002	0.0513101	-0.0333872	0.062217	-0.318041	-0.228302	-0.908246
P60981-1	DSTN	0	48.6203	49.4522	45.0857	29.6062	19.2127	14.4083	13.8352	156.684	0.0244758	-0.108889	-0.715662	-1.3395	-1.75466	-1.81321
P0DJ07	PET100	0	9.56264	7.12464	7.33088	7.33531	6.2	2.65814	3.3263	34.2198	-0.424591	-0.383422	-0.38255	-0.625141	-1.84699	-1.52349
P28331-2	NDUFS1	0	13.1544	10.162	7.9916	8.55591	5.29602	2.62568	0.95037	89.748	-0.372361	-0.71899	-0.620554	-1.31257	-2.32478	-3.79091
Q13823	GNL2	0	18.1713	18.039	14.4553	10.7977	8.23819	6.97796	4.91791	80.4216	-0.0105443	-0.33007	-0.750948	-1.14127	-1.38079	-1.88555
Q13569	TDG	0	14.4482	12.4582	8.83649	11.5178	8.22294	3.38598	4.25642	30.3253	-0.213801	-0.709346	-0.327028	-0.813166	-2.09325	-1.76318
Q9Y5J9	TIMM8B	0	10.2998	9.37626	6.0722	4.86694	4.88068	5.12662	9.66564	146.33	-0.135533	-0.762326	-1.08153	-1.07746	-1.00654	-0.0916799
Q99613	EIF3C	0	28.5873	22.7682	18.558	15.4216	10.4146	5.867	4.67541	82.5881	-0.328353	-0.623332	-0.890416	-1.45677	-2.28468	-2.61221
Q8TCG1	KIAA1524; CIP2A	0	16.2608	14.9224	14.7042	12.9193	7.99175	7.08247	3.82	73.9849	-0.12392	-0.14517	-0.33187	-1.02482	-1.19908	-2.08976
O60637	TSPAN3	0	46.3734	48.8406	43.9134	53.597	27.1918	25.417	28.6202	135.464	0.0747832	-0.0786375	0.208854	-0.770129	-0.867506	-0.696264
Q02224	CENPE	0	7.42343	5.60843	7.7725	6.19215	5.11247	3.98722	1.60772	4.91528	-0.404489	0.0662931	-0.261646	-0.538066	-0.896703	-2.20706
Q9H425	C1orf198	0	20.6088	27.6954	22.0283	19.6346	14.1915	10.59	6.38823	43.027	0.426384	0.0960946	-0.0698651	-0.538236	-0.960558	-1.68977
Q13111-1	CHAF1A	0	8.07954	8.38074	6.79757	12.1955	4	0	3.80148	79.9351	0.0528046	-0.249254	0.594005	-1.01427	#NUM!	-1.08771
Q9H3K2	GHITM	0	29.6374	36.9381	24.5676	20.5724	12.9553	7.31812	11.084	166.96	0.317693	-0.270659	-0.526706	-1.19387	-2.01787	-1.41894
P49591	SARS	0	15.1155	16.1384	9.63614	9.7404	6.78452	3.6328	4.75185	37.5584	0.0944697	-0.649496	-0.633972	-1.15571	-2.05687	-1.66946
P43686	PSMC4	0	6.46133	6.18468	5.34535	3.9516	3.8736	1.68707	1.85322	113.901	-0.0631325	-0.273547	-0.709396	-0.738158	-1.93731	-1.8018
Q9BTY7	FAM203B; FAM203A; HGH1	0	4.71917	6.97597	1.29287	0.951767	2.72539	4.75092	4.5398	11.0766	0.563859	-1.86796	-2.30985	-0.792074	0.0096712	-0.0559067
P60228	EIF3E	0	21.9298	18.561	14.6572	13.8188	10.2048	6.39019	7.04816	103.563	-0.240613	-0.581277	-0.666257	-1.10364	-1.77896	-1.63757
Q01082-1; Q01082-3		0	9.58458	11.7742	9.64253	8.42824	5.85734	4.49217	6.71999	93.4344	0.29684	0.00869559	-0.185485	-0.710469	-1.0933	-0.512256
P63279	UBE2I	0	15.816	18.0568	16.2203	13.0896	8.51429	4.95176	19.1361	208.256	0.191161	0.0364172	-0.272957	-0.893423	-1.67537	0.274918
Q16352	INA	0	13.1824	16.5477	13.2169	9.06442	10.3562	8.0558	4.13016	37.021	0.328017	0.0037663	-0.540327	-0.348114	-0.710514	-1.67434
Q9UBK9	UXT	0	15.2919	17.6965	11.4099	9.04506	5.30461	3.26093	8.36461	50.0749	0.210703	-0.422482	-0.757562	-1.52744	-2.22941	-0.870394
O95562	SFT2D2	0	28.2599	38.8062	27.9487	27.6841	13.1626	8.10774	12.3931	49.6716	0.457531	-0.0159741	-0.0296962	-1.10231	-1.80138	-1.18922
Q9NX63	CHCHD3	0	21.2283	27.7603	21.0966	17.3491	9.22109	6.41056	8.14795	151.576	0.387035	-0.00898075	-0.291127	-1.20298	-1.72747	-1.38148
Q7Z422	SZRD1	0	14.1316	15.5782	12.455	13.457	9.0432	2.62626	5.89023	53.5763	0.140605	-0.182191	-0.0705648	-0.644015	-2.42784	-1.26252
O60831	PRAF2	0	5.29417	7.94853	5.02033	5.08313	3.57806	1.68482	5.01191	71.8749	0.586285	-0.0766209	-0.058687	-0.565226	-1.65181	-0.0790429
P30050-1	RPL12	0	75.4403	68.8066	63.1828	34.2658	33.7049	18.6008	22.9895	251.978	-0.132788	-0.255804	-1.13857	-1.16238	-2.01997	-1.71436
P13797	PLS3	0	24.2405	23.8786	21.4078	18.4072	12.2995	8.15164	11.6173	173.392	-0.0217028	-0.179281	-0.397147	-0.978821	-1.57226	-1.06114
P42574	CASP3	0	13.9189	9.47661	8.11217	7.21699	4.51369	3.61884	0.255089	83.2284	-0.554601	-0.778884	-0.947574	-1.62466	-1.94344	-5.7699
Q16850-1	CYP51A1	0	18.4431	19.5985	14.5606	17.2306	7.65088	7.02037	6.42546	91.8232	0.0876677	-0.341009	-0.0981071	-1.26938	-1.39346	-1.52121
Q9Y2H0	DLGAP4	0	2.76669	0.320615	0	0	0	0.755925	0.896498	14.9028	-3.10925	#NUM!	#NUM!	#NUM!	-1.87185	-1.62579
P00568	AK1	0	8.34724	8.6361	9.98534	6.88488	3.54084	5.0312	10.9344	65.6708	0.04908	0.258511	-0.277869	-1.23721	-0.730398	0.389502
Q9H173	SIL1	0	6.01302	10.262	4.47467	5.51312	3.89676	1.94657	0.77419	42.247	0.771155	-0.42631	-0.12522	-0.625814	-1.62716	-2.95733
Q8N726	CDKN2A	0	33.6784	30.6166	32.0964	26.8374	17.2475	11.731	12.346	158.004	-0.137509	-0.0694132	-0.327578	-0.965439	-1.5215	-1.44778
O43242	PSMD3	0	12.319	10.5047	11.8798	10.3096	6.31271	3.48395	4.71614	158.763	-0.229851	-0.0523746	-0.256898	-0.964552	-1.82209	-1.3852
Q14116	IL18	0	31.9308	35.3539	26.6386	17.3937	14.0588	8.39149	6.52217	85.8278	0.146919	-0.261431	-0.876386	-1.18348	-1.92795	-2.29153
P63104-1	YWHAZ	0	7.39562	8.88739	13.0362	10.4831	2.97624	2.15673	7.26653	214.761	0.265088	0.817776	0.503329	-1.31318	-1.77783	-0.0254041
P62753	RPS6	0	42.4936	46.7882	37.8687	28.4791	19.4618	12.8546	22.1875	236.913	0.138899	-0.166242	-0.577343	-1.1266	-1.72496	-0.937497
Q15417	CNN3	0	8.44855	8.47743	4.15122	5.04898	4.3	0.138607	2.23969	56.5201	0.00492314	-1.02517	-0.74271	-0.974366	-5.92963	-1.9154
Q9ULX6	AKAP8L	0	10.2971	10.8845	6.4398	6.73894	3.98529	3.91301	3.99241	89.8348	0.0800377	-0.677152	-0.611648	-1.36948	-1.39589	-1.36691
P08174-2	CD55	0	24.0399	30.4437	25.2841	18.4514	9.82772	10.8408	8.17866	91.6359	0.340718	0.0728022	-0.381699	-1.2905	-1.14896	-1.55549
P13995	MTHFD2	0	8.24891	5.46843	5.05807	6.0934	0.438192	1.48058	1.27081	43.5957	-0.593076	-0.705618	-0.436956	-4.23457	-2.47805	-2.69846
P63220	RPS21	0	34.9911	24.1999	18.5717	17.9035	11.1844	7.25668	8.40576	192.267	-0.531985	-0.913884	-0.966745	-1.6455	-2.26961	-2.05754
Q14517	FAT1	0	11.2262	11.1346	13.2282	8.38408	6.82026	7.29448	4.9481	13.3482	-0.0118154	0.236742	-0.421145	-0.718971	-0.621993	-1.18192
Q14318-2	FKBP8	0	11.4404	10.7039	8.90285	11.1887	5.35367	5.78242	4.79782	50.134	-0.0959959	-0.361794	-0.032089	-1.09553	-0.984388	-1.25368
P56381	ATP5E	0	96.6589	133.25	106.662	74.5057	37.2316	23.6703	12.1395	235.193	0.463165	0.142071	-0.375553	-1.37637	-2.02982	-2.99319
Q15582	TGFBI	0	27.9302	28.1318	23.9277	20.7453	14.7614	9.35315	5.20195	36.6002	0.010376	-0.223147	-0.429039	-0.92	-1.5783	-2.4247
P35052	GPC1	0	10.332	9.35498	8.27669	8.45086	5.49203	3.77706	4.26139	33.122	-0.143311	-0.319991	-0.289948	-0.911706	-1.45178	-1.27772
Q9Y383	LUC7L2	0	10.7377	11.9504	9.02398	9.32759	6.57655	6.53052	10.9185	166.246	0.154379	-0.250846	-0.203106	-0.707279	-0.717412	0.0240959
P09601	HMOX1	0	10.998	7.88061	7.66148	8.30905	2.2113	3.61606	1.32245	4.46082	-0.480866	-0.521549	-0.404489	-2.31428	-1.60475	-3.05596
O43516-3	WIPF1	0	10.3484	14.6446	10.0331	7.04822	4.28452	2.37811	4.19741	88.5196	0.500967	-0.0446362	-0.554073	-1.2722	-2.12152	-1.30183
P54886	ALDH18A1	0	7.12199	5.60106	6.68623	5.97704	3.96765	2.60567	1.28882	85.3171	-0.346581	-0.0910891	-0.25285	-0.843998	-1.45063	-2.46623
O00422	SAP18	0	19.1647	20.0047	17.2791	11.5091	4.53318	3.97087	9.61725	182.386	0.0618869	-0.149424	-0.73568	-2.07986	-2.27092	-0.994756
O75533-1	SF3B1	0	11.2083	9.18744	8.99117	7.02864	5.70723	3.43872	5.24041	88.6874	-0.286828	-0.317982	-0.673245	-0.973699	-1.70462	-1.09681
Q15648	MED1	0	7.43202	6.89291	3.96227	2.39899	4.94058	2.52988	3.98157	20.9384	-0.108642	-0.907427	-1.63133	-0.589074	-1.55469	-0.900418
P62888	RPL30	0	65.9942	58.8114	46.0947	37.1281	25.9449	16.4938	13.3972	184.152	-0.166244	-0.51774	-0.829829	-1.34689	-2.00041	-2.30041
P00491	PNP	0	9.33109	8.83782	8.60119	10.4686	4.8722	4.74676	5.64491	72.8708	-0.0783549	-0.117509	0.165949	-0.937471	-0.975101	-0.725094
P61254; Q9UNX3		0	38.9004	35.5659	32.5243	25.8983	13.987	9.81049	9.40867	220.24	-0.12929	-0.258267	-0.586931	-1.4757	-1.98739	-2.04772
Q00796	SORD	0	13.0896	12.221	13.0514	10.8522	6.90222	3.06778	7.59849	47.9352	-0.0990571	-0.00420918	-0.270423	-0.923284	-2.09315	-0.784631
Q6DKI1	RPL7L1	0	20.5495	21.1705	16.2367	12.0587	6.09733	5.58303	5.41436	65.7934	0.0429521	-0.339845	-0.769027	-1.75285	-1.87998	-1.92424
P18621-3	RPL17-C18ORF32; RPL17	0	31.6478	35.7322	25.7746	11.0816	4.88276	0	21.9441	361.082	0.175119	-0.296157	-1.51394	-2.69634	#NUM!	-0.528276
O14735	CDIPT	0	4.35523	6.7847	6.16636	5.1238	0	0	3.2834	32.1805	0.639537	0.50167	0.234466	#NUM!	#NUM!	-0.407558
P10909-2	CLU	0	20.1207	20.2917	20.3684	15.9911	11.2217	8.13222	8.91323	88.7356	0.0122082	0.0176507	-0.331417	-0.842389	-1.30696	-1.17466
P26641-2	EEF1G	0	26.8858	24.146	21.6366	16.5972	9.55729	9.34547	19.416	269.42	-0.155061	-0.31337	-0.695903	-1.49217	-1.52451	-0.4696
P46781	RPS9	0	48.4044	44.4554	43.6871	32.2988	25.5252	17.3049	22.5965	460.69	-0.122781	-0.147931	-0.58366	-0.923215	-1.48396	-1.09904
Q9H967	WDR76	0	10.051	9.87047	9.29055	7.66091	9.34576	5.9401	10.6766	51.2744	-0.0261493	-0.113505	-0.391754	-0.104956	-0.758781	0.0871058
P07951-1	TPM2	0	201.668	125.228	76.3301	79.9864	46.1146	38.4708	23.6632	84.4853	-0.687427	-1.40166	-1.33416	-2.12869	-2.39015	-3.09127
Q15011-1	HERPUD1	0	35.6783	36.5464	27.537	29.4865	19.302	11.0276	15.0203	16.0086	0.0346821	-0.373675	-0.274989	-0.886296	-1.69392	-1.24813
Q9NR46	SH3GLB2	0	5.63186	7.55963	7.17962	9.23178	7.53279	3.28289	6.39199	62.3913	0.424705	0.350296	0.712997	0.419572	-0.778647	0.182654
Q96EL2	MRPS24	0	33.5187	42.495	33.605	20.125	12.2809	9.55289	10.1995	202.585	0.342325	0.00370771	-0.735978	-1.44855	-1.81096	-1.71648
Q9H6H4-1	REEP4	0	14.8254	18.4144	17.2788	12.4735	12.1559	5.29443	14.0656	100.365	0.312767	0.22094	-0.249204	-0.286411	-1.48552	-0.0758924
Q96CB8	INTS12	0	8.28029	7.699	9.20911	9.13532	5.86787	8.27196	5.21091	24.8694	-0.105009	0.15338	0.141775	-0.496843	-0.00145113	-0.668146
P53350	PLK1	0	7.8915	2.70292	0.448914	4.38214	0	0	3.2429	5.83706	-1.54578	-4.13579	-0.848665	#NUM!	#NUM!	-1.28301
P07195	LDHB	0	33.8005	40.5983	31.5293	24.9381	17.7191	10.0663	17.1204	502.511	0.264378	-0.100352	-0.43869	-0.931739	-1.74751	-0.981323
Q16531	DDB1	0	16.2077	17.8428	14.3101	12.4545	9.578	6.70027	9.8099	149.188	0.138668	-0.179641	-0.380003	-0.758879	-1.27439	-0.724366
O95900	TRUB2	0	22.4886	23.1322	17.066	15.9778	6.9549	6.54938	3.83818	34.7841	0.040707	-0.398069	-0.493127	-1.69309	-1.77976	-2.5507
Q8N0T1	C8orf59	0	99.4626	85.6965	73.7457	67.3226	31.9437	18.4628	21.0471	87.4444	-0.214919	-0.431595	-0.563063	-1.63862	-2.42954	-2.24053
P09493-10	TPM1	0	72.3778	75.7689	62.1665	47.2219	31.7023	17.2711	20.2003	192.407	0.0660578	-0.21941	-0.616091	-1.19096	-2.06718	-1.84117
O75940	SMNDC1	0	0.559268	0.764646	1.31073	2.22521	0	0.887374	0.322673	7.84313	0.451252	1.22876	1.99233	#NUM!	0.666002	-0.793467
Q86YD1-1	PTOV1	0	9.33054	9.15382	6.27099	4.14398	3.75	2.56954	0.997889	2.07353	-0.0275869	-0.573266	-1.17094	-1.31507	-1.86045	-3.22501
P62136-1	PPP1CA	0	15.2499	18.0039	15.6769	11.7746	9.9905	8.65043	4.49563	165.291	0.239515	0.0398464	-0.373111	-0.610167	-0.817951	-1.7622
Q9HB19	PLEKHA2	0	6.43414	5.65074	5.02803	3.3214	2.28947	1.47775	0	24.5094	-0.187308	-0.355752	-0.953955	-1.49073	-2.12235	#NUM!
P46778	RPL21	0	67.9521	68.7956	62.3073	50.3554	33.6679	20.2937	29.4855	503.923	0.0177984	-0.125118	-0.432372	-1.01314	-1.74348	-1.20451
Q9NQX7	ITM2C	0	5.65359	4.02063	5.88361	2.62258	3.85885	3.43456	0.753258	5.99179	-0.491747	0.0575332	-1.10818	-0.550997	-0.719041	-2.90795
Q99618	CDCA3	0	1.2386	0.343215	1.50529	1.83241	0	0.235691	0	2.4478	-1.85152	0.281334	0.565039	#NUM!	-2.39374	#NUM!
Q02218	OGDH	0	6.70238	7.35023	6.54308	6.23282	4.79849	3.3343	3.90868	69.4481	0.133116	-0.0347048	-0.104789	-0.482092	-1.00729	-0.777993
P25490	YY1	0	40.3245	42.4725	36.3547	31.0134	10.1085	9.41659	0.606583	143.246	0.0748742	-0.149513	-0.378765	-1.99608	-2.09838	-6.05481
Q9GZR7	DDX24	0	19.7566	19.7105	16.168	11.6222	11.5972	7.64864	7.12778	64.5855	-0.00337402	-0.289194	-0.765455	-0.768558	-1.36906	-1.47081
P13284	IFI30	0	5.01786	9.37542	5.88944	11.0236	11.3561	5.31894	11.4494	13.4693	0.90181	0.231058	1.13545	1.17832	0.0840654	1.19012
P31040	SDHA	0	9.68866	10.8106	8.75069	5.84709	5.76765	3.00651	3.65934	81.1223	0.158084	-0.146899	-0.728579	-0.748314	-1.68821	-1.40471
P10109	FDX1	0	23.0399	20.8863	16.6002	13.9603	13.6121	5.15428	15.0011	136.616	-0.141577	-0.472928	-0.722805	-0.75924	-2.16029	-0.619066
Q9NWV8	BABAM1	0	7.132	10.0411	6.09754	9.4968	9.27137	5.89341	13.2921	84.219	0.493532	-0.22608	0.413135	0.378477	-0.275203	0.898195
Q01995	TAGLN	0	48.4445	50.1477	36.7241	32.6803	21.3659	14.4078	15.0321	145.091	0.0498503	-0.399606	-0.567914	-1.18102	-1.74949	-1.68828
Q14320	FAM50A	0	6.88582	9.89041	6.30946	5.631	2.13034	1.73782	4.53774	85.3938	0.522403	-0.12611	-0.290236	-1.69254	-1.98635	-0.601652
P62633-1	CNBP	0	5.09425	5.2796	4.55419	2.85965	3.11013	0	0	2.53934	0.0515584	-0.161673	-0.833029	-0.711893	#NUM!	#NUM!
Q9Y277	VDAC3	0	4.42722	5.56552	5.45193	5.76433	1.86008	1.54361	3.60385	88.1813	0.330113	0.300364	0.38075	-1.25104	-1.5201	-0.296863
Q6UB35-1	MTHFD1L	0	8.5178	7.46968	6.89733	6.01228	2.97812	1.23283	0.842458	76.6657	-0.189434	-0.304443	-0.502569	-1.51608	-2.78851	-3.3378
Q14CZ7	FASTKD3	0	3.86432	3.5749	1.72642	1.77739	0.288418	2.41132	0.771788	17.1798	-0.112314	-1.16243	-1.12046	-3.74398	-0.680391	-2.32394
Q14596-1	NBR1	0	43.2556	49.3015	40.189	36.6618	23.5601	19.1184	16.5524	26.973	0.188746	-0.106088	-0.23861	-0.876543	-1.17792	-1.38585
Q9UBQ5	EIF3K	0	18.0414	19.1772	18.495	16.996	8.79989	5.592	1.54975	81.2591	0.0880771	0.0358231	-0.0861161	-1.03576	-1.68988	-3.54121
Q96EA4	SPDL1	0	19.2364	17.7844	14.4842	10.0775	6.62516	1.81194	6.85534	30.2072	-0.113222	-0.409355	-0.932695	-1.53781	-3.40823	-1.48853
Q96AG4	LRRC59	0	36.4593	31.3475	25.8282	24.5618	17.4497	11.5483	13.2597	151.581	-0.217934	-0.497341	-0.569873	-1.06309	-1.6586	-1.45924
Q12834	CDC20	0	55.5533	55.9081	42.8953	28.1502	16.8704	14.1428	5.65777	41.7505	0.00918445	-0.373053	-0.980725	-1.71938	-1.97381	-3.29557
P62701	RPS4X	0	27.0426	28.0022	15.0662	17.7161	11.9607	7.10606	20.9223	341.572	0.0503059	-0.843919	-0.610173	-1.17694	-1.92811	-0.370192
Q13123	IK	0	35.1558	33.4917	29.4216	26.9742	20.3468	16.1117	10.3137	134.353	-0.0699605	-0.256887	-0.382183	-0.788966	-1.12565	-1.7692
P37840-1	SNCA	0	17.426	14.4476	15.1908	10.8329	10.6625	7.38335	6.25992	180.025	-0.270412	-0.19804	-0.68582	-0.708696	-1.23889	-1.47702
P43243	MATR3	0	18.6554	14.5768	11.2792	14.442	9.38056	7.17213	7.46588	100.552	-0.355922	-0.725933	-0.369322	-0.991849	-1.37912	-1.32121
Q16718	NDUFA5	0	14.4408	12.3762	12.9162	6.1904	4.01168	4.3866	5.67614	55.3666	-0.222579	-0.160973	-1.22204	-1.84787	-1.71897	-1.34717
P11940-1	PABPC1	0	31.7577	28.5518	21.9624	12.443	9.7954	4.99155	10.3031	207.88	-0.153528	-0.532073	-1.35177	-1.69693	-2.66955	-1.62403
O60869-1	EDF1	0	78.0405	66.8326	55.4193	43.3561	35.3418	26.1569	10.6719	277.354	-0.223672	-0.493834	-0.847988	-1.14285	-1.57703	-2.8704
P22626	HNRNPA2B1	0	38.6203	30.0743	32.8693	26.5386	21.7324	15.0768	25.6689	278.859	-0.360826	-0.232616	-0.541267	-0.829512	-1.35703	-0.589339
P55769	NHP2L1; SNU13	0	34.1162	29.2272	19.4295	22.4027	15.0267	10.3593	4.77515	62.2585	-0.223143	-0.812204	-0.606785	-1.18293	-1.71953	-2.83684
O75150	RNF40	0	15.2129	14.4471	12.5081	15.3231	9.51759	6.10782	10.1233	73.0942	-0.0745148	-0.282434	0.0104156	-0.676626	-1.31657	-0.587615
Q9Y399	MRPS2	0	32.7493	36.3928	34.6233	26.8131	10.1306	9.52913	7.42076	153.767	0.15219	0.0802791	-0.288529	-1.69274	-1.78105	-2.14183
Q99836-6	MYD88	0	7.2709	7.14303	8.41547	7.38969	4.73569	3.21919	3.25938	93.4986	-0.0255973	0.210911	0.0233802	-0.618559	-1.17543	-1.15754
P35613	BSG	0	34.8771	38.6033	43.1051	25.0783	13.0545	15.0597	10.4522	175.635	0.146443	0.305577	-0.47584	-1.41773	-1.21158	-1.73848
Q53GA4	PHLDA2	0	43.4364	33.7602	23.2352	19.7872	10.9556	7.44568	5.36184	47.7858	-0.363581	-0.902589	-1.13433	-1.98723	-2.54443	-3.0181
Q8NCJ5	SPRYD3	0	7.64093	7.49591	5.42093	9.12205	4.78959	5.72089	2.19751	20.7327	-0.0276444	-0.495206	0.255611	-0.673847	-0.417509	-1.79788
Q8WUM4	PDCD6IP	0	14.1402	15.2256	15.9232	10.8618	8.62015	6.60411	11.5194	166.692	0.106703	0.171329	-0.380535	-0.714015	-1.09836	-0.295739
P62917	RPL8	0	53.6851	54.0812	38.3433	32.3244	27.793	21.2437	18.0961	295.273	0.0106048	-0.485546	-0.731896	-0.949801	-1.33749	-1.56884
O00743	PPP6C	0	5.65589	4.65991	4.47562	4.67184	2.7971	2.69428	4.29621	46.4721	-0.279452	-0.337666	-0.275763	-1.01582	-1.06986	-0.396689
Q9BVV7	TIMM21	0	8.32893	8.28328	7.64931	9.26473	6.59593	3.26712	2.13833	61.254	-0.00792893	-0.122801	0.153618	-0.336554	-1.35011	-1.96164
P18077	RPL35A	0	42.7992	44.7808	31.8765	29.0326	19.2537	17.7836	11.3047	239.763	0.0652979	-0.42509	-0.559908	-1.15245	-1.26704	-1.92066
P13667	PDIA4	0	8.79943	6.61558	8.97294	7.07703	5.56363	5.29297	6.34919	161.282	-0.411542	0.0281704	-0.314265	-0.661383	-0.733333	-0.470839
Q92922	SMARCC1	0	12.1822	10.2205	11.8232	8.36864	5.46008	3.14826	6.93287	79.0119	-0.253315	-0.0431565	-0.54171	-1.15778	-1.95215	-0.813251
Q16270-1	IGFBP7	0	44.1344	37.6366	28.5755	25.2275	11.3815	12.4681	11.143	52.8117	-0.229769	-0.627127	-0.806906	-1.95521	-1.82366	-1.98577
Q99081-3	TCF12	0	9.60125	7.01768	8.4003	6.59952	7.22288	3.12617	6.53799	7.22479	-0.452228	-0.192783	-0.540862	-0.410648	-1.61883	-0.554375
Q9UBB4-1	ATXN10	0	16.4154	22.9821	15.4225	11.7805	11.8473	8.34591	8.69279	92.3479	0.485461	-0.090012	-0.478646	-0.470489	-0.975908	-0.917158
P11388-4	TOP2A	0	18.2512	16.5435	13.8374	11.2505	9.13318	7.7224	7.03307	83.9257	-0.141723	-0.399416	-0.698003	-0.9988	-1.24087	-1.37576
Q99615-1	DNAJC7	0	14.3545	21.1522	15.1012	13.1568	8.39989	5.50472	6.36748	77.1793	0.559307	0.0731607	-0.125688	-0.77306	-1.38276	-1.17271
Q9Y3C8	UFC1	0	21.1162	17.6302	5.86611	4.8019	6.80795	2.00744	36.9186	187.978	-0.260304	-1.84788	-2.13667	-1.63306	-3.39492	0.805997
Q9NX09	DDIT4	0	7.29046	5.03505	12.1426	25.8291	13.0582	8.49516	8.79141	5.35703	-0.534004	0.735992	1.82492	0.840877	0.22063	0.270084
Q9NYV6	RRN3	0	7.24702	15.8645	16.6408	11.7694	9.42533	3.11681	1.78511	15.1631	1.13035	1.19926	0.699585	0.379155	-1.21732	-2.02138
Q7KZF4	SND1	0	13.6153	13.2875	11.0569	8.36494	7.56392	3.82821	3.56234	78.7793	-0.0351627	-0.300278	-0.702802	-0.848025	-1.83049	-1.93433
Q99650-1	OSMR	0	1.15725	0.902461	1.04229	0.361263	0	0.0362638	0	1.28296	-0.358763	-0.150937	-1.67958	#NUM!	-4.99603	#NUM!
P08729	KRT7	0	42.7473	41.2936	41.1094	32.834	24.6912	14.2704	30.1039	289.901	-0.049915	-0.0563629	-0.38064	-0.791836	-1.5828	-0.505882
Q14244	MAP7	0	8.67571	8.38858	7.93675	6.23064	2.79554	6.49075	5.50896	82.1458	-0.0485557	-0.128434	-0.477603	-1.63386	-0.418598	-0.655201
Q969E8	TSR2	0	5.4711	6.53965	6.58911	5.48572	4.05879	4.31726	0	12.2946	0.257384	0.268252	0.00384944	-0.430779	-0.341716	#NUM!
P22736-2	NR4A1	0	23.6294	12.1378	9.55219	5.32781	3.27684	4.65295	1.63861	10.7828	-0.961077	-1.30668	-2.14897	-2.85021	-2.34437	-3.85004
O14733-3	MAP2K7	0	12.6264	7.67762	10.5989	9.71691	7.90979	6.29094	6.55755	45.2265	-0.717712	-0.252534	-0.377874	-0.674731	-1.00509	-0.945213
Q9BRK4	LZTS2	0	7.06275	7.03978	7.81165	5.18057	3.3755	2.88982	5.96468	34.2706	-0.00469845	0.145398	-0.447119	-1.06513	-1.28925	-0.243784
Q9BV40	VAMP8	0	12.577	14.7074	8.46547	7.72811	4.45996	4.7707	4.60311	84.4675	0.225751	-0.571127	-0.7026	-1.49568	-1.39851	-1.45011
Q15643	TRIP11	0	2.20786	2.86539	1.73348	1.75999	3.46648	1.72952	1.9395	22.696	0.376078	-0.34898	-0.327086	0.650819	-0.352282	-0.186965
P35610	SOAT1	0	0.591896	6.1991	5.25796	1.38415	2.63574	1.04957	2.34367	38.1844	3.38864	3.15109	1.22559	2.1548	0.826379	1.98535
P63218	GNG5	0	22.1951	32.1616	26.2436	23.387	18.4173	7.08592	13.3916	182.854	0.535099	0.241723	0.0754684	-0.269184	-1.64722	-0.728911
P35241-5	RDX	0	15.9657	13.4658	12.1507	10.0751	6.77399	6.6958	9.02986	110.833	-0.245677	-0.393933	-0.664178	-1.2369	-1.25365	-0.822201
Q06124	PTPN11	0	7.42024	5.14132	6.18842	4.56331	4.1874	2.51398	1.76504	82.6292	-0.529328	-0.261896	-0.701385	-0.825411	-1.5615	-2.07176
Q9BSJ8	ESYT1	0	6.92066	9.09643	6.15031	7.14479	5.7922	6.73635	9.18153	61.9329	0.39439	-0.170251	0.0459803	-0.256798	-0.0389428	0.407824
Q96MW1	CCDC43	0	0	0	0	0	0	0.0382523	0	17.0317	#DIV/0!	#DIV/0!	#DIV/0!	#DIV/0!	#DIV/0!	#DIV/0!
P68104	EEF1A1	0	26.9461	27.7414	23.4546	25.2295	7.12568	5.0363	2.9347	196.515	0.0419668	-0.200203	-0.094966	-1.91898	-2.41964	-3.19879
P01033	TIMP1	0	12.5486	6.69778	9.27419	5.78543	5.49849	4.63166	4.30462	49.2034	-0.905772	-0.436234	-1.11703	-1.19042	-1.43793	-1.54357
P82979	SARNP	0	24.3083	23.7734	20.4878	17.8074	11.5943	4.58599	10.2904	222.54	-0.0321023	-0.246689	-0.448977	-1.06803	-2.40615	-1.24015
Q9UMY4-1	SNX12	0	12.6994	14.7424	9.60611	10.7446	4.97923	4.83577	5.63599	88.2861	0.215217	-0.402732	-0.241146	-1.35076	-1.39294	-1.17201
Q6UXH1-5	CRELD2	0	9.28647	9.91389	13.2452	5.90809	2.27104	0	0	206.55	0.0943205	0.512268	-0.652438	-2.03178	#NUM!	#NUM!
Q9BRG1	VPS25	0	7.14773	5.72654	6.20313	6.54667	4.20885	1.48526	0.151646	28.9409	-0.319821	-0.204487	-0.126723	-0.764058	-2.26677	-5.55871
P62304	SNRPE	0	14.5638	7.8624	9.02474	9.81783	10.3482	10.8194	13.0519	39.4397	-0.889346	-0.690431	-0.568913	-0.493015	-0.428771	-0.158131
O75376-1	NCOR1	0	2.63069	4.9602	3.00301	2.42379	3.09966	1.18155	0	8.56926	0.914955	0.190967	-0.118178	0.236668	-1.15477	#NUM!
O15260-1	SURF4	0	8.92064	10.5307	10.2021	7.52432	5.9042	3.48702	3.99077	182.189	0.239385	0.193642	-0.245587	-0.595406	-1.35515	-1.16048
Q9Y5J5	PHLDA3	0	21.5243	20.2235	9.56824	8.29578	12.4151	7.05517	1.41388	68.1838	-0.089932	-1.16964	-1.37552	-0.793866	-1.60921	-3.92823
P22059	OSBP	0	4.97886	3.48714	3.07643	4.06611	3.04855	1.93217	1.56811	54.7978	-0.513771	-0.694558	-0.292167	-0.707693	-1.3656	-1.66679
O43709-1	WBSCR22; BUD23	0	27.8934	28.5366	20.6498	16.1891	15.9635	10.638	8.9163	121.419	0.0328858	-0.433799	-0.784905	-0.805152	-1.3907	-1.64541
P18031	PTPN1	0	8.2991	9.02629	7.00151	5.72061	4.51959	2.61857	3.13672	102.673	0.121178	-0.245288	-0.536785	-0.876765	-1.66417	-1.4037
Q9UNF0	PACSIN2	0	7.90788	7.99048	8.36894	6.65368	3.34582	3.73262	7.68256	100.056	0.0149915	0.0817535	-0.249139	-1.24093	-1.0831	-0.0417046
O95218-1	ZRANB2	0	8.86795	10.1603	7.90048	5.50442	3.66113	2.08659	6.83665	61.1953	0.196264	-0.166662	-0.68801	-1.27631	-2.08746	-0.375312
P31350-2	RRM2	0	11.2338	9.01854	9.89227	8.90521	4.1	2.83535	0.730441	20.9701	-0.316878	-0.18347	-0.335122	-1.45415	-1.98624	-3.94293
Q9BVT8	TMUB1	0	22.9877	21.626	19.4721	17.4966	13.8498	11.1347	4.61135	118.451	-0.0880984	-0.239454	-0.393793	-0.730997	-1.0458	-2.3176
P62140	PPP1CB	0	15.5674	15.1863	10.8134	9.19568	8.39248	3.61054	6.29079	56.5459	-0.0357558	-0.525715	-0.759502	-0.891361	-2.10824	-1.30722
Q9BWS9-1	CHID1	0	2.62432	2.58854	1.9774	1.4481	1.88964	2.20735	1.91172	20.4809	-0.0198028	-0.408339	-0.857784	-0.473829	-0.249629	-0.457074
Q15043	SLC39A14	0	18.1694	18.334	14.5912	10.6465	9.72459	6.46815	4.33185	47.0001	0.0130141	-0.31641	-0.771132	-0.9018	-1.49008	-2.06846
Q96KB5-2	PBK	0	30.8516	27.5755	24.7423	21.1842	16.0561	6.16108	8.27713	148.714	-0.161959	-0.318362	-0.542354	-0.942221	-2.32409	-1.89814
P26639-1	TARS	0	17.0677	19.2169	15.1628	14.2826	9.41497	6.06762	11.9099	172.869	0.171104	-0.170735	-0.257012	-0.858243	-1.49207	-0.519113
Q14152	EIF3A	0	19.108	19.5549	16.5356	15.6271	12.7602	7.20573	10.1436	152.569	0.0333528	-0.208603	-0.290129	-0.582531	-1.40696	-0.913612
Q92793-1	CREBBP	0	8.29798	6.55069	3.46961	5.91679	0	2.20028	2.37073	21.7006	-0.341112	-1.25799	-0.487945	#NUM!	-1.91507	-1.80743
P14866	HNRNPL	0	16.4673	12.7848	11.2359	5.89482	6.23051	6.74395	6.27141	88.9403	-0.365175	-0.551495	-1.48209	-1.40218	-1.28794	-1.39274
Q7L1Q6-3	BZW1	0	31.6255	29.579	27.7466	19.0093	14.3431	8.42091	16.5902	432.05	-0.0965121	-0.188773	-0.734384	-1.14073	-1.90904	-0.930753
P25398	RPS12	0	105.283	103.595	80.0624	59.2302	33.6285	24.8864	25.8111	177.08	-0.0233142	-0.395078	-0.829871	-1.64652	-2.08085	-2.02821
Q9H2J4	PDCL3	0	7.79079	8.69624	7.95639	5.36044	3.20183	0.439137	2.04158	27.7111	0.158622	0.0303443	-0.53942	-1.28288	-4.14903	-1.93209
Q6YN16	HSDL2	0	5.65916	7.60169	5.09389	6.46119	3.93502	3.49627	1.54048	50.738	0.425733	-0.151819	0.191213	-0.524217	-0.694771	-1.87721
Q15437	SEC23B	0	8.17002	7.3952	5.53141	4.30775	4.2432	4.00701	2.27435	49.8613	-0.143751	-0.562693	-0.923405	-0.945187	-1.02782	-1.84488
Q9NQW6	ANLN	0	26.2389	25.6859	22.2903	18.9947	13.4638	8.95991	7.04372	39.3938	-0.0307293	-0.235288	-0.46611	-0.962621	-1.55015	-1.8973
Q9Y3B1	SLMO2; PRELID3B	0	1.20129	2.69699	3.58044	2.7272	1.85623	3.66155	0.423714	2.71676	1.16676	1.57555	1.18283	0.627789	1.60787	-1.50342
P30533	LRPAP1	0	13.2132	18.4789	13.4578	11.4643	8.87516	7.68274	3.63437	121.097	0.483905	0.0264671	-0.204831	-0.574132	-0.782285	-1.8622
Q8NBZ0	INO80E	0	94.5955	98.9757	72.6485	55.7328	53.3812	27.9629	7.53568	272.887	0.065303	-0.380838	-0.763244	-0.82544	-1.75826	-3.64996
P62913	RPL11	0	85.6697	72.0127	55.2667	42.6025	18.4551	10.7658	14.6197	115.848	-0.250533	-0.632375	-1.00785	-2.21477	-2.99233	-2.55087
P38435-1	GGCX	0	0	0	0	0	0.876836	0	0	6.8055	#DIV/0!	#DIV/0!	#DIV/0!	#DIV/0!	#DIV/0!	#DIV/0!
Q6I9Y2	THOC7	0	11.0048	15.6663	11.109	10.1839	6.96759	5.86099	8.43718	115.47	0.509531	0.0136013	-0.111845	-0.6594	-0.908914	-0.383298
Q6P2Q9	PRPF8	0	13.79	14.3779	11.617	11.6761	9.1304	6.2379	5.79726	80.0601	0.0602303	-0.247387	-0.240064	-0.594875	-1.14449	-1.25018
P67936-2	TPM4	0	9.74464	12.3333	7.97458	9.05234	3.36494	5.95384	11.5377	89.0792	0.339877	-0.2892	-0.106317	-1.53403	-0.710789	0.243677
O95989	NUDT3	0	5.42928	3.5257	5.31753	4.1542	3.60623	2.03067	0.851381	20.321	-0.622851	-0.0300047	-0.38619	-0.590267	-1.41881	-2.67288
Q9P031	CCDC59	0	32.2401	30.5957	19.2022	20.4941	19.095	17.8332	4.6741	60.9953	-0.0755262	-0.747582	-0.653647	-0.755659	-0.854294	-2.7861
P62993	GRB2	0	15.3263	18.6749	16.2114	11.5713	7.78429	9.17763	8.58489	83.1241	0.28509	0.0809968	-0.405462	-0.977373	-0.739819	-0.83614
Q9BQB6-1	VKORC1	0	1.96523	1.35496	2.22414	3.44429	0	1.17943	3.61758	22.1118	-0.536451	0.178546	0.809504	#NUM!	-0.736617	0.880323
Q7Z304-1	MAMDC2	0	19.1196	16.5404	14.091	14.4923	13.11	9.46517	12.8578	24.7815	-0.209058	-0.440283	-0.399771	-0.544385	-1.01435	-0.572416
P35625	TIMP3	0	29.1272	30.6065	25.861	16.5202	11.669	5.26488	0.858404	55.4099	0.0714692	-0.171588	-0.818134	-1.31968	-2.4679	-5.08457
Q96EE3-1	SEH1L	0	7.86835	5.43192	4.30399	7.59022	5.57149	2.85461	0.708825	38.0751	-0.5346	-0.870388	-0.0519204	-0.497999	-1.46277	-3.47256
Q14103-3	HNRNPD	0	7.93732	12.8347	13.1257	14.8625	9.53802	6.19306	6.62411	140.45	0.693331	0.725672	0.904949	0.265038	-0.357999	-0.260926
Q9BZL1	UBL5	0	54.2574	48.4699	34.0145	25.7358	13.9287	9.61022	5.25651	89.4269	-0.16273	-0.673671	-1.07604	-1.96176	-2.49718	-3.36764
P50991	CCT4	0	15.1136	16.0071	13.6295	12.0145	7.18831	4.96518	9.84627	96.7595	0.0828681	-0.149113	-0.331064	-1.07212	-1.60593	-0.618197
O00541-1	PES1	0	12.7835	14.6103	11.6607	10.4803	11.3228	7.3542	7.61628	87.8745	0.192707	-0.132627	-0.286594	-0.175043	-0.797637	-0.747119
P14635	CCNB1	0	32.7543	27.6863	28.0386	16.3806	22.4483	12.2715	5.37696	40.8859	-0.242511	-0.224268	-0.999697	-0.54508	-1.41638	-2.60682
Q9BSB4	C12orf44; ATG101	0	16.9392	11.3626	5.51509	8.52067	7.01525	2.27961	0	54.2919	-0.576068	-1.61891	-0.991327	-1.2718	-2.89351	#NUM!
P17096-1	HMGA1	0	9.35455	16.9317	20.7185	25.9896	6.98139	5.79191	0.116987	78.674	0.855984	1.14718	1.4742	-0.422153	-0.691628	-6.32124
P40227-1	CCT6A	0	27.2122	19.6169	26.6116	14.7637	12.5919	8.27771	11.5684	209.782	-0.472156	-0.0321977	-0.8822	-1.11176	-1.71695	-1.23407
Q15904	ATP6AP1	0	18.9158	13.926	13.0099	15.9987	13.1915	7.70279	2.94957	31.7023	-0.441804	-0.539979	-0.241638	-0.519985	-1.29614	-2.68101
P07093-3	SERPINE2	0	13.0151	12.2478	10.9569	8.78732	7.39721	8.7119	5.99247	212.787	-0.0876637	-0.248348	-0.566691	-0.815134	-0.579129	-1.11896
O15371	EIF3D	0	0.443961	0.390845	0.971882	0.873469	0.187137	0	1.25965	46.3043	-0.183836	1.13035	0.976325	-1.24633	#NUM!	1.50452
Q53F19	C17orf85; NCBP3	0	9.76092	8.34422	6.92673	9.69211	5.55846	2.14012	6.50779	56.7953	-0.226239	-0.494843	-0.0102052	-0.812332	-2.18932	-0.584849
P02795	MT2A	0	49.0366	87.7878	56.1844	37.41	25.446	12.4328	4.9951	5.79175	0.840163	0.19631	-0.390436	-0.94642	-1.97971	-3.29527
Q99715-1	COL12A1	0	10.7291	15.5576	11.501	11.5891	8.83051	6.26497	3.43951	9.27005	0.536091	0.100229	0.111245	-0.280959	-0.776147	-1.64125
Q9NSP4-1	CENPM	0	10.2469	12.3085	10.0116	7.60827	4.53947	3.60427	2.15136	6.57792	0.264474	-0.0335103	-0.42954	-1.17458	-1.5074	-2.25186
P23193	TCEA1	0	7.15588	11.193	5.41013	5.13707	3.66782	2.34949	4.80673	81.2244	0.6454	-0.403464	-0.478183	-0.964208	-1.60678	-0.574074
Q96B36-3	AKT1S1	0	5.35511	9.96441	11.364	4.58832	3.21269	2.3259	1.30717	52.9568	0.895867	1.08548	-0.222951	-0.737134	-1.20313	-2.03447
Q9NPA8-1	ENY2	0	45.2549	33.062	33.3547	23.2348	14.4075	12.921	7.50346	205.431	-0.452898	-0.440183	-0.961786	-1.65126	-1.80835	-2.59245
Q9NVV4	MTPAP	0	10.2333	12.1073	3.3894	8.78863	2.38964	1.99454	3.05216	71.2606	0.242616	-1.59417	-0.219558	-2.0984	-2.35914	-1.74537
P45973	CBX5	0	11.9674	10.4249	8.22242	9.96562	6.58318	4.65175	7.00357	100.528	-0.199073	-0.541478	-0.264081	-0.862255	-1.36327	-0.77295
P08238	HSP90AB1	0	15.3412	13.6919	14.728	14.7084	6.13992	6.30216	11.681	148.606	-0.164087	-0.0588516	-0.0607731	-1.32112	-1.28349	-0.393244
P78337	PITX1	0	0	0	0	1.47811	0	1.4637	4.02551	5.16873	#DIV/0!	#DIV/0!	#DIV/0!	#DIV/0!	#DIV/0!	#DIV/0!
P50579	METAP2	0	19.9075	15.5856	14.8944	10.747	7.63318	3.93527	0.0576121	103.013	-0.353092	-0.418541	-0.889378	-1.38295	-2.33877	-8.43272
P14735	IDE	0	10.0268	9.98521	8.92199	8.43846	4.33028	4.16708	5.25653	93.6435	-0.00600356	-0.168431	-0.248816	-1.21133	-1.26676	-0.931686
P04792	HSPB1	0	25.7888	26.3065	22.344	22.6955	16.8587	11.1332	20.1231	421.655	0.0286751	-0.206856	-0.184336	-0.613249	-1.21187	-0.357889
P51617	IRAK1	0	27.6138	22.1486	21.3499	15.18	11.3018	9.48496	7.22692	79.8706	-0.318175	-0.371159	-0.86322	-1.28884	-1.54168	-1.93394
Q969G5	PRKCDBP; CAVIN3	0	11.2327	10.0543	14.4903	9.636	8.10746	4.68934	4.09343	91.275	-0.15989	0.367379	-0.221203	-0.470388	-1.26025	-1.45633
Q92598	HSPH1	0	13.0003	15.032	15.3225	14.7117	10.1355	5.13458	7.69146	48.8658	0.209493	0.23711	0.178425	-0.359122	-1.34022	-0.757212
Q99829	CPNE1	0	7.93487	10.3261	9.39633	6.09536	6.46463	10.3777	9.44346	156.278	0.38002	0.243892	-0.380494	-0.295637	0.387206	0.25111
Q9Y324	FCF1	0	13.7405	18.6684	14.2973	12.0032	8.02215	4.90534	5.98733	16.51	0.442163	0.0573048	-0.19501	-0.776373	-1.48601	-1.19845
O15234	CASC3	0	7.63633	5.73004	6.56003	4.54722	3.09215	2.21216	6.13915	17.5314	-0.414334	-0.219177	-0.747896	-1.30427	-1.78742	-0.314841
Q96MM7-4	HS6ST2	0	26.4751	28.3093	25.8576	17.8952	15.7534	11.1856	6.89137	31.1801	0.0966362	-0.0340522	-0.565063	-0.748971	-1.243	-1.94178
P23588	EIF4B	0	16.7368	19.3488	17.9613	11.4847	9.63891	4.69606	4.88188	164.967	0.209227	0.101871	-0.543303	-0.796078	-1.8335	-1.77751
O75937	DNAJC8	0	19.5649	10.5424	12.0215	4.53742	8.63533	7.92823	6.31738	56.1628	-0.89207	-0.702649	-2.10833	-1.17995	-1.3032	-1.63087
Q9P0K7-4	RAI14	0	15.2583	12.9729	13.697	8.15136	8.48868	5.10171	6.67558	91.3213	-0.234093	-0.155737	-0.904483	-0.845984	-1.58054	-1.19263
O75531	BANF1	0	14.6856	22.7573	21.8204	13.6645	11.3323	1.16543	7.51011	165.242	0.631933	0.571282	-0.103968	-0.373953	-3.65547	-0.967492
Q9P2T1-2	GMPR2	0	4.64206	11.5909	7.89829	11.707	8.96102	2.48094	10.3069	52.3874	1.32016	0.766775	1.33454	0.948898	-0.903881	1.15077
P53396-1	ACLY	0	14.3033	19.3939	12.991	13.0542	7.83296	4.07927	15.4639	179.076	0.43925	-0.138833	-0.131837	-0.868721	-1.80997	0.112556
Q96QD8	SLC38A2	0	12.7568	11.175	9.83385	3.91104	7.98942	4.05224	4.8606	42.5883	-0.190984	-0.375433	-1.70564	-0.675099	-1.65447	-1.39205
Q1ED39	C16orf88; KNOP1	0	7.59072	4.13645	3.17939	7.17088	4.22271	5.25569	9.33211	17.5787	-0.875844	-1.25549	-0.0820858	-0.846067	-0.530356	0.297967
P07910-2	HNRNPC	0	2.10379	0.243481	0.364234	0	0.671017	0	0.884405	11.254	-3.11111	-2.53005	#NUM!	-1.64857	#NUM!	-1.25021
O60264	SMARCA5	0	11.3475	10.7657	8.29242	8.66901	6.051	3.56451	7.60603	80.968	-0.0759376	-0.452513	-0.388439	-0.907132	-1.6706	-0.577161
Q15293	RCN1	0	8.67039	7.3152	7.20519	6.91206	6.07171	5.63908	11.0668	132.012	-0.2452	-0.267061	-0.326981	-0.513993	-0.620635	0.352073
O95999	BCL10	0	23.6594	19.4854	14.8558	9.63339	10.0032	3.19216	5.01722	102.769	-0.280023	-0.671391	-1.2963	-1.24196	-2.88981	-2.23746
Q16134	ETFDH	0	4.63597	5.4202	3.63481	3.96976	5.16136	1.44643	4.36655	52.1723	0.225474	-0.35099	-0.22382	0.154878	-1.68037	-0.086378
Q86X02	CDR2L	0	1.74729	2.78669	2.62743	3.46212	4.09203	0	0	25.5205	0.673432	0.588533	0.986537	1.2277	#NUM!	#NUM!
P09543-1	CNP	0	12.8073	12.0665	12.7605	6.82767	5.44087	6.19898	6.87628	118.068	-0.0859653	-0.00528742	-0.907503	-1.23506	-1.04687	-0.89727
Q00765	REEP5	0	18.1302	15.5263	15.3297	14.006	8.23879	8.27108	12.7823	136.707	-0.223679	-0.242063	-0.372353	-1.13789	-1.13225	-0.504246
Q9UGP4	LIMD1	0	2.34854	4.15192	5.0263	2.04665	4.56397	4.92318	5.53425	31.1983	0.822017	1.09774	-0.198499	0.958528	1.06783	1.23663
Q8IWA4-1	MFN1	0	10.9422	11.3658	8.72775	7.99911	5.32795	4.26425	5.78455	19.0361	0.0547951	-0.326221	-0.45199	-1.03825	-1.35954	-0.919626
P35998	PSMC2	0	18.2792	12.3579	13.9254	11.0567	7.46847	5.27318	6.13177	67.5604	-0.564771	-0.392484	-0.72528	-1.29131	-1.79345	-1.57582
O00257-1	CBX4	0	6.52224	7.66903	4.08696	3.97563	3.64215	3.49693	1.95752	19.918	0.233677	-0.674338	-0.714182	-0.840578	-0.899277	-1.73634
P62328	TMSB4X	0	104.853	124.197	102.409	75.7665	39.887	28.2403	22.7286	102.328	0.244255	-0.0340375	-0.468742	-1.39438	-1.89255	-2.20579
P17812	CTPS1	0	13.0112	13.347	11.7657	11.1628	9.05823	6.15013	5.65932	33.4945	0.0367533	-0.145176	-0.221056	-0.522458	-1.08107	-1.20106
Q8WUA2	PPIL4	0	6.00856	3.83984	2.47307	2.48208	0.335179	2.67043	1.90074	106.123	-0.645971	-1.28072	-1.27547	-4.16402	-1.16995	-1.66046
P36578	RPL4	0	44.4709	35.984	31.8128	21.9107	18.6945	13.0249	17.107	184.628	-0.305508	-0.483254	-1.02123	-1.25025	-1.77159	-1.37828
P22307-1	SCP2	0	8.3376	5.06658	10.0868	7.31204	4.6736	1.49189	7.11077	154.959	-0.718619	0.274762	-0.189359	-0.835099	-2.4825	-0.229627
P10644	PRKAR1A	0	15.7814	16.4738	10.9824	13.0406	8.16842	3.24008	4.85939	34.4733	0.0619557	-0.523031	-0.275207	-0.950091	-2.28412	-1.69937
P11047	LAMC1	0	9.85331	9.93986	8.52389	9.64285	6.65	4.20873	4.95324	31.7064	0.0126174	-0.209097	-0.0311491	-0.567254	-1.22722	-0.992238
Q15154-1	PCM1	0	3.91992	4.66486	3.96077	1.20254	1.74955	0	0.0475033	7.30007	0.25101	0.0149557	-1.70474	-1.16384	#NUM!	-6.36665
Q13200	PSMD2	0	7.29433	5.99254	5.07739	4.84294	3.02098	3.07555	3.97762	62.68	-0.283608	-0.522687	-0.590892	-1.27176	-1.24593	-0.874871
P49770	EIF2B2	0	12.0289	7.88386	11.0405	8.66901	8.27427	4.47706	10.4455	75.4594	-0.609526	-0.123697	-0.472561	-0.539795	-1.42588	-0.203623
Q9Y3C1	NOP16	0	27.0166	24.0205	25.2581	18.3971	10.6484	8.95284	10.9587	98.045	-0.169578	-0.0971007	-0.554366	-1.34322	-1.59343	-1.30177
Q96AY4	TTC28	0	0	0	1.8548	0.647706	1.69081	0	0.570222	7.34214	#DIV/0!	#DIV/0!	#DIV/0!	#DIV/0!	#DIV/0!	#DIV/0!
P62318	SNRPD3	0	14.9023	19.533	13.9467	12.6048	8.77684	2.0395	2.32686	263.585	0.390374	-0.0956157	-0.241561	-0.763766	-2.86925	-2.67908
P22061-2	PCMT1	0	12.1704	14.7412	10.6568	16.0356	13.407	7.29528	14.0221	107.557	0.276473	-0.191597	0.397905	0.139608	-0.738341	0.204322
Q9NPA0	EMC7	0	21.2329	15.8429	17.3077	13.4853	8.87405	3.84852	3.29884	77.758	-0.422464	-0.294883	-0.654916	-1.25864	-2.46392	-2.68627
P15104	GLUL	0	8.3183	5.52418	5.40414	4.5458	6.95051	0.901288	4.14363	58.0861	-0.59053	-0.622224	-0.871755	-0.259171	-3.20623	-1.00539
Q13404-1	TMEM189-UBE2V1; UBE2V1	0	16.8481	15.4916	17.3392	10.6247	3.7893	0	4.15278	166.017	-0.121104	0.0414471	-0.665161	-2.15258	#NUM!	-2.02044
P27816-1	MAP4	0	9.88698	9.93582	8.53524	7.58848	6.24821	3.3695	7.63108	94.0169	0.00710821	-0.212099	-0.38172	-0.662087	-1.553	-0.373644
P33552	CKS2	0	47.4332	53.8843	41.1928	29.2351	14.6737	13.7928	9.44089	53.5513	0.183968	-0.203506	-0.698195	-1.69266	-1.78198	-2.3289
Q99439	CNN2	0	16.1626	14.0152	9.6325	9.06224	7.37299	5.56656	6.68758	99.0123	-0.205661	-0.746677	-0.834719	-1.13234	-1.5378	-1.2731
P49368-1	CCT3	0	19.447	17.1708	15.8895	11.8874	8.38034	5.27663	6.56253	114.878	-0.179592	-0.291477	-0.710113	-1.21447	-1.88186	-1.56723
P60468	SEC61B	0	26.6538	24.7328	19.0851	18.9891	6.84014	6.01406	12.6045	186.31	-0.107915	-0.481891	-0.489166	-1.96224	-2.14793	-1.0804
Q96Q11-1	TRNT1	0	7.6809	7.90851	8.18664	8.59005	5.07644	2.95939	4.73589	115.386	0.042132	0.0919965	0.161393	-0.597457	-1.37598	-0.697639
Q9UNZ5	C19orf53	0	84.4017	78.7555	61.5038	64.0239	36.6449	23.3528	9.48653	257.024	-0.099892	-0.456597	-0.398662	-1.20366	-1.85368	-3.15332
O95372	LYPLA2	0	4.64206	5.68168	12.4475	11.7927	6.16625	3.0487	0.215764	85.4975	0.291553	1.42302	1.34506	0.409629	-0.606573	-4.42724
P35555	FBN1	0	16.1569	16.2703	19.2166	17.4733	15.774	11.6374	7.985	12.7899	0.0100893	0.250208	0.113004	-0.0346	-0.473373	-1.01678
Q14137	BOP1	0	15.8994	15.5665	16.8627	12.1342	10.6098	6.21555	2.88319	70.0177	-0.0305249	0.0848592	-0.389897	-0.583576	-1.35502	-2.46324
P24534	EEF1B2	0	41.4276	41.5463	28.8529	25.5727	18.3555	13.2769	15.3056	274.209	0.00412853	-0.521878	-0.695989	-1.17438	-1.64167	-1.43654
Q08380	LGALS3BP	0	17.3484	19.674	12.1906	13.1916	11.0589	11.6699	8.31109	26.6782	0.181485	-0.509032	-0.395177	-0.649593	-0.572014	-1.06169
Q8TDX7-1	NEK7	0	5.92491	5.47558	3.63126	2.75156	1.4991	0	0	36.212	-0.113781	-0.706322	-1.10655	-1.9827	#NUM!	#NUM!
O75147	OBSL1	0	13.3736	22.3621	19.5796	23.9795	18.8561	9.30616	17.4367	34.2568	0.741672	0.54997	0.842418	0.495648	-0.523127	0.382743
P09493-7	TPM1	0	29.4431	15.1043	29.4211	26.9222	27.2171	30.7533	30.7848	32.249	-0.962973	-0.00107993	-0.12913	-0.113414	0.0628123	0.0642875
Q9H7C9-1	AAMDC	0	5.88295	9.50066	7.94797	7.46407	5.39721	6.50667	8.09393	24.3534	0.691487	0.434045	0.343422	-0.124326	0.145379	0.460299
P51649-2	ALDH5A1	0	1.94966	0	0.662429	1.18123	0.135631	0	2.23337	79.3622	#NUM!	-1.55739	-0.72294	-3.84547	#NUM!	0.195997
P09012	SNRPA	0	13.3801	12.7111	8.93584	12.0159	6.9432	4.43342	7.31475	27.535	-0.074004	-0.582413	-0.15515	-0.946416	-1.5936	-0.871208
Q9UJX6	ANAPC2	0	5.58691	7.87952	7.21198	7.97106	7.21736	2.67935	8.31881	51.806	0.496058	0.368346	0.512722	0.369422	-1.06017	0.574328
Q92570-3	NR4A3	0	8.07985	7.86185	2.36779	2.15583	0.753672	0.621825	0	30.0428	-0.0394592	-1.77079	-1.90608	-3.42232	-3.69975	#NUM!
O43396	TXNL1	0	9.46875	6.86763	8.88899	5.06334	3.76369	1.68349	2.78763	21.7058	-0.463362	-0.091155	-0.903086	-1.33103	-2.49172	-1.76413
P09661	SNRPA1	0	11.6464	15.2053	7.72191	7.40839	6.23831	1.93402	9.67523	169.761	0.384695	-0.59285	-0.652648	-0.900654	-2.5902	-0.267512
O00622	CYR61	0	87.784	76.9708	53.0575	34.8057	23.623	16.4146	8.33204	14.0399	-0.189646	-0.7264	-1.33464	-1.89377	-2.41897	-3.39722
P35611-3	ADD1	0	4.14745	3.22298	1.69137	2.74264	1.53574	1.03808	2.72382	28.3012	-0.363826	-1.29403	-0.596658	-1.43329	-1.9983	-0.606593
Q9NYZ3	GTSE1	0	29.381	19.4356	17.3509	19.7474	15.7838	12.0422	11.9987	55.1777	-0.596183	-0.759875	-0.573215	-0.896433	-1.28678	-1.29201
Q9BYG3	MKI67IP; NIFK	0	8.75079	11.2754	7.17028	7.06866	5.2	4.04711	5.61336	43.8088	0.365687	-0.287385	-0.307977	-0.750902	-1.11252	-0.64055
O75251	NDUFS7	0	12.3706	20.77	4.39688	15.2848	13.496	5.08228	19.6929	157.084	0.747592	-1.49236	0.305191	0.125619	-1.28336	0.670762
Q15773	MLF2	0	20.7047	15.5482	13.3165	13.609	10.7149	12.0418	8.79707	4.73885	-0.413212	-0.636738	-0.605393	-0.950344	-0.781908	-1.23486
Q8WV22	NSMCE1	0	20.4921	15.539	12.5643	9.04528	7.61782	8.0997	2.10413	31.6712	-0.399176	-0.705734	-1.17983	-1.42762	-1.33913	-3.28377
Q6UXI9-3	NPNT	0	21.0187	14.1158	14.1232	7.71615	5.30635	4.93775	1.75286	21.7413	-0.574361	-0.573608	-1.44572	-1.98588	-2.08975	-3.58389
Q9Y388	RBMX2	0	3.52796	2.38991	3.00301	1.88266	1.05	1.15186	0.144775	5.72504	-0.561878	-0.232426	-0.906067	-1.74845	-1.61487	-4.60695
P60174	TPI1	0	38.4564	35.3621	30.9385	21.0703	16.4241	19.4447	23.8228	317.429	-0.12102	-0.31382	-0.868015	-1.22741	-0.983844	-0.690878
Q6VY07	PACS1	0	3.09772	1.46837	4.14967	2.69001	1.17416	1.90028	0.95037	28.0483	-1.07699	0.421791	-0.203597	-1.39957	-0.704995	-1.70464
Q14444-1	CAPRIN1	0	30.9474	28.082	29.6199	19.4312	10.7	9.58041	13.8754	94.3586	-0.140171	-0.0632475	-0.671441	-1.53221	-1.69166	-1.15729
P39023	RPL3	0	42.7581	38.7932	31.9846	26.6419	24.0379	13.5049	19.5817	262.33	-0.140394	-0.418818	-0.682501	-0.830889	-1.66272	-1.12669
Q6UVJ0	SASS6	0	5.35616	10.0559	6.18459	3.28791	5.02282	0	2.30953	18.7266	0.908775	0.207478	-0.704029	-0.0926995	#NUM!	-1.2136
Q9ULX3	NOB1	0	38.414	35.3406	31.0014	24.2088	13.4227	18.6458	8.7259	41.954	-0.120306	-0.309298	-0.666103	-1.51696	-1.04278	-2.13826
Q9H6T3	RPAP3	0	7.76962	7.37658	6.33863	4.82865	3.99412	2.3778	4.39365	23.5902	-0.0748915	-0.293674	-0.686223	-0.959965	-1.70822	-0.822423
Q9BTC0	DIDO1	0	6.21613	6.6678	5.66522	5.76998	5.36269	2.71247	0	39.1458	0.101196	-0.133885	-0.107448	-0.213058	-1.19641	#NUM!
O00471	EXOC5	0	6.36095	2.79575	4.78681	4.31689	1.68196	2.08394	2.99622	29.8405	-1.18601	-0.410179	-0.559252	-1.9191	-1.60993	-1.0861
Q02543	RPL18A	0	45.5483	36.7437	31.8156	24.7914	21.1428	11.5629	11.4917	284.974	-0.309901	-0.517661	-0.877555	-1.10723	-1.97789	-1.9868
P51858	HDGF	0	24.6715	21.4375	18.794	12.5581	8.79713	5.41879	11.2443	197.653	-0.202708	-0.392571	-0.974227	-1.48774	-2.1868	-1.13365
Q9Y5Y5-2	PEX16	0	7.73873	4.22349	5.76183	1.27627	4.49198	3.77759	0	40.096	-0.873661	-0.425569	-2.60016	-0.784747	-1.03463	#NUM!
A2RUS2	DENND3	0	0	0	0	0	1.0049	0	0	3.60282	#DIV/0!	#DIV/0!	#DIV/0!	#DIV/0!	#DIV/0!	#DIV/0!
P62857	RPS28	0	63.2312	69.8813	62.5311	44.3081	23.2999	17.8591	11.3526	21.069	0.144271	-0.0160627	-0.513066	-1.44031	-1.82398	-2.47761
P08581-1	MET	0	12.0972	12.2163	9.62689	7.82142	6.46525	4.31708	1.46362	40.9557	0.0141263	-0.329534	-0.629174	-0.903897	-1.48655	-3.04706
Q14562	DHX8	0	2.22166	2.83419	1.41401	3.64569	2.18441	0	1.35967	15.3516	0.351301	-0.651845	0.714555	-0.0243952	#NUM!	-0.708376
O14965	AURKA	0	21.585	19.5415	15.8638	13.5201	8.73307	5.48705	3.19317	24.5628	-0.143489	-0.444293	-0.674925	-1.30547	-1.97592	-2.75697
O60239	SH3BP5	0	26.4817	35.1621	25.2745	23.7459	12.6019	8.54352	5.0445	26.5276	0.409029	-0.067313	-0.157315	-1.07136	-1.63209	-2.39221
O00764-1	PDXK	0	5.28333	1.57378	3.25732	4.87498	2.22427	3.3691	5.69686	47.0973	-1.74722	-0.697762	-0.11605	-1.24811	-0.649082	0.108719
Q6NZI2-1	PTRF; CAVIN1	0	37.4488	34.6808	14.3236	23.2772	10.6786	10.5237	11.3677	70.2907	-0.110783	-1.38653	-0.686001	-1.8102	-1.83127	-1.71998
Q96ST2	IWS1	0	10.2753	8.59762	10.1566	6.33896	2.40094	4.9124	4.71769	93.6088	-0.257164	-0.0167612	-0.696856	-2.0975	-1.06467	-1.12302
Q9Y5K6	CD2AP	0	2.94325	4.71794	1.99344	1.52313	1.86136	1.38795	1.27242	21.8025	0.680745	-0.562151	-0.95037	-0.661058	-1.08445	-1.20984
O43181	NDUFS4	0	14.886	13.9825	12.3572	3.17002	4.42382	1.03835	4.06993	91.4017	-0.090335	-0.268602	-2.23139	-1.75059	-3.8416	-1.87088
Q9H857-2	NT5DC2	0	3.40383	4.55182	4.34674	2.25545	1.06915	1.00195	1.68595	34.3276	0.419287	0.352775	-0.593745	-1.67069	-1.76435	-1.0136
Q08752	PPID	0	9.01367	9.09023	8.73135	6.41878	5.88034	3.91103	5.99127	71.1467	0.012203	-0.0459097	-0.489815	-0.616215	-1.20457	-0.589252
Q15014	MORF4L2	0	70.025	69.778	50.1961	38.0179	30.0651	16.5319	6.62719	16.3573	-0.00509794	-0.480294	-0.881192	-1.21978	-2.08262	-3.4014
O75131	CPNE3	0	17.3786	15.765	14.2038	10.9784	8.72795	6.56798	7.76178	166.141	-0.140587	-0.291036	-0.662649	-0.993601	-1.40379	-1.16286
P37802-2	TAGLN2	0	48.2403	37.978	31.5791	28.0197	23.4301	14.6929	17.0048	357.682	-0.345076	-0.611269	-0.783796	-1.04188	-1.71512	-1.5043
P46779	RPL28	0	58.7765	55.7946	41.504	31.5706	16.0838	17.4081	23.4601	564.83	-0.0751139	-0.501988	-0.896658	-1.86963	-1.75548	-1.32503
P13693	TPT1	0	28.6026	27.5683	22.6512	20.0948	5.71218	3.34247	2.77544	180.939	-0.0531393	-0.33656	-0.509326	-2.32403	-3.09716	-3.36536
Q9H4F8-2	SMOC1	0	15.4116	17.2208	17.6444	13.2478	8.6	5.48573	6.12217	58.6869	0.160135	0.195187	-0.218271	-0.841611	-1.49027	-1.33191
Q8NEM2	SHCBP1	0	10.4831	8.97103	8.74001	8.23031	5.35823	4.70339	0.885523	22.7755	-0.224721	-0.262361	-0.349048	-0.968239	-1.15629	-3.56539
Q01130	SRSF2	0	35.7848	39.3076	24.6264	20.5098	10.4503	5.5011	4.15597	258.181	0.135459	-0.53914	-0.803036	-1.7758	-2.70156	-3.10609
Q6MZW2	FSTL4	0	4.00314	3.02121	3.76069	3.81055	3.4	2.27815	0.285111	21.4917	-0.406006	-0.0901347	-0.0711326	-0.235598	-0.813269	-3.81154
Q04206	RELA	0	9.76157	10.9658	6.24055	7.68983	4.41107	3.87618	3.61037	87.9559	0.16782	-0.64544	-0.344161	-1.14598	-1.33248	-1.43497
Q86UK7-1	ZNF598	0	6.83895	6.83862	4.95999	4.65009	6.33318	2.43297	3.42887	43.8185	-7.04819e-05	-0.463437	-0.556516	-0.110844	-1.49106	-0.996041
P13639	EEF2	0	48.6455	45.9198	35.2633	30.1401	21.4508	13.7899	17.2118	183.705	-0.0831892	-0.46414	-0.690622	-1.18127	-1.81869	-1.49891
Q8NHP8	PLBD2	0	2.78657	3.84074	2.18235	2.8403	2.02684	2.30439	0	8.31681	0.462895	-0.352608	0.0275526	-0.45926	-0.274105	#NUM!
Q15459	SF3A1	0	13.2647	8.75513	9.07193	7.09835	7.76622	4.04663	6.72336	93.8603	-0.599394	-0.548113	-0.902038	-0.772308	-1.7128	-0.980339
Q14247-1	CTTN	0	19.9693	16.8743	15.9232	13.6804	8.46503	6.156	4.83882	162.648	-0.242951	-0.326654	-0.545677	-1.2382	-1.69772	-2.04506
Q9UKD2	MRTO4	0	10.9157	10.4243	9.09234	7.9069	6.28708	2.93412	6.76101	55.1496	-0.0664522	-0.263674	-0.465215	-0.795936	-1.8954	-0.691089
O75390	CS	0	16.0836	17.5438	14.6824	15.0925	10.6702	5.29182	9.01543	175.382	0.12537	-0.131504	-0.0917648	-0.59201	-1.60376	-0.835125
Q08209-2	PPP3CA	0	13.4141	14.0616	8.29793	11.4136	7.38185	6.28449	5.34264	156.938	0.0680105	-0.692922	-0.232991	-0.861692	-1.09388	-1.32812
Q8N5I9	C12orf45	0	15.0267	21.8492	14.7963	6.787	6.67132	4.74915	2.50354	22.1557	0.540052	-0.022286	-1.14668	-1.17148	-1.66179	-2.58549
Q9BVK6	TMED9	0	18.3235	16.9699	17.15	16.4532	16.7322	16.1129	10.1322	156.765	-0.110722	-0.0954909	-0.155325	-0.131072	-0.185478	-0.854744
Q13158	FADD	0	15.1863	12.5411	15.3785	10.3724	1.8255	3.64296	3.26692	136.784	-0.276112	0.0181371	-0.550019	-3.05641	-2.05959	-2.21677
P25098	ADRBK1; GRK2	0	5.278	5.72037	2.92918	4.63226	5	2.79331	1.14044	46.9878	0.116119	-0.849493	-0.188276	-0.0780626	-0.918017	-2.21039
Q9NV06	DCAF13	0	17.254	19.3829	16.3918	11.0697	11.3497	7.37425	5.23851	45.6664	0.167851	-0.0739531	-0.640308	-0.604273	-1.22636	-1.7197
O95229	ZWINT	0	17.6948	15.5823	8.53241	6.79962	2.97689	2.47678	1.62917	25.3829	-0.183418	-1.0523	-1.3798	-2.57144	-2.83678	-3.44111
Q68EM7	ARHGAP17	0	13.7549	9.05096	7.429	6.94099	10.1316	5.12791	8.86398	82.2288	-0.603807	-0.888709	-0.986737	-0.441093	-1.42351	-0.633923
Q8IWT6	LRRC8A	0	3.77148	4.00371	5.23061	7.32531	4.81759	2.4774	1.97553	29.0817	0.0862049	0.471848	0.957757	0.353179	-0.606303	-0.932892
P37108	SRP14	0	24.383	26.0102	22.9694	16.0661	6.18561	4.21045	12.7661	250.42	0.0932021	-0.0861568	-0.601855	-1.97888	-2.53383	-0.933552
Q9H074	PAIP1	0	13.6491	14.2977	17.2254	16.8117	7.51981	7.52011	17.2857	82.2353	0.0669723	0.335733	0.300655	-0.860039	-0.859983	0.340774
Q9NWK9	ZNHIT6	0	27.6821	24.6117	13.9338	19.0384	14.7534	9.23628	8.41196	4.24309	-0.16961	-0.990359	-0.54004	-0.9079	-1.58357	-1.71844
O75643-1	SNRNP200	0	5.7118	5.84647	4.63905	5.13087	4.00979	3.72955	4.0545	69.0217	0.0336211	-0.300114	-0.154742	-0.510417	-0.614942	-0.49442
Q9UHG3	PCYOX1	0	4.42093	4.0349	4.51309	5.35195	4.47917	1.59701	5.44043	102.35	-0.131815	0.0297659	0.275717	0.0188828	-1.46898	0.299371
P61764-2	STXBP1	0	7.44193	6.662	5.36798	4.43151	5.08942	1.56945	4.13411	59.2024	-0.159722	-0.471298	-0.747879	-0.548177	-2.24542	-0.8481
Q9H000	MKRN2	0	10.1351	15.9805	9.40426	9.16968	8.20234	2.67952	1.61596	54.941	0.656952	-0.107974	-0.144417	-0.305254	-1.91931	-2.64889
P24928	POLR2A	0	9.58636	7.25621	7.88945	6.27132	5.24309	3.79287	2.3917	32.463	-0.401768	-0.281059	-0.612215	-0.870566	-1.33769	-2.00294
P03973	SLPI	0	6.7774	7.30502	4.50452	4.00108	2.6	2.74675	3.3263	7.92899	0.108154	-0.589361	-0.760343	-1.38222	-1.30301	-1.02682
Q9Y2Y1	POLR3K	0	11.2769	9.87591	8.01988	6.74394	3.2794	2.73871	3.53695	25.5785	-0.19139	-0.491723	-0.741712	-1.78187	-2.04181	-1.6728
P08670	VIM	0	33.2709	24.8225	23.5426	20.2481	18.5	12.0671	13.9845	201.492	-0.422611	-0.498991	-0.716473	-0.846736	-1.46318	-1.25043
O75391	SPAG7	0	8.66174	5.3589	6.74862	4.38061	3.26397	3.32829	0	18.9064	-0.692719	-0.360064	-0.983524	-1.40803	-1.37987	#NUM!
P46199	MTIF2	0	16.7715	12.4111	8.24826	7.31269	5.651	1.438	0.0162955	154.365	-0.434374	-1.02385	-1.19753	-1.56943	-3.54388	-10.0073
Q9NYK5-1	MRPL39	0	13.0111	10.3597	7.8791	7.17697	5.36301	3.73837	4.57412	145.91	-0.328754	-0.723639	-0.858294	-1.27863	-1.79926	-1.50818
Q96E11	MRRF	0	8.23275	9.65105	9.82113	8.99221	6.00467	7.50902	6.25697	77.0547	0.229312	0.254516	0.127302	-0.455289	-0.132749	-0.39591
Q9BYN0	SRXN1	0	16.7447	12.3974	13.0712	7.00341	3.30618	2.25015	2.70974	44.7398	-0.433671	-0.357312	-1.25757	-2.34047	-2.89561	-2.62748
O75822	EIF3J	0	8.67811	5.93858	8.63031	7.09193	4.18569	1.90819	5.22394	129.084	-0.547261	-0.00796797	-0.291201	-1.05192	-2.18518	-0.732243
P15311	EZR	0	27.6593	30.1381	24.2738	23.1685	16.2965	10.4704	12.4653	300.127	0.123825	-0.188362	-0.255603	-0.763206	-1.40145	-1.14985
P52292	KPNA2	0	25.2933	29.7227	25.2214	16.6296	17.9766	11.0597	12.5109	66.321	0.232814	-0.00410566	-0.604998	-0.492632	-1.19343	-1.01557
P53611	RABGGTB	0	10.6417	13.0764	6.36342	8.46934	2.72294	1.52042	2.45071	28.3853	0.297234	-0.741858	-0.32941	-1.9665	-2.80719	-2.11846
P12236	SLC25A6	0	109.417	84.3475	65.2731	65.2292	40.2325	31.4091	58.5438	741.869	-0.375415	-0.745273	-0.746243	-1.4434	-1.80058	-0.902244
P35268	RPL22	0	46.3312	37.5626	30.4746	27.3907	16.802	7.57205	18.063	136.787	-0.302688	-0.604377	-0.758296	-1.46335	-2.61323	-1.35895
Q9Y5R8	TRAPPC1	0	23.3396	22.2214	12.7168	20.155	7.79687	7.67832	5.68471	37.3823	-0.07083	-0.876043	-0.211639	-1.58181	-1.60392	-2.03762
Q9NXG6-3	P4HTM	0	5.86174	2.57407	0.271084	0	0.599774	0	0	63.3434	-1.18728	-4.43452	#NUM!	-3.28884	#NUM!	#NUM!
Q14315	FLNC	0	14.2146	13.0276	10.7668	10.2115	8.73808	6.02372	6.59732	35.4315	-0.125808	-0.400792	-0.477182	-0.701988	-1.23865	-1.10742
Q10469	MGAT2	0	1.10192	0	0.807222	2.63998	5.06881	3.06954	0	66.8236	#NUM!	-0.448986	1.2605	2.20163	1.478	#NUM!
Q9Y5T5-1	USP16	0	2.4	1.64111	4.92276	1.6097	1.14198	0.900757	1.24679	15.5349	-0.54836	1.03643	-0.576246	-1.0715	-1.41382	-0.944814
P61587	RND3	0	36.6881	34.4144	17.5523	19.9217	12.8711	10.9145	11.7717	40.2287	-0.0922989	-1.06365	-0.880975	-1.51117	-1.74906	-1.63999
P50502	ST13	0	19.8316	23.7552	20.8154	15.7293	12.1031	10.0848	19.125	270.401	0.260441	0.0698548	-0.334346	-0.712429	-0.975622	-0.0523423
Q15717-2	ELAVL1	0	13.0443	11.6492	8.75778	10.0586	7.21591	2.62639	3.25321	119.159	-0.163194	-0.574784	-0.374993	-0.854167	-2.31227	-2.00349
P05783	KRT18	0	36.2134	36.0699	39.6713	25.0437	15.5711	10.133	17.8578	139.086	-0.00572554	0.131573	-0.532074	-1.21765	-1.83746	-1.01997
P61586	RHOA	0	11.5425	8.13998	9.804	9.76856	4.89024	6.31239	6.26332	4.32996	-0.503854	-0.23551	-0.240733	-1.23897	-0.870694	-0.881951
P62851	RPS25	0	54.2992	51.2388	33.795	29.2912	17.0589	9.36614	17.4744	433.958	-0.0836926	-0.684119	-0.890461	-1.6704	-2.5354	-1.63568
Q8WXF1	PSPC1	0	5.66219	6.98249	3.92417	4.52481	4.99844	1.15186	5.05376	78.0616	0.302381	-0.528973	-0.323502	-0.179883	-2.29739	-0.164003
Q9Y4Z0	LSM4	0	17.8246	42.1107	31.1132	26.6558	28.6504	8.97458	6.69376	83.9329	1.24032	0.803658	0.580581	0.684688	-0.989953	-1.41298
Q96RL1	UIMC1	0	11.0921	13.033	8.66531	11.4377	9.13062	5.56947	12.6111	65.2727	0.232635	-0.356214	0.0442648	-0.280753	-0.993925	0.185155
Q7L523	RRAGA	0	19.0207	11.542	13.5847	12.226	8.79608	7.30252	2.57697	51.7827	-0.72067	-0.485582	-0.637622	-1.11264	-1.3811	-2.88382
P08195	SLC3A2	0	0.719519	0.698937	0.728672	0.500135	0.65	0.753141	0.831574	9.16789	-0.0418711	0.0182365	-0.524715	-0.146593	0.0658873	0.208812
P22466	GAL	0	0	0	0	0	0	0	0.432288	2.31151	#DIV/0!	#DIV/0!	#DIV/0!	#DIV/0!	#DIV/0!	#DIV/0!
Q15054	POLD3	0	2.08151	3.43805	2.39937	2.6713	0.657571	0	3.57658	16.3169	0.723961	0.205029	0.359914	-1.66241	#NUM!	0.780952
Q8TBM8	DNAJB14	0	15.7165	13.8745	10.2312	11.4299	7.45077	7.48291	59.6407	121.399	-0.179844	-0.619313	-0.459469	-1.07682	-1.07061	1.92401
Q9NX40	OCIAD1	0	8.81798	5.85387	7.92308	3.78532	3.12584	1.83058	2.72313	87.9433	-0.591058	-0.154387	-1.22003	-1.49621	-2.26815	-1.69518
Q02790	FKBP4	0	9.7879	12.0481	8.18962	9.37761	7.04215	5.33661	8.41703	93.0089	0.299733	-0.257203	-0.061779	-0.474984	-0.875076	-0.217688
Q9HD67	MYO10	0	12.1637	14.8107	11.6978	7.69157	7.42783	4.4321	1.19842	26.04	0.284066	-0.0563445	-0.661227	-0.711564	-1.45652	-3.34337
Q9UDW1	UQCR10	0	31.0636	28.2762	24.8859	26.6932	26.1247	20.4192	30.3519	513.355	-0.135637	-0.319895	-0.21875	-0.249812	-0.605299	-0.0334351
P30041	PRDX6	0	17.1507	15.9127	18.1471	19.0673	11.6072	7.73038	12.7192	246.94	-0.108085	0.0814714	0.152838	-0.563241	-1.14965	-0.431263
Q6PI48	DARS2	0	8.25544	7.07901	8.00794	5.49441	6.79676	3.16486	2.50973	82.3563	-0.221798	-0.0439149	-0.587381	-0.280499	-1.3832	-1.71782
Q5VW32	BROX	0	6.95745	11.1015	11.4166	4.72708	3.69838	4.23011	1.95632	128.232	0.674127	0.714505	-0.557607	-0.911664	-0.717863	-1.83042
P18754-2	RCC1	0	4.73652	4.70404	5.25076	4.61725	2.66113	3.21734	3.7778	70.5849	-0.00992775	0.148698	-0.0367941	-0.831789	-0.557961	-0.326282
P53999	SUB1	0	7.61298	10.5517	10.6168	5.81109	4.05891	4.77636	4.13083	117.661	0.470942	0.479814	-0.389651	-0.907369	-0.67255	-0.88203
Q9H5V9-1	CXorf56	0	25.3628	22.9688	20.5384	14.474	12.3327	1.52952	11.0949	56.1034	-0.143043	-0.304395	-0.809251	-1.04022	-4.05157	-1.19281
Q9BPZ3	PAIP2	0	4.01871	8.47453	5.85235	4.31428	5.79209	6.24863	4.57172	25.4774	1.0764	0.542282	0.102385	0.527351	0.636806	0.186004
P00338-3	LDHA	0	51.512	42.6778	47.445	37.2377	16.8397	13.2588	32.8594	671.553	-0.271423	-0.11865	-0.468143	-1.61304	-1.95795	-0.6486
P27701	CD82	0	0.284898	3.78779	3.00301	0.391495	4	1.94931	2.18585	21.9839	3.73284	3.39789	0.458548	3.81148	2.77444	2.93968
P31689-1	DNAJA1	0	27.0317	22.2887	24.561	20.0689	10.5108	12.6205	13.4993	22.1852	-0.278336	-0.138281	-0.429689	-1.36277	-1.09888	-1.00176
P45877	PPIC	0	7.60556	2.13036	5.6232	4.67184	2.20757	4.67945	8.07231	88.7341	-1.83596	-0.435664	-0.703063	-1.78459	-0.700715	0.0859278
O00255-1	MEN1	0	6.82419	7.92508	7.22105	5.01266	3.83062	4.20122	5.10455	16.3922	0.215766	0.0815496	-0.445082	-0.83308	-0.69985	-0.418875
P78310-1	CXADR	0	7.47916	6.14379	4.73399	4.48871	7.95746	0.835431	13.7589	59.4126	-0.283747	-0.65982	-0.736575	0.0894322	-3.16228	0.879418
Q99732	LITAF	0	29.1002	48.8222	25.6722	23.8434	10.253	10.4277	8.3224	194.434	0.746509	-0.180824	-0.287442	-1.50498	-1.4806	-1.80596
P08708	RPS17; RPS17L	0	15.0998	8.64524	8.14407	8.46304	6.25222	6.30791	5.3158	66.1377	-0.804553	-0.890708	-0.835283	-1.27209	-1.2593	-1.50617
Q92499	DDX1	0	13.7688	11.286	9.68774	9.03179	7.15601	5.27557	7.53596	126.926	-0.28687	-0.507172	-0.60832	-0.944177	-1.38401	-0.869541
P50914	RPL14	0	83.5171	73.4842	67.8834	53.3303	40.4814	23.6015	25.9701	281.543	-0.184639	-0.299013	-0.647116	-1.04481	-1.82319	-1.68522
P08237-3	PFKM	0	8.94982	10.6956	10.133	8.664	8.27277	5.82407	5.57321	60.1137	0.257081	0.179131	-0.046825	-0.113489	-0.619832	-0.68335
P27348	YWHAQ	0	6.11498	6.92482	3.67633	4.79092	4.95662	1.37002	5.64835	108.263	0.179429	-0.734079	-0.352045	-0.302991	-2.15815	-0.114518
Q13325	IFIT5	0	6.94506	4.30049	3.69971	5.59207	2.78964	1.41861	4.21095	32.9559	-0.691486	-0.908574	-0.312605	-1.31591	-2.29151	-0.721841
Q9GZV5	WWTR1	0	15.3528	13.1983	13.831	13.7415	6.98452	11.0499	14.4878	64.1982	-0.21815	-0.150589	-0.15996	-1.13626	-0.474464	-0.0836621
Q9H2M9	RAB3GAP2	0	2.26207	4.28104	4.62383	5.79956	2.39087	1.86936	4.77809	49.9549	0.920316	1.03145	1.3583	0.0798896	-0.275099	1.07879
Q96G97-4	BSCL2	0	13.3524	11.7546	5.5676	8.73469	2.97137	3.59234	4.4036	99.4072	-0.183872	-1.26197	-0.612266	-2.16789	-1.8941	-1.60034
P25786-2	PSMA1	0	25.1371	22.9512	22.847	20.3582	11.0451	8.76384	10.0818	107.188	-0.131245	-0.13781	-0.304209	-1.18641	-1.52018	-1.31806
Q13619-1	CUL4A	0	7.15024	7.39231	5.46573	4.39105	3.83062	1.65469	1.23548	74.1968	0.0480338	-0.387575	-0.703424	-0.900412	-2.11143	-2.53292
Q96A26	FAM162A	0	8.28525	6.19185	5.48711	4.86193	5.13831	7.92355	5.78078	120.362	-0.420176	-0.594499	-0.769015	-0.689253	-0.0643983	-0.519281
P61073-2	CXCR4	0	9.42254	9.37894	8.43265	15.4293	9.47109	7.47139	11.8199	122.77	-0.00669209	-0.16013	0.71148	0.00741401	-0.334741	0.32703
Q9HBL8	NMRAL1	0	12.9847	19.6537	14.212	17.3643	13.5238	7.15244	16.0412	130.624	0.597985	0.1303	0.419314	0.0586901	-0.860307	0.304966
P20674	COX5A	0	27.9469	27.8771	27.8283	24.8582	18.2151	8.98929	6.90887	216.113	-0.00360976	-0.00613964	-0.168969	-0.617557	-1.63641	-2.01617
Q9UBM7	DHCR7	0	6.44771	11.1026	7.10716	6.44662	0.910339	1.49127	5.34574	163.002	0.784043	0.140486	-0.000243637	-2.82431	-2.11225	-0.270396
P61289-2	PSME3	0	18.7477	16.4187	15.7412	9.96485	5.93065	3.42083	8.13337	131.187	-0.191371	-0.252166	-0.911791	-1.66045	-2.45429	-1.20479
Q4V328	GRIPAP1	0	1.46054	1.0844	0	0.570712	0.299774	0	0.953106	15.5347	-0.429598	#NUM!	-1.35566	-2.28455	#NUM!	-0.615791
Q9UHD1	CHORDC1	0	11.5802	8.17907	13.6862	8.41975	8.05879	5.93891	7.44445	95.7665	-0.501655	0.241058	-0.459813	-0.523027	-0.963393	-0.637427
O15554	KCNN4	0	9.33736	5.1008	4.87071	5.27583	3.0755	4.30749	3.30365	20.0558	-0.872291	-0.938882	-0.823616	-1.60219	-1.11617	-1.49895
P20908	COL5A1	0	21.3106	30.2897	27.2492	26.3027	16.9882	14.6522	7.73865	25.0121	0.507256	0.354643	0.303642	-0.327033	-0.540455	-1.46142
Q9NQZ5	STARD7	0	21.4636	15.7595	12.0864	11.1067	10.6817	6.86431	1.32381	48.8682	-0.44567	-0.828503	-0.950458	-1.00674	-1.6447	-4.01912
P61247	RPS3A	0	45.8742	51.1334	40.0312	27.0092	15.4237	13.3527	15.2857	232.122	0.156582	-0.196557	-0.764229	-1.57253	-1.78055	-1.5855
P09493-5	TPM1	0	0	2.81756	0	0	4.32531	0	0	51.9174	#DIV/0!	#DIV/0!	#DIV/0!	#DIV/0!	#DIV/0!	#DIV/0!
P61024	CKS1B	0	14.6461	17.1901	10.0086	12.6414	9.27644	7.07951	2.46032	18.2575	0.231061	-0.549275	-0.212366	-0.658876	-1.0488	-2.5736
Q15398	DLGAP5	0	23.351	14.1531	18.5063	12.6372	13.892	10.0004	6.04102	42.2047	-0.722371	-0.335472	-0.885803	-0.749228	-1.22343	-1.95062
Q9NWB6	ARGLU1	0	10.1466	11.8235	7.81812	7.65982	5.40618	5.09248	8.62134	127.004	0.22066	-0.376102	-0.405614	-0.908315	-0.994555	-0.235011
O75506	HSBP1	0	0	1.55189	0.490977	0	0.472994	0	1.30959	27.5305	#DIV/0!	#DIV/0!	#DIV/0!	#DIV/0!	#DIV/0!	#DIV/0!
Q12906-7	ILF3	0	31.7798	30.5393	21.172	19.8214	14.1532	11.5598	2.42737	518.177	-0.0574471	-0.585953	-0.681053	-1.16698	-1.459	-3.71065
P62854	RPS26; RPS26P25; LOC101929876	0	48.9624	51.1925	51.0312	29.3517	30.8133	20.0822	34.2081	317.368	0.0642567	0.0597061	-0.738231	-0.66812	-1.28576	-0.517335
Q9NZB2-6	FAM120A	0	4.16346	5.6731	5.67538	2.28416	5.03674	2.37343	2.95506	42.754	0.446355	0.446934	-0.866122	0.274708	-0.810811	-0.494597
Q99805	TM9SF2	0	11.8264	12.3108	11.7721	9.46809	3.55322	4.57371	9.59856	151.86	0.0579128	-0.006641	-0.320867	-1.73481	-1.37058	-0.301123
P13073	COX4I1	0	28.2956	31.5579	26.2803	23.4932	12.7252	11.0219	10.4373	194.971	0.157423	-0.106594	-0.268335	-1.15289	-1.36021	-1.43883
Q14696	MESDC2; MESD	0	12.2071	12.6344	9.77788	9.65775	4.37638	3.35974	5.93671	115.819	0.0496361	-0.32013	-0.337965	-1.47991	-1.8613	-1.03999
Q9Y6H1	CHCHD2	0	25.9734	22.2748	13.639	6.51883	8.26403	6.42451	3.26625	16.4475	-0.221622	-0.929301	-1.99435	-1.65212	-2.01538	-2.99133
P06753-2	TPM3	0	31.2875	28.9495	26.3205	15.6233	10.6	6.64536	3.70644	147.511	-0.112046	-0.249398	-1.00189	-1.56152	-2.23517	-3.07748
O95178	NDUFB2	0	27.872	28.1139	27.7351	27.3655	27.1682	18.8021	20.4741	338.744	0.0124661	-0.00710806	-0.0264605	-0.0368975	-0.567927	-0.445019
P31751	AKT2	0	8.42822	5.97678	4.39783	5.4781	4.54599	0.616347	2.76173	21.9502	-0.49586	-0.938438	-0.621552	-0.890634	-3.77341	-1.60966
Q96S59-1	RANBP9	0	3.41391	2.55953	0	2.09319	0	1.81759	0.842291	10.9516	-0.415548	#NUM!	-0.70572	#NUM!	-0.909397	-2.01904
P15170-3	GSPT1	0	26.2149	23.7566	21.4778	18.5577	11.5697	8.65302	6.11665	146.235	-0.142059	-0.287541	-0.498368	-1.18004	-1.59911	-2.09958
P43034	PAFAH1B1	0	17.9886	15.0506	13.6362	12.0217	8.99081	6.37685	6.07498	144.2	-0.257261	-0.399639	-0.581436	-1.00056	-1.49616	-1.56613
Q9NP84	TNFRSF12A	0	91.6437	78.6176	53.5023	46.728	33.5292	21.0554	16.6548	13.6636	-0.221184	-0.776435	-0.971749	-1.45062	-2.12185	-2.4601
Q9GZT4	SRR	0	0.808873	0	0	0.0387143	0	0	2.97874	9.69914	#NUM!	#NUM!	-4.38498	#NUM!	#NUM!	1.88072
Q8WUD4	CCDC12	0	19.1961	16.485	12.9329	9.72843	1.33162	3.73837	1.42554	110.535	-0.21966	-0.569762	-0.980532	-3.84956	-2.36033	-3.75123
P07237	P4HB	0	26.669	27.7813	24.0924	20.5678	16.0463	8.84251	21.2541	348.732	0.0589542	-0.146585	-0.374771	-0.732917	-1.59263	-0.327419
Q969U6	FBXW5	0	17.9677	15.8047	20.6106	13.1555	15.938	11.5143	10.5186	31.564	-0.185054	0.197982	-0.449737	-0.17294	-0.64198	-0.772471
Q16864-2	ATP6V1F	0	6.99935	5.58122	4.91487	5.07356	3.73324	2.06092	4.05605	17.6468	-0.32664	-0.510066	-0.464222	-0.906792	-1.76393	-0.787144
Q96EI5-2	TCEAL4	0	35.034	33.823	22.9902	20.267	10.4446	2.40625	0	77.4932	-0.050751	-0.607739	-0.789621	-1.746	-3.8639	#NUM!
O75083	WDR1	0	19.9298	15.918	13.1232	13.154	8.93051	6.28187	12.9597	197.682	-0.324274	-0.602815	-0.599427	-1.15812	-1.66566	-0.6209
Q9NRX5	SERINC1	0	3.30639	1.51043	1.77623	2.60649	2.07171	0.0184633	0	22.1281	-1.1303	-0.896438	-0.34315	-0.674432	-7.48445	#NUM!
Q04760-1	GLO1	0	4.36353	8.33986	3.97995	4.85845	1.48313	0.975979	3.73697	81.2983	0.934526	-0.132746	0.155	-1.55686	-2.16058	-0.223629
P61457	PCBD1	0	10.7381	9.80362	7.84232	8.77166	5.57783	4.76147	5.30268	82.8974	-0.131355	-0.453389	-0.291819	-0.944965	-1.17326	-1.01795
Q9H2P0	ADNP	0	9.67654	7.84613	3.78945	5.1586	3.30245	3.45665	5.32207	44.3324	-0.30251	-1.3525	-0.907511	-1.55095	-1.48512	-0.862502
Q6PGP7	TTC37	0	5.688	6.93427	6.56554	4.7708	4.24588	2.81309	2.87271	53.4482	0.285823	0.206994	-0.253689	-0.421859	-1.01576	-0.985508
O75367-1	H2AFY	0	30.4675	28.4106	24.4818	16.2096	10.4948	10.7487	8.74958	142.768	-0.100842	-0.315563	-0.910418	-1.5376	-1.5031	-1.79998
Q9Y605	MRFAP1	0	30.9808	36.7261	28.1067	19.4683	13.587	6.28931	4.14851	40.7915	0.245432	-0.140463	-0.670248	-1.18915	-2.3004	-2.90071
Q05682-3	CALD1	0	17.0704	15.8091	7.12917	11.6609	12.3275	4.65825	15.4728	112.903	-0.110749	-1.25969	-0.549822	-0.469621	-1.87364	-0.141764
O75683	SURF6	0	11.0349	7.92763	5.80996	7.41753	5.37627	2.88995	2.72142	106.454	-0.47711	-0.925471	-0.573061	-1.03739	-1.93296	-2.01964
P40222	TXLNA	0	17.7086	20.3068	17.3783	13.3952	13.9581	9.21164	4.54186	130.247	0.197507	-0.027166	-0.402734	-0.343348	-0.942923	-1.9631
Q9NUQ8	ABCF3	0	2.54786	1.72683	1.11521	0	2.56497	0.860077	0.997889	10.8783	-0.561157	-1.19196	#NUM!	0.00965861	-1.56675	-1.35233
Q9BQI3-1	EIF2AK1	0	49.0674	47.2768	47.7509	36.1428	14.3529	0.779691	8.60888	39.2268	-0.0536345	-0.0392361	-0.441056	-1.77343	-5.97572	-2.51087
Q8TF64	GIPC3	0	12.7704	9.92307	14.1517	26.7865	11.4552	8.85368	19.3484	52.8096	-0.363944	0.148172	1.06871	-0.156798	-0.528453	0.599411
Q9H0A8-1	COMMD4	0	25.0822	30.2631	21.7051	18.0214	14.1708	5.39898	8.93141	55.0365	0.270896	-0.208633	-0.476955	-0.823743	-2.21591	-1.4897
O75676	RPS6KA4	0	2.41565	1.24301	1.13691	1.46115	1.58964	1.81733	1.51956	9.82169	-0.958567	-1.08729	-0.725309	-0.603708	-0.410592	-0.668757
Q8WWI1-3	LMO7	0	6.85437	11.0281	8.63393	7.75856	6.98132	5.6867	5.9175	64.5897	0.686085	0.332995	0.178766	0.0264764	-0.269432	-0.212035
P40926	MDH2	0	21.1167	19.9877	18.7515	15.4421	9.93192	6.22465	13.1518	237.298	-0.0792731	-0.171374	-0.451516	-1.08824	-1.76232	-0.683124
P07355-2	ANXA2	0	52.0334	59.0396	41.3532	31.4122	24.9399	21.4836	29.7328	415.93	0.182246	-0.331437	-0.728114	-1.06098	-1.2762	-0.807379
Q14331	FRG1	0	29.7596	20.6583	21.4141	16.4754	10.1069	4.65021	3.73831	69.0372	-0.526635	-0.474792	-0.853039	-1.55802	-2.67799	-2.9929
P61962	DCAF7	0	6.4271	4.73437	7.61189	5.02245	4.44087	2.5971	0.53076	6.65739	-0.440993	0.244089	-0.355777	-0.533326	-1.30726	-3.59803
P17252	PRKCA	0	13.1684	12.4118	10.359	6.2985	8.73751	7.34303	6.85277	103.786	-0.0853695	-0.346198	-1.064	-0.591783	-0.84263	-0.942317
Q6P1J9	CDC73	0	15.4474	15.1836	11.0211	9.40589	6.78452	4.75895	7.79817	89.5998	-0.024852	-0.487097	-0.715725	-1.18704	-1.69864	-0.986153
Q9P000-1	COMMD9	0	9.78866	7.70699	7.17014	7.02255	4.23441	3.7942	0	30.2141	-0.344943	-0.44911	-0.479116	-1.20895	-1.36732	#NUM!
Q9NZ43-1	USE1	0	11.3816	11.9453	12.0005	8.66596	8.88697	5.62195	6.18288	42.1562	0.0697404	0.0763829	-0.393276	-0.356945	-1.01757	-0.880357
P52272	HNRNPM	0	29.6478	30.9517	27.9262	26.6404	20.5713	15.6686	19.1278	261.7	0.0620972	-0.0863059	-0.154309	-0.527293	-0.92005	-0.632251
Q9HC52	CBX8	0	14.348	13.3259	10.2266	8.88237	4.87516	0.897534	2.47078	114.547	-0.10661	-0.488517	-0.691829	-1.55732	-3.99874	-2.53781
O75935	DCTN3	0	18.656	12.4042	15.418	10.2902	6.88652	4.52468	4.39192	119.923	-0.588807	-0.275022	-0.858365	-1.43779	-2.04375	-2.08672
P46013	MKI67	0	13.33	14.1173	12.6005	9.17382	7.18685	5.01351	6.96978	40.939	0.0827887	-0.081197	-0.539079	-0.891241	-1.41078	-0.935489
P11279	LAMP1	0	22.9369	20.2475	18.444	11.175	5.54742	9.20095	18.501	168.939	-0.179931	-0.314521	-1.0374	-2.04778	-1.31782	-0.310072
Q70SY1	CREB3L2	0	10.8043	10.066	8.40025	4.6664	3.41898	1.194	0.500738	11.52	-0.102117	-0.363097	-1.21122	-1.65996	-3.17772	-4.4314
P01111	NRAS	0	13.3065	11.5128	7.81024	5.40785	1.03831	2.26972	5.66756	109.5	-0.208898	-0.768697	-1.29901	-3.67983	-2.55155	-1.23133
P22314	UBA1	0	6.07783	7.81375	9.7767	8.64117	7.6925	4.54155	6.71846	106.166	0.362459	0.685791	0.507669	0.339897	-0.420371	0.144574
O43815	STRN	0	2.55697	0.328118	2.41027	1.77565	1.33318	0	2.79827	11.8556	-2.96215	-0.0852439	-0.526094	-0.939563	#NUM!	0.130098
Q15796-1	SMAD2	0	4.76944	6.98854	3.41674	10.1149	0	0	1.80637	16.5293	0.551173	-0.481198	1.08459	#NUM!	#NUM!	-1.40072
Q9Y5A9-1	YTHDF2	0	27.3942	20.6179	25.4312	21.8711	12.1392	11.8905	5.56292	62.2419	-0.409974	-0.107273	-0.324846	-1.17419	-1.20406	-2.29996
O14745	SLC9A3R1	0	13.4403	11.3542	7.61919	8.86475	3.62559	3.18227	4.6794	62.9925	-0.243342	-0.818855	-0.600412	-1.89028	-2.07844	-1.52217
P17844	DDX5	0	40.5419	46.7448	44.2963	37.3139	27.2005	20.3672	17.512	137.143	0.205394	0.127773	-0.119698	-0.575778	-0.993166	-1.21107
O75821	EIF3G	0	21.367	24.0088	19.1155	15.7327	11.9138	9.48904	8.38083	154.071	0.168176	-0.160644	-0.441623	-0.842752	-1.17105	-1.35022
P00492	HPRT1	0	15.0919	13.5767	8.25468	8.7199	9.28669	1.03782	4.93369	123.109	-0.152651	-0.870494	-0.791395	-0.700543	-3.86216	-1.61304
O76076	WISP2	0	46.5964	57.0284	39.4014	70.5648	54.3398	30.7035	35.7092	7.88337	0.29146	-0.241974	0.598729	0.221791	-0.601818	-0.383925
P61353	RPL27	0	52.6497	50.6152	40.4428	32.3308	25.095	21.3941	29.1871	281.908	-0.0568547	-0.380542	-0.703518	-1.06903	-1.29921	-0.851096
Q9H845	ACAD9	0	6.37051	5.89892	6.00279	4.99787	3.90757	3.38196	5.21365	106.543	-0.110958	-0.0857768	-0.350097	-0.705138	-0.913551	-0.289115
P26651	ZFP36	0	38.4359	31.9936	20.593	26.2345	17.3174	5.74695	13.8654	27.6826	-0.264673	-0.900299	-0.550989	-1.15024	-2.74159	-1.47096
Q96JP5-1	ZFP91	0	22.7492	23.4978	26.2876	24.679	26.1286	13.0465	17.7317	68.9172	0.0467062	0.208564	0.117464	0.199811	-0.802155	-0.359484
Q9NWZ8	GEMIN8	0	7.64477	7.26042	10.0542	5.67081	7.42878	3.18933	7.77362	37.1845	-0.0744196	0.39526	-0.430919	-0.0413486	-1.26122	0.0241144
Q5BKZ1	ZNF326	0	4.1447	3.37071	1.92977	2.0249	3.63557	2.10589	2.47593	28.4877	-0.298214	-1.10284	-1.03342	-0.189085	-0.976839	-0.743296
Q9UJY1	HSPB8	0	14.5817	12.8443	13.3953	5.32259	3.64164	4.11739	0.504174	31.3348	-0.183028	-0.122432	-1.45396	-2.0015	-1.82436	-4.85409
O14818-1	PSMA7	0	28.2359	25.4239	26.0163	19.4473	10.0071	6.89479	3.65649	107.993	-0.151341	-0.118113	-0.537959	-1.49651	-2.03395	-2.949
P12081	HARS	0	13.2722	13.9339	7.38594	11.1678	6.48708	2.97105	9.9082	113.81	0.0701936	-0.845553	-0.249057	-1.03276	-2.15936	-0.421711
Q53EL6-1	PDCD4	0	17.1055	16.2122	13.5945	14.0144	6.97399	4.24363	5.56721	132.475	-0.0773815	-0.331435	-0.287549	-1.29441	-2.01109	-1.61944
Q9NZV1	CRIM1	0	30.7308	30.5748	18.5186	19.4934	12.2273	3.80197	1.41008	12.0697	-0.00734415	-0.730715	-0.656701	-1.32959	-3.01487	-4.44584
P52597	HNRNPF	0	25.0136	16.7602	17.6137	17.5438	15.6625	10.879	18.5051	130.202	-0.577674	-0.506015	-0.511757	-0.675398	-1.20117	-0.434794
Q5JTH9-1	RRP12	0	13.873	11.5301	10.6442	11.7094	4.82343	3.44972	2.94785	88.0706	-0.266874	-0.382215	-0.244612	-1.52415	-2.00773	-2.23454
Q86SF2	GALNT7	0	5.38382	6.61001	6.39045	5.28584	4.48708	2.77846	2.17263	69.5494	0.296022	0.247286	-0.0264987	-0.262853	-0.954343	-1.30919
Q96KC8	DNAJC1	0	8.69392	8.05262	6.61144	5.99879	4.13185	1.27258	0.708658	20.3742	-0.110549	-0.395042	-0.535335	-1.07322	-2.77225	-3.61684
P08559-4	PDHA1	0	14.2205	15.4067	15.1261	18.0494	10.7614	10.0759	11.5152	127.89	0.11559	0.089068	0.343985	-0.40211	-0.497066	-0.304425
O00469-2	PLOD2	0	10.6408	8.32609	9.08906	7.54759	6.69153	7.50584	9.61365	132.423	-0.353891	-0.227398	-0.495514	-0.669195	-0.503516	-0.146445
Q9Y448	C15orf23; KNSTRN	0	12.6668	9.26842	10.4912	10.8609	4.95507	4.46182	4.12999	40.8755	-0.450657	-0.271871	-0.221904	-1.35408	-1.50535	-1.61684
P62249	RPS16	0	42.9661	31.76	29.7411	24.8932	14.0677	13.5059	18.2967	245.238	-0.435986	-0.530738	-0.787445	-1.61081	-1.66961	-1.23162
Q9HCN4-5	GPN1	0	7.85367	8.01224	4.22679	3.80751	0	0	0	32.0944	0.0288382	-0.893806	-1.04452	#NUM!	#NUM!	#NUM!
Q9Y3D3	MRPS16	0	16.9682	19.0402	14.0591	10.2931	7.06898	5.49134	6.06709	116.681	0.166219	-0.271331	-0.721162	-1.26326	-1.6276	-1.48376
Q96KA5-1	CLPTM1L	0	0.806941	1.98422	0	0.191832	0	0.0288881	1.42556	21.8569	1.29804	#NUM!	-2.07262	#NUM!	-4.80392	0.82099
O14908-1	GIPC1	0	3.06376	4.9602	1.8548	3.71529	2	3.10117	0	8.55496	0.695095	-0.724038	0.278172	-0.615302	0.0175096	#NUM!
P62424	RPL7A	0	41.738	30.7508	25.054	25.8996	19.8101	19.4485	26.586	153.071	-0.440739	-0.736322	-0.688434	-1.07513	-1.1017	-0.650698
Q15003	NCAPH	0	14.3048	9.66581	9.53898	6.96338	6.23318	4.00542	3.28306	92.3502	-0.565537	-0.584593	-1.03864	-1.19846	-1.83648	-2.12338
P48509	CD151	0	61.649	42.4819	27.4144	41.314	17.9968	17.5392	3.11871	84.5138	-0.537229	-1.16914	-0.577446	-1.77634	-1.8135	-4.30506
Q8IWZ3-6	ANKHD1-EIF4EBP3; ANKHD1	0	17.4541	14.7002	10.0841	14.7659	8.0629	5.51188	8.50697	52.0862	-0.247732	-0.79148	-0.241301	-1.1142	-1.66295	-1.03685
Q99714-1	HSD17B10	0	10.482	9.48376	10.0635	4.12831	5.61881	3.25532	4.06239	84.0337	-0.144382	-0.0587872	-1.34429	-0.899575	-1.68704	-1.36751
Q96KP4	CNDP2	0	7.04658	7.3113	4.15122	2.92882	2.61269	2.57087	2.92006	62.2459	0.053206	-0.763387	-1.2666	-1.43139	-1.45467	-1.27092
Q9UBT2	UBA2	0	4.69418	8.63423	7.0917	6.29676	5.00968	3.05859	5.05925	59.201	0.879196	0.595261	0.423738	0.0938465	-0.618005	0.108051
O75794	CDC123	0	24.6482	20.1496	15.1641	11.7229	9.77795	2.38094	3.01613	45.2965	-0.290735	-0.700824	-1.07215	-1.33388	-3.37188	-3.03071
Q7LBR1	CHMP1B	0	10.5238	13.4113	13.402	12.9646	3.15066	1.76344	1.01795	190.618	0.34979	0.348789	0.300918	-1.73993	-2.57719	-3.36991
P17987	TCP1	0	21.7241	18.1287	19.8744	12.5842	10.4164	8.13508	12.6337	131.782	-0.261021	-0.128381	-0.787683	-1.06044	-1.41706	-0.782021
P51784	USP11	0	0.319225	1.42871	0.160333	0.000652081	0.227947	0	0	5.95983	2.16207	-0.993501	-8.93531	-0.485873	#NUM!	#NUM!
Q9UL33-1	TRAPPC2L	0	15.8866	16.9782	10.8147	5.60534	6.88535	4.83842	5.43716	31.2328	0.0958752	-0.554814	-1.50293	-1.20621	-1.7152	-1.54688
P07947	YES1	0	2.94051	0.290387	5.22432	1.61252	1.82038	1.88853	0.837487	17.7728	-3.34002	0.829178	-0.866746	-0.69183	-0.638804	-1.81193
Q9NYA1-2	SPHK1	0	3.81626	2.28222	1.96929	8.3258	5.05356	1.1577	0.897167	67.6602	-0.741723	-0.954486	1.12543	0.40514	-1.7209	-2.08871
P98082	DAB2	0	9.27121	8.50258	8.14503	7.41231	2.87171	3.51822	7.0708	58.1988	-0.124857	-0.186838	-0.322835	-1.69085	-1.39791	-0.390884
Q9UBP6	METTL1	0	1.62472	4.73184	4.57165	1.29454	3.04209	4.27657	1.84035	18.3882	1.54221	1.49252	-0.327749	0.904872	1.39626	0.179786
P0DMV8	HSPA1A; HSPA1B	0	12.8588	10.4219	10.0649	9.201	8.12761	9.76791	20.5434	267.274	-0.303142	-0.353427	-0.482891	-0.661852	-0.396633	0.675922
O43688-2	PPAP2C; PLPP2	0	3.18743	3.8601	6.93493	4.06763	3.80689	1.28323	9.88622	62.4384	0.276247	1.12149	0.351796	0.256221	-1.31262	1.63303
Q9UN86	G3BP2	0	5.03359	5.24018	7.35604	4.58963	3.9922	3.04896	1.33909	54.6294	0.0580299	0.547341	-0.133211	-0.334403	-0.72327	-1.91033
P15880	RPS2	0	34.1563	42.7937	29.1968	29.507	16.5338	17.5491	23.7162	316.863	0.325246	-0.226344	-0.211097	-1.04674	-0.960759	-0.526281
Q9NZW5	MPP6	0	11.8307	12.6272	8.20132	9.50572	5.22388	3.37873	2.50422	65.8264	0.0939934	-0.52861	-0.31567	-1.17934	-1.80798	-2.2401
Q99985	SEMA3C	0	9.81802	13.9381	12.2824	6.74742	6.7707	3.49384	6.5318	30.7589	0.505534	0.323088	-0.541097	-0.536128	-1.49062	-0.58795
Q01831	XPC	0	0.623191	0.615361	0	0.960467	2.0794	0.966614	0.305693	36.3375	-0.0182412	#NUM!	0.624063	1.73842	0.633267	-1.02759
Q9Y320	TMX2	0	8.44565	5.01799	3.13017	2.16366	0.130734	1.33442	0.077875	33.0637	-0.751098	-1.43197	-1.96473	-6.0135	-2.662	-6.7609
Q99733-2	NAP1L4	0	6.29324	8.15767	3.85608	4.35386	4.80623	1.9147	3.56406	64.6357	0.374353	-0.706669	-0.531508	-0.388897	-1.71669	-0.820284
Q9Y2Q9	MRPS28	0	13.7715	13.3407	10.5053	11.7179	9.14821	8.5732	8.70325	95.6583	-0.0458508	-0.390572	-0.232971	-0.590122	-0.683777	-0.662058
Q6UX71-1	PLXDC2	0	13.688	2.29094	6.71462	8.70294	10.8914	3.17396	4.29381	62.4413	-2.5789	-1.02753	-0.653336	-0.329719	-2.10855	-1.67258
Q02878	RPL6	0	45.9134	48.6926	36.7544	26.4983	20.0658	16.2291	25.1389	333.077	0.0847877	-0.321	-0.793014	-1.19418	-1.50033	-0.868992
O14777	NDC80	0	10.0529	12.467	8.45352	7.76291	6.38574	5.30971	3.40537	47.3759	0.310506	-0.249982	-0.372937	-0.65468	-0.920902	-1.56172
Q9H0U9	TSPYL1	0	12.2462	10.4591	9.36848	6.81832	1.71008	2.85916	2.98645	18.058	-0.227577	-0.386447	-0.844846	-2.8402	-2.09867	-2.03583
Q9Y3F4	STRAP	0	22.1172	17.8356	15.4328	14.5292	7.47672	4.85449	9.11119	155.317	-0.31041	-0.519163	-0.606207	-1.56469	-2.18777	-1.27946
O95861-1	BPNT1	0	8.83057	14.1783	11.3916	9.27648	5.13908	4.12622	5.8228	142.781	0.68311	0.367396	0.0710699	-0.780998	-1.09769	-0.600795
P09001	MRPL3	0	20.1261	20.8969	18.7318	16.1894	9.95584	8.35796	5.15704	101.694	0.0542194	-0.103583	-0.31402	-1.01546	-1.26785	-1.96446
O75792	RNASEH2A	0	17.0731	15.534	11.2915	10.9105	8.50885	6.58004	2.89159	10.0737	-0.13629	-0.596483	-0.646	-1.00469	-1.37555	-2.56179
Q99961	SH3GL1	0	23.3702	16.2605	15.5673	10.4742	6.48452	5.08714	3.66595	134.536	-0.523301	-0.586146	-1.15782	-1.8496	-2.19974	-2.67241
Q14683	SMC1A	0	7.2855	7.58429	7.12926	4.97286	4.78708	3.08496	4.08659	87.5163	0.0579862	-0.0312758	-0.550953	-0.605882	-1.23978	-0.83413
Q8NC51-1	SERBP1	0	38.6007	44.3154	34.3894	26.2902	18.6153	15.1969	15.573	98.1705	0.199179	-0.166662	-0.554102	-1.05214	-1.34485	-1.30958
P25789	PSMA4	0	27.8945	29.3095	19.8668	17.9518	7.38452	4.31593	4.20221	263.936	0.0713913	-0.489621	-0.635851	-1.9174	-2.69224	-2.73076
Q9Y230	RUVBL2	0	12.8404	14.7234	12.3594	12.052	9.50757	6.74802	8.04069	107.745	0.197425	-0.0550793	-0.0914224	-0.433541	-0.928154	-0.675298
Q01650	SLC7A5	0	19.7139	28.9558	19.6105	14.474	7.7168	10.9355	25.7493	361.62	0.554641	-0.00758268	-0.445748	-1.35314	-0.850193	0.385324
Q8NE01	CNNM3	0	2.11095	2.11707	3.2292	1.27975	2.05991	0.703186	1.43413	22.3645	0.00417727	0.613286	-0.722028	-0.0353128	-1.58591	-0.557716
Q9HB07	C12orf10	0	7.52013	9.18369	10.8762	10.0475	4.8638	2.44852	3.04118	109.07	0.288315	0.532349	0.418007	-0.628673	-1.61885	-1.30612
P83881	RPL36A	0	68.7606	66.7104	53.8807	32.1252	30.8589	10.6274	26.8382	562.767	-0.043669	-0.351812	-1.09788	-1.1559	-2.6938	-1.35729
O60547-1	GMDS	0	9.76692	6.89872	7.7164	8.88824	5.58446	6.6152	1.15672	88.3354	-0.501576	-0.339977	-0.136006	-0.806486	-0.56212	-3.07786
O94985-1	CLSTN1	0	18.8501	12.9047	13.9937	12.1781	10.9111	9.74636	2.75229	19.0794	-0.546669	-0.42979	-0.63028	-0.788777	-0.951636	-2.77587
Q9NNW5	WDR6	0	3.16386	2.02567	0	0.633787	2.05111	0.542054	0	8.96245	-0.643288	#NUM!	-2.31962	-0.625281	-2.54518	#NUM!
Q03111	MLLT1	0	13.919	20.6193	15.3759	12.1322	3.42121	1.34793	0.556648	39.5865	0.566946	0.14362	-0.198209	-2.02448	-3.36823	-4.64414
P31327-3	CPS1	0	13.1769	11.8362	10.4584	8.0487	5.35379	3.98475	9.57916	204.699	-0.154808	-0.33335	-0.711184	-1.29938	-1.72545	-0.460041
Q68BL7-1	OLFML2A	0	39.2646	33.9668	41.3796	27.7555	19.5712	16.3663	12.2229	36.7806	-0.209105	0.0756917	-0.500457	-1.0045	-1.2625	-1.68364
Q13620-1	CUL4B	0	10.8416	9.96053	9.36707	7.406	5.92684	4.27706	4.6592	95.4334	-0.122289	-0.210914	-0.549818	-0.87125	-1.34189	-1.21843
Q06481	APLP2	0	34.4006	42.3192	31.6511	28.2072	18.038	16.2104	5.57663	39.4669	0.298878	-0.120177	-0.286369	-0.931397	-1.08552	-2.62497
Q9Y6E2	BZW2	0	18.0128	20.5142	14.78	12.0159	6.69733	4.09402	13.0389	172.345	0.187598	-0.285378	-0.584084	-1.42737	-2.13743	-0.466198
Q99536	VAT1	0	4.43694	3.33686	4.43634	4.44608	6.4177	1.45001	3.60694	9.6765	-0.411075	-0.000196157	0.00296803	0.532491	-1.6135	-0.298791
Q9BT09	CNPY3	0	1.71756	1.44297	2.7822	2.28633	1.45	0	0.855333	16.7578	-0.251324	0.695865	0.412673	-0.244309	#NUM!	-1.0058
Q13443	ADAM9	0	16.5914	16.4003	12.1785	13.5723	10.1753	5.84403	4.4175	28.9073	-0.0167119	-0.446101	-0.289775	-0.70536	-1.5054	-1.90913
P78316	NOP14	0	12.9626	17.4342	11.2596	11.7731	12.3355	6.68344	9.28187	83.8485	0.427565	-0.203199	-0.138858	-0.0715372	-0.955693	-0.481867
P10809	HSPD1	0	10.4614	12.0538	9.30219	9.80673	6.50427	3.60557	9.40871	170.044	0.20442	-0.169427	-0.0932252	-0.685611	-1.53677	-0.153001
Q9H936	SLC25A22	0	6.66534	11.6769	4.7076	3.51084	1.79075	1.96066	1.05723	138.904	0.808902	-0.501687	-0.924862	-1.89611	-1.76534	-2.65638
P35221	CTNNA1	0	24.9715	24.1428	18.5241	16.0139	9.54565	6.58671	5.17557	61.961	-0.0486839	-0.430874	-0.640956	-1.38736	-1.92265	-2.27049
Q9NSD9	FARSB	0	10.4678	10.8259	9.24201	6.33048	5.41782	5.77963	5.97189	216.275	0.0485338	-0.179672	-0.725566	-0.950169	-0.856902	-0.809693
Q9BUF5	TUBB6	0	7.08587	7.43222	6.23016	5.38501	5.25567	3.81615	3.04118	61.3095	0.068848	-0.185675	-0.395994	-0.43107	-0.892828	-1.22031
P55081	MFAP1	0	13.2398	14.8906	11.9754	9.29648	5.9716	3.52825	0.815704	107.822	0.169522	-0.144803	-0.510125	-1.14869	-1.90786	-4.02069
Q13243-1	SRSF5	0	8.72378	9.13874	10.4222	10.3024	1.33105	1.83438	7.1569	30.7525	0.0670409	0.256631	0.239956	-2.71238	-2.24966	-0.285618
P52701	MSH6	0	6.92349	8.33357	7.82819	6.5458	4.4255	3.30082	3.99156	81.3588	0.267436	0.177181	-0.0809296	-0.645658	-1.06867	-0.794547
Q7RTV0	PHF5A	0	29.9745	33.7958	22.2602	20.2712	14.0357	7.3595	5.88713	336.086	0.17311	-0.42927	-0.564304	-1.09463	-2.02605	-2.3481
P14649	MYL6B	0	9.80608	4.83194	9.92185	6.2637	6.85228	7.54731	3.0887	61.5936	-1.02107	0.0169327	-0.646661	-0.517093	-0.377714	-1.66668
Q16658	FSCN1	0	18.9353	18.2184	16.0478	12.7196	7.2724	7.00873	8.93948	129.905	-0.0556825	-0.238707	-0.574031	-1.38058	-1.43386	-1.08282
P11142-1	HSPA8	0	22.0873	16.9636	18.5955	13.6606	12.3291	8.08468	25.7389	286.241	-0.380775	-0.248265	-0.693198	-0.841152	-1.44995	0.220735
P54920	NAPA	0	10.4348	8.83938	9.27064	5.73845	5.20217	4.24226	6.0803	56.8765	-0.239391	-0.170668	-0.862676	-1.00422	-1.2985	-0.779193
Q8IWT0	ZBTB8OS	0	6.58844	5.62151	8.34656	9.73083	9.18105	3.34066	0	62.1245	-0.228979	0.341246	0.562626	0.478724	-0.979802	#NUM!
Q9Y617-1	PSAT1	0	32.3623	33.2379	25.9679	22.0249	14.8217	6.883	9.92824	188.98	0.0385181	-0.317585	-0.555179	-1.1266	-2.2332	-1.7047
P51571	SSR4	0	9.61452	7.23055	10.4936	4.83453	8.35367	9.04379	14.5986	117.15	-0.41111	0.12622	-0.991841	-0.202805	-0.0882879	0.602544
Q5VT79	ANXA8L1	0	6.04379	4.74368	4.41574	2.41161	2.57684	1.47656	5.25002	49.473	-0.349447	-0.4528	-1.32546	-1.22985	-2.03322	-0.203131
Q15365	PCBP1	0	2.3366	3.17003	3.23499	1.82589	1.94348	2.05743	1.8455	4.46376	0.440087	0.46935	-0.355811	-0.265765	-0.183563	-0.340398
P49321	NASP	0	9.41596	9.48047	7.70432	6.74066	4.94354	4.17565	3.61141	57.7308	0.00985038	-0.28944	-0.482218	-0.929563	-1.17311	-1.38255
Q10570	CPSF1	0	6.45683	8.7138	6.47818	5.1362	5.08819	2.45815	2.57559	54.6034	0.432478	0.00476328	-0.330124	-0.343672	-1.39325	-1.32592
Q08211	DHX9	0	9.81682	11.9173	10.1101	9.17621	8.27582	7.01984	5.15155	59.2736	0.279729	0.0424725	-0.0973575	-0.246354	-0.483819	-0.93025
P55036-1	PSMD4	0	11.4312	14.9708	9.51701	11.0506	8.7	1.37695	5.2253	57.8341	0.389176	-0.264392	-0.0488478	-0.393885	-3.05342	-1.12939
P42696	RBM34	0	13.3018	11.2217	7.18965	5.66232	1.54855	2.72171	1.36773	62.7405	-0.245331	-0.887627	-1.23215	-3.10263	-2.28904	-3.28176
O14545	TRAFD1	0	15.2581	12.7163	14.0886	10.1462	7.31141	3.15992	1.55867	15.1405	-0.262896	-0.115042	-0.588625	-1.06135	-2.27161	-3.29118
P23921	RRM1	0	21.0362	19.3173	15.5949	11.8382	8.48185	6.95186	7.78668	117.773	-0.12298	-0.431794	-0.829426	-1.31042	-1.5974	-1.43379
Q15907	RAB11B	0	6.99904	5.0608	9.5213	9.15924	4.9506	5.99147	2.76308	121.059	-0.467792	0.444002	0.388072	-0.499552	-0.224245	-1.34088
Q86V81	ALYREF	0	4.54922	3.33686	1.76648	2.76265	1.37166	1.7721	3.04118	33.3852	-0.447128	-1.36474	-0.719565	-1.7297	-1.36016	-0.580985
Q9BQ67	GRWD1	0	5.46013	8.21316	5.25167	2.71872	3.76147	2.44613	0	51.5837	0.589003	-0.0561581	-1.00601	-0.537638	-1.15843	#NUM!
Q13347	EIF3I	0	7.04302	10.3728	4.8384	6.39203	5.08162	5.01898	4.26083	50.9385	0.558536	-0.541665	-0.139922	-0.470907	-0.4888	-0.725062
Q9Y4A5	TRRAP	0	3.67107	2.84145	3.02881	4.62573	2.5255	1.9857	2.09081	31.4537	-0.369574	-0.27745	0.333482	-0.539631	-0.88655	-0.812135
Q8ND56	LSM14A	0	4.79965	11.1004	8.99509	5.10075	5.32201	0.382337	4.49641	51.9344	1.20961	0.906209	0.0877791	0.149041	-3.65001	-0.0941545
Q9C005	DPY30	0	18.2179	22.8616	16.4338	13.2434	4.09343	4.4048	1.9088	68.5125	0.32757	-0.148697	-0.460084	-2.15398	-2.04821	-3.25462
P51003	PAPOLA	0	4.89106	5.62222	4.33544	4.11896	0	0	0.875915	36.3842	0.200992	-0.173971	-0.247868	#NUM!	#NUM!	-2.48128
Q9NPF5	DMAP1	0	5.75569	8.15177	8.19033	12.095	2.88685	3.52944	3.00686	52.095	0.502126	0.508934	1.07135	-0.995489	-0.705548	-0.93673
P62280	RPS11	0	15.8247	18.4769	10.4162	18.7561	10.7706	10.875	7.25776	365.812	0.223546	-0.603348	0.245178	-0.555087	-0.541168	-1.12458
Q3SXM5	HSDL1	0	19.5302	29.9858	32.0337	16.4023	21.6531	6.69643	7.27562	171.448	0.61857	0.713879	-0.251809	0.148864	-1.54425	-1.42457
P62847-4	RPS24	0	16.56	10.254	11.2388	9.38718	6.55414	7.00497	6.29404	194.166	-0.691517	-0.559219	-0.81894	-1.33722	-1.24125	-1.39564
P53634-1	CTSC	0	2.51583	4.38294	4.14703	1.56163	0.374218	1.5986	3.90319	32.9079	0.800866	0.721045	-0.687981	-2.74908	-0.654226	0.63362
Q8N2K0-2	ABHD12	0	4.51236	2.29369	3.48551	0.938283	2.53574	1.61401	2.2222	40.5697	-0.976212	-0.372511	-2.26579	-0.831473	-1.48323	-1.02189
Q08629	SPOCK1	0	5.95628	6.90197	8.40057	4.04371	5.38156	7.37196	6.67556	29.5254	0.212596	0.496075	-0.558733	-0.146387	0.307636	0.164477
P38646	HSPA9	0	19.5682	17.6807	21.1059	15.7066	12.3784	9.5661	11.174	160.625	-0.146336	0.109135	-0.317143	-0.660687	-1.03251	-0.808361
P32969	RPL9	0	36.4695	35.9296	26.1204	19.1075	16.8453	7.77095	16.6146	162.453	-0.0215146	-0.48151	-0.932553	-1.11435	-2.23053	-1.13423
P26583	HMGB2	0	12.9773	15.2735	15.1109	9.36558	4.37227	4.67889	18.328	210.055	0.235036	0.2196	-0.470554	-1.56954	-1.47176	0.498058
Q15233	NONO	0	32.4287	32.0406	24.3972	28.1216	13.6447	9.00119	10.2254	155.073	-0.0173729	-0.410555	-0.205592	-1.24893	-1.84908	-1.66512
Q14684	RRP1B	0	3.84489	4.1292	6.03811	2.88749	1.78441	3.61699	5.79022	47.933	0.102919	0.651154	-0.413125	-1.1075	-0.0881544	0.590676
Q9BR76	CORO1B	0	9.98042	8.03593	8.06263	6.85356	4.55094	4.33373	4.6074	74.6345	-0.312636	-0.307851	-0.542249	-1.13294	-1.20349	-1.11515
P15408-1	FOSL2	0	9.45778	11.2318	10.6485	4.38387	7.51013	4.44464	0	40.3324	0.248019	0.171082	-1.1093	-0.332664	-1.08943	#NUM!
Q7L2E3-2	DHX30	0	10.8173	6.38262	6.93894	4.89021	5.43569	2.98121	5.12821	63.9952	-0.761124	-0.640557	-1.14538	-0.99281	-1.85938	-1.07682
P14868	DARS	0	8.54776	10.5203	7.94915	7.64177	4.80331	3.64269	4.12669	154.767	0.299559	-0.104746	-0.161641	-0.831517	-1.23054	-1.05056
Q9UIF9-1	BAZ2A	0	4.40528	2.82803	5.71325	4.0796	6.0819	3.04494	4.53312	5.55823	-0.639436	0.375078	-0.110807	0.465289	-0.532819	0.0412718
P63244	GNB2L1; RACK1	0	58.7148	57.8387	52.8936	47.061	35.2326	17.7523	18.0407	191.582	-0.0216908	-0.150631	-0.319194	-0.736816	-1.72572	-1.70247
P17900	GM2A	0	20.6041	20.0113	24.3932	16.4972	14.7047	9.0596	7.60089	108.008	-0.0421165	0.243548	-0.32071	-0.486654	-1.18541	-1.43869
Q9UHA2	SS18L2	0	9.62048	9.7526	4.77359	4.84932	4.62294	2.0569	2.83086	43.1577	0.0196782	-1.01103	-0.988326	-1.0573	-2.22563	-1.76487
Q9H2G9-1	BLZF1	0	1.18186	0	0	0.779944	3.62772	0	0	0.394248	#NUM!	#NUM!	-0.599616	1.61801	#NUM!	#NUM!
A6NED2	RCCD1	0	1.39069	1.72199	0	0	2.45623	2.6509	1.18401	10.4619	0.308281	#NUM!	#NUM!	0.820652	0.930687	-0.232114
P37235	HPCAL1	0	16.912	16.9599	15.3846	10.3466	6.30991	5.61165	6.58954	262.597	0.00408531	-0.136561	-0.708894	-1.42236	-1.59155	-1.3598
Q09666-1	AHNAK	0	18.9586	19.8688	18.8998	16.9195	11.989	10.2663	12.6591	150.964	0.0676572	-0.00448205	-0.164159	-0.661143	-0.88493	-0.582677
O00154	ACOT7	0	12.2556	9.57273	7.86876	7.70984	6.39955	3.16539	1.89147	86.9876	-0.356441	-0.639235	-0.668669	-0.9374	-1.95299	-2.69586
Q8NBJ5	COLGALT1; GLT25D1	0	6.23303	10.3146	7.88051	7.2581	7.08111	4.85834	12.0999	180.616	0.726689	0.338356	0.219659	0.184042	-0.35947	0.956987
P34896-1	SHMT1	0	13.2963	14.2665	12.7567	10.8886	6.78162	4.38656	11.5859	158.243	0.101604	-0.0597651	-0.288211	-0.971323	-1.59986	-0.198651
P62995	TRA2B	0	23.9185	21.6296	18.9909	17.8787	10.6281	11.6824	10.7302	135.342	-0.145116	-0.332816	-0.419882	-1.17025	-1.03379	-1.15644
Q9BVM2	DPCD	0	9.32252	3.13741	9.97312	7.1413	3.64064	3.34393	5.38279	64.9846	-1.57115	0.0973258	-0.384532	-1.35653	-1.47918	-0.792367
P54577	YARS	0	17.727	18.5811	18.8826	20.4665	7.92471	6.40137	14.3784	211.18	0.0678871	0.0911094	0.207314	-1.16152	-1.4695	-0.302051
Q86V21-1	AACS	0	8.21911	6.64277	6.78398	6.32939	2.11748	2.52025	4.14697	78.5296	-0.307196	-0.276849	-0.376916	-1.95664	-1.70542	-0.986924
O00291	HIP1	0	11.2471	11.6124	10.1564	8.11178	11.5305	6.47611	8.97325	54.4449	0.0461126	-0.147161	-0.471464	0.0359022	-0.796355	-0.325852
P05455	SSB	0	15.9024	14.6241	10.6756	9.90591	6.99716	4.75745	6.13635	160.672	-0.120904	-0.574929	-0.682886	-1.18441	-1.74099	-1.3738
Q9H9C1-1	VIPAS39	0	5.90038	3.85598	3.96769	4.82605	3.25239	3.17635	1.60704	20.5809	-0.61371	-0.572507	-0.289966	-0.859306	-0.893438	-1.8764
Q9H6F5	CCDC86	0	23.5327	23.2503	21.5218	15.1809	10.4875	6.20848	9.54202	56.1429	-0.0174195	-0.128868	-0.632414	-1.166	-1.92236	-1.3023
Q6UW56-3	ATRAID	0	19.0055	27.5718	19.7123	17.4759	10.6546	8.44432	12.4987	107.638	0.536778	0.0526794	-0.12105	-0.834939	-1.17037	-0.604637
P05026	ATP1B1	0	12.6033	5.15823	11.1645	6.8827	4.63669	3.55029	6.36093	76.2517	-1.28886	-0.174882	-0.872759	-1.44264	-1.8278	-0.986496
P08621-1	SNRNP70	0	11.25	8.81024	12.812	9.74671	4.96002	3.35139	7.42935	131.907	-0.352673	0.187566	-0.206941	-1.18151	-1.74709	-0.598619
Q8NF91	SYNE1	0	0.399839	1.41093	0.838302	1.09727	0.235857	1.14837	0.240678	7.84608	1.81916	1.06805	1.45643	-0.761507	1.5221	-0.732312
P41221	WNT5A	0	7.26638	8.67448	4.1792	5.84981	4.06659	5.45012	4.56178	13.5692	0.255542	-0.798008	-0.312847	-0.837416	-0.414947	-0.67164
O60934	NBN	0	3.87619	5.02984	2.92007	3.38948	2.07149	0	3.83544	38.2887	0.375874	-0.408636	-0.193575	-0.90397	#NUM!	-0.0152452
P04156-1	PRNP	0	35.0819	35.131	28.225	24.4845	19.0101	13.0881	1.98754	163.988	0.00201415	-0.313756	-0.518858	-0.88396	-1.42248	-4.14167
P30046	DDT	0	19.062	15.8975	11.4224	10.9588	8.40072	5.53855	10.4597	349.485	-0.261896	-0.738829	-0.798608	-1.18212	-1.78312	-0.865857
P04181-1	OAT	0	18.0282	13.8544	13.7527	9.47722	9.01508	4.59548	4.17064	67.5079	-0.379918	-0.390544	-0.927721	-0.999844	-1.97197	-2.11192
P00374	DHFR; DHFRP1	0	15.8288	15.4217	13.2486	7.33531	5.1	4.77821	0	116.779	-0.0375918	-0.256716	-1.10962	-1.63398	-1.72801	#NUM!
Q9Y2H6	FNDC3A	0	2.53926	3.04769	3.55638	2.60127	2.47294	1.75721	2.63222	30.4579	0.263306	0.486001	0.0348054	-0.0381829	-0.53112	0.0518688
P33992	MCM5	0	11.372	11.0184	12.0449	8.80559	8.44198	6.26228	7.97451	78.975	-0.045565	0.0829368	-0.368989	-0.429828	-0.860722	-0.512014
P62269	RPS18	0	17.6638	27.73	22.2197	22.3418	14.5476	8.55379	18.4727	360.958	0.650651	0.331038	0.338944	-0.280013	-1.04616	0.0645938
Q9Y4K0	LOXL2	0	9.74832	6.67372	10.0913	7.62111	3.21782	3.66946	1.50515	6.21152	-0.546663	0.0498794	-0.355154	-1.59907	-1.40959	-2.69525
P40261	NNMT	0	20.0492	25.4949	14.8134	9.6684	12.7472	12.5364	14.6418	269.317	0.346666	-0.436647	-1.0522	-0.653365	-0.677422	-0.453452
P78347	GTF2I	0	15.7819	15.022	13.4205	11.4369	8.10194	4.91876	9.1202	128.819	-0.0711854	-0.233825	-0.464574	-0.961927	-1.6819	-0.79113
Q76FK4	NOL8	0	6.99511	8.29705	6.12078	6.94034	5.34087	2.74675	1.4849	34.9718	0.246251	-0.192632	-0.0113419	-0.389274	-1.34862	-2.23598
Q7Z3T8	ZFYVE16	0	16.4515	18.3376	15.8787	14.8738	8.35339	6.45018	3.96083	48.7368	0.156589	-0.0511252	-0.145448	-0.977784	-1.35081	-2.05434
P58107	EPPK1	0	7.16983	7.23407	7.88553	6.42052	5.68045	4.0468	6.27895	68.3989	0.0128697	0.137269	-0.159248	-0.335932	-0.825155	-0.191415
P09960-1	LTA4H	0	7.84073	11.226	5.72745	8.64595	6.69239	2.58275	6.69829	110.63	0.51778	-0.453095	0.141036	-0.228466	-1.60208	-0.227194
Q9BTE7	DCUN1D5	0	13.2677	21.2656	8.55712	9.11531	10.0737	4.55895	1.98751	99.4653	0.680609	-0.632718	-0.541551	-0.39732	-1.54114	-2.73888
P50238	CRIP1	0	183.155	173.988	149.154	131.317	67.0942	49.3178	47.6886	870.608	-0.074074	-0.296257	-0.480014	-1.4488	-1.89288	-1.94135
Q2VPK5-1	CTU2	0	1.4142	2.14221	1.49271	2.58604	3.0897	2.78703	3.00396	8.84433	0.599116	0.0779525	0.870765	1.12748	0.978749	1.08688
P63096-1	GNAI1	0	5.71699	5.81769	4.67333	4.50589	4.0397	2.75236	1.50875	24.3153	0.0251893	-0.290807	-0.343445	-0.501009	-1.05459	-1.9219
P09758	TACSTD2	0	2.79754	5.54919	5.79497	3.89255	4.27171	2.85488	5.58745	14.1243	0.988118	1.05064	0.476557	0.610656	0.0292707	0.998032
O95834-3	EML2	0	2.83876	5.55826	3.17861	7.32074	5.65979	3.45409	8.49447	55.9797	0.969372	0.163135	1.36673	0.995487	0.283042	1.58126
P55084	HADHB	0	8.9197	7.02867	4.9094	6.72415	3.69733	3.81204	5.55055	136.124	-0.343744	-0.861448	-0.407645	-1.27051	-1.22643	-0.684366
P20700	LMNB1	0	14.2975	15.6021	14.4851	12.8606	5.51913	5.47848	12.8293	205.98	0.125971	0.0188041	-0.152807	-1.37325	-1.38392	-0.156324
Q9UP83-2	COG5	0	3.38951	5.71603	3.11494	3.91778	2.71637	1.90204	2.24263	46.6003	0.753936	-0.121872	0.208958	-0.319401	-0.833527	-0.595888
P62875	POLR2L	0	47.0312	49.5743	38.5268	17.8143	11.2305	9.79817	20.17	150.571	0.0759727	-0.287755	-1.40058	-2.0662	-2.26304	-1.22141
P14209	CD99	0	21.824	22.6186	16.6944	20.6443	9.60423	10.285	5.67734	153.465	0.051599	-0.386548	-0.0801701	-1.18417	-1.08538	-1.94263
O95721	SNAP29	0	6.94232	6.24782	6.73668	6.35723	2.99087	2.51746	4.19809	66.8398	-0.152065	-0.0433806	-0.12702	-1.21485	-1.46345	-0.725684
Q13188-2	STK3	0	8.22786	7.09213	5.08272	3.70615	3.27684	2.85435	3.87627	61.9369	-0.214298	-0.694915	-1.15059	-1.32821	-1.52736	-1.08585
Q9HAV7	GRPEL1	0	28.0147	16.1298	14.0347	9.42916	10.3484	6.23202	13.9234	273.004	-0.796459	-0.997186	-1.57098	-1.43678	-2.16841	-1.00867
Q9NVR0	KLHL11	0	19.0435	19.0317	17.1537	20.495	15.829	10.5475	4.25452	49.1879	-0.000894031	-0.150773	0.105975	-0.266726	-0.852393	-2.16223
O43837-1	IDH3B	0	5.37022	3.76024	4.55529	5.93594	5.68953	3.15629	4.4537	166.221	-0.514157	-0.237436	0.144495	0.0833288	-0.766749	-0.269977
P61964	WDR5	0	15.518	15.0914	16.0275	12.9994	11.3638	5.62486	5.13437	110.264	-0.0402085	0.0466151	-0.255496	-0.449493	-1.46405	-1.59568
Q8WXI9	GATAD2B	0	5.80257	4.01325	4.99048	2.9845	2.5	1.27015	1.19052	27.7001	-0.531922	-0.217514	-0.959205	-1.21476	-2.19169	-2.2851
P63272	SUPT4H1	0	13.2413	15.9754	16.1674	9.70777	10.0229	7.72761	1.31027	45.2443	0.270808	0.288042	-0.44783	-0.401737	-0.776948	-3.33711
Q10471	GALNT2	0	10.7956	9.37295	11.6805	9.01569	8.28118	6.70888	9.61622	112.463	-0.203863	0.11366	-0.259927	-0.38253	-0.686293	-0.166896
Q9H081	MIS12	0	6.78785	7.65657	4.52544	3.84252	3.68062	0.607911	0.542769	57.5757	0.173743	-0.584899	-0.820901	-0.883006	-3.48102	-3.64455
P21796	VDAC1	0	5.69066	6.69164	2.67583	2.90087	2.55	1.68221	2.94615	164.989	0.233762	-1.08861	-0.972112	-1.1581	-1.75824	-0.949767
P82675	MRPS5	0	16.5115	11.2838	12.3516	14.648	7.251	3.05135	6.36645	103.669	-0.549213	-0.418773	-0.172764	-1.18722	-2.43595	-1.37491
Q9C0C2	TNKS1BP1	0	1.74084	1.23383	1.76648	1.45027	1.62761	0.648592	1.33943	23.9695	-0.496637	0.0210928	-0.263461	-0.097029	-1.4244	-0.378167
Q9Y3D9	MRPS23	0	13.5551	11.9855	13.165	2.47207	1.58595	3.13783	5.72928	83.9936	-0.177542	-0.0421262	-2.45504	-3.09541	-2.11099	-1.24241
Q8WWM7-1	ATXN2L	0	15.4116	14.3395	10.5105	14.4801	6.9	10.987	3.51637	92.0702	-0.104028	-0.552183	-0.0899482	-1.15935	-0.488222	-2.13186
O00571	DDX3X	0	25.8245	23.5241	24.4718	19.4727	11.4948	7.17991	8.97357	90.1304	-0.134598	-0.0776218	-0.407284	-1.16776	-1.8467	-1.52499
Q8IVD9	NUDCD3	0	3.87707	5.62801	4.99363	7.38447	6.92271	3.94464	4.85923	52.7948	0.537657	0.36512	0.929526	0.836369	0.0249248	0.32576
P05023	ATP1A1	0	13.1641	10.9144	11.7604	9.36195	6.151	2.48094	2.63249	99.2228	-0.270381	-0.162676	-0.491731	-1.09772	-2.40766	-2.32211
P42126	ECI1	0	10.397	14.8231	7.79866	14.4653	12.6817	3.79093	9.39422	212.251	0.511674	-0.41487	0.476428	0.286583	-1.45555	-0.146323
Q13247	SRSF6	0	15.4812	18.8804	15.4651	20.799	12.7302	8.09511	6.39354	158.821	0.286377	-0.0014978	0.426002	-0.282263	-0.935393	-1.27583
Q15542	TAF5	0	4.04585	2.10522	1.22118	4.96829	1.95111	1.3395	2.29528	15.5342	-0.94247	-1.72817	0.296305	-1.05215	-1.59475	-0.817771
Q9H4A3-7	WNK1	0	9.79955	10.3476	10.5609	7.67265	2.84309	2.904	7.1137	38.2181	0.0785149	0.107939	-0.352991	-1.78526	-1.75468	-0.462115
P98179	RBM3	0	61.4075	58.7292	42.1344	31.6654	25.6538	14.5595	10.2456	41.5575	-0.064337	-0.543418	-0.955506	-1.25924	-2.07645	-2.58341
Q86XL3-1	ANKLE2	0	2.29089	3.86505	5.48005	2.34658	3.05851	2.17948	0.00376987	22.5787	0.754581	1.25828	0.0346508	0.416922	-0.0719254	-9.24718
P19784	CSNK2A2	0	0	0.0498091	1.33871	0.437169	0.244821	0	0.0325911	10.2602	#DIV/0!	#DIV/0!	#DIV/0!	#DIV/0!	#DIV/0!	#DIV/0!
Q9UFW8	CGGBP1	0	19.937	13.666	11.1948	9.40219	8.06324	6.39448	8.70204	105.822	-0.544852	-0.832622	-1.08438	-1.30601	-1.64055	-1.19602
P31153	MAT2A	0	37.6292	31.2277	33.7321	21.07	15.4597	8.14323	15.1669	104.152	-0.269024	-0.15773	-0.836659	-1.28334	-2.20818	-1.31093
P25788-1	PSMA3	0	18.2574	22.3075	23.426	16.7221	13.5766	6.83079	9.39459	185.902	0.289049	0.35963	-0.126726	-0.427356	-1.41835	-0.958577
P46783	RPS10	0	44.1644	41.2083	30.9105	24.1698	18.069	12.5496	21.2347	385.805	-0.0999492	-0.514788	-0.869677	-1.28936	-1.81524	-1.05646
P24844-1	MYL9	0	28.7714	23.3324	25.2933	23.4014	24.7638	17.6971	9.85056	81.1826	-0.302302	-0.185878	-0.298041	-0.216403	-0.701122	-1.54636
P51572-2	BCAP31	0	12.0073	13.3508	14.0244	10.697	5.49209	4.47454	12.935	222.042	0.153017	0.224022	-0.166712	-1.12848	-1.4241	0.107366
Q12841	FSTL1	0	24.8887	28.9228	26.5335	19.8771	17.5011	9.18102	3.94489	1.13458	0.216716	0.0923235	-0.324385	-0.508044	-1.43876	-2.65743
Q04695	KRT17	0	60.661	47.2503	36.696	30.7737	26.1769	18.8206	24.6023	343.943	-0.360445	-0.725146	-0.979071	-1.21248	-1.68845	-1.30198
O43818	RRP9	0	16.9676	17.5325	18.7304	15.9021	10.3685	2.61808	5.19338	77.6889	0.0472509	0.142601	-0.0935637	-0.710577	-2.6962	-1.70803
P62937	PPIA	0	0.657262	3.97087	0	0	0	2.10656	39.9385	1307.01	2.59491	#NUM!	#NUM!	#NUM!	1.68035	5.92517
Q99442	SEC62	0	0	16.9222	13.2741	14.0647	13.8015	7.03291	22.6287	134.03	#DIV/0!	#DIV/0!	#DIV/0!	#DIV/0!	#DIV/0!	#DIV/0!
P15121	AKR1B1	0	18.2675	13.7692	14.5142	9.99335	7.71205	4.55617	9.99261	149.051	-0.407827	-0.331807	-0.870236	-1.24409	-2.00338	-0.870343
Q9UBI6	GNG12	0	24.8104	24.031	24.088	17.266	11.856	10.2907	12.3536	256.777	-0.0460445	-0.0426298	-0.523008	-1.06533	-1.2696	-1.00601
Q99797	MIPEP	0	0.71692	0	1.43551	2.09102	0	0	0	5.92461	#NUM!	1.00168	1.54432	#NUM!	#NUM!	#NUM!
Q96T88-2	UHRF1	0	10.3448	8.05515	7.7741	6.332	3.69081	2.83147	3.66732	39.679	-0.360924	-0.412161	-0.708175	-1.4869	-1.86929	-1.49611
Q9NRG9-1	AAAS	0	3.71994	2.95823	4.94869	4.368	0.215198	1.19709	3.26882	27.4184	-0.330545	0.411766	0.231691	-4.11155	-1.63575	-0.18651
Q9Y6M0-1	PRSS21	0	6.84679	4.14249	5.69675	5.0455	5.54064	1.16269	1.10527	23.384	-0.72493	-0.265288	-0.440431	-0.305375	-2.55797	-2.63103
Q6EMK4	VASN	0	12.4265	16.4488	5.13509	9.97529	19.0837	17.0557	4.88325	41.5761	0.40457	-1.27495	-0.316984	0.618928	0.456837	-1.3475
Q9Y237-2	PIN4	0	5.96822	3.68359	0.603868	2.37985	3.35077	0	0	89.8365	-0.696187	-3.305	-1.32643	-0.832807	#NUM!	#NUM!
P06858	LPL	0	27.2978	33.4442	25.7054	21.0237	12.8258	11.225	16.4148	119.041	0.292969	-0.0867118	-0.376767	-1.08973	-1.28207	-0.733792
Q13283	G3BP1	0	16.5319	13.4142	8.37664	8.18899	5.71981	6.93658	4.91994	99.1294	-0.301498	-0.980813	-1.0135	-1.53122	-1.25296	-1.74854
Q9UN81	LOC440264; L1RE1	0	6.48115	6.22233	4.98046	6.6167	6.14949	3.77984	1.27613	72.7219	-0.058795	-0.379971	0.0298631	-0.0757818	-0.777923	-2.34447
Q9H7E2-3	TDRD3	0	0.623191	0.283133	0	0	0	0.656365	0	0.982775	-1.13819	#NUM!	#NUM!	#NUM!	0.0748246	#NUM!
Q14847	LASP1	0	23.9005	27.7058	22.085	22.1219	13.722	11.3521	11.6651	166.919	0.213145	-0.113976	-0.111569	-0.800553	-1.07409	-1.03484
Q07820	MCL1	0	39.1318	27.5568	19.536	13.2834	8.06045	6.89855	1.15449	12.7281	-0.50593	-1.00221	-1.55871	-2.27941	-2.50398	-5.08301
P07992-1	ERCC1	0	22.8789	22.0534	15.8987	8.42715	8.90177	5.71912	3.99873	90.9064	-0.0530223	-0.525116	-1.4409	-1.36186	-2.00016	-2.51641
Q9UHI8	ADAMTS1	0	12.497	8.02568	11.4474	7.1387	7.30311	4.57207	4.85888	23.5852	-0.638886	-0.126558	-0.807848	-0.774998	-1.45066	-1.36288
Q8N335	GPD1L	0	13.8939	9.09749	8.48492	6.8292	5.59727	3.02365	9.23212	75.3695	-0.610913	-0.711479	-1.02467	-1.31166	-2.20009	-0.589719
Q68CP9-1	ARID2	0	9.32534	10.0647	8.77278	10.5647	7.34821	5.92124	2.76705	27.8297	0.110082	-0.0881224	0.180025	-0.343763	-0.655257	-1.75281
P06756	ITGAV	0	10.2913	7.43851	6.05224	6.95426	4.45222	3.65365	3.738	70.016	-0.468336	-0.76588	-0.565452	-1.20882	-1.49401	-1.46108
Q9NSI2-1	FAM207A	0	7.3343	4.33519	4.11385	6.71153	1.95868	2.82917	0.517718	19.4662	-0.758564	-0.834169	-0.128017	-1.90478	-1.37428	-3.82442
Q9HCG8	CWC22	0	2.22819	2.52519	3.44463	4.57266	3.58429	2.50929	2.12581	20.5154	0.180521	0.628478	1.03716	0.685818	0.17141	-0.0678599
O94906-1	PRPF6	0	18.944	18.7065	14.7438	12.3986	10.729	6.51882	6.2105	96.0872	-0.0182073	-0.361631	-0.611561	-0.820228	-1.53906	-1.60896
P07099	EPHX1	0	10.4919	11.0676	11.6459	10.349	5.47522	2.88023	1.54236	91.9961	0.0770682	0.150557	-0.0197861	-0.938283	-1.86501	-2.76606
O15439-1	ABCC4	0	2.97092	2.32452	0	1.8844	0	0	0	5.70513	-0.353973	#NUM!	-0.656807	#NUM!	#NUM!	#NUM!
P62195-1	PSMC5	0	17.4241	18.9877	17.0081	14.4346	13.4825	5.26073	6.67951	95.6492	0.123982	-0.034863	-0.271549	-0.369997	-1.72775	-1.38327
Q8TAT6-2	NPLOC4	0	3.3927	1.28557	1.40763	2.4438	0	0.630659	0	27.3205	-1.40003	-1.26917	-0.473308	#NUM!	-2.4275	#NUM!
Q9Y606	PUS1	0	7.52013	11.1999	7.33626	5.77107	7.07917	3.27838	1.74119	52.9936	0.574658	-0.0357137	-0.381919	-0.0871779	-1.19778	-2.11068
Q9P0J0	NDUFA13	0	15.901	12.5397	12.251	10.2313	12.4911	3.72332	8.40663	63.1249	-0.342616	-0.376222	-0.636133	-0.348222	-2.09446	-0.919522
Q05D32	CTDSPL2	0	4.967	5.50131	3.66544	2.33396	0.75	1.50628	0	41.6142	0.147399	-0.438389	-1.08959	-2.72741	-1.72138	#NUM!
Q96C01	FAM136A	0	18.8206	24.0337	23.1139	18.0225	15.1645	6.97668	13.5594	196.433	0.35275	0.296453	-0.0625122	-0.31161	-1.4317	-0.473015
Q9NWU5	MRPL22	0	9.58176	15.4749	11.6443	8.12874	7.01258	4.51885	5.78935	39.0692	0.691567	0.281267	-0.237259	-0.450346	-1.08434	-0.726889
Q9UQ35	SRRM2	0	8.31981	6.01969	6.0815	6.94034	5.1658	4.16628	3.6488	30.5152	-0.466861	-0.452125	-0.261545	-0.687559	-0.99779	-1.18913
O75347	TBCA	0	8.97237	13.9663	9.17848	6.73154	5.00478	5.19902	10.9183	132.459	0.638391	0.0327672	-0.414552	-0.842181	-0.787249	0.283182
P26374	CHML	0	18.3371	14.4999	13.9858	10.1027	14.2735	7.38384	15.1927	87.1048	-0.338718	-0.390805	-0.860016	-0.36142	-1.31232	-0.271387
Q9UQN3-1	CHMP2B	0	38.2121	39.1821	35.1275	26.506	11.5599	9.44308	16.4182	162.594	0.0361654	-0.121426	-0.527711	-1.7249	-2.0167	-1.21873
P08962	CD63	0	24.6029	27.236	24.9957	20.8628	13.761	10.1896	9.78485	125.514	0.146685	0.0228484	-0.237898	-0.838248	-1.27174	-1.33021
O43657	TSPAN6	0	2.27756	6.96653	3.65245	4.77232	9.83797	0	14.225	50.8126	1.61295	0.681375	1.0672	2.11087	#NUM!	2.64287
Q14914	PTGR1	0	5.44529	4.8867	2.87258	2.68653	1.68964	2.97776	3.83888	37.4368	-0.156149	-0.922663	-1.01927	-1.68829	-0.870782	-0.504325
Q9H8Y5	ANKZF1	0	4.58323	4.66561	6.86415	1.4531	6.61765	2.03972	8.20576	37.7947	0.0256999	0.582716	-1.65723	0.529953	-1.16799	0.840271
O43847-2	NRD1; NRDC	0	7.6008	7.0202	7.88097	5.2021	4.3	2.30982	4.47012	56.2593	-0.114639	0.052221	-0.547058	-0.821815	-1.71837	-0.76584
P62495	ETF1	0	20.1716	22.8103	17.9086	15.0437	12.1674	7.20977	11.1972	139.867	0.177359	-0.171676	-0.423161	-0.729308	-1.4843	-0.849186
O75027-2	ABCB7	0	2.39673	0.0441279	1.17305	0.56484	0.302392	0.582602	0	16.9377	-5.76324	-1.03081	-2.08516	-2.98658	-2.04049	#NUM!
P14678-3	SNRPB	0	46.7043	46.8265	40.5577	33.719	29.666	21.971	20.6625	517.541	0.00377169	-0.203579	-0.469991	-0.654743	-1.08795	-1.17654
P39059	COL15A1	0	3.99306	4.34994	2.76703	2.3381	4.67917	3.02431	6.48584	15.761	0.123502	-0.529157	-0.77216	0.228759	-0.400886	0.699798
Q9NS91	RAD18	0	5.16306	7.13651	5.78417	1.43418	5.5304	3.73368	1.02069	39.6991	0.466993	0.163884	-1.848	0.0991571	-0.467626	-2.33868
P31949	S100A11	0	31.3333	31.7165	27.1692	16.9813	9.02004	5.93008	7.47017	372.611	0.0175367	-0.205724	-0.883748	-1.79649	-2.40157	-2.06848
P34932	HSPA4	0	9.64509	10.1189	9.18568	5.71452	3.87655	4.48828	5.02906	53.442	0.0691883	-0.0704074	-0.755161	-1.31502	-1.10363	-0.939506
P23919	DTYMK	0	14.7658	14.4293	14.6686	20.6633	12.0225	7.08419	10.0593	164.233	-0.0332578	-0.00953282	0.484813	-0.296517	-1.05958	-0.553725
P27635	RPL10	0	56.3918	57.4171	41.672	36.8111	30.4712	16.6392	22.9076	87.6769	0.0259969	-0.436407	-0.615344	-0.888039	-1.7609	-1.29966
O43432-3	EIF4G3	0	4.00306	7.43861	5.90216	4.72556	3.34203	2.3001	5.56684	60.0378	0.893929	0.560138	0.239381	-0.260378	-0.799406	0.475754
P0C1Z6	TFPT	0	13.4756	14.4854	11.8254	7.64612	8.251	3.12149	5.51437	54.0916	0.104249	-0.188465	-0.817551	-0.70771	-2.11004	-1.28908
P63165-1	SUMO1	0	26.3675	22.2944	21.0035	16.2029	9.78925	7.12394	6.57332	147.744	-0.242081	-0.328131	-0.702512	-1.42949	-1.88802	-2.00407
P40429	RPL13A	0	56.0418	53.2461	49.5364	30.1382	27.2417	20.4811	11.565	356.639	-0.0738262	-0.178014	-0.894912	-1.04068	-1.45221	-2.27674
P02452	COL1A1	0	11.1019	25.0099	18.5147	19.5582	16.9718	15.2092	3.30588	2.32772	1.1717	0.737869	0.816974	0.612336	0.454147	-1.74769
Q9P2N5	RBM27	0	1.36576	4.76049	1.11212	4.76928	3.10501	0	2.10796	34.9123	1.8014	-0.2964	1.80406	1.18489	#NUM!	0.62614
Q8IUF8	MINA; RIOX2	0	12.5336	11.9045	14.3085	7.24005	8.5	5.67071	2.28089	41.1055	-0.0742926	0.191073	-0.791724	-0.560261	-1.14419	-2.45813
Q92769	HDAC2	0	0.308369	0.743306	0	0	0.948023	0.487724	0.358874	1.39417	1.2693	#NUM!	#NUM!	1.62026	0.661407	0.218819
Q9NTJ3-1	SMC4	0	15.6395	15.6914	14.217	12.5972	9.62789	7.29996	7.12948	90.4211	0.00478068	-0.137573	-0.312089	-0.699903	-1.09923	-1.13333
Q9NS23	RASSF1	0	13.7955	14.686	13.3206	10.5712	9.62795	6.83379	0	31.0251	0.0902389	-0.0505408	-0.384054	-0.518898	-1.01344	#NUM!
Q9BUQ8	DDX23	0	11.6915	8.80797	8.88553	8.65073	5.07115	5.84416	7.52164	121.591	-0.408573	-0.395925	-0.43456	-1.20507	-1.00039	-0.636336
P06280	GLA	0	20.7461	16.2585	16.2249	10.3896	8.2854	7.17977	15.7832	99.8912	-0.351641	-0.354625	-0.997693	-1.32419	-1.53083	-0.39445
P01891	HLA-A	0	15.076	16.5155	11.2583	13.0829	16.487	7.24095	9.99363	72.4116	0.13157	-0.421261	-0.204572	0.129072	-1.058	-0.593173
O95905-3	ECD	0	17.056	14.5154	13.1254	10.5984	5.34593	6.14677	3.47519	58.6252	-0.232697	-0.377919	-0.686429	-1.67377	-1.47238	-2.29512
Q15070-1	OXA1L	0	24.8351	26.3981	25.1922	19.6844	15.8723	10.4526	10.434	241.359	0.0880558	0.0205997	-0.335328	-0.645866	-1.24851	-1.25109
Q96HS1-1	PGAM5	0	9.84323	16.2759	7.20159	13.8744	8.26734	5.57495	3.28471	169.242	0.725537	-0.450817	0.495219	-0.251708	-0.820172	-1.58337
Q9BV44	THUMPD3	0	10.2376	5.09803	5.01455	4.64683	1.63162	0.422132	0	43.3836	-1.00586	-1.02968	-1.13956	-2.6495	-4.60004	#NUM!
P55884-2	EIF3B	0	19.8475	12.9082	12.1382	10.9023	6.57766	6.8326	6.65052	71.8191	-0.620661	-0.709405	-0.864326	-1.59331	-1.53845	-1.57741
Q9P013	CWC15	0	0	5.58327	0	4.86933	1.909	2.03791	1.8057	33.9034	#DIV/0!	#DIV/0!	#DIV/0!	#DIV/0!	#DIV/0!	#DIV/0!
P35579-1	MYH9	0	17.2403	15.373	14.1441	12.1006	11.2908	8.53802	14.7742	128.59	-0.165387	-0.285584	-0.510708	-0.610633	-1.01381	-0.222702
Q8NFQ8	TOR1AIP2	0	5.80391	3.65251	2.47307	2.0958	0.9	1.55138	0	47.5459	-0.668137	-1.23072	-1.46952	-2.68903	-1.90347	#NUM!
P54727	RAD23B	0	12.0701	15.8517	10.2025	9.73953	8.31893	5.18882	0	123.524	0.393204	-0.242506	-0.309512	-0.536966	-1.21796	#NUM!
P56385	ATP5I	0	4.6672	11.0694	15.3288	11.794	0.602335	2.64879	8.5022	220.446	1.24594	1.71561	1.33742	-2.95392	-0.817223	0.865278
O43809	NUDT21	0	13.5647	16.0692	15.4319	9.1127	7.92795	5.81868	8.26752	168.609	0.244439	0.186053	-0.573911	-0.774842	-1.2211	-0.714334
P33993-1	MCM7	0	13.5799	11.8943	14.5974	11.7068	7.53557	5.87959	7.75614	59.0673	-0.191203	0.104244	-0.214123	-0.84968	-1.20768	-0.808058
Q9P016	THYN1	0	12.0694	12.4613	10.4936	14.5401	8	7.4444	7.55389	146.717	0.0461069	-0.20184	0.268692	-0.593276	-0.697121	-0.676056
P46776	RPL27A	0	47.4823	43.0637	41.2274	35.2067	23.6232	20.7173	27.1723	492.998	-0.140918	-0.203786	-0.431539	-1.00718	-1.19655	-0.805253
P11586	MTHFD1	0	11.3463	12.9558	14.2579	10.5925	7.651	4.64593	7.45028	145.667	0.191368	0.329534	-0.0991749	-0.568505	-1.28819	-0.606858
P22087	FBL	0	13.0847	12.654	13.6754	11.0136	7.9	7.2656	8.07815	165.098	-0.0482818	0.063711	-0.248586	-0.727951	-0.848722	-0.695779
Q9P0R6	GSKIP	0	6.41811	3.95427	5.10934	5.33368	2.66218	2.57979	0.0430342	53.9245	-0.698736	-0.329011	-0.267017	-1.26954	-1.3149	-7.22052
P49207	RPL34	0	97.719	77.2451	71.4422	61.6674	34.0479	24.0019	32.1132	380.5	-0.339195	-0.451864	-0.66413	-1.52107	-2.02549	-1.60547
P51153	RAB13	0	7.97959	12.0665	6.53364	4.83388	7.91124	5.63617	3.88913	84.7136	0.596618	-0.288427	-0.723133	-0.0124097	-0.501599	-1.03687
Q9H9Y2	RPF1	0	20.1528	28.2948	23.8079	18.9388	14.6586	11.4676	5.98286	51.851	0.489558	0.240463	-0.0896324	-0.459233	-0.813412	-1.75207
Q9Y223-2	GNE	0	1.93332	2.32585	0.903248	1.99575	1.43947	0	2.86894	19.512	0.266677	-1.09788	0.0458552	-0.425538	#NUM!	0.56944
O75369-8	FLNB	0	14.1686	17.0965	13	10.7452	8.00211	6.09611	7.98069	129.628	0.271002	-0.124193	-0.399005	-0.82425	-1.21674	-0.828116
P30101	PDIA3	0	15.4172	16.1413	15.8751	14.6563	14.3743	9.26965	16.0134	252.165	0.0662169	0.0422236	-0.073024	-0.101048	-0.733955	0.054734
Q92621	NUP205	0	5.28341	5.03468	5.28592	4.59202	3.96531	3.38505	1.91188	39.4123	-0.0695692	0.000685936	-0.202339	-0.414034	-0.642292	-1.46647
Q8TCF1-1	ZFAND1	0	24.2871	14.5187	14.6534	12.47	6.09653	0	6.66594	40.1185	-0.742284	-0.728959	-0.961732	-1.99413	#NUM!	-1.86531
Q96RP9	GFM1	0	14.6825	10.013	7.45334	6.59974	2.6652	1.6982	5.24966	113.279	-0.552222	-0.978143	-1.15362	-2.46179	-3.11202	-1.48381
P55072	VCP	0	16.197	17.2072	16.0392	13.3215	11.4503	8.75936	11.0569	151.459	0.0872822	-0.0141233	-0.281973	-0.500341	-0.886832	-0.550785
O43719	HTATSF1	0	4.19891	3.17028	3.26798	2.77135	1.14343	2.30664	4.23547	39.9786	-0.405404	-0.361614	-0.599426	-1.87665	-0.86422	0.0125084
Q9Y266	NUDC	0	25.7112	24.6042	23.0202	21.9903	15.5738	7.97351	18.6197	218.552	-0.0634943	-0.159499	-0.225531	-0.723274	-1.68911	-0.465571
P05787-2	KRT8	0	50.473	44.9612	41.6183	34.9679	22.6964	12.1738	15.571	256.374	-0.166831	-0.278294	-0.529481	-1.15305	-2.05174	-1.69665
Q7Z4W1	DCXR	0	7.12207	5.76365	8.65574	7.04952	8.1	3.81558	5.06955	66.8713	-0.305315	0.28136	-0.0147715	0.185625	-0.900396	-0.490438
Q9NUU6	FAM105A	0	9.4815	11.7432	9.67953	7.27528	5.17917	2.67122	7.60089	129.884	0.30864	0.0298213	-0.382112	-0.872395	-1.82762	-0.318947
Q9Y262	EIF3L	0	18.0336	20.3484	17.3072	12.0561	11.181	6.75133	10.049	138.636	0.174228	-0.0593177	-0.580928	-0.689641	-1.41745	-0.843634
O00562	PITPNM1	0	5.38367	6.261	7.98707	4.09417	5.8613	2.87802	3.09761	18.3908	0.217805	0.569077	-0.395019	0.122632	-0.90351	-0.797433
Q8N6H7	ARFGAP2	0	9.84754	10.9232	9.42727	11.1172	3.11247	3.59932	3.30622	40.4944	0.149561	-0.0629223	0.174952	-1.6617	-1.45204	-1.57458
P55290-4	CDH13	0	5.94183	4.98099	4.68116	4.67576	4.45635	2.48094	2.22805	32.024	-0.254476	-0.344041	-0.345709	-0.415047	-1.26002	-1.41513
Q7Z417	NUFIP2	0	5.47763	2.70556	4.36342	2.47686	2.7	0.487989	1.65062	35.8527	-1.01762	-0.328093	-1.14504	-1.02059	-3.48863	-1.73054
P50750-2	CDK9	0	4.89091	7.01127	4.78239	2.51601	4.03435	3.22237	3.20072	23.4504	0.519573	-0.0323716	-0.958966	-0.277766	-0.601979	-0.611706
Q02083	NAAA	0	0	0	0	2.96101	0	0	0	28.286	#DIV/0!	#DIV/0!	#DIV/0!	#DIV/0!	#DIV/0!	#DIV/0!
P16615	ATP2A2	0	7.088	8.40357	4.6855	3.95181	4.32608	1.93818	6.34886	116.961	0.245625	-0.597175	-0.842862	-0.712316	-1.87068	-0.15888
Q04721	NOTCH2	0	6.5906	8.06664	7.59244	6.49121	6.3942	5.57097	3.50093	20.3508	0.291558	0.204153	-0.0219235	-0.0436462	-0.24248	-0.912673
O60343-1	TBC1D4	0	3.04106	4.705	5.25673	3.033	1.15367	2.52683	3.01201	30.0903	0.629622	0.789592	-0.003829	-1.39834	-0.267246	-0.0138452
Q9UFF9	CNOT8	0	7.55365	5.96578	4.47152	5.23712	2.75891	3.1195	1.37031	13.956	-0.340464	-0.756408	-0.528401	-1.45308	-1.27586	-2.46267
Q9UKS6	PACSIN3	0	9.65695	5.89966	6.96054	6.61931	4.9574	4.31761	0	64.804	-0.710936	-0.472367	-0.544886	-0.961983	-1.16133	#NUM!
P46777	RPL5	0	36.9819	32.8522	28.1992	24.5973	17.9674	10.8529	19.8779	231.676	-0.170828	-0.391165	-0.588319	-1.04144	-1.76874	-0.895655
Q96I99-1	SUCLG2	0	9.95394	10.0194	8.15966	7.3625	4.37087	2.38213	9.43559	146.3	0.00945954	-0.286758	-0.435072	-1.18735	-2.06302	-0.0771552
Q8N5L8	RPP25L	0	24.8408	30.7572	23.6341	31.5354	15.983	9.12974	11.4248	40.4754	0.308214	-0.0718431	0.34426	-0.636176	-1.44406	-1.12054
Q9NR12-1	PDLIM7	0	25.1373	26.7903	25.0099	19.0393	10.5608	10.7002	15.2732	103.483	0.0918799	-0.0073325	-0.400852	-1.25111	-1.23219	-0.718832
P49454	CENPF	0	10.8608	11.219	11.12	9.01243	7.7255	5.81833	2.79784	20.1542	0.0468201	0.0340315	-0.269138	-0.491427	-0.900451	-1.95674
P61956	SUMO2	0	22.4931	18.3485	24.1037	16.6177	9.89955	11.7354	24.6201	244.813	-0.293817	0.0997727	-0.436762	-1.18405	-0.938611	0.130355
P35222	CTNNB1	0	13.4281	17.174	14.0595	15.7485	10.7948	9.57012	8.38624	22.727	0.354965	0.0662918	0.229961	-0.314925	-0.488649	-0.679161
Q9UBU8-2	MORF4L1	0	29.0602	22.5597	19.6177	8.68336	7.2	4.00427	2.85111	28.3878	-0.365297	-0.566884	-1.74272	-2.01297	-2.85943	-3.34945
P20645	M6PR	0	9.33171	9.04666	9.93475	7.24092	8.64087	3.18439	4.72233	110.693	-0.0447575	0.0903415	-0.365969	-0.110966	-1.55113	-0.982643
O95297-1	MPZL1	0	7.46747	7.47524	4.78334	1.26366	0.894652	2.25258	0	33.6781	0.00149958	-0.6426	-2.56301	-3.06122	-1.72904	#NUM!
Q99816	TSG101	0	7.57499	8.95158	7.18887	7.30921	2.97394	3.81133	0	100.135	0.240897	-0.0754795	-0.0515299	-1.34887	-0.990949	#NUM!
P82930	MRPS34	0	31.1549	30.2063	22.5685	16.8212	10.3842	6.94484	6.67248	144.746	-0.0446078	-0.465146	-0.889174	-1.58507	-2.16545	-2.22316
Q96KR1	ZFR	0	4.08538	4.65737	4.08555	1.2604	1.15495	0.476462	2.38724	28.0428	0.189047	6.05131e-05	-1.69659	-1.82264	-3.10004	-0.775129
P20618	PSMB1	0	5.68711	9.56043	6.60137	6.19247	1.69593	1.69312	0	105.571	0.74938	0.215069	0.12282	-1.74562	-1.74801	#NUM!
O75781	PALM	0	6.74016	8.47624	5.55602	9.79782	3.25	2.70444	5.90224	102.429	0.330643	-0.27873	0.539678	-1.05234	-1.31745	-0.19152
P18206	VCL	0	16.1044	19.5768	16.8823	14.6752	11.7956	10.9597	8.52475	125.532	0.281689	0.0680574	-0.134075	-0.449206	-0.555251	-0.917725
Q9NR30-1; Q9BQ39		0	9.77486	9.5072	6.91223	9.40371	11.3921	7.13468	1.17474	67.7887	-0.0400567	-0.499925	-0.0558463	0.220884	-0.454228	-3.05674
P02751	FN1	0	34.0991	36.6914	31.2522	26.6686	17.9914	11.7359	9.17603	15.4879	0.10571	-0.125773	-0.354589	-0.922425	-1.5388	-1.89379
Q14181	POLA2	0	7.8031	4.59559	7.87673	6.68913	1.70629	2.57219	4.3216	42.0423	-0.763796	0.0135495	-0.222229	-2.19318	-1.60105	-0.852482
Q96SU4	OSBPL9	0	2.67578	2.31027	3.22022	5.04898	1.01269	1.82643	1.8901	12.8487	-0.2119	0.2672	0.916033	-1.40176	-0.550936	-0.501497
Q9Y2H1	STK38L	0	6.67417	1.28075	4.85882	7.03038	4.00399	2.09595	8.94236	45.7706	-2.3816	-0.457983	0.0750146	-0.737149	-1.67098	0.422067
P28074-1	PSMB5	0	11.3807	19.1457	6.90407	10.0286	13.0585	2.4638	3.65361	178.587	0.750438	-0.721066	-0.182468	0.198399	-2.20763	-1.63919
Q7L273	KCTD9	0	7.91522	5.11084	7.16116	7.1574	4.6971	3.84852	0	10.2513	-0.63107	-0.144436	-0.145194	-0.752859	-1.04032	#NUM!
Q9H2H9	SLC38A1	0	11.7908	16.0784	8.1258	7.31835	6.80689	3.45559	2.09081	139.955	0.447459	-0.537084	-0.688075	-0.792597	-1.77066	-2.49553
Q02818	NUCB1	0	5.94183	5.77186	5.29943	3.92235	3.47405	2.48094	3.3263	29.9493	-0.0418711	-0.165071	-0.599192	-0.77429	-1.26002	-0.836992
P12268	IMPDH2	0	23.8894	20.07	19.5303	14.4323	13.243	8.41746	13.4297	114.263	-0.251327	-0.290653	-0.727073	-0.851142	-1.50491	-0.830941
O15037	KHNYN	0	7.70284	6.32012	8.02385	7.26463	8.26369	9.06804	4.9335	26.2892	-0.285438	0.0589035	-0.084502	0.101396	0.2354	-0.642778
P25440-2	BRD2	0	17.978	18.6644	12.1475	13.7397	11.3941	7.39815	12.859	54.9291	0.0540604	-0.565576	-0.387875	-0.657944	-1.28099	-0.483454
Q2M389	KIAA1033; WASHC4	0	4.85102	6.37077	6.99632	4.25729	3.27411	1.38327	3.3014	45.4706	0.393181	0.528308	-0.188351	-0.567187	-1.81021	-0.555211
Q96H35	RBM18	0	26.1241	16.7861	18.2359	14.1308	7.28697	4.5828	11.7043	110.153	-0.638115	-0.518599	-0.886539	-1.84199	-2.51108	-1.15834
Q14118	DAG1	0	9.78688	4.82902	6.95088	5.26082	4.88196	1.91477	2.85658	43.3688	-1.01912	-0.493654	-0.89556	-1.00339	-2.35368	-1.77656
O75380	NDUFS6	0	54.6763	71.5345	61.9778	50.5857	33.7919	26.869	9.3884	10.9932	0.387724	0.180835	-0.112185	-0.69424	-1.02497	-2.54196
P28072	PSMB6	0	21.0395	13.6874	11.6391	6.51317	2.35891	3.30594	2.89091	120.135	-0.620248	-0.854123	-1.69167	-3.15691	-2.66997	-2.8635
Q13242	SRSF9	0	29.6079	23.0279	22.5568	22.4305	14.9292	14.3081	11.5494	161.714	-0.362599	-0.39242	-0.400519	-0.987841	-1.04914	-1.35817
Q00169	PITPNA	0	7.39336	5.36416	4.93383	3.78021	5.25373	3.65793	6.7924	49.4142	-0.462877	-0.583522	-0.967763	-0.492888	-1.0152	-0.12231
Q14432	PDE3A	0	15.4552	11.4631	11.8892	11.4232	4.55906	5.72566	1.95887	93.3377	-0.431091	-0.378439	-0.436124	-1.76128	-1.43257	-2.97999
Q15007	WTAP	0	5.48074	5.22284	5.29654	5.98281	5.21119	4.45886	2.88884	27.7338	-0.0695365	-0.0493205	0.126452	-0.0727583	-0.297694	-0.92388
P30085-1	CMPK1	0	9.6199	7.01526	10.6483	5.30439	4.82434	3.59845	6.06417	101.367	-0.455526	0.146522	-0.858834	-0.99569	-1.41865	-0.665712
P36404	ARL2	0	9.37365	7.70868	7.37019	5.1288	4.06979	3.8351	5.08448	43.6006	-0.282128	-0.34691	-0.869989	-1.20366	-1.28935	-0.882511
Q13185	CBX3; C15orf57; CCDC32	0	15.1858	16.1704	12.7419	12.2107	13.5344	5.10887	14.51	94.5514	0.0906291	-0.253142	-0.314576	-0.1661	-1.57165	-0.0656782
Q9UEE9-1	CFDP1	0	4.92309	6.49796	6.56997	3.65091	2.91235	1.59029	4.08006	47.8225	0.400421	0.416321	-0.431309	-0.757379	-1.63027	-0.270976
Q9ULV3	CIZ1	0	3.43512	0	0	0	1.20188	0	0	11.7892	#NUM!	#NUM!	#NUM!	-1.51507	#NUM!	#NUM!
P84090	ERH	0	6.93824	5.74962	5.46728	4.39606	4.9397	2.2111	3.65893	44.5117	-0.271104	-0.343746	-0.658361	-0.490148	-1.64981	-0.923151
Q13177	PAK2	0	4.94846	7.91262	7.30121	7.36892	4.04393	3.76849	5.43803	70.3242	0.677178	0.561158	0.574474	-0.291222	-0.392992	0.136105
Q9NXH9-1	TRMT1	0	3.20283	2.01528	3.43647	0.855851	2.19707	2.70806	0.653418	4.89612	-0.668365	0.101583	-1.90391	-0.543764	-0.242087	-2.29327
Q9Y2Z4	YARS2	0	5.02714	3.17693	4.0351	2.55624	1.64209	0.710827	2.26028	47.9903	-0.662106	-0.317134	-0.975712	-1.6142	-2.82217	-1.15324
P29373	CRABP2	0	8.07718	11.0026	10.0689	8.85953	4.8	3.7214	5.03696	35.3935	0.445923	0.317985	0.133379	-0.750817	-1.11801	-0.681298
P61313-1	RPL15	0	27.0514	21.5536	21.1435	21.4289	12.6623	9.56968	12.4375	377.41	-0.327775	-0.355492	-0.336144	-1.09516	-1.49916	-1.12101
P11166	SLC2A1	0	6.35071	11.3554	10.2434	9.85219	8.48942	5.51302	10.943	142.11	0.838387	0.689701	0.633526	0.418747	-0.204075	0.785014
Q13444	ADAM15	0	1.61456	3.73242	1.95602	1.59643	1.7	3.47993	1.25246	8.85075	1.20897	0.276783	-0.0162909	0.0743947	1.10792	-0.366374
P14625	HSP90B1	0	20.5109	23.9023	23.9135	21.7349	15.2588	11.8058	14.6341	242.336	0.220761	0.221436	0.083625	-0.42675	-0.796892	-0.487055
Q8TCJ2	STT3B	0	14.7496	7.8273	6.26544	7.4967	6.91002	3.17423	4.88903	110.226	-0.914087	-1.23519	-0.976346	-1.09391	-2.2162	-1.59305
A0MZ66	KIAA1598; SHTN1	0	4.05097	5.67664	2.92289	2.94883	3.64482	1.56918	1.47307	70.6318	0.486769	-0.470872	-0.458127	-0.15242	-1.36826	-1.45944
Q8IVL5	LEPREL1; P3H2	0	10.8624	9.28909	9.45065	9.14533	4.9	5.31629	3.89652	9.57217	-0.225735	-0.200859	-0.248238	-1.14849	-1.03085	-1.47909
Q9BWG6-1	SCNM1; TNFAIP8L2-SCNM1	0	10.3289	16.8689	5.22045	9.24494	5.50578	0	1.8057	5.98587	0.707676	-0.984444	-0.159956	-0.907672	#NUM!	-2.51606
O43447	PPIH	0	11.4195	15.8448	13.8668	9.62165	5.5	5.05048	6.06623	130.119	0.472517	0.280145	-0.247139	-1.05399	-1.177	-0.912624
Q14008-3	CKAP5	0	11.9672	11.3478	8.93821	8.38343	4.99983	3.97529	3.22114	60.5157	-0.0766709	-0.421022	-0.513468	-1.25913	-1.58995	-1.89344
Q99590-1	SCAF11	0	3.39411	3.58517	4.44386	2.30895	2.5397	1.34391	2.11552	18.887	0.0790088	0.388779	-0.555796	-0.418376	-1.33659	-0.682024
Q8IY21	DDX60	0	3.89933	5.41112	3.88625	3.08237	3.2	2.83535	2.28089	23.8397	0.472702	-0.00484715	-0.339185	-0.285154	-0.459697	-0.77363
P20339	RAB5A	0	1.11498	0	2.2081	0	2.3	4.07582	1.52059	16.8826	#NUM!	0.985782	#NUM!	1.04461	1.87007	0.447613
Q02952-1	AKAP12	0	4.39405	4.39793	3.62128	2.70654	1.95635	0.939938	1.6043	18.1412	0.00127458	-0.279051	-0.699103	-1.16739	-2.22491	-1.4536
Q8NI27-1	THOC2	0	4.30403	2.31799	2.70637	5.01984	1.22672	1.074	0.258692	42.0705	-0.892817	-0.669331	0.221951	-1.81088	-2.0027	-4.05638
Q07666	KHDRBS1	0	11.4068	10.9297	11.1346	10.347	8.90787	4.98539	8.71731	79.2122	-0.0616371	-0.0348459	-0.140683	-0.356742	-1.19412	-0.38794
Q00341-1	HDLBP	0	15.4288	14.5677	11.7223	10.4264	7.62343	5.72451	7.6539	115.91	-0.0828525	-0.396375	-0.565389	-1.01712	-1.4304	-1.01136
O00487	PSMD14	0	22.8646	28.3702	21.3147	12.3599	9.81179	6.93953	11.0823	199.372	0.311262	-0.101268	-0.887443	-1.22053	-1.7202	-1.04486
Q99707	MTR	0	3.00258	3.947	4.155	4.69098	2.07177	1.88557	2.01036	14.1991	0.394556	0.468648	0.643688	-0.535338	-0.671201	-0.578751
Q9NX00	TMEM160	0	1.76576	4.03876	3.47749	4.5333	4.70245	2.5263	4.1806	25.7491	1.19362	0.977758	1.36027	1.41312	0.516736	1.24342
Q9NP66	HMG20A	0	6.01686	10.7161	11.7185	8.42367	8.17672	5.50419	7.25024	73.9874	0.8327	0.96171	0.485437	0.442511	-0.128481	0.269017
O96011-1	LOC101060567; PEX11B	0	2.94731	0	0	1.62905	0.74708	0	1.49411	56.3963	#NUM!	#NUM!	-0.855367	-1.98006	#NUM!	-0.980109
Q9HBU6-1	ETNK1	0	5.83296	13.4923	4.95047	5.47071	3.43128	1.68389	5.4435	1.29009	1.20984	-0.236662	-0.0925002	-0.76548	-1.79243	-0.0996929
Q9H2Y7	ZFP106; ZNF106	0	4.26239	2.04997	2.62583	2.7148	2.05635	0.425886	0.443445	11.8886	-1.05606	-0.698885	-0.650815	-1.05158	-3.32312	-3.26483
P28702-3	RXRB	0	2.82928	4.23871	3.95133	3.71529	4.9	3.7214	0	18.7915	0.583192	0.481904	0.39304	0.792347	0.395412	#NUM!
Q15084-2	PDIA6	0	4.47171	6.53844	6.65893	3.62002	4.18279	2.8132	9.23744	83.7772	0.548119	0.574463	-0.304828	-0.0963628	-0.668614	1.04667
O76024	WFS1	0	7.97128	7.75837	6.60797	7.90385	6.02795	3.51204	1.60292	18.4274	-0.0390575	-0.270603	-0.0122557	-0.403145	-1.1825	-2.31411
Q15149-1	PLEC	0	5.02291	7.28097	6.11654	6.38376	4.97917	3.77746	10.0082	29.0276	0.535608	0.284194	0.345884	-0.0126168	-0.411108	0.994588
P11717	IGF2R	0	6.63263	6.40898	6.35558	8.38061	4.97115	3.09393	3.70231	52.6984	-0.0494862	-0.0615578	0.337472	-0.416003	-1.10014	-0.841157
P48723	HSPA13	0	6.38023	6.43025	7.17656	7.52106	4.31782	1.59489	2.17041	32.2937	0.0112652	0.169685	0.237327	-0.563307	-2.00015	-1.55564
P05121-1	SERPINE1	0	35.4064	28.4396	17.1873	19.9436	9.68452	13.5308	7.51443	28.9439	-0.316111	-1.04267	-0.828084	-1.87026	-1.38776	-2.23628
Q96EQ0	SGTB	0	2.99827	4.8994	3.57575	1.78739	3.77266	0.0176256	0	46.9593	0.708474	0.254116	-0.746274	0.33145	-7.41032	#NUM!
Q9UKK9	NUDT5	0	4.5197	2.99909	3.40945	3.28377	0.951111	0.896473	3.65978	53.7185	-0.591701	-0.406689	-0.460872	-2.24854	-2.33389	-0.304471
Q9NVN8	GNL3L	0	9.61536	13.2394	10.313	9.2606	2.14471	3.22092	4.75047	4.45074	0.461422	0.101054	-0.0542349	-2.16456	-1.57787	-1.01727
Q8N3D4	EHBP1L1	0	3.67849	3.51626	2.56139	0.146591	0	1.07262	0	8.80943	-0.0650687	-0.522184	-4.64925	#NUM!	-1.77797	#NUM!
Q14240-2	EIF4A2	0	7.53733	12.2483	6.36789	6.31307	4.44286	1.65205	19.9104	203.371	0.700458	-0.243237	-0.25571	-0.762563	-2.1898	1.4014
Q96AT9	RPE	0	14.8516	9.77448	13.1779	10.0007	4.07667	0.47337	15.1975	186.445	-0.603527	-0.172499	-0.570512	-1.86516	-4.97151	0.033215
P05388	RPLP0	0	25.7648	28.1645	25.8538	19.2811	10.1096	11.9857	20.5098	176.69	0.128477	0.00497903	-0.418209	-1.34968	-1.10409	-0.329086
Q9NVM9	ASUN; INTS13	0	13.9683	13.384	11.088	7.64372	6.2638	2.65868	4.17476	51.0385	-0.0616508	-0.333159	-0.869807	-1.15704	-2.39338	-1.74239
P16435	POR	0	5.49607	6.06298	8.87769	4.62247	3.8854	3.53814	5.39685	100.194	0.141626	0.691783	-0.249738	-0.500337	-0.635409	-0.0262846
O43294-1	TGFB1I1	0	8.19782	7.84554	8.51906	7.3153	6.58574	5.36059	2.05856	41.0424	-0.0633678	0.0554544	-0.164322	-0.315894	-0.612848	-1.99361
P84095	RHOG	0	4.67175	6.49469	6.35185	4.15485	8.32021	2.75214	4.40343	44.4316	0.475297	0.443213	-0.169167	0.832657	-0.763409	-0.0853355
Q6P4E1-4	CASC4	0	3.34954	2.59326	1.89856	2.00358	4.45183	1.3838	0.283393	13.7606	-0.369199	-0.819063	-0.741381	0.410432	-1.27533	-3.56309
Q5VW38-2	GPR107	0	1.54878	4.02329	1.15578	0	4.1716	3.12953	1.07456	21.3274	1.37724	-0.422271	#NUM!	1.42947	1.01481	-0.527384
O75695	RP2	0	7.08069	6.60022	5.15706	3.35337	3.68964	2.17175	6.66357	51.3283	-0.101377	-0.457343	-1.07828	-0.94041	-1.70504	-0.0875959
Q96A72	MAGOHB	0	13.5483	11.8155	9.1505	6.43748	5.68418	2.86345	4.12776	40.6632	-0.197429	-0.566187	-1.07354	-1.25309	-2.24228	-1.71468
Q9Y5P4-3	COL4A3BP	0	5.16742	6.62477	5.97563	5.71235	0.734011	1.68349	3.49662	40.8954	0.358425	0.209646	0.144639	-2.81557	-1.61799	-0.563482
P78371-1	CCT2	0	15.5343	17.8984	14.8954	14.6563	9.15021	9.83373	12.396	89.1835	0.204377	-0.0605885	-0.0839355	-0.763577	-0.659643	-0.325581
O43707	ACTN4	0	13.936	12.8794	12.9396	8.02652	6.20612	6.08459	9.78623	193.49	-0.113759	-0.107027	-0.795973	-1.16706	-1.19559	-0.509994
Q9Y6A9	SPCS1	0	10.8379	6.34236	7.54686	7.25071	6.42399	5.21775	8.53445	121.853	-0.772987	-0.522132	-0.579887	-0.754538	-1.05458	-0.34471
P23396-1	RPS3	0	35.6351	39.8726	30.796	28.1263	27.9017	16.5886	21.0042	303.069	0.162099	-0.210558	-0.341379	-0.352945	-1.1031	-0.762622
O95235	KIF20A	0	14.7963	15.3758	10.7918	7.30464	6.01252	6.05574	5.5552	10.6238	0.0554252	-0.455301	-1.01835	-1.29919	-1.28886	-1.41332
Q6PJT7-1	ZC3H14	0	8.91482	9.09568	11.7398	5.76846	4.79989	0.846561	0	50.4378	0.0289764	0.397135	-0.628019	-0.893205	-3.39652	#NUM!
Q9Y5M8	SRPRB	0	14.7235	11.8173	7.48638	12.2386	6.50795	4.35547	11.5034	116.667	-0.317219	-0.975783	-0.266689	-1.17785	-1.75722	-0.356065
Q92544	TM9SF4	0	0	8.74051	3.12506	4.54613	4.24343	0	0.855333	43.0288	#DIV/0!	#DIV/0!	#DIV/0!	#DIV/0!	#DIV/0!	#DIV/0!
O15258	RER1	0	3.89264	5.94234	4.39924	4.77559	6.71748	3.7214	9.39733	124.005	0.61028	0.176504	0.294928	0.787169	-0.0649036	1.2715
O60762	DPM1	0	9.23992	11.0515	10.4081	9.42633	3.87872	5.74244	11.6645	139.936	0.25829	0.171753	0.0288164	-1.2523	-0.686216	0.336173
Q14192	FHL2	0	17.8008	15.4263	15.6079	12.6309	10.6305	4.98537	10.6376	153.045	-0.206551	-0.189668	-0.494983	-0.743734	-1.83617	-0.74277
P38117	ETFB	0	13.1654	12.2432	11.8096	10.5991	10.2517	8.26439	9.18021	155.91	-0.104773	-0.156791	-0.312818	-0.360897	-0.671776	-0.520158
Q13131-2	PRKAA1	0	10.2398	13.5491	8.12115	7.74899	5.402	3.6328	6.80114	59.4877	0.404009	-0.334432	-0.402107	-0.922623	-1.49503	-0.59034
Q99497	PARK7	0	10.6057	12.5375	13.8263	8.90934	2.86136	2.96204	6.10756	87.4586	0.241409	0.382581	-0.251449	-1.89007	-1.84018	-0.796171
P54619-3	PRKAG1	0	4.64206	5.0551	3.36638	2.47686	3.7461	2.10041	2.3809	40.1194	0.122974	-0.463567	-0.906253	-0.309374	-1.14409	-0.96326
E9PAV3-2	NACA	0	38.7751	26.0651	20.7014	19.2987	16.3619	7.9484	11.2183	152.191	-0.573012	-0.905405	-1.00662	-1.24479	-2.28639	-1.78928
Q8TEQ8-1	PIGO	0	1.99608	1.93899	1.8548	1.81001	1.15	1.10756	0.909707	4.72088	-0.0418711	-0.105909	-0.141173	-0.795539	-0.849788	-1.1337
P23381	WARS	0	12.6998	12.7763	14.1505	10.6869	8.61258	6.00075	5.11844	147.59	0.00866883	0.156048	-0.248957	-0.560289	-1.08159	-1.31103
Q9NYL4	FKBP11	0	1.66921	2.00114	0.0377365	1.23408	0.838305	0	0	50.6746	0.261657	-5.46706	-0.43573	-0.993617	#NUM!	#NUM!
Q14195-2	DPYSL3	0	6.79726	6.49504	6.71426	7.39599	3.97678	4.2321	4.56038	134.389	-0.0656143	-0.0177259	0.12179	-0.773353	-0.683581	-0.5758
Q9HAB8-1	PPCS	0	9.25444	4.64347	9.88854	11.8284	9.17405	1.25893	5.06475	57.9646	-0.994941	0.0956109	0.354033	-0.0125875	-2.87795	-0.869655
P61160-1	ACTR2	0	8.70873	9.35875	7.00322	8.86856	7.56632	5.13246	5.79994	64.3822	0.103853	-0.314444	0.0262366	-0.202872	-0.762813	-0.586425
P60903	S100A10	0	52.9616	61.0548	40.4913	41.3867	22.6869	6.3648	27.1017	272.522	0.205158	-0.387333	-0.355779	-1.22309	-3.05676	-0.966564
Q9Y3A4	RRP7A	0	14.1032	13.346	13.5916	8.94392	8.13051	7.09077	2.72725	56.8864	-0.0796185	-0.0533136	-0.657047	-0.794609	-0.992012	-2.37051
Q9H0W9	C11orf54	0	18.6414	14.2023	15.3766	11.3936	11.7057	5.7966	12.93	245.276	-0.392388	-0.277774	-0.710288	-0.671296	-1.68523	-0.527789
Q14232	EIF2B1	0	5.46739	8.13748	6.79515	8.9648	6.84331	5.36311	4.42865	81.405	0.57373	0.313653	0.71342	0.323843	-0.0277821	-0.303986
P84243	H3F3A; H3F3AP4; H3F3B	0	405.951	427.93	274.732	240.682	125.255	92.3981	33.9827	31.7038	0.0760693	-0.563279	-0.754173	-1.69643	-2.13537	-3.57843
Q29983	MICA	0	30.3686	31.3954	29.9561	28.1046	30.1015	19.7111	21.0162	105.271	0.047974	-0.0197326	-0.111776	-0.0127456	-0.62357	-0.531079
P14618	PKM	0	30.6104	41.9848	36.3936	31.6258	23.6508	18.0269	10.5192	157.943	0.455845	0.249663	0.0470812	-0.372136	-0.763872	-1.54099
Q4G0N4	NADK2; NADKD1	0	4.99331	5.57977	5.54636	4.29166	3.3829	2.3187	3.95328	96.0535	0.16021	0.151544	-0.218462	-0.561736	-1.10668	-0.336947
Q15061	WDR43	0	22.2627	19.6363	13.2486	15.2657	12.4454	7.11074	2.17521	113.091	-0.181109	-0.748792	-0.544336	-0.839014	-1.64656	-3.3554
Q8N3C0	ASCC3	0	8.80604	8.53222	5.68326	4.98786	5.07582	3.10329	4.27183	48.5326	-0.0455725	-0.631774	-0.820071	-0.794853	-1.50469	-1.04364
Q04917	YWHAH	0	4.46542	7.48539	5.28029	3.78576	0.31725	3.37847	2.23319	134.754	0.745282	0.241823	-0.238213	-3.8151	-0.402425	-0.99969
Q8NFW8	CMAS	0	8.48413	8.6583	6.13901	6.75416	5.96648	4.32635	3.80148	65.6046	0.0293168	-0.46676	-0.32899	-0.507887	-0.971614	-1.1582
Q96DG6	CMBL	0	16.4389	21.2981	20.263	16.4182	12.0966	6.10868	16.3819	245.982	0.373611	0.301739	-0.00181393	-0.442511	-1.42818	-0.00501177
Q9H4A6	GOLPH3	0	5.17455	6.60195	4.16847	12.8092	1.85189	4.22086	4.84101	80.4679	0.351459	-0.311915	1.30767	-1.48243	-0.293897	-0.0961269
O60701	UGDH	0	9.8542	9.94567	10.4224	8.81582	8.47539	4.16412	10.2774	121.27	0.0133298	0.0808831	-0.160645	-0.21746	-1.24273	0.0606591
Q8IWC1	MAP7D3	0	8.94107	15.9403	12.4212	11.476	11.9059	8.3331	9.31378	40.1379	0.834163	0.474282	0.360104	0.413157	-0.101595	0.0589194
O95478	NSA2	0	18.8112	13.9336	11.9237	11.6698	7.75	4.56315	6.27123	47.8085	-0.433016	-0.657754	-0.688806	-1.27932	-2.04349	-1.58477
Q92626	PXDN	0	15.7649	15.2081	14.8705	11.7894	9.24454	6.25358	5.52501	49.8453	-0.0518759	-0.084263	-0.419221	-0.770042	-1.33396	-1.51267
Q12980	NPRL3	0	10.3054	8.47743	9.18568	8.38322	5.7	3.08695	0	16.4318	-0.281698	-0.165937	-0.29782	-0.854362	-1.73914	#NUM!
Q92604	LPGAT1	0	0	0.676998	0.999546	1.81001	0.556233	0.92218	0.925653	7.28187	#DIV/0!	#DIV/0!	#DIV/0!	#DIV/0!	#DIV/0!	#DIV/0!
P31749	AKT1	0	5.36817	4.09993	2.58719	3.81012	1.46648	2.08394	5.31143	40.797	-0.388831	-1.05305	-0.494596	-1.87208	-1.36512	-0.0153302
P55263-1	ADK	0	14.3294	10.1815	8.47909	9.91353	9.08546	7.25031	9.51054	186.208	-0.493025	-0.756998	-0.531509	-0.657348	-0.982864	-0.59138
Q6UN15-3	FIP1L1	0	2.85686	3.73194	4.71261	3.23636	0.612128	0.413786	3.02951	11.9929	0.385492	0.722094	0.179939	-2.22253	-2.78748	0.084652
Q12959-2	DLG1	0	2.4512	1.31616	2.18251	1.27279	1.83694	0	0	13.9125	-0.897158	-0.167502	-0.945491	-0.416185	#NUM!	#NUM!
Q9H061-1	TMEM126A	0	11.1187	9.05155	9.71535	7.20416	8.05345	7.14652	8.6811	68.2104	-0.296749	-0.194648	-0.626084	-0.465308	-0.637674	-0.357037
P78333	GPC5	0	4.37709	7.64207	6.89195	9.03005	8.93697	6.70879	1.90022	30.6998	0.803989	0.654939	1.04476	1.02981	0.616079	-1.2038
P57088	TMEM33	0	11.5474	12.4284	10.5267	11.4084	9.52004	2.50709	13.8141	149.203	0.106071	-0.133523	-0.0174788	-0.278534	-2.20349	0.258573
Q9H488-1	POFUT1	0	6.42339	10.4441	7.86556	8.61854	6.06648	4.91205	7.85822	79.9508	0.701282	0.292216	0.42411	-0.0824749	-0.387009	0.290868
Q9H3L0	MMADHC	0	19.4639	22.3812	17.7105	18.1806	11.9357	9.81115	4.86283	0.824555	0.20149	-0.136191	-0.0983982	-0.705516	-0.988303	-2.00093
O43676	NDUFB3	0	21.3561	31.4002	29.704	22.3283	12.7537	6.60265	15.1222	144.784	0.556125	0.476008	0.0642211	-0.743738	-1.69353	-0.497983
Q92466	DDB2	0	5.62089	9.53814	6.23836	10.5682	8.13051	3.96204	5.08463	65.9814	0.76291	0.15037	0.910859	0.532547	-0.504554	-0.144654
Q8IXS6-2	PALM2	0	13.7435	16.6219	13.1218	13.6941	14.1086	9.8339	13.2534	91.3876	0.274336	-0.0667872	-0.00520133	0.0378255	-0.482916	-0.0523934
Q92820	GGH	0	8.89421	4.51484	5.39122	3.00712	4.26403	0.850362	3.85833	135.308	-0.97819	-0.722254	-1.56448	-1.06065	-3.38672	-1.20489
P21291	CSRP1	0	36.1113	39.3378	31.5489	24.4667	18.7433	16.6248	19.0668	182.049	0.123463	-0.194861	-0.561632	-0.946076	-1.11912	-0.921393
P78417	GSTO1	0	15.4427	16.7733	13.5061	9.94735	10.3351	4.11015	8.28722	197.829	0.119241	-0.193316	-0.634541	-0.579377	-1.90966	-0.897964
Q02809-2	PLOD1	0	11.2198	9.61818	9.67297	10.5456	8.38185	4.99916	4.88222	100.133	-0.222216	-0.21402	-0.0894139	-0.420711	-1.16629	-1.20044
P61011-1	SRP54	0	13.3378	8.72018	10.6058	6.96687	6.39733	4.86615	4.66058	77.7147	-0.613094	-0.330672	-0.936941	-1.05998	-1.45467	-1.51694
Q99941-1	ATF6B	0	5.33095	5.01629	4.43082	6.05317	2.75757	2.50863	3.98572	11.6351	-0.0877705	-0.266818	0.183298	-0.950994	-1.08749	-0.419553
O43747-2	AP1G1	0	5.45622	1.49483	2.45657	4.03674	0.979454	0.614581	0.400046	57.341	-1.86792	-1.15126	-0.43471	-2.47785	-3.15023	-3.76966
Q9Y2V7-1	COG6	0	0.545997	0.59612	0.283521	0.472839	0	0	0	14.2227	0.12671	-0.945439	-0.207545	#NUM!	#NUM!	#NUM!
Q8N2G8-1	GHDC	0	5.80553	10.4368	7.85645	4.77232	6.73797	4.33731	0.349594	55.782	0.846187	0.43645	-0.282735	0.214886	-0.420626	-4.05367
Q75N03	CBLL1	0	10.8895	12.015	9.62197	11.6424	9.58836	9.22025	4.81155	42.517	0.141898	-0.178531	0.096455	-0.183579	-0.240058	-1.17836
Q96QR8	PURB	0	0	0	0	0	0	0	0	27.5837	#DIV/0!	#DIV/0!	#DIV/0!	#DIV/0!	#DIV/0!	#DIV/0!
Q9UQ80	PA2G4	0	27.6876	30.1459	26.7952	21.8056	13.8724	9.24299	12.9109	262.936	0.122721	-0.0472626	-0.344538	-0.997018	-1.58281	-1.10064
P56589	PEX3	0	3.93632	3.35078	1.08787	2.84769	0.966591	0.475799	0	37.2486	-0.232353	-1.85534	-0.467055	-2.02587	-3.04842	#NUM!
Q14249	ENDOG	0	11.1905	9.05191	9.92089	5.94464	5.74087	2.39419	1.76864	19.9657	-0.305976	-0.173729	-0.91261	-0.96293	-2.22466	-2.66156
P52594-4	AGFG1	0	6.03468	5.59149	6.01359	3.85536	3.7	4.43024	3.04062	42.8531	-0.110043	-0.00504999	-0.646412	-0.705751	-0.445891	-0.988909
P60900	PSMA6	0	18.0292	21.511	14.7739	12.6088	7.9967	3.9631	6.6994	127.213	0.254743	-0.287286	-0.515909	-1.17286	-2.18563	-1.42823
Q9UBR2	CTSZ	0	16.3537	26.6153	13.8598	16.7438	14.351	11.2731	13.0588	120.647	0.702642	-0.238705	0.0340124	-0.188464	-0.536727	-0.324589
Q13772-4	NCOA4	0	5.36773	7.23877	4.63623	7.21373	6.38708	3.33244	7.99649	7.66769	0.431433	-0.21136	0.426434	0.250845	-0.687732	0.575054
P54578	USP14	0	5.90022	4.17138	3.91816	3.96498	0.511073	1.40094	2.3682	29.8176	-0.500246	-0.590594	-0.573457	-3.52917	-2.07438	-1.31698
P10646	TFPI	0	1.06582	0.464951	1.4058	1.73954	0.126893	0.084453	1.06771	21.6554	-1.19681	0.399428	0.706746	-3.07028	-3.65767	0.00255406
P33981	TTK	0	1.77407	1.27819	1.91154	1.86613	1.3961	1.44913	0	3.50047	-0.472955	0.107677	0.0729874	-0.345655	-0.291876	#NUM!
Q9BRX5	GINS3	0	4.17785	5.32094	3.46806	3.2766	2.61787	4.50626	1.02704	52.3303	0.348919	-0.268634	-0.350563	-0.674367	0.109168	-2.02426
Q8WUM0	NUP133	0	4.81275	2.90782	4.1015	2.56581	1.7397	1.68884	2.76345	47.7521	-0.726924	-0.230708	-0.907444	-1.46802	-1.51083	-0.800392
Q14165	MLEC	0	10.3237	9.50768	8.79256	6.28719	9.20467	5.40309	12.9152	105.665	-0.1188	-0.231611	-0.715477	-0.165527	-0.93411	0.323108
O00461	GOLIM4	0	10.3473	9.38364	7.80395	8.13092	8.20757	4.73457	6.74179	63.3799	-0.141039	-0.406982	-0.347768	-0.334231	-1.12795	-0.618054
Q7Z6M4	MTERFD2; MTERF4	0	16.1768	20.1989	20.3618	12.055	12.3426	10.0792	16.7924	123.918	0.32035	0.331935	-0.424295	-0.390283	-0.682549	0.0538776
P35659-1	DEK	0	19.7752	20.2015	19.0975	8.35668	6.64192	6.04175	9.97889	153.782	0.0307742	-0.0503091	-1.24269	-1.57402	-1.71065	-0.986739
Q9P2I0	CPSF2	0	9.36434	5.07977	5.60278	5.71561	4.07411	4.26293	4.62679	11.5276	-0.882415	-0.741035	-0.71227	-1.20069	-1.13533	-1.01717
Q8N201	INTS1	0	5.06469	2.75851	1.84632	3.93583	3.29721	0	1.71544	11.6888	-0.876581	-1.45582	-0.363804	-0.619226	#NUM!	-1.56189
P84101-1	SERF2	0	25.5766	26.3245	20.2327	21.022	11.3515	8.64977	13.2138	184.568	0.0415813	-0.338137	-0.282925	-1.17194	-1.56409	-0.952776
Q9Y394	DHRS7	0	5.14942	3.33686	4.02771	5.55488	5.1794	0.293027	3.89652	43.9584	-0.625919	-0.354448	0.109346	0.00837446	-4.1353	-0.402224
O43854-1	EDIL3	0	17.3046	20.0151	19.2724	12.5557	12.9781	9.77878	5.23081	99.533	0.209931	0.155376	-0.462818	-0.415084	-0.823433	-1.72605
Q9BUI4	POLR3C; LOC101060460	0	1.04602	2.16445	2.73804	0.971778	1.95122	0	0	4.02858	1.04909	1.38824	-0.106209	0.899472	#NUM!	#NUM!
Q8TEQ6	GEMIN5	0	8.55873	8.2973	8.92262	6.28002	5.01992	3.21062	3.78637	49.9263	-0.0447546	0.0600709	-0.446629	-0.769732	-1.41454	-1.17658
Q9UHQ4	BCAP29	0	10.1173	9.9563	8.2792	7.36729	4.48062	3.8468	3.63147	103.95	-0.023144	-0.289262	-0.457621	-1.17506	-1.39509	-1.4782
P51149	RAB7A	0	19.7066	19.9019	18.7658	14.1718	7.1065	7.39175	3.26812	123.467	0.0142295	-0.0705716	-0.475654	-1.47147	-1.41469	-2.59214
Q7L5N1	COPS6	0	9.37743	8.92849	9.23964	9.1599	10.1752	4.80242	6.25492	83.0685	-0.070777	-0.0213552	-0.0338611	0.117799	-0.965431	-0.584202
Q9H6S3	EPS8L2	0	4.60661	1.28653	2.43583	1.8248	2.64476	0.11122	1.99903	28.0485	-1.84021	-0.91929	-1.33597	-0.800566	-5.37222	-1.2044
O15020	SPTBN2	0	6.13744	6.13675	5.14165	3.5613	4.05367	4.33545	3.32797	23.2158	-0.000163553	-0.255406	-0.785234	-0.598409	-0.501455	-0.882997
Q96C23	GALM	0	2.31732	5.17708	2.69721	7.0617	3.21002	4.93422	0	33.7937	1.15968	0.219008	1.60756	0.470125	1.09037	#NUM!
P60510	PPP4C	0	6.7774	7.99555	8.74406	4.74101	5.63831	6.55676	6.36748	42.4879	0.238465	0.367571	-0.51554	-0.265471	-0.0477505	-0.0900102
P62829	RPL23	0	45.0995	50.3555	51.1319	51.3051	33.3736	24.7934	20.9538	238.32	0.159038	0.181111	0.185989	-0.434404	-0.863158	-1.1059
O43663-4; O43663-1; O43663-3		0	22.9684	25.1023	21.8074	13.3087	10.0666	9.63381	2.22084	44.6665	0.128167	-0.0748334	-0.787285	-1.19007	-1.25347	-3.37047
Q9UPT5	EXOC7	0	4.99932	7.26803	4.23298	5.65101	6.72505	3.42105	3.03775	21.7531	0.539833	-0.240057	0.176778	0.427813	-0.547293	-0.718729
Q00403	GTF2B	0	10.9366	9.86915	6.42477	3.76575	2.40667	1.40399	0	20.8767	-0.14816	-0.767443	-1.53815	-2.18405	-2.96156	#NUM!
Q06587	RING1	0	5.78476	1.61258	1.26361	2.28372	0.915254	0	3.44602	34.4077	-1.84288	-2.19471	-1.34087	-2.66001	#NUM!	-0.747326
Q14566	MCM6	0	18.5501	17.9174	14.1975	11.0906	12.2356	10.0857	11.1622	135.27	-0.0500672	-0.385789	-0.742089	-0.600341	-0.879123	-0.732808
P49327	FASN	0	8.92197	9.41658	8.05388	7.2916	6.14206	4.26063	5.55967	81.849	0.0778405	-0.147679	-0.291129	-0.53864	-1.0663	-0.682365
Q96SN8	CDK5RAP2	0	8.65408	5.83836	4.50452	4.20205	2.99989	2.93385	1.99715	9.60614	-0.567818	-0.942009	-1.04229	-1.52847	-1.56058	-2.11544
Q15642-2	TRIP10	0	1.11394	2.97612	3.7096	2.0958	0	0.675889	0.53453	18.6749	1.41776	1.73559	0.911834	#NUM!	-0.720812	-1.05933
Q96AT1	KIAA1143	0	17.6433	17.4034	15.3398	9.64013	10.9239	9.07948	5.92213	93.6062	-0.01975	-0.201837	-0.871992	-0.691628	-0.958436	-1.57493
P49189	ALDH9A1	0	5.1991	6.13261	7.59585	5.43004	5.16392	2.41344	4.46674	109.645	0.238237	0.546948	0.0626988	-0.00979745	-1.10717	-0.219041
Q9BY89-1	KIAA1671	0	0	0	0	0	0	0	0	1.40948	#DIV/0!	#DIV/0!	#DIV/0!	#DIV/0!	#DIV/0!	#DIV/0!
Q5SWX8-1	C1orf27; ODR4	0	1.9587	1.96353	0.952422	3.59523	0	1.87219	3.94385	17.4269	0.00355203	-1.04023	0.876184	#NUM!	-0.0651753	1.00971
Q9P2B2	PTGFRN	0	6.83582	5.63962	8.38676	5.78064	5.12026	4.21284	4.0972	86.2204	-0.277516	0.294999	-0.241885	-0.416896	-0.698322	-0.738475
Q15121-2	PEA15	0	0.849052	5.48233	0	1.95269	1.13185	0	0.707457	33.219	2.69086	#NUM!	1.20154	0.414751	#NUM!	-0.263211
Q9NU22	MDN1	0	4.7349	3.84224	3.88625	4.09634	2.8	2.19684	2.89708	26.2126	-0.301387	-0.284955	-0.208997	-0.757907	-1.10791	-0.708735
O14817	TSPAN4	0	7.53889	4.50528	5.71184	4.02109	3.64471	0.475534	0	26.8888	-0.742734	-0.400397	-0.906766	-1.04855	-3.98673	#NUM!
Q9BT67	NDFIP1	0	3.00948	1.66178	1.56312	2.40726	0.981959	0.20464	0.160736	1.52459	-0.85678	-0.945081	-0.32212	-1.61578	-3.87836	-4.22675
Q7Z3U7-5	MON2	0	3.06094	3.19204	1.80768	2.70828	1.02026	1.28543	1.95168	31.3017	0.0605052	-0.759836	-0.176599	-1.58503	-1.25172	-0.649258
P62072	TIMM10	0	10.1379	14.4476	10.9512	6.55276	3.54844	3.66195	4.51888	70.0741	0.511064	0.111333	-0.629588	-1.51451	-1.46908	-1.16572
Q8NFV4	ABHD11	0	5.72663	6.54848	6.19024	7.76117	8.12271	2.34251	6.07857	62.2765	0.193473	0.112307	0.438587	0.504274	-1.28963	0.0860445
P55786	NPEPPS	0	14.5596	10.5885	15.1383	10.365	8.31557	5.36028	9.09335	152.82	-0.459477	0.0562379	-0.490242	-0.808081	-1.44159	-0.679085
O15067	PFAS	0	9.55151	7.02771	9.09221	10.6411	6.77533	5.29965	6.38308	86.4338	-0.442675	-0.0710983	0.15584	-0.495438	-0.849833	-0.581477
Q16637	SMN1; SMN2	0	3.1566	4.37399	3.84209	4.4774	3.2	2.61384	4.08659	25.4562	0.470579	0.283519	0.50429	0.0197007	-0.272199	0.372527
P36956-4	SREBF1	0	12.3795	15.4493	14.5772	14.693	11.0358	8.60885	5.1941	9.78329	0.319581	0.235758	0.247175	-0.165766	-0.524065	-1.25301
Q9BTU6	PI4K2A	0	8.24432	5.16161	5.00146	3.7453	5.68964	5.31708	2.87409	39.0682	-0.675578	-0.72105	-1.13832	-0.535062	-0.632765	-1.52029
Q9H7B2	RPF2	0	15.0984	18.3442	16.1006	15.7555	7.69548	6.86476	6.61825	191.033	0.280921	0.0927185	0.0614552	-0.972317	-1.13712	-1.18988
Q13263	TRIM28	0	17.5358	11.183	12.9224	10.7648	10.8767	9.01367	8.08088	102.858	-0.648996	-0.440427	-0.703978	-0.689057	-0.960115	-1.11772
P06454-1	PTMA	0	11.4487	16.3764	13.0519	12.8293	10.6001	5.46936	18.1101	338.425	0.516435	0.189077	0.164258	-0.111101	-1.06574	0.661612
Q04637-8	EIF4G1	0	18.157	17.0732	16.1548	16.7669	13.2912	9.35969	8.19407	102.68	-0.0887927	-0.168566	-0.114915	-0.450059	-0.955995	-1.14788
Q9Y508-1	RNF114	0	16.2516	14.7414	9.68737	15.4534	10.7561	3.94557	5.74716	22.3894	-0.140707	-0.746409	-0.0726616	-0.595428	-2.04228	-1.49967
P46379-3	BAG6	0	11.9194	9.21052	7.10711	6.47663	6.33808	3.7214	4.72713	19.9099	-0.371958	-0.745978	-0.879996	-0.911195	-1.67939	-1.33427
P11387	TOP1	0	20.3409	22.257	17.4606	17.2056	9.92533	7.05358	10.5148	151.226	0.12987	-0.220283	-0.241512	-1.0352	-1.52796	-0.951971
Q17RY6-1	LY6K	0	35.8844	30.2015	25.1605	19.8238	8.71386	9.54052	6.11941	44.5032	-0.248737	-0.512192	-0.856123	-2.04197	-1.91122	-2.55189
P09429	HMGB1	0	20.394	20.8837	19.6739	15.4591	7.92764	8.19007	20.1279	354.39	0.0342288	-0.0518651	-0.399696	-1.36318	-1.3162	-0.0189487
P35249	RFC4	0	17.6957	19.1631	15.8792	15.8129	5.35356	4.95516	5.40331	160.293	0.114928	-0.156267	-0.162297	-1.72483	-1.8364	-1.71149
Q7L590-1	MCM10	0	11.6975	9.89718	11.2896	6.19932	5.20373	5.00282	3.4191	21.0144	-0.241106	-0.0512022	-0.916013	-1.16858	-1.22538	-1.77451
O43583	DENR	0	7.14877	3.78779	4.0629	0	3.4	3.01256	3.89652	159.648	-0.91634	-0.815186	#NUM!	-1.07216	-1.2467	-0.875509
P33991	MCM4	0	12.8166	9.81849	8.99605	7.40556	4.86753	3.65232	2.9933	65.5215	-0.384441	-0.510651	-0.791332	-1.39675	-1.81113	-2.0982
Q9NVT9	ARMC1	0	4.32022	11.9746	19.2842	11.8645	11.5121	3.11637	11.6858	92.4389	1.4708	2.15824	1.45747	1.41398	-0.471241	1.43557
P55082-1	MFAP3	0	6.40604	6.94427	4.41619	2.57212	3.7	3.89861	2.09081	10.2503	0.116391	-0.53663	-1.31647	-0.791908	-0.716472	-1.61537
P78527	PRKDC	0	9.90271	9.91435	9.20865	8.1966	7.46136	5.26435	5.06475	136.58	0.00169527	-0.104833	-0.272797	-0.408385	-0.911569	-0.967332
Q9UM22	EPDR1	0	6.10377	6.48949	5.97686	6.21281	4.50612	3.43417	2.1198	39.1374	0.0884032	-0.0303144	0.0255444	-0.437816	-0.829742	-1.52577
Q9BXS6	NUSAP1	0	25.1368	14.0215	11.9291	10.9153	1.97149	5.62036	1.17097	113.718	-0.842157	-1.07532	-1.20345	-3.67245	-2.16107	-4.42403
P13010	XRCC5	0	13.802	16.7519	13.5466	11.0706	10.3266	5.88776	17.047	162.156	0.279443	-0.0269461	-0.318146	-0.418522	-1.22909	0.304633
Q9Y5S2	CDC42BPB	0	2.17064	0.90791	2.42658	2.1965	1.28953	1.52567	2.30404	28.8616	-1.2575	0.160806	0.017089	-0.751276	-0.508674	0.0860455
P40424-1	PBX1	0	8.7301	8.64052	8.22688	9.74062	10.8586	4.3404	14.1087	34.7893	-0.0148803	-0.0856527	0.158015	0.314771	-1.00817	0.692515
P05198	EIF2S1	0	11.2892	8.22725	8.70624	6.97905	5.64212	2.83385	6.07893	93.1772	-0.456456	-0.374817	-0.693835	-1.00063	-1.9941	-0.89305
A2RUC4	TYW5	0	19.1936	27.6611	20.5667	8.39452	15.6963	8.34803	16.8376	114.364	0.52723	0.0996836	-1.19311	-0.290202	-1.20112	-0.188937
Q9HAW4	CLSPN	0	18.0119	16.0772	17.4451	11.6874	9.24087	7.17134	5.72347	11.2656	-0.163937	-0.0461297	-0.623994	-0.962852	-1.32864	-1.65399
Q15102	PAFAH1B3	0	18.4167	17.2576	11.7638	11.2205	5.63913	7.422	8.76586	194.263	-0.0937859	-0.646662	-0.714884	-1.70747	-1.31114	-1.07105
Q12894-2	IFRD2	0	12.9659	11.5952	11.2201	10.1417	3.88458	4.44389	6.15784	38.7537	-0.161195	-0.208637	-0.354431	-1.7389	-1.54483	-1.07423
P49721	PSMB2	0	5.14942	9.24461	13.0543	5.17209	3.3794	4.51081	12.0903	191.344	0.844202	1.34205	0.00633629	-0.607644	-0.191024	1.23137
O14979-1	HNRNPDL; HNRPDL	0	21.6078	20.6939	18.5009	16.2544	11.1869	9.59934	5.3375	90.6755	-0.0623445	-0.223954	-0.410718	-0.949741	-1.17055	-2.01732
O60884	DNAJA2	0	18.8109	12.8979	10.1067	7.40839	4.49198	0.409014	4.33704	131.292	-0.544434	-0.89626	-1.34433	-2.06614	-5.52327	-2.11678
Q14493-1	SLBP	0	13.653	8.14813	10.7416	7.6459	7.30734	7.00296	8.36016	25.1354	-0.744676	-0.346006	-0.836458	-0.901797	-0.963179	-0.707614
P48556	PSMD8	0	9.97497	5.59807	6.54053	3.51997	1.59139	2.46793	8.13424	75.3025	-0.833383	-0.608905	-1.50275	-2.64802	-2.01501	-0.294305
Q3KQU3	MAP7D1	0	3.47271	3.83929	6.09736	4.80691	5.05362	2.31402	3.6618	22.101	0.144776	0.81212	0.469045	0.541252	-0.585664	0.0764886
P15151-1	PVR	0	6.15172	6.06624	4.19611	7.42579	6.0645	3.396	5.8048	56.0003	-0.0201866	-0.551936	0.271555	-0.0206011	-0.857152	-0.083744
P19623	SRM	0	20.345	19.4979	21.17	15.682	9.84175	5.56947	15.9547	151.997	-0.0613584	0.0573439	-0.375567	-1.04769	-1.86906	-0.350696
A6NDG6	PGP	0	12.3987	13.1499	6.98087	4.91457	5.5461	1.38658	1.43653	118.002	0.0848627	-0.828712	-1.33505	-1.16064	-3.16058	-3.10953
Q29RF7-1	PDS5A	0	6.23384	6.63966	5.73731	4.09547	4.24844	1.96936	3.11494	84.9419	0.0909893	-0.119745	-0.606091	-0.553189	-1.66239	-1.00092
Q9H1U9	SLC25A51	0	5.4398	4.31464	4.22323	0.473273	0	2.40355	0.0713538	53.534	-0.334314	-0.365208	-3.52281	#NUM!	-1.17839	-6.25242
P30086	PEBP1	0	17.2647	15.4166	15.618	9.8237	6.91765	5.82893	11.0806	202.293	-0.163342	-0.144616	-0.813487	-1.31947	-1.56652	-0.639795
P27824-2	CANX	0	9.21628	8.29994	7.58569	8.35684	6.08959	4.42298	11.3003	169.522	-0.151084	-0.280904	-0.141226	-0.59784	-1.05917	0.294099
Q13393-1	PLD1	0	0.649366	1.46909	1.29943	0	0.285857	0	1.48697	12.582	1.17781	1.00077	#NUM!	-1.18374	#NUM!	1.19527
P07384	CAPN1	0	2.22908	2.19275	3.26798	2.74482	1.55122	0.950007	0	32.3754	-0.0237062	0.551954	0.300263	-0.523039	-1.23044	#NUM!
Q86VZ4	LRP11	0	19.923	20.4578	22.5946	16.1918	12.4355	9.22612	10.5196	39.7104	0.0382159	0.181541	-0.299173	-0.67997	-1.11064	-0.921358
P62241	RPS8	0	36.5903	35.9282	31.3432	23.6711	16.6337	8.83182	25.6509	50.5785	-0.0263434	-0.223309	-0.628335	-1.13736	-2.05068	-0.512453
Q5TFE4	NT5DC1	0	5.09913	9.61478	4.39063	2.04882	7.36881	0	0	39.1472	0.915002	-0.215825	-1.31546	0.53118	#NUM!	#NUM!
Q96K76-4	USP47	0	9.87972	7.4027	6.77423	6.21781	2.65612	3.10117	1.74633	47.0189	-0.416418	-0.544413	-0.668063	-1.89515	-1.67166	-2.50015
Q9BR77-1	CCDC77	0	18.1177	13.0875	12.6203	10.8375	11.251	9.23522	3.56611	29.0527	-0.469204	-0.521652	-0.741371	-0.687344	-0.972179	-2.34497
O96019-1	ACTL6A	0	5.69808	3.76621	5.84763	4.31906	5.71659	1.1194	4.65456	35.2075	-0.597362	0.0373753	-0.399759	0.00467882	-2.34775	-0.29183
O60427	FADS1	0	7.55498	6.01873	2.52375	1.6073	2.29476	0.559191	1.6218	47.5159	-0.327969	-1.58186	-2.23279	-1.71908	-3.75601	-2.21983
O95295	SNAPIN	0	14.7815	13.2389	14.5935	8.08916	5.59716	5.03974	6.796	48.3144	-0.159012	-0.0184697	-0.869734	-1.40103	-1.55237	-1.12104
P41091	EIF2S3	0	32.736	29.692	22.7656	19.1837	9.58964	7.75385	8.36326	116.962	-0.140802	-0.524023	-0.770997	-1.77133	-2.07789	-1.96874
P36405	ARL3	0	6.30667	10.6765	7.99035	5.66536	5.05879	4.16443	6.78159	97.4275	0.759488	0.34138	-0.154709	-0.318085	-0.59876	0.104745
P07858	CTSB	0	0	11.2761	8.67753	5.25821	0	0.0500027	2.42977	41.5417	#DIV/0!	#DIV/0!	#DIV/0!	#DIV/0!	#DIV/0!	#DIV/0!
P24941-1	CDK2	0	10.7938	10.951	9.22597	9.16784	7.16008	6.66944	3.38427	55.957	0.0208576	-0.226432	-0.235552	-0.592159	-0.694569	-1.67329
P11310-2	ACADM	0	4.67409	6.65124	3.20609	2.57169	2.15	2.12652	2.37593	93.0973	0.50894	-0.543868	-0.861969	-1.12035	-1.13619	-0.976195
O75477	ERLIN1	0	8.49763	9.98726	8.59462	5.26256	4.81002	3.96946	4.07912	72.0514	0.233028	0.0163736	-0.691295	-0.821018	-1.09812	-1.0588
Q9H444	CHMP4B	0	23.9533	23.4096	17.7129	12.2858	5.16625	5.8863	6.2141	180.613	-0.033122	-0.435424	-0.963237	-2.21303	-2.02479	-1.94661
Q96S66	CLCC1	0	9.73688	10.2115	15.299	10.9845	9.57872	4.36249	7.10546	121.721	0.0686667	0.651904	0.173935	-0.0236273	-1.15831	-0.454532
P62820	RAB1A	0	15.5816	13.546	13.8134	12.4128	11.9639	4.78952	16.7968	189.124	-0.20198	-0.173771	-0.328015	-0.381153	-1.70189	0.108347
P35232	PHB	0	20.4366	19.7115	20.6471	7.67896	4.56591	3.45718	3.81518	181.322	-0.0521202	0.0147832	-1.41217	-2.16218	-2.56349	-2.42133
P10589	NR2F1	0	8.74212	6.69778	7.94933	4.88042	2.99849	0.865952	1.80964	43.7913	-0.384299	-0.137149	-0.840977	-1.54374	-3.33562	-2.27228
O00592	PODXL	0	6.99229	5.63308	3.48519	3.70746	2.19989	1.7721	2.04135	35.028	-0.311841	-1.00453	-0.915336	-1.66834	-1.98031	-1.77624
P10301	RRAS	0	6.05965	6.015	2.80176	3.20939	3.10328	5.70693	4.99268	11.4123	-0.0106711	-1.1129	-0.916936	-0.965443	-0.0865199	-0.27942
P26447	S100A4	0	26.1318	23.9127	20.3922	20.3595	16.4901	13.0349	25.2043	442.365	-0.128033	-0.357792	-0.360108	-0.664213	-1.00343	-0.0521364
O75886	STAM2	0	10.03	8.25209	7.65496	6.59321	2.86141	3.62101	2.85797	49.2804	-0.281484	-0.389848	-0.605262	-1.80952	-1.46985	-1.81125
Q14527	HLTF	0	4.22242	5.03516	6.28253	4.41998	1.52684	2.0047	2.50217	29.7057	0.253968	0.573275	0.06597	-1.46752	-1.07469	-0.754889
O75496	GMNN	0	6.67344	10.0947	4.46022	2.24457	1.86136	2.013	0	47.2255	0.5971	-0.581315	-1.57199	-1.84208	-1.72908	#NUM!
Q9NRZ9	HELLS	0	6.54559	6.46337	6.53597	7.3675	4.16392	4.5298	4.3717	33.1766	-0.0182371	-0.00212298	0.170652	-0.652582	-0.531076	-0.582328
Q8NFC6	BOD1L1	0	1.23481	3.74525	0.181844	1.31107	0.890866	0	0	28.3037	1.60077	-2.76352	0.0864591	-0.471008	#NUM!	#NUM!
Q9NZ53-1	PODXL2	0	4.62492	4.43747	1.43788	5.00809	2.46642	2.80576	3.29284	24.4083	-0.0596929	-1.68548	0.114832	-0.90701	-0.721037	-0.490097
Q15286	RAB35	0	5.05984	3.71187	1.49604	2.61975	2	1.68349	2.99709	3.31912	-0.446945	-1.75795	-0.949661	-1.33909	-1.58764	-0.755532
P16083	NQO2	0	13.3171	9.68635	7.33421	7.58565	3.36918	6.49691	2.32841	211.111	-0.459251	-0.860563	-0.811931	-1.98281	-1.03545	-2.51586
Q9BYN8	MRPS26	0	3.11713	0.0140244	2.21065	2.09972	1.19158	0	0.164855	40.5304	-7.79613	-0.495748	-0.570024	-1.38734	#NUM!	-4.24094
Q03154-1	ACY1	0	11.857	7.21411	6.12233	7.46929	7.26659	4.88396	1.03063	87.7893	-0.716841	-0.953583	-0.666692	-0.706385	-1.27961	-3.52413
Q92520	FAM3C; WNT16	0	15.2224	13.5273	10.6836	8.20334	3.75874	2.93544	2.73736	32.3297	-0.170323	-0.510794	-0.891907	-2.01787	-2.37454	-2.47533
Q9NPD3	EXOSC4	0	16.1309	10.1533	9.21813	10.0762	8.14576	10.1488	0.210292	87.0197	-0.667886	-0.807281	-0.678874	-0.985706	-0.668514	-6.26129
Q9BV10	ALG12	0	0	3.97155	2.10063	5.30998	1.25356	0	6.12971	53.3942	#DIV/0!	#DIV/0!	#DIV/0!	#DIV/0!	#DIV/0!	#DIV/0!
O15091	KIAA0391	0	8.95084	5.75277	5.7112	5.40785	6.57043	4.94045	6.01632	64.3507	-0.637768	-0.64823	-0.726968	-0.446035	-0.857382	-0.573142
P19971	TYMP; SCO2	0	3.82888	4.05641	5.2292	3.09955	3.42026	2.20854	4.30771	19.9293	0.0832833	0.44967	-0.304861	-0.162813	-0.793828	0.169999
Q9Y295	DRG1	0	10.525	6.39785	6.43087	8.41758	4.98452	1.32329	2.57251	25.7569	-0.718162	-0.710736	-0.322345	-1.0783	-2.99162	-2.03258
O75175	CNOT3	0	14.4656	8.4726	7.69302	6.65281	4.99699	2.76089	4.21009	45.914	-0.771746	-0.911001	-1.12059	-1.53349	-2.38942	-1.7807
A8MXV4	NUDT19	0	4.94253	3.32671	2.84022	3.66178	4.09465	3.05214	4.18917	72.6847	-0.571152	-0.799246	-0.432702	-0.271508	-0.695426	-0.238584
Q8IWX8	CHERP	0	7.98596	7.72525	6.00589	7.52649	6.83246	3.60071	4.02165	84.3046	-0.0478847	-0.411089	-0.0854886	-0.225061	-1.14918	-0.989677
Q9BXY0	MAK16	0	6.74418	10.382	8.64854	6.28654	8.62539	8.66773	4.55491	19.2812	0.622365	0.358814	-0.101376	0.354947	0.362011	-0.566221
Q9Y546	LRRC42	0	29.8799	21.2045	31.6118	19.3486	17.9126	15.8359	7.21354	16.9501	-0.494806	0.0812912	-0.626947	-0.7382	-0.915976	-2.05039
Q9NZM1	MYOF	0	9.09428	7.81519	7.72923	7.28833	6.70589	4.34429	7.51768	78.9218	-0.218678	-0.234635	-0.319371	-0.43953	-1.06584	-0.274671
Q13617-2	CUL2	0	4.45236	3.94061	4.67998	3.64525	0.791864	2.44445	2.68299	64.6864	-0.176151	0.0719343	-0.28855	-2.49124	-0.865057	-0.730729
Q8N257	HIST3H2BB	0	99.5693	81.2039	50.5726	45.7188	32.5557	22.1934	68.9999	1099.82	-0.294153	-0.977346	-1.12291	-1.61279	-2.16557	-0.529106
Q9HB90	RRAGC	0	3.39048	3.42052	3.46304	3.74161	2.94337	1.30871	3.77883	77.6352	0.0127277	0.0305514	0.142168	-0.20402	-1.37334	0.156451
Q9NXR7-2	BRE; BABAM2	0	3.45521	2.86539	1.24141	0.573105	1.33586	2.30545	0.505025	47.4194	-0.270045	-1.47679	-2.5919	-1.37101	-0.583727	-2.77435
O14949	UQCRQ	0	12.3734	12.9863	18.2383	10.7472	13.493	10.3306	4.56983	244.194	0.0697557	0.559736	-0.203279	0.12497	-0.260316	-1.43703
P38919	EIF4A3	0	18.128	19.1276	15.1908	16.9946	16.2686	9.75524	23.2158	229.257	0.0774398	-0.255015	-0.0931417	-0.156122	-0.893968	0.356894
P31939	ATIC	0	7.77837	7.47354	5.95954	5.50486	2.50117	2.63337	3.57021	104.055	-0.0576765	-0.384268	-0.498764	-1.63687	-1.56256	-1.12346
O43683	BUB1	0	16.7507	18.9114	13.7088	10.9084	13.0919	12.2935	11.3221	12.2956	0.175033	-0.28912	-0.618787	-0.355551	-0.44632	-0.565082
O00299	CLIC1	0	12.8156	13.618	8.62247	8.38322	6.3	4.03855	4.98993	83.7795	0.0876091	-0.571732	-0.612329	-1.02448	-1.666	-1.36081
Q96PK6-1	RBM14; RBM14-RBM4	0	16.2352	14.3782	15.858	13.5192	11.8328	6.86241	9.07379	116.214	-0.175247	-0.0339172	-0.26412	-0.456332	-1.24234	-0.839352
P47224	RABIF	0	13.4496	9.22553	9.60224	8.56482	5.7775	2.88615	10.1032	124.574	-0.543864	-0.486125	-0.651072	-1.21905	-2.22035	-0.412751
Q8IWB1	ITPRIP	0	13.4279	11.8199	8.1227	6.18714	0.306346	1.4372	1.48146	65.8879	-0.184016	-0.725198	-1.11788	-5.45392	-3.22389	-3.18013
Q9HDC9	APMAP	0	4.36353	5.86205	3.7096	6.81462	3.77427	4.34164	1.62831	76.2429	0.425908	-0.234233	0.643137	-0.209298	-0.00725827	-1.42212
Q8IY81	FTSJ3	0	8.04774	7.3657	7.24461	6.72328	3.89855	4.24914	3.80043	28.5563	-0.12776	-0.151676	-0.259419	-1.04565	-0.921411	-1.08242
Q9UNY4-1	TTF2	0	6.24095	4.85541	4.06276	3.28029	1.85495	0.775539	0	23.2811	-0.362171	-0.619304	-0.92794	-1.75038	-3.00849	#NUM!
Q9H8G2-1	CAAP1	0	6.93127	5.50772	2.21111	6.04534	5.32288	3.61244	0	27.5123	-0.331664	-1.64835	-0.197297	-0.380912	-0.940148	#NUM!
O75394	MRPL33	0	32.1807	30.0332	29.2903	22.7298	24.6816	14.101	0	171.109	-0.0996388	-0.135776	-0.501614	-0.38276	-1.1904	#NUM!
Q9BTD8-1	RBM42	0	36.258	16.449	12.0947	14.3413	7.86136	6.46868	6.0261	74.1208	-1.1403	-1.58392	-1.33812	-2.20545	-2.48676	-2.589
O15427	SLC16A3	0	23.9137	23.0542	19.7835	16.609	14.7098	9.17484	18.7434	549.993	-0.0528066	-0.27354	-0.525876	-0.701061	-1.38208	-0.351457
Q6SJ93-1	FAM111B	0	16.9024	13.2887	9.2401	7.45537	8.50222	4.92075	4.65852	26.7564	-0.347031	-0.87125	-1.18088	-0.991318	-1.78028	-1.85929
O15511-1	ARPC5	0	7.00052	11.3047	5.48729	3.836	4.2	6.48578	7.59913	119.383	0.691393	-0.351368	-0.867861	-0.737073	-0.110183	0.118372
Q9P2E9-1	RRBP1	0	13.4541	9.52581	10.7306	12.0998	9.39665	5.54165	8.22292	71.8113	-0.498133	-0.326319	-0.153063	-0.517828	-1.27966	-0.710323
P04843	RPN1	0	14.3788	11.8774	11.2013	9.82283	7.34582	7.62086	7.34426	108.285	-0.275722	-0.360273	-0.549731	-0.968947	-0.915916	-0.969254
Q15120-2	PDK3	0	2.29151	1.31773	0.00756622	3.4743	3.91975	0	2.64267	24.1281	-0.798246	-8.24251	0.600424	0.774464	#NUM!	0.205699
Q9UKI8-2	TLK1	0	6.01746	5.7396	4.5547	5.75563	4.79576	4.74637	1.52898	6.30453	-0.0682054	-0.4018	-0.0641814	-0.327395	-0.342332	-1.97658
P08240-1	SRPR; SRPRA	0	3.11692	4.70536	3.38352	2.68435	1.89599	0.112943	0.380148	42.5664	0.594184	0.118402	-0.215548	-0.717171	-4.78645	-3.03549
P19367-3	HK1	0	4.57991	6.18992	6.13696	4.94067	1.94927	1.85754	5.06346	81.5561	0.4346	0.422204	0.109386	-1.23238	-1.30192	0.144803
O00311-1	CDC7	0	9.08271	13.4243	7.27747	9.19665	4.56392	0.675093	0	24.0798	0.563655	-0.319686	0.0179866	-0.99285	-3.74996	#NUM!
Q4U2R6	MRPL51	0	4.88009	3.12651	0.618905	2.41378	1.67427	1.69312	1.45094	62.4319	-0.642355	-2.97912	-1.01561	-1.54337	-1.52722	-1.74992
Q16543	CDC37	0	9.56152	7.67737	4.19242	6.79548	5.9368	6.59126	6.97029	66.5101	-0.316628	-1.18946	-0.492663	-0.687555	-0.536686	-0.45602
Q9HCN8	SDF2L1	0	0	0	0	0	0	0.412635	0	4.75238	#DIV/0!	#DIV/0!	#DIV/0!	#DIV/0!	#DIV/0!	#DIV/0!
P08236	GUSB	0	1.49139	3.49004	6.23071	1.98335	0.781789	0.529598	0.454421	57.4654	1.22659	2.06274	0.411286	-0.931805	-1.49369	-1.71456
L0R8F8	SMCR7L; MIEF1	0	19.2762	17.7856	17.8937	15.7061	13.8072	6.17111	7.50619	150.964	-0.116112	-0.107376	-0.295496	-0.4814	-1.64322	-1.36067
P10620	MGST1	0	2.47326	3.34751	1.66043	0.54831	2.69588	2.65592	2.15282	44.4078	0.436672	-0.574862	-2.17335	0.124339	0.102794	-0.200187
Q9NQT5	EXOSC3	0	13.3639	10.2746	8.46091	5.6682	7.21702	6.07703	9.68415	138.737	-0.37925	-0.659452	-1.23737	-0.88886	-1.1369	-0.464638
O00141-2	SGK1	0	22.6752	20.8227	17.2812	15.7438	9.94465	12.3092	11.7921	55.4267	-0.122959	-0.391914	-0.526334	-1.18912	-0.881374	-0.94329
O43427	FIBP	0	5.5712	6.58353	5.08168	4.28687	5.04832	1.76644	3.00856	36.5663	0.240873	-0.132684	-0.378064	-0.142184	-1.65714	-0.888914
Q9BYT8	NLN	0	4.08501	5.86205	4.39423	2.37029	2.6255	0.943824	1.99578	95.922	0.521065	0.10527	-0.785279	-0.637748	-2.11375	-1.03339
P46459	NSF	0	9.67304	9.76943	8.6186	8.93762	5.52616	5.15326	8.26117	108.91	0.0143047	-0.166516	-0.114079	-0.807692	-0.908484	-0.227623
Q8ND04-2	SMG8	0	3.78423	3.11926	2.14056	2.12582	0	3.13995	0.362637	12.0269	-0.278799	-0.822015	-0.831982	#NUM!	-0.269258	-3.3834
P17655-1	CAPN2	0	3.38225	6.04563	4.8847	4.11092	3.61144	2.12652	2.6094	40.5724	0.837909	0.530287	0.281476	0.0945911	-0.669492	-0.374266
Q96QU8	XPO6	0	8.69384	8.74148	6.29875	6.63954	5.23384	4.89668	5.66036	49.7939	0.00788329	-0.464928	-0.388911	-0.732124	-0.828191	-0.619101
P41223	BUD31	0	10.6084	12.2592	9.80381	8.6441	6.47928	2.86164	7.11902	45.3761	0.208655	-0.113792	-0.295418	-0.7113	-1.89029	-0.575456
Q9BZE1	MRPL37	0	5.59968	6.51729	6.93188	4.21292	1.83708	0.55133	3.1278	64.8272	0.218928	0.307903	-0.410522	-1.60793	-3.34435	-0.840195
Q08378	GOLGA3	0	4.39467	4.19208	5.59968	2.71654	4.4	3.01256	3.82206	25.6388	-0.0680891	0.349588	-0.693987	0.00174735	-0.544764	-0.201404
Q6ZMT1-1	STAC2	0	7.9038	8.70568	7.10852	4.90108	5.47416	3.74093	1.21472	41.0524	0.139409	-0.152997	-0.689446	-0.529909	-1.07915	-2.70193
P04632	CAPNS1	0	4.53052	8.87711	5.56851	5.79239	3.32294	0	3.84538	23.4475	0.970415	0.297615	0.354483	-0.447216	#NUM!	-0.236548
Q99873	PRMT1	0	13.1815	9.83481	8.1186	6.16474	5.53273	3.10117	2.70767	101.119	-0.422546	-0.699214	-1.0964	-1.25245	-2.08763	-2.28339
Q14146	URB2	0	6.26069	5.52017	5.26142	4.81017	4.11514	3.15656	1.72781	48.195	-0.181609	-0.250869	-0.380235	-0.60538	-0.98797	-1.85737
Q16527	CSRP2	0	18.8614	20.4085	14.6835	13.9668	8.44354	8.86048	5.68401	65.9097	0.113732	-0.361248	-0.433437	-1.15952	-1.08998	-1.73046
P52788-1	SMS	0	6.15317	4.08953	1.64233	3.80533	2.53051	1.72925	0	10.1386	-0.589393	-1.90558	-0.693308	-1.2819	-1.83118	#NUM!
Q9HD47	RANGRF	0	25.5776	24.1484	26.3635	22.549	23.981	18.054	17.9443	55.1384	-0.0829533	0.0436608	-0.181818	-0.0929915	-0.502564	-0.511358
Q96C57	C12orf43	0	0.619037	0	0.19269	0	0	0	0.0210991	3.36215	#NUM!	-1.68374	#NUM!	#NUM!	#NUM!	-4.87477
Q92688	ANP32B	0	30.0155	25.1961	25.6018	16.8099	14.5252	7.57125	10.3405	249.386	-0.25251	-0.229465	-0.836397	-1.04716	-1.98711	-1.53741
Q9HBI1-1	PARVB	0	2.20698	1.38712	0.0314471	0	0.615254	0	0	21.666	-0.669981	-6.133	#NUM!	-1.84282	#NUM!	#NUM!
O95772-1	STARD3NL	0	0	0	1.09762	0.454134	1.33831	0	0	21.942	#DIV/0!	#DIV/0!	#DIV/0!	#DIV/0!	#DIV/0!	#DIV/0!
Q9H0C8	ILKAP	0	3.55725	1.11185	2.2328	1.17971	1.11642	0.381717	2.26801	32.572	-1.67781	-0.671909	-1.59234	-1.67188	-3.22019	-0.649333
Q7Z7H8-2	MRPL10	0	2.49736	2.55324	3.51819	1.66907	0	1.14356	0	52.3873	0.0319246	0.494429	-0.581356	#NUM!	-1.12687	#NUM!
Q9NRN9	METTL5	0	6.79564	6.51125	8.5665	8.17224	1.54844	0	0	102.532	-0.0616753	0.334097	0.266123	-2.1338	#NUM!	#NUM!
P62826	RAN	0	29.7092	23.6796	27.8557	18.8918	11.9049	9.56932	28.9101	341.211	-0.327264	-0.0929378	-0.653147	-1.31935	-1.63442	-0.0393345
P62910	RPL32	0	42.7096	37.5174	29.6787	23.9125	13.7537	11.4316	8.85799	124.407	-0.187002	-0.525131	-0.836794	-1.63474	-1.90153	-2.26951
Q9H3F6-1	KCTD10	0	3.87352	4.35598	4.79182	3.94866	2.11782	3.04923	3.07326	5.7942	0.169353	0.306929	0.0277191	-0.871068	-0.345202	-0.333876
P49841-2	GSK3B	0	0	0.383716	2.20026	3.58696	0.251111	0	1.94911	3.43205	#DIV/0!	#DIV/0!	#DIV/0!	#DIV/0!	#DIV/0!	#DIV/0!
P49674	CSNK1E; LOC400927-CSNK1E	0	13.2763	11.0026	11.4821	7.24005	6.4	2.83535	2.66104	22.1699	-0.271005	-0.209465	-0.87478	-1.05271	-2.22725	-2.31879
Q9BQ61	C19orf43; TRIR	0	70.8849	77.1564	63.1512	51.1584	31.7848	21.7729	32.3533	349.268	0.122308	-0.166669	-0.470508	-1.15714	-1.70295	-1.13156
Q15262-3	PTPRK	0	3.12797	0	2.29834	3.00211	0.722994	2.1111	1.09293	0.261571	#NUM!	-0.444637	-0.0592477	-2.11317	-0.567231	-1.51703
Q8N6T3-1	ARFGAP1	0	4.30152	5.53565	7.71562	6.66586	5.41525	2.79225	2.48914	69.8469	0.363904	0.842935	0.631943	0.332182	-0.623422	-0.789198
Q14573	ITPR3	0	3.43512	2.89379	3.47754	3.51737	2.21386	1.94635	0.997889	46.5053	-0.2474	0.0177044	0.0341335	-0.633797	-0.819592	-1.78341
P20810-6	CAST	0	5.50399	7.3559	6.82423	6.32438	5.30721	3.60895	5.51128	107.967	0.418424	0.310187	0.200446	-0.0525259	-0.608901	0.00190916
O95758-4	PTBP3	0	10.475	10.6064	9.58747	8.04044	7.67928	3.01442	5.34402	40.4866	0.0179768	-0.12773	-0.381606	-0.447909	-1.797	-0.970954
Q9Y5B8	NME7	0	25.0156	20.3864	16.307	17.7023	13.6124	9.47612	9.15371	19.7783	-0.295223	-0.617337	-0.498891	-0.877913	-1.40046	-1.4504
Q53HC5	KLHL26	0	3.40101	0.949733	2.20655	3.09107	0.274162	1.08278	2.49772	1.53789	-1.84037	-0.624171	-0.137855	-3.63286	-1.65122	-0.445352
Q9P2N7-5	KLHL13	0	11.206	7.07001	3.83835	4.24468	4.33318	3.12913	2.11894	14.7434	-0.664492	-1.54572	-1.40055	-1.37078	-1.84044	-2.40286
Q9UBN7-1	HDAC6	0	1.12136	0	1.55875	0	0.351111	0.896473	0	33.2179	#NUM!	0.475143	#NUM!	-1.67525	-0.322913	#NUM!
P29992	GNA11	0	12.4351	11.4233	10.2047	8.30013	6.76002	2.12661	2.47045	127.005	-0.122432	-0.285177	-0.583209	-0.879316	-2.54779	-2.33157
Q9UQE7	SMC3	0	7.10901	6.29968	5.89099	6.05947	4.01002	2.43862	5.68918	63.5776	-0.17437	-0.271138	-0.230457	-0.82604	-1.54358	-0.321429
O15078-1	CEP290	0	52.6009	56.428	48.726	40.1978	21.9015	13.3709	31.3721	457.847	0.101325	-0.110396	-0.387968	-1.26405	-1.97599	-0.745603
Q7Z2W4	ZC3HAV1	0	5.54599	6.14107	5.13081	5.25386	2.26893	2.91725	2.57354	28.8154	0.147045	-0.112261	-0.0780671	-1.28944	-0.926839	-1.10769
Q8IV08	PLD3	0	18.7397	14.3746	21.0101	12.8175	9.98373	8.72683	10.3844	71.8826	-0.382576	0.164992	-0.547974	-0.908444	-1.10257	-0.851678
P21912	SDHB	0	13.622	7.32595	8.12525	8.98895	5.79212	5.778	6.54878	146.274	-0.894848	-0.745452	-0.599712	-1.23377	-1.23729	-1.05664
Q6P4I2	WDR73	0	0.313894	1.21702	2.53578	3.04126	2.53202	1.52876	0.350126	2.43352	1.955	3.01408	3.27632	3.01194	2.28402	0.157596
Q14204	DYNC1H1	0	9.23057	9.45292	8.91014	7.85372	6.96806	5.07102	8.02238	105.26	0.034341	-0.0509713	-0.233044	-0.405662	-0.864144	-0.202388
Q9UHB7-1	AFF4	0	9.15486	8.15429	8.2679	7.14652	1.82667	0	5.57955	44.7559	-0.166979	-0.147017	-0.357296	-2.32532	#NUM!	-0.714389
O75691	UTP20	0	6.91889	7.28036	6.17893	3.76836	3.32806	1.95434	2.96706	43.98	0.0734698	-0.163182	-0.876604	-1.05586	-1.82386	-1.2215
Q96GM8	TOE1	0	4.32668	3.00031	2.3373	2.94383	2.52928	0.142669	1.95031	37.352	-0.528149	-0.888415	-0.555567	-0.77453	-4.92251	-1.14955
P56182	RRP1	0	23.1265	21.1602	14.7001	15.796	11.5687	7.42108	7.65854	89.8164	-0.128191	-0.653717	-0.549991	-0.999319	-1.63985	-1.59441
Q8NCW5	APOA1BP; NAXE	0	6.59423	9.5298	7.26302	6.41552	4.00484	1.77916	3.76991	132.11	0.531241	0.139365	-0.0396392	-0.71946	-1.89	-0.806675
O95379	TNFAIP8	0	0	0	0	0	0	0	0	55.5488	#DIV/0!	#DIV/0!	#DIV/0!	#DIV/0!	#DIV/0!	#DIV/0!
Q92552-2	MRPS27	0	18.4423	12.6605	16.0549	13.9816	8.20729	4.69606	11.414	79.5538	-0.542678	-0.200004	-0.399488	-1.16804	-1.9735	-0.69221
Q8IWS0-1	PHF6	0	13.5494	12.6165	11.1696	10.7165	5.06191	4.6099	3.04538	108.003	-0.102911	-0.278649	-0.33839	-1.42047	-1.55542	-2.15353
O00505	KPNA3	0	6.21702	5.76691	6.32304	7.96149	2.80874	2.22042	0.142556	105.316	-0.108422	0.0243966	0.356816	-1.1463	-1.48539	-5.44663
Q9Y639-2	NPTN	0	12.5722	9.39575	10.7643	5.9703	5.00757	0	4.64614	91.4218	-0.42016	-0.223985	-1.07437	-1.32806	#NUM!	-1.43613
P49736	MCM2	0	10.2046	8.39475	7.96127	7.7342	8.04565	4.40277	6.70817	68.8766	-0.281658	-0.358147	-0.399893	-0.342937	-1.21273	-0.605227
P16278	GLB1	0	6.27804	6.37851	6.35494	6.72545	1.28697	2.40514	6.7579	47.3831	0.0229047	0.0175653	0.0993167	-2.28634	-1.38419	0.106262
Q7Z7F7-2	MRPL55	0	11.0433	3.76942	6.06044	5.64536	3.80734	5.9397	2.03591	153.668	-1.55076	-0.865683	-0.96804	-1.53632	-0.894714	-2.43943
P16066	NPR1	0	1.16185	2.39777	2.99453	1.88701	2.54588	1.59568	0	14.1026	1.04527	1.36591	0.699678	1.13174	0.457753	#NUM!
Q96IZ0	PAWR	0	1.25654	1.07606	0.705497	2.00576	1.09994	0.270762	0	25.1563	-0.2237	-0.832747	0.674689	-0.192031	-2.21436	#NUM!
Q92572	AP3S1	0	7.47667	14.7225	9.13054	3.97193	4.78049	4.98502	5.64315	41.6838	0.977553	0.288305	-0.912555	-0.645237	-0.584796	-0.405895
P34897-1	SHMT2	0	18.3353	16.6435	15.0083	8.7895	5.75578	4.02467	12.1901	168.076	-0.139671	-0.288864	-1.06077	-1.67154	-2.18768	-0.588917
Q969R5-1	L3MBTL2	0	25.7343	21.1762	25.442	19.9332	11.1972	7.20561	31.4624	68.6051	-0.281254	-0.0164825	-0.368523	-1.20056	-1.8365	0.289933
P16070	CD44	0	16.9948	20.1674	16.3216	15.9245	6.4714	8.06441	12.8118	181.275	0.246937	-0.0583117	-0.0938438	-1.39294	-1.07545	-0.407618
P32189-3	GK	0	0	0.674478	0.863005	0	0	0.24382	0	32.389	#DIV/0!	#DIV/0!	#DIV/0!	#DIV/0!	#DIV/0!	#DIV/0!
Q13112	CHAF1B	0	8.42316	7.24388	3.26457	5.77716	3.93217	2.60218	1.36867	41.9771	-0.217599	-1.36747	-0.544	-1.09903	-1.69464	-2.62158
P23634-1	ATP2B4	0	13.0181	6.33438	6.75764	7.22243	6.03262	3.98801	8.10265	110.092	-1.03924	-0.945923	-0.849958	-1.10966	-1.70677	-0.684049
O60645	EXOC3	0	10.1897	13.2639	13.6085	9.16968	8.05734	3.81319	6.30829	31.044	0.380399	0.417404	-0.152164	-0.338731	-1.41804	-0.691787
O15144	ARPC2	0	21.6512	19.0141	19.9833	13.9411	8.3148	3.79313	11.1148	184.595	-0.187376	-0.115657	-0.635101	-1.38069	-2.51299	-0.96196
Q99504	EYA3	0	9.97737	8.25355	15.2036	8.70728	9.14303	8.84344	4.51081	52.4605	-0.273645	0.607677	-0.196437	-0.125987	-0.174053	-1.14527
O60493-1	SNX3	0	21.3767	22.6342	21.2914	19.8701	8.17149	5.80773	9.24912	110.836	0.0824649	-0.00576932	-0.105442	-1.38737	-1.88	-1.20865
Q14839-2	CHD4	0	4.11006	6.0061	5.3114	5.47354	3.23892	2.65011	2.68676	46.118	0.547267	0.36993	0.413312	-0.34365	-0.633111	-0.613295
Q969H8	C19orf10; MYDGF	0	37.4628	34.4909	32.0579	29.841	18.6388	11.8128	31.1941	314.366	-0.119243	-0.224777	-0.328164	-1.00715	-1.66511	-0.264185
O15357	INPPL1	0	3.75539	5.143	5.03998	3.46778	2.77154	1.21048	3.73147	48.2053	0.453646	0.424453	-0.114953	-0.438273	-1.63339	-0.00922117
Q0ZGT2-2	NEXN	0	4.41129	4.47204	2.90621	2.6974	1.07684	2.30452	0	6.30994	0.0197322	-0.602061	-0.70963	-2.0344	-0.936733	#NUM!
Q11201	ST3GAL1	0	2.44663	5.11423	4.04631	1.53292	3.55066	4.39164	9.93769	6.30656	1.06372	0.725811	-0.674515	0.53729	0.843963	2.02211
Q96L92	SNX27	0	2.09277	0.102655	0.0215578	0.207057	0.854896	0	0	19.1599	-4.34954	-6.60106	-3.33732	-1.29159	#NUM!	#NUM!
O95210	STBD1	0	6.98963	7.269	12.2117	9.45852	4.19209	4.38793	8.94342	75.5813	0.0565406	0.804972	0.436399	-0.737546	-0.671676	0.355611
Q9UJS0-2	SLC25A13	0	8.26093	8.48589	6.16007	6.57451	5.2049	5.1412	4.20838	85.9409	0.0387622	-0.423359	-0.329422	-0.666435	-0.684199	-0.973038
O75348	ATP6V1G1	0	15.5045	12.5358	16.1633	13.8133	7.2	5.75931	8.64837	3.70367	-0.306634	0.0600342	-0.166631	-1.10662	-1.42872	-0.842184
Q96GX9-1	APIP	0	7.75838	9.58445	7.63878	3.52759	0.337909	0	1.84515	98.7679	0.30494	-0.0224121	-1.13707	-4.52105	#NUM!	-2.07202
P20042	EIF2S2	0	19.6116	23.3752	25.3629	15.3929	15.0268	8.23226	12.5692	93.3199	0.253275	0.371018	-0.349436	-0.38417	-1.25234	-0.641809
Q01415-1	GALK2	0	4.33402	5.04531	6.19024	4.87107	1.39733	0.993382	2.18962	17.6847	0.219237	0.51429	0.168534	-1.63304	-2.12528	-0.985023
O14562	UBFD1	0	12.312	14.948	14.5839	11.6492	14.5657	12.2459	12.1575	163.128	0.279894	0.244316	-0.0798381	0.242511	-0.00776072	-0.0182195
Q9NY93	DDX56	0	18.124	15.1439	14.2298	12.1372	10.0188	5.8155	5.33338	44.3408	-0.259161	-0.348982	-0.578461	-0.855195	-1.63992	-1.76478
P51812	RPS6KA3	0	3.12426	4.05545	3.96172	2.95448	1.45533	2.1479	1.94534	81.3052	0.376346	0.342613	-0.0806094	-1.10217	-0.540591	-0.683492
Q9NRX2	MRPL17	0	17.3189	11.432	13.0971	12.2388	6.11525	3.7669	9.19251	118.433	-0.599263	-0.403099	-0.500884	-1.50186	-2.2009	-0.913815
Q96NU1-5	SAMD11	0	0	0	1.74952	1.58425	0	0	1.75663	7.69033	#DIV/0!	#DIV/0!	#DIV/0!	#DIV/0!	#DIV/0!	#DIV/0!
Q96C36	PYCR2	0	13.2667	8.59652	11.2769	6.52274	3.39075	2.37639	13.0945	177.053	-0.625986	-0.234442	-1.02426	-1.96813	-2.48097	-0.0188491
Q92643	PIGK	0	1.43904	1.98408	1.68713	1.61948	1.33435	0	3.26985	27.9279	0.463364	0.229468	0.17043	-0.108967	#NUM!	1.18412
Q9NYY8	FASTKD2	0	5.74502	3.15045	1.71589	3.7192	2.96136	1.9244	0.0833626	24.4701	-0.866755	-1.74336	-0.627319	-0.956055	-1.57791	-6.10677
P61769	B2M	0	62.49	92.6048	61.0511	63.4748	51.9676	6.22258	38.0919	404.699	0.567461	-0.0336076	0.0225591	-0.266012	-3.32804	-0.714143
O14744	PRMT5	0	13.8671	16.4338	12.0272	12.7475	7.50377	11.2768	8.85729	143.58	0.244998	-0.205372	-0.121454	-0.885983	-0.298307	-0.646732
Q9Y2W1	THRAP3	0	19.3956	27.9062	15.4438	18.8139	10.4639	7.90898	9.46458	158.014	0.524857	-0.3287	-0.0439274	-0.890307	-1.29417	-1.03512
Q15021	NCAPD2	0	8.75716	8.79611	10.6095	7.47734	6.5432	5.85203	6.69547	57.3063	0.00640189	0.276819	-0.227939	-0.420467	-0.581527	-0.387278
P62258-1	YWHAE	0	17.0587	23.1984	14.6379	17.1701	10.4099	7.88699	17.9077	246.085	0.44352	-0.220801	0.0093914	-0.71255	-1.11296	0.0700726
Q14643-1	ITPR1	0	6.93728	7.75208	7.27091	6.01815	4.21782	3.32193	3.79391	94.022	0.160214	0.0677655	-0.20505	-0.717874	-1.06235	-0.870684
P84022	SMAD3	0	10.3825	12.7479	10.413	11.483	8.81392	9.80139	7.63932	42.9289	0.296112	0.0042291	0.145346	-0.236297	-0.0830934	-0.442635
P49914	MTHFS	0	24.9762	14.2996	12.5148	13.8228	13.3471	5.02115	13.8489	93.2505	-0.804574	-0.996913	-0.8535	-0.904028	-2.31446	-0.850778
Q86SR1	GALNT10	0	11.4112	12.3762	8.19024	8.73208	9.48663	4.12211	6.78983	74.2871	0.117123	-0.478468	-0.386048	-0.266478	-1.46899	-0.748998
P29279-1	CTGF	0	44.943	32.7685	22.3984	14.4214	9.93552	8.03062	6.22681	2.34448	-0.455786	-1.0047	-1.63989	-2.17743	-2.48451	-2.85153
Q9H788	SH2D4A	0	3.06864	5.23075	3.88625	2.76156	4	2.65814	4.85066	39.5363	0.769417	0.340777	-0.152117	0.382398	-0.207182	0.660579
Q92734-1	TFG	0	4.45374	6.96326	5.27897	3.76205	3.35749	1.54266	3.44028	37.7429	0.644747	0.24524	-0.243498	-0.407635	-1.5296	-0.37249
Q01581	HMGCS1	0	32.9763	28.0294	23.1395	20.3558	12.8727	9.11888	9.93376	84.7045	-0.234489	-0.511074	-0.695992	-1.35712	-1.8545	-1.73102
Q9Y3T9	NOC2L	0	14.1382	17.1157	15.747	13.8631	11.6661	9.35201	11.3356	98.6553	0.275722	0.155485	-0.0283495	-0.277275	-0.596247	-0.318731
Q99614	TTC1	0	1.97798	3.58494	3.05884	2.35071	3.92015	2.66119	3.29541	55.1718	0.857919	0.628955	0.249067	0.986879	0.428043	0.736427
Q13838-2	DDX39B	0	12.1335	12.2401	10.5252	8.59158	9.3125	10.9845	8.78232	70.33	0.0126211	-0.205152	-0.498004	-0.381759	-0.143526	-0.466324
O75694	NUP155	0	14.3994	7.26853	9.32997	7.23657	8.31179	5.19341	5.09734	53.5503	-0.986275	-0.626066	-0.992633	-0.79278	-1.47126	-1.49819
Q5BJD5-1	TMEM41B	0	2.85922	3.68034	2.03145	2.00054	2.75	5.52822	2.23337	57.6964	0.364218	-0.493112	-0.515232	-0.0561895	0.951194	-0.356399
P37837	TALDO1	0	31.8937	15.2769	19.3511	16.4641	7.61691	8.15209	13.6702	292.743	-1.06192	-0.720855	-0.953949	-2.066	-1.96803	-1.22224
Q99436	PSMB7	0	27.9207	27.5483	17.9641	21.2254	11.8963	11.7615	15.9348	242.532	-0.0193691	-0.636215	-0.395543	-1.23082	-1.24727	-0.809155
P47897	QARS	0	7.17442	8.9596	8.4337	6.71131	5.53441	3.8597	7.98344	98.4549	0.320571	0.233303	-0.0962685	-0.374434	-0.894373	0.154149
Q9UPN3	MACF1	0	2.17657	1.45676	3.00301	2.04708	2.6	1.4024	1.90074	31.8985	-0.579295	0.464353	-0.0884865	0.256455	-0.634163	-0.195495
P49354	FNTA	0	2.92108	2.07115	1.30235	3.23766	3.31503	3.01327	1.67735	27.6959	-0.496065	-1.16538	0.148453	0.182521	0.0448323	-0.80032
Q01970-1	PLCB3	0	0.906312	2.79478	3.05551	2.26415	1.94343	1.3039	0	24.1447	1.62466	1.75334	1.32089	1.10052	0.524749	#NUM!
P50990	CCT8	0	27.6657	28.4938	25.4424	21.3545	16.8589	12.1977	16.8518	225.589	0.0425499	-0.120868	-0.373557	-0.714586	-1.1815	-0.715199
Q15388	TOMM20	0	65.9495	56.8574	38.3001	30.024	9.65439	10.1919	3.23535	204.55	-0.214012	-0.784012	-1.13525	-2.7721	-2.69394	-4.34937
Q9NR30-1	DDX21	0	15.4674	20.2513	14.4047	11.1393	7.73785	4.89332	6.01786	102.968	0.388788	-0.102687	-0.473565	-0.999224	-1.66034	-1.36191
P61619	SEC61A1	0	9.96818	8.10121	7.26142	3.75183	7.01915	5.78661	13.6459	108.85	-0.299192	-0.457077	-1.40974	-0.506033	-0.784611	0.453061
Q15637-5	SF1	0	21.6069	33.0591	30.3627	28.3112	25.9277	15.7141	24.4036	86.0221	0.613555	0.490808	0.389879	0.263002	-0.459437	0.175599
Q7L576-1	CYFIP1	0	3.4194	0.00834316	1.75344	0.912183	0.854953	0	0	31.3297	-8.67893	-0.963552	-1.90635	-1.99983	#NUM!	#NUM!
P21926	CD9	0	24.1101	21.7699	20.7059	17.1018	12.9451	10.1146	14.4615	271.59	-0.147305	-0.219595	-0.49549	-0.897229	-1.25319	-0.737418
Q96EU6	RRP36	0	5.38479	4.87001	2.47307	4.28687	0	1.94931	0	9.59825	-0.144965	-1.12259	-0.328964	#NUM!	-1.46593	#NUM!
Q9NRV9	HEBP1	0	7.52102	7.06976	3.44463	4.19161	2.35122	1.50681	5.2229	108.603	-0.0892673	-1.12658	-0.843425	-1.67752	-2.31943	-0.526077
Q9UGR2	ZC3H7B	0	1.71704	2.08382	1.09667	1.24561	0.276893	0	0.521837	7.40737	0.279308	-0.6468	-0.463075	-2.63252	#NUM!	-1.71825
Q9H0R8-2	GABARAPL1	0	20.7777	33.137	30.8022	23.1774	8.72761	8.19255	7.67842	135.664	0.673405	0.567994	0.15768	-1.25138	-1.34265	-1.43616
Q4KMP7	TBC1D10B	0	1.48998	0.444763	1.97772	1.46419	1.32684	0.26661	0.76098	25.9407	-1.74418	0.408544	-0.0251874	-0.167301	-2.48249	-0.969361
O60610-1	DIAPH1	0	7.37293	7.81434	6.68764	5.35152	5.01141	3.45758	4.34425	64.0714	0.0838864	-0.140741	-0.46229	-0.557021	-1.09248	-0.763131
O00399	DCTN6	0	1.13426	0.46036	1.04088	0	0.992203	0	1.05398	14.1499	-1.30092	-0.123946	#NUM!	-0.193045	#NUM!	-0.105905
Q9Y570	PPME1	0	13.8489	13.8005	9.67479	4.01587	5.39476	4.60684	7.52127	83.3628	-0.00504677	-0.517469	-1.78599	-1.36014	-1.58792	-0.880723
Q70J99-3	UNC13D	0	8.17157	8.45665	6.84323	6.60169	4.16469	1.91366	6.23725	22.3035	0.0494732	-0.255935	-0.307776	-0.972404	-2.09428	-0.389702
O43826-2	SLC37A4	0	3.55367	3.70546	3.92194	5.2158	7.06318	3.53046	3.63439	85.7158	0.0603421	0.142255	0.553577	0.991007	-0.00945498	0.0324027
Q9BSJ6	FAM64A; PIMREG	0	3.77378	1.50426	2.96751	4.61225	2.37166	0	1.92921	2.84421	-1.32695	-0.346759	0.289459	-0.670116	#NUM!	-0.967999
Q9Y3C6	PPIL1	0	10.7768	13.0999	8.20628	7.91581	7.01386	5.33997	2.31176	76.9108	0.281617	-0.393133	-0.445124	-0.619653	-1.01303	-2.22087
O43175	PHGDH	0	9.21268	9.65782	8.86652	6.25696	5.68446	4.23888	9.75004	163.45	0.0680775	-0.0552517	-0.558159	-0.696596	-1.11994	0.0817874
Q9UBQ0-2	VPS29	0	20.0933	24.7349	21.7944	20.5267	15.1262	7.65862	5.88052	173.732	0.299834	0.117245	0.0307921	-0.409667	-1.39156	-1.7727
A6NCE7	MAP1LC3B2	0	31.7999	34.9567	26.1943	21.3334	12.1041	4.76744	0	137.121	0.136547	-0.279769	-0.575904	-1.39352	-2.73773	#NUM!
P06733-1	ENO1	0	38.1765	38.3719	41.6076	35.5492	25.8986	16.6522	29.9199	193.173	0.00736263	0.12416	-0.102869	-0.559809	-1.19698	-0.351583
P35606	COPB2	0	9.33276	8.97044	10.999	6.57668	6.76904	3.98722	7.86302	107.045	-0.0571243	0.236998	-0.504943	-0.463352	-1.22692	-0.24722
P49589-3	CARS	0	2.35476	3.04261	2.706	2.0834	4.44861	1.21172	2.4538	24.7471	0.369733	0.200585	-0.176639	0.917776	-0.958524	0.0594404
Q5JWF2-1	GNAS	0	9.98181	10.9131	10.7066	9.02222	5.00478	3.67304	3.1453	64.7155	0.128682	0.101121	-0.145819	-0.995994	-1.44233	-1.66611
Q6ZVM7	TOM1L2	0	0.734422	0.561908	0	0	0	0.922975	0.61242	3.89561	-0.386277	#NUM!	#NUM!	#NUM!	0.329681	-0.262088
Q9NVI1-3	FANCI	0	6.57555	5.30536	5.68513	6.31112	3.91247	3.94504	2.29048	58.5947	-0.309662	-0.209918	-0.0592167	-0.749034	-0.737074	-1.52146
P52948-1	NUP98	0	11.4772	11.9647	8.87992	8.9002	5.70094	4.24566	2.75401	69.0571	0.06001	-0.370154	-0.366863	-1.0095	-1.43471	-2.05917
O95168-1	NDUFB4	0	23.9852	34.6506	23.3281	24.0726	10.5587	6.37336	10.6474	120.618	0.530738	-0.0400744	0.00524996	-1.18371	-1.91201	-1.17164
P51809	VAMP7	0	2.17655	3.54431	4.7035	3.28182	3.26782	0	0.554778	31.7199	0.703465	1.11169	0.592453	0.586285	#NUM!	-1.97206
Q9NZ32	ACTR10	0	3.62347	1.83176	6.07739	1.01267	2.45367	3.54578	2.13678	6.69921	-0.984145	0.74608	-1.83921	-0.56243	-0.0312676	-0.761932
Q68CZ6	HAUS3	0	2.60457	1.92823	0	0	0.342523	0	3.21819	31.7998	-0.433769	#NUM!	#NUM!	-2.92677	#NUM!	0.305201
Q13322-1	GRB10	0	6.94104	7.97031	11.3346	2.74373	3.24537	5.34606	10.4673	22.3902	0.199483	0.707512	-1.33902	-1.09677	-0.376676	0.592658
P02511	CRYAB	0	7.37981	6.23633	7.87332	1.95052	2.45891	2.01194	2.47353	59.3501	-0.242885	0.0933891	-1.91973	-1.58557	-1.875	-1.57701
P49411	TUFM	0	11.8493	12.2027	8.94193	8.78971	8.48142	4.09533	8.89092	269.92	0.0423945	-0.406144	-0.430913	-0.482424	-1.53275	-0.414397
P51790	CLCN3	0	4.5326	3.91956	4.19178	4.34646	5.28817	3.73766	5.12136	71.2612	-0.209647	-0.112776	-0.0604987	0.222429	-0.278204	0.176187
Q96FV9-1	THOC1	0	2.50671	1.48552	2.03145	2.00054	0	0	0	31.8838	-0.754826	-0.303287	-0.325406	#NUM!	#NUM!	#NUM!
Q07955-1	SRSF1	0	16.6509	17.9523	13.8531	10.9923	5.85409	4.00423	12.3332	241.583	0.108573	-0.265392	-0.599104	-1.50808	-2.056	-0.433054
Q13485	SMAD4	0	2.95801	2.88593	1.46851	1.09314	0.0589077	0.328448	2.13061	15.2601	-0.0355909	-1.01028	-1.43615	-5.65003	-3.17089	-0.473361
O94782	USP1	0	3.95894	5.89857	2.16726	1.44114	0	0	0	10.7548	0.575249	-0.869241	-1.45791	#NUM!	#NUM!	#NUM!
O95714	HERC2	0	1.29978	1.66855	0.125605	3.15828	0	0.235956	0.886009	1.67209	0.360335	-3.37129	1.28087	#NUM!	-2.46167	-0.55287
Q16401	PSMD5	0	6.94595	5.87142	7.32541	5.14076	3.8115	3.4191	3.59364	56.4016	-0.242463	0.0767377	-0.434189	-0.865815	-1.02255	-0.950725
Q9Y3D6	FIS1	0	0.878571	0	0	0	0	0	0	30.9562	#NUM!	#NUM!	#NUM!	#NUM!	#NUM!	#NUM!
O00300	TNFRSF11B	0	21.226	10.9366	11.1741	3.28943	4.00991	2.38668	9.11805	136.593	-0.956669	-0.925676	-2.68993	-2.4042	-3.15276	-1.21904
Q9H0U3	MAGT1	0	12.0802	8.91217	5.18067	6.92033	6.13023	4.44279	8.43458	186.21	-0.438793	-1.22143	-0.803729	-0.978628	-1.4431	-0.518252
P33176	KIF5B	0	5.5362	7.20783	7.96948	5.26952	3.6	2.08165	2.63599	65.8483	0.380669	0.52559	-0.071223	-0.620899	-1.41117	-1.07055
Q15800	MSMO1	0	5.1291	5.53929	7.86903	5.03071	8.89164	1.81008	0	91.7056	0.110996	0.617481	-0.0279423	0.793745	-1.50265	#NUM!
P29144	TPP2	0	8.27154	8.75043	8.67712	7.95888	6.52422	4.3044	6.15716	85.596	0.0811982	0.0690607	-0.0555904	-0.34235	-0.942342	-0.425891
Q16222-1	UAP1	0	10.1186	10.4151	7.22	5.56967	4.84716	1.25959	0.95826	138.885	0.0416593	-0.486945	-0.861352	-1.06181	-3.00599	-3.40046
Q9HD42-1	CHMP1A	0	5.54777	6.46362	6.93598	6.07709	3.1294	0.426549	1.92132	20.3751	0.220434	0.322191	0.131473	-0.826023	-3.70112	-1.52981
P22234	PAICS	0	20.3418	19.0693	14.0763	12.3369	11.0636	6.55641	8.49979	209.603	-0.0931996	-0.53118	-0.721472	-0.878632	-1.63347	-1.25895
Q7Z2W4; Q7Z2W4-3		0	20.0982	12.6734	14.1588	8.81929	14.0611	8.28985	8.05463	56.3587	-0.665263	-0.505364	-1.18833	-0.515351	-1.27764	-1.31917
Q07157-2	TJP1	0	7.06912	7.73154	7.06026	6.16126	4.7	3.7214	6.51052	82.062	0.129224	-0.00181008	-0.198305	-0.58887	-0.925684	-0.118757
Q13573	SNW1	0	9.09843	9.37928	12.0857	10.098	7.57571	4.07256	3.04118	74.3703	0.0438588	0.409611	0.150374	-0.264238	-1.15968	-1.58098
P08758	ANXA5	0	16.202	16.6212	15.296	16.7673	10.5983	5.75313	17.4562	165.456	0.0368556	-0.0830151	0.0494819	-0.612332	-1.49375	0.107571
O60279	SUSD5	0	21.9058	25.7747	25.5674	22.5462	12.9612	7.95942	0.70539	149.736	0.234643	0.222997	0.0415742	-0.757106	-1.46058	-4.95675
P19387	POLR2C	0	5.75615	5.17079	3.51437	5.0181	4.8	1.25973	4.2324	9.12877	-0.154719	-0.711839	-0.197964	-0.26207	-2.19199	-0.443628
P43355	MAGEA1	0	36.3632	37.7062	29.6527	24.0656	24.8791	13.9326	9.0532	54.8273	0.0523238	-0.294316	-0.595503	-0.547546	-1.38401	-2.00598
Q5VTL8	PRPF38B	0	4.9879	5.71373	6.08701	4.03805	1.5152	4.20387	4.65456	49.9836	0.195999	0.287301	-0.304773	-1.71893	-0.246714	-0.099787
O14646	CHD1	0	11.076	9.70098	8.71895	6.61844	4.46631	4.05758	4.9788	52.9801	-0.19123	-0.345207	-0.74287	-1.31028	-1.44874	-1.15356
P04080	CSTB	0	5.03028	16.0144	15.4827	10.188	5.50587	3.14437	13.9399	247.088	1.67066	1.62194	1.01816	0.130333	-0.677866	1.47051
O14727	APAF1	0	4.60246	4.24404	2.20308	3.98977	1.1255	0	0.115619	28.7933	-0.116967	-1.06288	-0.206098	-2.03184	#NUM!	-5.31495
P29966	MARCKS	0	33.3986	26.06	22.8329	16.8843	16.9023	8.17025	10.7395	95.0923	-0.357954	-0.548677	-0.984105	-0.982566	-2.03134	-1.63686
Q9ULT0-4	TTC7A	0	0.142449	0.264392	1.01463	0	0	0	0	4.47704	0.892235	2.83244	#NUM!	#NUM!	#NUM!	#NUM!
Q9UMY1-1	NOL7	0	42.1074	28.956	24.558	23.0356	18.6765	14.3794	4.17304	110.376	-0.540209	-0.77788	-0.87021	-1.17285	-1.55007	-3.3349
Q96E29	MTERFD1; MTERF3	0	7.66073	6.67808	5.90922	6.03163	5.27684	6.55755	6.92293	33.8267	-0.198049	-0.374513	-0.344933	-0.537808	-0.224324	-0.146099
Q9BW91-1	NUDT9	0	6.28723	9.21488	7.87249	5.20558	5.07928	4.4321	4.8558	121.878	0.55154	0.324395	-0.272367	-0.3078	-0.504436	-0.372718
Q12769	NUP160	0	8.71046	9.33068	11.1932	8.20313	5.91247	4.67892	3.71569	61.678	0.0992348	0.361809	-0.0865741	-0.558988	-0.896573	-1.22912
Q99567	NUP88	0	3.99217	5.91311	4.41619	4.28687	3	3.27838	3.13622	18.1532	0.566743	0.14563	0.102752	-0.412211	-0.284191	-0.348145
Q8NAV1-1	PRPF38A	0	6.44857	7.62349	2.67095	6.53209	7.01412	5.3579	5.68746	4.06882	0.241471	-1.27162	0.018565	0.121283	-0.267313	-0.181195
Q9BWM7	SFXN3	0	3.6033	2.15309	2.94504	3.38687	2.09215	0.209322	2.12821	26.6898	-0.742914	-0.291032	-0.0893685	-0.784336	-4.10553	-0.75968
Q9Y6E0	STK24	0	18.2519	19.2854	14.9104	15.1439	11.7098	4.26425	9.11942	150.142	0.0794647	-0.291725	-0.269309	-0.64033	-2.09768	-1.00103
P13929-1	ENO3	0	8.73715	11.3566	6.72583	7.81207	7.74821	6.19236	8.99246	173.27	0.378296	-0.377451	-0.161459	-0.1733	-0.496674	0.0415528
A1X283	SH3PXD2B	0	7.47651	6.80163	6.18176	6.55276	5.45766	3.53368	3.18836	75.57	-0.136484	-0.274348	-0.190263	-0.454082	-1.08119	-1.22955
Q9NP79	VTA1	0	10.3871	13.5669	8.98848	10.1399	9.74966	7.92488	9.71985	142.263	0.385296	-0.208641	-0.0347414	-0.0913665	-0.39033	-0.095785
P23352	KAL1; ANOS1	0	22.8626	24.9516	28.1779	21.1821	24.9971	17.9367	19.1089	107.71	0.126141	0.30157	-0.11015	0.128768	-0.350079	-0.258744
Q9UBB9-1	TFIP11	0	3.07517	3.61445	2.65382	5.0007	0	0.177607	1.0967	17.6021	0.233109	-0.212599	0.70146	#NUM!	-4.11391	-1.48751
Q9UMS4	PRPF19	0	8.07751	11.5523	6.94115	8.91499	3.36517	3.41288	5.65315	56.1263	0.5162	-0.218736	0.142324	-1.26323	-1.24292	-0.514855
P14324	FDPS	0	12.7804	9.7497	8.57241	8.53068	5.95444	4.4836	10.2889	124.76	-0.390504	-0.576162	-0.583202	-1.1019	-1.5112	-0.312852
P17676	CEBPB	0	20.4974	22.6049	18.4481	14.9764	16.6252	14.3052	8.62982	61.2632	0.141191	-0.151969	-0.452749	-0.302074	-0.5189	-1.24804
O15143	ARPC1B	0	17.9728	17.424	18.9471	16.9983	13.3175	3.48792	9.35853	236.771	-0.0447455	0.0761565	-0.0804294	-0.432498	-2.36538	-0.941464
O76071	CIAO1	0	0	0	0	0	0	0	0	5.50582	#DIV/0!	#DIV/0!	#DIV/0!	#DIV/0!	#DIV/0!	#DIV/0!
P08574	CYC1	0	2.2353	3.16753	7.06486	7.24483	2.90979	0.0891351	11.5006	83.2773	0.502892	1.6602	1.69649	0.380451	-4.64833	2.36318
P15529-1	CD46	0	49.4469	58.6082	45.2644	47.4979	37.9552	14.4358	26.2861	229.389	0.245221	-0.127505	-0.0580166	-0.381583	-1.77623	-0.911581
Q92896-2	GLG1	0	10.672	11.7362	6.93862	9.12901	7.03842	4.6211	3.82155	85.6855	0.137137	-0.621107	-0.225297	-0.600505	-1.20752	-1.4816
P41250	GARS	0	7.50248	5.37185	4.23394	6.24826	3.95601	2.20426	4.33309	82.8163	-0.481947	-0.825366	-0.263912	-0.923322	-1.76708	-0.79197
P61981	YWHAG	0	16.7136	21.7767	14.9105	8.29404	4.70111	5.06867	10.6852	149.172	0.381757	-0.164695	-1.01088	-1.82995	-1.72135	-0.64541
P17029	ZKSCAN1	0	5.92522	3.28826	5.86994	2.2859	4.01269	3.06689	3.31566	23.0208	-0.849543	-0.0135239	-1.37411	-0.562298	-0.950091	-0.837575
O43617-1	TRAPPC3	0	27.308	34.3841	27.1872	16.9778	15.0968	7.01957	4.56178	158.345	0.332415	-0.00640074	-0.685674	-0.855087	-1.95987	-2.58166
Q9Y3P9	RABGAP1	0	7.93361	7.75716	8.07648	4.72361	3.78685	6.68494	4.95804	68.3374	-0.0324496	0.0257499	-0.748089	-1.06698	-0.247063	-0.678208
Q96N67	DOCK7	0	1.22517	0.739384	0.686174	1.20102	1.04844	0	0	20.482	-0.728586	-0.836336	-0.0287226	-0.224742	#NUM!	#NUM!
Q92804-1	TAF15	0	10.1799	2.52113	0	0	0	0	0	4.3235	-2.01358	#NUM!	#NUM!	#NUM!	#NUM!	#NUM!
Q96FC9-2	DDX11	0	2.0075	1.54573	4.067	1.9914	0.622938	0	0.835085	23.0483	-0.377114	1.01856	-0.0116145	-1.68824	#NUM!	-1.26541
Q6P3X3	TTC27	0	6.24601	1.17073	1.7951	1.49986	0.740866	2.08367	0	31.8513	-2.41553	-1.79887	-2.05811	-3.07565	-1.58381	#NUM!
P35658-5	NUP214	0	11.7988	14.4768	16.9956	17.9944	13.361	10.8146	6.69546	69.6277	0.295102	0.526522	0.608907	0.179387	-0.125668	-0.817388
Q00613	HSF1	0	73.7607	62.0975	59.0586	49.5448	49.9628	66.824	47.9955	135.478	-0.248317	-0.320705	-0.574119	-0.561997	-0.142487	-0.619952
P85037-1	FOXK1	0	10.4193	12.4654	11.6042	9.70038	8.04343	6.76179	6.60386	124.979	0.258677	0.155388	-0.103141	-0.373371	-0.623776	-0.657873
Q13045-1	FLII	0	8.19056	9.26553	8.5269	8.17333	9.64716	3.31195	10.2698	32.5895	0.177912	0.0580599	-0.00303744	0.236142	-1.30628	0.326378
O95425	SVIL	0	3.39923	4.41908	3.07657	3.3077	2.6	2.65814	1.09001	23.5626	0.378539	-0.143886	-0.0393805	-0.386696	-0.354788	-1.64087
P34741	SDC2	0	34.7978	32.3717	32.3354	29.641	19.0202	16.5281	10.8191	36.9846	-0.104261	-0.105882	-0.231403	-0.871466	-1.07407	-1.68541
Q5JTW2-2	CEP78	0	7.36011	6.2975	3.73822	7.12043	2.34087	2.51513	1.83589	12.4028	-0.224946	-0.977373	-0.0477629	-1.65268	-1.5491	-2.00324
Q8NFU3-4	TSTD1	0	7.95289	18.3901	5.86119	7.94822	8.61224	6.20764	5.88713	180.901	1.20938	-0.440286	-0.00084744	0.11491	-0.357434	-0.433915
P51148-2	RAB5C	0	8.8052	5.86354	6.49917	7.80735	7.88346	3.64294	2.14853	44.3463	-0.586582	-0.438099	-0.173521	-0.159526	-1.27325	-2.035
Q96T51	RUFY1	0	8.40372	10.3895	8.79885	3.82056	5.65032	1.02625	3.38424	54.3775	0.306021	0.0662855	-1.13725	-0.572696	-3.03365	-1.3122
Q8WWY3	PRPF31	0	13.4274	12.0348	11.2626	7.10455	4.44593	3.665	2.94065	108.834	-0.157969	-0.253645	-0.918366	-1.59462	-1.8733	-2.19098
P55010	EIF5	0	15.0926	16.0047	13.0726	13.1786	9.02806	5.13988	4.28798	101.072	0.0846481	-0.2073	-0.195647	-0.741355	-1.55404	-1.81547
P02786	TFRC	0	17.2803	15.0013	16.2476	13.6949	11.0485	4.15851	14.167	226.062	-0.204047	-0.0889046	-0.335488	-0.645273	-2.05499	-0.286593
Q9NVQ4-2	FAIM	0	19.9138	19.7218	15.7751	13.7898	11.6459	8.36189	6.6404	38.9939	-0.013977	-0.336121	-0.530173	-0.773945	-1.25187	-1.58443
P18669	PGAM1; LOC643576	0	30.5394	31.4196	27.5776	22.8246	17.578	15.7266	19.7057	232.028	0.0409935	-0.147174	-0.420082	-0.796897	-0.957464	-0.632057
Q13308-6	PTK7	0	4.92058	4.27305	4.50452	4.28687	3.7	0.516612	1.94087	37.7149	-0.203563	-0.127456	-0.198904	-0.411304	-3.25167	-1.34212
P57105	SYNJ2BP	0	10.1944	7.56349	8.18163	4.37017	1.59454	0	7.70691	118.149	-0.430656	-0.317321	-1.22202	-2.67657	#NUM!	-0.403557
O43395	PRPF3	0	7.20564	5.7657	5.25418	5.979	4.82166	3.42975	3.25304	48.929	-0.321631	-0.455662	-0.269222	-0.579598	-1.07102	-1.14734
Q9Y580	RBM7	0	7.81214	6.75183	4.81042	4.48914	4.92271	4.08996	0	40.7508	-0.21044	-0.699556	-0.799278	-0.666264	-0.933631	#NUM!
P78545-1	ELF3	0	14.0033	12.4323	8.42568	15.4841	10.6639	7.67487	2.41229	15.5686	-0.171674	-0.732901	0.145019	-0.393028	-0.867551	-2.53729
Q2TAL8	QRICH1	0	10.0101	8.92835	8.4502	8.38322	8.05868	5.75313	6.29199	147.868	-0.164987	-0.244396	-0.255877	-0.312837	-0.799034	-0.669864
O75815-1	BCAR3	0	9.19854	8.04947	9.84027	6.11146	6.98324	7.89625	5.18037	31.3661	-0.19251	0.0972937	-0.589888	-0.397508	-0.220236	-0.82835
Q14C86-6	GAPVD1	0	8.87211	7.47935	6.64134	7.09998	5.23831	1.31856	3.08132	60.151	-0.246364	-0.417803	-0.321462	-0.760176	-2.75031	-1.52573
P51114-1	FXR1	0	10.5839	9.37928	9.01223	7.14479	6.9	4.35392	4.69558	40.6882	-0.174321	-0.231915	-0.566908	-0.617202	-1.28148	-1.1725
P13804-1	ETFA	0	8.08162	10.469	11.5422	8.67466	6.1177	3.84897	4.70448	89.3434	0.373408	0.514198	0.102162	-0.401655	-1.07017	-0.780608
Q9NUY8	TBC1D23	0	5.28207	8.35969	8.85098	3.35555	6.86753	2.2812	4.84447	84.9606	0.662345	0.744733	-0.654556	0.378688	-1.21131	-0.124765
Q9P2J5	LARS	0	10.9377	11.7413	10.9794	9.52986	7.70194	5.47687	9.71623	144.31	0.102282	0.00548856	-0.198779	-0.506013	-0.997883	-0.170838
Q14677-1	CLINT1	0	11.8837	8.92835	8.39077	8.09742	4.6	5.22768	4.3717	32.5245	-0.412514	-0.502106	-0.553445	-1.36927	-1.18474	-1.44271
Q13464	ROCK1	0	1.18379	2.34	3.63012	2.80267	0	0	0.869045	26.4213	0.983091	1.6166	1.24339	#NUM!	#NUM!	-0.445913
Q13614-1	MTMR2	0	5.02157	2.45169	3.89728	0.0195728	2.08964	0.392141	1.219	13.9122	-1.03436	-0.365672	-8.00315	-1.26488	-3.67869	-2.04244
Q9Y305-4	ACOT9	0	5.54317	6.24432	5.2534	4.47892	2.92394	2.6695	5.20927	58.9363	0.171832	-0.07746	-0.307561	-0.9228	-1.05414	-0.0896317
Q5T3I0-3	GPATCH4	0	6.72845	8.09639	4.44199	5.76629	2.46648	1.63446	7.04782	21.5744	0.267004	-0.599069	-0.222632	-1.44782	-2.04146	0.0669023
O60216	RAD21	0	7.7863	8.99486	10.6054	6.37419	6.18822	4.8209	5.484	42.4269	0.208162	0.445792	-0.288696	-0.331414	-0.691635	-0.505709
Q92945	KHSRP	0	7.10186	2.50007	7.82847	6.65063	0.883704	0.692496	1.12489	79.2528	-1.50623	0.140533	-0.0947056	-3.00656	-3.35832	-2.65841
O94966-6	USP19	0	5.91098	6.6655	5.15501	4.69163	2.37493	3.18213	2.95232	23.3557	0.173315	-0.197424	-0.333308	-1.31551	-0.893404	-1.00155
Q15019-2	SEPT2	0	12.7752	15.2924	8.56413	8.23706	4.4358	4.06054	5.18157	54.0478	0.259465	-0.576969	-0.633148	-1.52608	-1.6536	-1.30189
Q5H943	CXorf61; CT83	0	11.5237	7.94889	9.0573	2.94404	1.97294	1.79109	7.20257	40.7451	-0.535781	-0.347454	-1.96874	-2.54619	-2.6857	-0.678024
Q13888-1	GTF2H2; GTF2H2C	0	13.2634	18.8623	20.4581	13.668	6.25891	9.01172	5.36187	61.7125	0.508056	0.625226	0.0433498	-1.08347	-0.557574	-1.30664
Q9Y5P6-2	GMPPB	0	0	0.4386	0.0861367	0.296231	2.19989	0	0.34926	15.1616	#DIV/0!	#DIV/0!	#DIV/0!	#DIV/0!	#DIV/0!	#DIV/0!
P56377	AP1S2	0	11.8798	13.1389	10.5909	7.73681	11.3625	7.73844	4.41132	40.8898	0.145334	-0.165687	-0.6187	-0.0642349	-0.618397	-1.42923
P49748-3	ACADVL	0	19.5589	11.1015	4.65701	10.5382	3.57906	4.00886	0.499872	389.827	-0.81707	-2.07035	-0.892202	-2.45017	-2.28656	-5.29013
Q10472	GALNT1	0	13.9472	11.7633	10.953	11.1169	5.12277	7.46017	6.04633	48.8245	-0.24568	-0.348647	-0.327211	-1.44498	-0.902691	-1.20584
Q15397	KIAA0020; PUM3	0	10.7998	9.54225	7.94915	6.48185	4.30757	2.99596	3.36299	69.5612	-0.178607	-0.442136	-0.73653	-1.32606	-1.84992	-1.68319
Q9BT73	PSMG3	0	4.11333	2.32234	2.30809	0.32146	0.558908	0.135956	6.09128	61.8247	-0.824725	-0.833608	-3.6776	-2.87962	-4.91909	0.566438
Q99575	POP1	0	5.117	3.78843	4.70828	3.89646	0.722316	1.41697	0.264179	43.0783	-0.4337	-0.120097	-0.393134	-2.8246	-1.85249	-4.27571
Q8TDM6-1	DLG5	0	4.98806	3.01674	2.4624	1.11663	1.79343	1.72859	0	30.2647	-0.725486	-1.01841	-2.15933	-1.47576	-1.52888	#NUM!
P11413-2	G6PD	0	15.9998	14.4338	14.2683	12.46	9.95601	7.59025	13.8472	112.37	-0.148604	-0.165245	-0.360754	-0.684416	-1.07584	-0.208459
Q15075	EEA1	0	6.85703	6.09441	5.63331	3.74269	4.3374	2.80108	4.4578	77.5828	-0.170098	-0.2836	-0.873508	-0.660753	-1.2916	-0.621251
Q712K3	UBE2R2	0	11.0821	7.69695	11.2696	8.12091	9.68452	6.44245	6.19592	31.9069	-0.525867	0.0242146	-0.448512	-0.194473	-0.782545	-0.838835
O60443	DFNA5; GSDME	0	2.96327	4.02597	3.13395	1.88918	0.902505	1.14798	0	92.5902	0.442148	0.0807935	-0.649428	-1.71518	-1.3681	#NUM!
P30153	PPP2R1A	0	15.948	16.0099	11.6388	11.1376	9.9768	4.90776	7.27674	107.273	0.00558528	-0.454435	-0.517938	-0.676727	-1.70024	-1.13201
P30566	ADSL	0	6.15595	7.66576	5.38776	3.62002	3.6	2.65814	8.7801	140.848	0.316448	-0.192296	-0.765981	-0.773984	-1.21156	0.512257
Q13214-1	SEMA3B	0	6.00359	5.55403	3.19165	4.94828	3.16731	0.539493	0.967	24.4206	-0.112291	-0.911525	-0.278899	-0.922569	-3.47615	-2.63424
Q9NYP7-2	ELOVL5	0	56.7789	42.28	35.8681	42.6086	65.1429	43.4142	34.1807	57.6235	-0.425378	-0.662655	-0.41421	0.198253	-0.387189	-0.732172
O00233-1	PSMD9	0	13.3294	11.6281	11.0656	14.2015	4.5422	2.08221	3.60349	56.8835	-0.19699	-0.268522	0.0914332	-1.55314	-2.67842	-1.88714
P30049	ATP5D	0	28.9157	22.726	32.8072	20.3334	24.7869	12.6557	9.70989	143.754	-0.34751	0.182157	-0.508003	-0.222278	-1.19206	-1.57433
Q99747	NAPG	0	7.6297	5.76207	5.77956	6.87117	3.75122	2.04577	6.17019	67.9891	-0.405038	-0.400666	-0.15107	-1.02426	-1.89898	-0.306312
Q13418	ILK	0	13.8857	15.4065	13.4482	13.3691	9	6.07142	5.98733	78.3943	0.149939	-0.0461854	-0.0546934	-0.625601	-1.19349	-1.21361
O43264	ZW10	0	1.90458	3.34472	3.28858	1.62231	1.22556	0.0268996	2.20455	25.8642	0.812415	0.787996	-0.231419	-0.636034	-6.14574	0.211013
P47712	PLA2G4A	0	6.45852	11.0333	6.06928	8.01477	6.05823	3.17476	7.16669	193.515	0.772594	-0.0896784	0.311457	-0.0923083	-1.02456	0.150103
Q13438-1	OS9	0	2.41387	6.55477	5.03446	4.28687	1.8	3.89861	5.03696	2.87006	1.4412	1.06049	0.828577	-0.423351	0.691613	1.06121
Q8NF37	LPCAT1	0	3.91668	9.75285	8.04349	7.02603	1.97081	1.63208	3.00206	151.75	1.31619	1.03819	0.84308	-0.990841	-1.26292	-0.383678
Q16512-2	PKN1	0	7.225	5.58799	5.60497	4.42933	2.41269	0.541656	2.05444	41.1725	-0.370667	-0.366292	-0.705908	-1.58235	-3.73755	-1.81425
P08648	ITGA5	0	6.3132	5.14057	8.05197	5.1064	4.3	4.25303	3.3263	75.2211	-0.296444	0.35097	-0.306065	-0.554035	-0.56988	-0.924455
P40692-1	MLH1	0	9.59378	12.2007	7.53961	5.12858	2.78953	3.50533	5.20986	45.0785	0.34679	-0.347609	-0.903539	-1.78208	-1.45255	-0.880855
Q7Z2W9	MRPL21	0	12.9648	8.73183	5.4904	0	6.91134	12.5777	8.46407	200.187	-0.570244	-1.23962	#NUM!	-0.907564	-0.0437275	-0.615176
P49755	TMED10	0	3.0682	7.30116	3.59302	5.02201	2.65612	2.92661	0	114.631	1.25073	0.227805	0.710873	-0.208072	-0.068162	#NUM!
P04406-1	GAPDH	0	105.558	86.0247	97.3616	67.7944	40.9903	25.9253	33.4268	416.919	-0.295211	-0.11661	-0.638796	-1.36468	-2.0256	-1.65896
Q9UKB1-1	FBXW11	0	1.7074	1.56797	0.498679	0.548528	0.933239	0	1.06239	7.03138	-0.122902	-1.77562	-1.63816	-0.871482	#NUM!	-0.684492
Q16363	LAMA4	0	6.19988	6.80138	4.27509	6.06817	3.96915	3.52719	5.79726	30.4468	0.133588	-0.536284	-0.0309777	-0.643409	-0.813722	-0.0968693
Q7Z7E8-1	UBE2Q1	0	12.9444	7.10821	8.55456	6.71936	3.97661	2.76733	1.49895	72.0268	-0.864767	-0.597558	-0.945929	-1.70271	-2.22576	-3.1103
P49441	INPP1	0	2.08195	3.71139	1.11585	1.88744	0.168926	1.11034	0	15.2857	0.834024	-0.89979	-0.141505	-3.62347	-0.90693	#NUM!
Q01081	U2AF1; LOC102724594; U2AF1L5	0	9.12498	18.7625	15.2647	11.951	5.66147	7.23079	9.73117	109.778	1.03996	0.742308	0.389244	-0.688644	-0.335667	0.0927928
P82914	MRPS15	0	14.1034	16.198	13.099	9.16359	12.465	4.36933	4.8992	106.702	0.199769	-0.106585	-0.622057	-0.178156	-1.69056	-1.52543
Q5VZL5	ZMYM4	0	1.11409	1.75861	0	1.06835	1.55	1.17046	0.397645	17.2873	0.658569	#NUM!	-0.0604911	0.476397	0.0712031	-1.48632
Q8NBJ4	GOLM1	0	31.1297	21.424	23.5528	21.4148	12.1689	7.7114	5.35774	48.0462	-0.539063	-0.402391	-0.539683	-1.35509	-2.01322	-2.53859
Q9UBQ7	GRHPR	0	9.16331	10.7899	9.65474	9.30769	6.16224	3.30926	13.5498	162.951	0.235737	0.0753684	0.0225534	-0.572414	-1.46936	0.564331
O00116	AGPS	0	4.45726	6.58353	4.32295	4.76319	4.45122	4.34164	5.28021	46.3353	0.562703	-0.044142	0.0957699	-0.00195632	-0.0379195	0.244437
Q96NC0	ZMAT2	0	20.902	28.0025	25.9852	17.7765	12.2176	5.63855	6.68929	158.183	0.421911	0.314047	-0.233671	-0.774682	-1.89024	-1.64372
P82921	MRPS21	0	8.9255	11.1583	10.5062	6.30829	6.39977	3.71628	6.12387	83.1398	0.322116	0.235231	-0.500684	-0.479912	-1.26407	-0.54349
P50402	EMD	0	5.86533	8.69239	6.91059	6.00075	6.33529	4.52826	4.49333	132.103	0.56754	0.236596	0.0329293	0.111198	-0.373258	-0.384429
Q6ICB4	FAM109B	0	0	0.11534	0.847281	0	1.29588	0.170894	0	3.71306	#DIV/0!	#DIV/0!	#DIV/0!	#DIV/0!	#DIV/0!	#DIV/0!
P32119	PRDX2	0	24.0181	25.6677	20.692	16.3346	10.6409	6.68865	12.4173	372.609	0.0958341	-0.215046	-0.556191	-1.1745	-1.84433	-0.951766
Q92925-1	SMARCD2	0	4.84671	1.12432	3.48902	7.24222	4.89955	5.17866	10.1178	46.3737	-2.10796	-0.474182	0.579427	0.0156433	0.095573	1.06182
Q6PK04	CCDC137	0	11.1973	11.0585	6.41916	6.60017	5.46241	6.37001	0.387505	32.6648	-0.0179962	-0.802692	-0.762574	-1.03554	-0.813782	-4.85279
Q99661-1	KIF2C	0	26.7626	35.5615	25.8894	26.4479	18.6688	12.8744	7.9275	82.2796	0.4101	-0.0478555	-0.0170635	-0.519586	-1.05571	-1.75528
P61020	RAB5B	0	1.8494	4.74938	5.42932	4.60485	1.77427	2.19851	9.43405	133.284	1.36068	1.55371	1.31609	-0.0598315	0.249467	2.35082
P09622	DLD	0	15.9131	14.3089	13.1244	10.0621	6.78922	1.97661	7.06291	123.387	-0.153302	-0.277961	-0.661289	-1.2289	-3.00912	-1.17188
Q9Y3U8	RPL36	0	24.6884	25.2763	23.817	25.5182	25.9809	16.6162	15.9815	149.725	0.0339538	-0.0518363	0.0476953	0.0736212	-0.571239	-0.627431
P49247	LOC101060545; RPIA	0	6.81826	7.0231	5.61344	5.07573	2.68586	1.11679	2.53238	35.3889	0.0427034	-0.280518	-0.425787	-1.34402	-2.61004	-1.42891
P00367	GLUD1	0	13.0075	9.20087	9.26663	3.70702	5.76346	2.16893	6.41275	218.778	-0.499505	-0.489231	-1.81101	-1.17434	-2.5843	-1.02033
Q14126	DSG2	0	6.61278	7.25957	6.4615	6.60496	4.14343	3.04949	3.07858	36.0717	0.134627	-0.033388	-0.00170733	-0.674432	-1.11669	-1.10299
Q13630	TSTA3	0	6.36362	2.82489	3.04043	2.62911	0.8829	1.22492	3.58497	65.8428	-1.17165	-1.06557	-1.27527	-2.84953	-2.37716	-0.827885
Q8TD16-2	BICD2	0	7.61298	7.93631	6.18267	7.81163	3.5	3.54419	3.22129	24.9184	0.0600085	-0.30023	0.0371638	-1.12111	-1.103	-1.24082
P56545-2	CTBP2	0	3.43408	7.38627	3.68827	5.1586	1.85345	4.0086	2.23456	92.9688	1.10492	0.103023	0.587056	-0.889713	0.223174	-0.619935
O00148	DDX39A	0	0.884734	1.57365	0.0767026	1.74172	1.42433	1.51096	1.73537	7.77866	0.830801	-3.5279	0.977195	0.686969	0.772154	0.971926
Q13137-4	CALCOCO2	0	15.3535	19.9864	13.4847	13.7541	3.49443	7.85447	7.23309	42.7665	0.380449	-0.187247	-0.158705	-2.13544	-0.96698	-1.08588
O15156-2	ZBTB7B	0	0	1.80903	0	0	0.025499	0.453184	0	3.46747	#DIV/0!	#DIV/0!	#DIV/0!	#DIV/0!	#DIV/0!	#DIV/0!
P11021	HSPA5	0	18.1307	17.7756	17.8164	17.7856	16.9015	11.4424	16.4122	211.435	-0.028533	-0.0252268	-0.0277195	-0.10128	-0.664039	-0.143659
Q9NS69	TOMM22	0	7.81763	10.9841	7.41592	7.71158	4.08202	1.48446	5.00694	46.4221	0.490618	-0.0761041	-0.0197033	-0.937449	-2.39679	-0.642801
Q53H12	AGK	0	7.70203	6.15401	4.36105	3.35424	2.0907	1.06913	0.0566088	69.5969	-0.323712	-0.820564	-1.19925	-1.88125	-2.8488	-7.08807
P62277	RPS13	0	37.9783	45.6036	38.2567	30.5384	15.0814	14.674	14.2878	353.056	0.263971	0.0105367	-0.314554	-1.3324	-1.37191	-1.41039
P00533-1	EGFR	0	2.46865	3.35476	1.76557	1.33456	0.46597	1.05628	0	4.71451	0.442485	-0.483593	-0.887359	-2.40542	-1.22473	#NUM!
O94855-2	SEC24D	0	5.09454	8.08538	6.79707	5.30237	3.64471	2.0933	2.19801	113.362	0.666365	0.415961	0.0576852	-0.483148	-1.28317	-1.21275
Q15785	TOMM34	0	7.41883	4.78951	6.53597	4.3221	1.8	3.12891	5.22704	84.8938	-0.631314	-0.182791	-0.779458	-2.04319	-1.24553	-0.505199
P50395-1	GDI2	0	8.53567	8.74219	7.10146	9.9927	6.23162	3.77026	10.7745	100.831	0.0344911	-0.265389	0.22737	-0.453897	-1.17884	0.336043
P07900-2	HSP90AA1	0	24.2627	26.4443	20.54	18.6045	13.5424	7.45549	9.84164	192.301	0.124216	-0.240304	-0.383089	-0.841254	-1.70237	-1.30177
Q8NEJ9	NGDN	0	4.70805	5.12124	6.39409	4.04066	3.95362	0.40526	2.18499	43.8063	0.121363	0.441611	-0.220537	-0.251956	-3.53821	-1.10751
P60484-2	PTEN	0	7.02641	5.46626	2.83393	5.5701	7.3716	4.4586	3.80312	29.0738	-0.362235	-1.30998	-0.335083	0.0691902	-0.656197	-0.885603
Q5T0F9-1	CC2D1B	0	0.365357	2.37033	2.68258	1.00114	1.25507	2.02519	0	19.4721	2.69771	2.87624	1.45427	1.78039	2.47068	#NUM!
Q96DX7	TRIM44	0	8.94663	6.15824	3.91455	3.34315	5.31386	1.90165	3.42322	11.4078	-0.538826	-1.1925	-1.42014	-0.751585	-2.2341	-1.38599
Q9UG01	IFT172	0	0.271105	0.867766	0.323764	2.19498	0	0	0.849496	5.6884	1.67845	0.256088	3.01729	#NUM!	#NUM!	1.64776
Q9BXJ9	NAA15	0	8.35748	7.09081	7.23125	8.53133	5.72678	4.03152	7.2885	80.2485	-0.237118	-0.208822	0.0297025	-0.545344	-1.05174	-0.197447
Q86X76	NIT1	0	5.24359	3.70607	4.12515	4.85128	2.26119	4.24296	8.35278	74.1055	-0.500666	-0.346108	-0.112191	-1.21348	-0.305484	0.671702
Q9NRN7	AASDHPPT	0	8.0963	10.0638	12.8592	7.84295	7.90723	13.3924	9.25666	58.9434	0.313837	0.667464	-0.0458669	-0.0340909	0.72608	0.193227
Q9Y3Z3	SAMHD1	0	9.40023	10.7624	7.83808	7.1524	5.99309	2.60523	2.74525	94.0778	0.195233	-0.262196	-0.39427	-0.649397	-1.85129	-1.77576
P61604	HSPE1	0	93.5433	84.5235	79.602	56.4439	32.9111	23.0032	46.1433	567.177	-0.146281	-0.232829	-0.728816	-1.50706	-2.0238	-1.01951
P26196	DDX6	0	11.0232	9.0512	6.71261	6.97079	4.86614	3.37767	4.40326	57.6959	-0.28436	-0.715594	-0.661147	-1.17969	-1.70644	-1.3239
Q9NXV6	CDKN2AIP	0	6.92986	5.6725	8.03437	5.07029	2.24798	2.41928	5.03696	54.6609	-0.288843	0.213359	-0.450757	-1.62419	-1.51825	-0.460272
Q96RN5	MED15	0	7.38087	6.53844	5.78521	6.09297	6.6	2.65814	1.9287	25.1563	-0.174845	-0.351421	-0.276646	-0.161325	-1.47337	-1.93617
O43681	ASNA1	0	0	0	0	0	0	0	0	9.2983	#DIV/0!	#DIV/0!	#DIV/0!	#DIV/0!	#DIV/0!	#DIV/0!
P33316-3	DUT	0	8.94667	13.5276	15.6326	10.1889	10.3124	17.4045	12.9178	87.2549	0.596486	0.805136	0.187572	0.204959	0.960041	0.52994
Q15545	TAF7	0	20.9485	20.949	17.9882	14.5145	8.02043	6.30941	4.02054	31.6985	3.39266e-05	-0.219795	-0.529356	-1.3851	-1.73127	-2.38139
Q8IWR0	ZC3H7A	0	3.16475	7.78256	3.87276	2.80136	0.502335	0.835431	3.02297	16.5327	1.29815	0.29127	-0.175963	-2.65537	-1.9215	-0.0661233
Q96P11-2	NSUN5	0	0.959185	1.74061	3.55529	0.691424	0.817815	0	0	4.20319	0.859709	1.89009	-0.472239	-0.230033	#NUM!	#NUM!
Q9BVS4	RIOK2	0	4.67638	7.11305	3.92886	5.46897	6.3407	1.90951	4.24166	16.6456	0.605075	-0.251282	0.225875	0.439248	-1.29219	-0.140765
Q9UI30	TRMT112	0	25.1455	21.1638	17.2751	14.8327	4.74476	2.4642	0.766468	67.1662	-0.248703	-0.541608	-0.761522	-2.40589	-3.35111	-5.03593
Q6YHK3-1	CD109	0	6.10808	6.09755	5.53551	6.73241	5.55891	4.85957	5.88162	92.955	-0.00248908	-0.142003	0.140403	-0.135918	-0.329889	-0.0545047
P78346-2	RPP30	0	18.533	21.6532	19.4071	16.6087	12.5816	7.40822	9.80253	10.5739	0.224485	0.0664883	-0.158153	-0.558778	-1.3229	-0.918871
Q96SB3	PPP1R9B	0	3.20597	2.54745	4.7565	1.39046	1.53797	0	0	17.7536	-0.331709	0.569138	-1.2052	-1.05974	#NUM!	#NUM!
Q96TA1	FAM129B	0	11.5372	11.1081	10.3451	12.7432	3.95874	5.3257	6.17168	84.9896	-0.0546869	-0.157345	0.14343	-1.54318	-1.11525	-0.902559
O95140	MFN2	0	16.0293	9.98701	10.0821	9.90678	6.7638	5.3666	7.01695	57.0239	-0.682588	-0.668921	-0.694224	-1.24481	-1.57863	-1.1918
P98175-1	RBM10	0	9.13699	11.9947	6.15596	9.24059	7.58697	5.37831	4.18163	80.5418	0.3926	-0.569735	0.0162657	-0.268196	-0.764567	-1.12765
Q7Z4V5	HDGFRP2; HDGFL2	0	0	1.96721	2.1731	0	8.49819	0.689941	0	62.4105	#DIV/0!	#DIV/0!	#DIV/0!	#DIV/0!	#DIV/0!	#DIV/0!
O95747	OXSR1	0	7.55201	6.70202	8.64289	7.30356	6.47661	3.35038	6.5644	105.326	-0.172265	0.194653	-0.048261	-0.221621	-1.17254	-0.202198
P62266	RPS23	0	54.8432	61.6341	43.7243	41.7429	32.285	25.0415	15.5517	439.761	0.168418	-0.326875	-0.393779	-0.764446	-1.13099	-1.81823
Q8IZH2-1	XRN1	0	0.163427	2.68284	2.32823	0	0.971714	1.14409	1.54838	15.8536	4.03704	3.83252	#NUM!	2.57188	2.80748	3.24404
O14964	HGS	0	6.61691	10.0193	5.48492	6.25131	2.62015	3.3942	0.906105	50.7669	0.598551	-0.270686	-0.082	-1.33651	-0.963088	-2.86841
Q9NZJ0	DTL	0	23.7452	21.6435	14.0806	14.4257	8.06403	6.78909	6.53387	26.0197	-0.133703	-0.75393	-0.718994	-1.55807	-1.80635	-1.86163
Q9Y296	TRAPPC4	0	8.18528	7.87734	12.5343	10.3727	9.9496	8.40779	3.89203	16.7557	-0.0553238	0.614781	0.341682	0.281607	0.0386941	-1.07251
Q9Y6J9	TAF6L	0	1.78088	1.3384	0	1.28323	0	0.262591	0	14.859	-0.412086	#NUM!	-0.47281	#NUM!	-2.76171	#NUM!
Q9BQG0-2	MYBBP1A	0	13.3328	12.4722	10.8299	10.2156	6.40629	4.7003	3.1085	91.5365	-0.0962623	-0.299953	-0.384198	-1.05742	-1.50415	-2.10069
P28340	POLD1	0	5.91973	6.1285	5.95338	4.20226	4.47934	3.17688	3.16881	30.7007	0.0500007	0.00817747	-0.494367	-0.402246	-0.897923	-0.90159
O95831-1	AIFM1	0	8.08429	6.08142	5.12174	5.06682	4.29226	2.60251	2.92263	118.581	-0.410713	-0.658487	-0.674041	-0.913383	-1.63522	-1.46785
Q9BRF8-1	CPPED1	0	3.54946	4.40483	4.04658	5.66754	1.76904	2.16371	2.55004	88.7189	0.311484	0.189103	0.675122	-1.00464	-0.714096	-0.477082
P84085	ARF5	0	7.91433	11.4787	13.3451	13.6045	10.3459	2.0759	16.3059	109.375	0.536419	0.753772	0.78154	0.386516	-1.93073	1.04285
Q9NYF8-3; Q9NYF8-1		0	20.3386	22.8829	20.0548	18.5047	9.11959	8.34838	7.02724	109.012	0.170052	-0.0202749	-0.13633	-1.15718	-1.28465	-1.53319
Q9Y3B9	RRP15	0	23.1642	28.0542	22.1291	21.3835	8.78429	11.2469	16.2698	140.931	0.276322	-0.0659499	-0.115399	-1.3989	-1.04237	-0.509694
Q15393-1	SF3B3	0	5.51839	5.6766	6.09376	5.0616	5.03557	2.82502	4.03512	66.365	0.040782	0.143085	-0.124654	-0.13209	-0.965985	-0.451634
Q8N1F7-1	NUP93	0	10.8467	12.2172	8.97378	8.7995	5.42422	3.86151	6.31978	87.98	0.171662	-0.273467	-0.301761	-0.999768	-1.49002	-0.779309
Q9Y6D5	ARFGEF2	0	3.4102	3.48943	5.40444	1.19014	2.66915	1.97819	2.50252	15.4196	0.0331342	0.664287	-1.51872	-0.353476	-0.785673	-0.446476
O00483	NDUFA4	0	48.3922	54.552	38.3464	35.4421	16.7947	16.365	19.2108	295.435	0.172858	-0.335683	-0.449312	-1.52677	-1.56416	-1.33286
Q9H0F6-1	SHARPIN	0	6.09808	8.85376	7.13632	6.39442	5.74226	3.08832	3.66681	14.2763	0.537937	0.226827	0.0684594	-0.0867355	-0.981534	-0.733827
Q5ZPR3	CD276	0	3.49111	4.66184	3.5938	3.92713	1.98708	0.337282	2.0961	36.4058	0.417216	0.0418252	0.169792	-0.813033	-3.37166	-0.735973
Q9NX20	MRPL16	0	19.6799	6.27063	5.35362	9.56792	1.57112	4.86598	4.83434	131.213	-1.65004	-1.87814	-1.04045	-3.64686	-2.01592	-2.02533
Q99460	PSMD1	0	11.6657	10.6948	8.62953	8.51698	7.88045	2.74953	4.68974	66.6355	-0.125363	-0.434921	-0.453863	-0.565926	-2.08502	-1.3147
Q92747	ARPC1A	0	15.7038	11.1034	8.29242	6.61583	3.35122	4.25295	1.92749	128.536	-0.500105	-0.921248	-1.24712	-2.22835	-1.88458	-3.02631
Q96PE3-1	INPP4A	0	1.07449	0	2.6447	1.60817	0.225499	0	0.357499	14.109	#NUM!	1.29945	0.581769	-2.25246	#NUM!	-1.58765
Q9NRG0	CHRAC1	0	5.33769	8.08236	3.27792	3.72399	1.22021	0	5.92402	65.0589	0.598562	-0.703435	-0.519367	-2.12909	#NUM!	0.150361
Q12789-2	GTF3C1	0	5.17241	6.03118	5.16695	5.21145	4.36893	3.74468	2.73222	33.8294	0.221605	-0.00152423	0.0108493	-0.243557	-0.465993	-0.920761
Q9H0A0	NAT10	0	7.64145	7.648	5.44318	5.51595	5.74529	2.30881	4.81892	87.5049	0.00123583	-0.489398	-0.470237	-0.411466	-1.7267	-0.665137
P46782	RPS5	0	27.5969	28.9756	21.3576	23.9238	16.7973	9.23408	14.8769	138.442	0.070336	-0.369756	-0.206056	-0.716273	-1.57947	-0.891435
O00410-3	IPO5	0	9.3515	9.04212	9.95517	8.9735	6.09331	3.90502	3.46885	44.4712	-0.0485374	0.0902471	-0.0595272	-0.617971	-1.25987	-1.43074
P07737	PFN1	0	60.809	61.3469	50.0049	49.7577	24.2288	19.0452	38.4556	675.902	0.0127064	-0.282215	-0.289364	-1.32756	-1.67486	-0.66109
Q15382	RHEB	0	20.2993	17.1798	18.0428	11.2324	5.70339	4.75765	13.8251	195.094	-0.240711	-0.170004	-0.853758	-1.83154	-2.09311	-0.554136
Q9Y2W2	WBP11	0	14.4808	11.6325	10.6894	13.0409	9.71812	6.87015	3.64553	69.0652	-0.315989	-0.437962	-0.151101	-0.575397	-1.07573	-1.98994
Q92696	RABGGTA	0	7.91107	4.47264	7.1659	3.3699	5.97038	2.50899	4.28557	57.5755	-0.822744	-0.142724	-1.23117	-0.40605	-1.65677	-0.884384
P20073-1	ANXA7	0	18.4598	21.5208	14.085	14.0099	10.3741	8.45059	8.17276	75.6449	0.221343	-0.390224	-0.397942	-0.831398	-1.12726	-1.17549
Q969Q0	RPL36AL	0	22.4026	18.7985	18.5546	13.2045	11.8412	12.6581	13.3815	292.423	-0.253053	-0.271894	-0.762642	-0.919849	-0.823611	-0.743429
Q9BPX6-3	MICU1	0	6.8959	3.02811	5.8302	6.54884	6.64087	0	3.57435	39.5372	-1.18732	-0.242193	-0.0744987	-0.0543673	#NUM!	-0.948059
Q14642	INPP5A	0	1.69865	2.51806	3.34815	1.61796	1.16397	2.26503	1.08108	35.4711	0.567926	0.978976	-0.0702101	-0.545329	0.415144	-0.651909
Q9BTE1	DCTN5	0	26.2463	25.1071	25.3452	15.8669	24.574	18.9909	32.0556	150.971	-0.0640198	-0.0504012	-0.726098	-0.0949789	-0.46681	0.288462
P05556-1	ITGB1	0	17.9926	15.1284	21.0211	13.6675	10.0689	5.42857	11.2422	100.406	-0.250146	0.22443	-0.396654	-0.837497	-1.72876	-0.678488
Q9BUT1-1	BDH2	0	3.91119	2.91616	3.66672	2.44597	0.744765	0.567628	3.42459	62.5144	-0.423537	-0.0931185	-0.677198	-2.39275	-2.78459	-0.191678
O75449-1	KATNA1	0	3.18544	3.60815	6.74374	4.1729	7.74081	2.61022	4.66796	31.1077	0.179765	1.08206	0.389559	1.28099	-0.287321	0.551298
P01106-2	MYC	0	77.5851	62.5699	50.2293	46.3356	32.4047	25.1857	12.1654	34.526	-0.31031	-0.62725	-0.743658	-1.25958	-1.62318	-2.67299
Q15126	PMVK	0	8.45195	6.40722	7.83624	5.85176	4.8981	4.01445	5.32036	96.9731	-0.399587	-0.109124	-0.530413	-0.787064	-1.07408	-0.667762
Q93009	USP7	0	12.1645	9.55315	12.5417	9.11487	7.33529	6.37063	10.9399	81.067	-0.348635	0.0440522	-0.416388	-0.729756	-0.933175	-0.153087
Q9Y490	TLN1	0	19.1242	17.5859	17.3873	13.477	11.4608	8.53937	10.6328	140.078	-0.12098	-0.137367	-0.504903	-0.738695	-1.1632	-0.846879
O75306-1	NDUFS2	0	4.32882	1.20616	2.37335	1.16426	0.683013	0.771562	1.72111	51.7167	-1.84356	-0.867047	-1.89456	-2.66399	-2.48812	-1.33063
Q8IWV7-1	UBR1	0	1.06396	2.95739	0.409126	2.14539	1.99832	3.93461	0.0921184	20.4559	1.47488	-1.37883	1.01179	0.909341	1.88677	-3.52982
Q8N3X1-2	FNBP4	0	7.01358	7.52348	6.28485	3.25028	3.02394	2.11353	3.00104	48.8498	0.101247	-0.158273	-1.10959	-1.21372	-1.7305	-1.22469
O43660-1	PLRG1	0	20.4014	18.5275	17.7043	13.7597	11.4252	7.13477	4.64547	87.5169	-0.139002	-0.204568	-0.568214	-0.836446	-1.51573	-2.13477
P51398-1	DAP3	0	3.63638	5.93678	7.72542	4.44173	5.14682	1.35663	5.90807	121.658	0.70718	1.08711	0.28862	0.50118	-1.42247	0.700187
P53701	HCCS	0	7.6384	6.99469	6.08933	5.01462	1.7255	1.32245	3.7145	48.1563	-0.127009	-0.326985	-0.60713	-2.14626	-2.53006	-1.0401
Q9UNE7-1	STUB1	0	15.5361	14.7222	11.6123	8.209	4.90339	2.29821	2.42651	105.738	-0.0776246	-0.419971	-0.920342	-1.66377	-2.75704	-2.67866
Q96IK1	BOD1	0	9.37035	11.4492	11.5607	9.42459	7.88814	4.23386	9.66117	62.5899	0.289072	0.303056	0.00832724	-0.248419	-1.14613	0.0440952
O94762-1	RECQL5	0	9.50094	8.88762	8.55534	11.8899	8.13953	7.67514	9.89619	41.8241	-0.0962731	-0.151245	0.323598	-0.223125	-0.307877	0.0588039
Q7KZ85	SUPT6H	0	5.15015	3.90995	3.73193	4.24772	4.06648	3.83837	1.5724	41.8502	-0.397466	-0.464692	-0.277926	-0.340835	-0.424123	-1.71165
Q13867	BLMH	0	8.63423	3.31245	6.4543	1.75564	3.06403	3.05753	2.16801	57.0418	-1.38217	-0.419807	-2.29807	-1.49464	-1.4977	-1.9937
Q14978-2	NOLC1	0	24.179	28.6978	21.4247	16.6098	13.7844	12.2117	12.9422	126.786	0.247184	-0.174482	-0.541719	-0.81072	-0.985498	-0.901676
Q6ZS17-4	FAM65A; RIPOR1	0	7.15232	7.17567	5.5418	7.44711	8.5049	1.24259	0.378081	45.0735	0.0047013	-0.368058	0.0582681	0.249882	-2.52506	-4.24165
P13489	RNH1	0	1.9808	9.46946	6.09435	4.12592	4.7	3.54419	0	27.0876	2.2572	1.62139	1.05863	1.24657	0.839371	#NUM!
P30876	POLR2B	0	5.08045	1.95942	5.95827	3.90103	2.64209	3.23659	2.46289	33.6992	-1.37453	0.229935	-0.381102	-0.943278	-0.650481	-1.0446
Q9H3K6-1	BOLA2B; BOLA2; LOC107984053	0	10.8421	13.8128	16.1677	15.2444	4.61992	7.78376	23.9484	324.007	0.349353	0.576467	0.491627	-1.23071	-0.478112	1.14328
Q9NP92	MRPS30	0	6.35575	6.25048	3.26001	3.52172	2.02795	2.52131	2.26595	72.419	-0.024096	-0.963188	-0.851785	-1.64804	-1.33389	-1.48795
Q9UBW8	COPS7A	0	7.03278	8.23565	3.6504	5.69625	5.06247	4.70405	6.20793	79.5931	0.227787	-0.946041	-0.304083	-0.474255	-0.580192	-0.179984
P13716-2	ALAD	0	3.8974	5.78033	1.82873	3.39209	8.25623	3.53695	3.36986	28.7	0.568642	-1.09167	-0.200337	1.08297	-0.140005	-0.209821
Q9UKX7	NUP50	0	6.82234	4.35116	3.59238	4.62617	4.53797	2.91698	8.4624	45.9569	-0.648867	-0.925324	-0.560449	-0.58822	-1.22579	0.310801
O95684	FGFR1OP	0	2.80347	1.64124	4.33306	2.64933	2.70345	1.47616	0	23.3997	-0.772429	0.628174	-0.0815851	-0.0524139	-0.925366	#NUM!
Q8N668	COMMD1	0	5.85015	0	0	0	0	0	0	28.9588	#NUM!	#NUM!	#NUM!	#NUM!	#NUM!	#NUM!
P40939	HADHA	0	11.9589	11.0928	9.1062	6.96818	6.2	3.10117	4.39262	83.8204	-0.108455	-0.393158	-0.779226	-0.947739	-1.94719	-1.44493
P52434	POLR2H	0	16.5275	15.4469	13.3893	11.9373	3.54588	4.98186	6.7466	30.9429	-0.0975558	-0.303792	-0.469388	-2.22065	-1.73011	-1.29264
P62306	SNRPF	0	59.5287	61.8958	48.0824	31.4899	22.6608	17.5191	13.0568	297.194	0.0562561	-0.308079	-0.918697	-1.39338	-1.76466	-2.18879
Q96EY7-1	PTCD3	0	9.35603	9.00633	7.23798	6.78417	4.97812	4.61867	3.09881	60.3452	-0.0549571	-0.37031	-0.463724	-0.910297	-1.01842	-1.59418
Q5BJF2	TMEM97	0	2.83388	0	1.66403	1.32021	0.22806	0	1.87569	18.263	#NUM!	-0.768099	-1.10201	-3.63529	#NUM!	-0.595356
Q6KB66	KRT80	0	32.556	30.9181	20.6179	20.8328	14.8255	10.0851	6.04051	89.9319	-0.0744691	-0.659022	-0.644067	-1.13484	-1.69069	-2.43018
P61158	ACTR3	0	14.1814	12.8329	12.8702	12.8136	6.13017	3.09331	8.25001	121.17	-0.144148	-0.139963	-0.14632	-1.21	-2.19678	-0.781532
Q15042-1	RAB3GAP1	0	3.85839	2.93067	3.05788	2.75678	4.34343	0.65716	0.446364	27.0871	-0.396771	-0.335467	-0.485018	0.170833	-2.55368	-3.11171
O95456	PSMG1	0	4.9988	5.29884	5.58788	4.56266	6.55456	3.41288	2.92298	53.2646	0.0840947	0.160719	-0.131707	0.390917	-0.550593	-0.77414
P52657	GTF2A2	0	16.719	19.8252	11.5666	9.63295	8.2354	2.1138	7.769	158.747	0.24585	-0.531526	-0.795435	-1.02157	-2.98358	-1.10568
Q03701	CEBPZ	0	5.95281	2.18114	1.82873	2.78179	2.71981	0.816172	2.87546	36.9354	-1.44849	-1.70273	-1.09756	-1.13006	-2.86663	-1.04978
P19440	GGT1	0	0	0.14882	0	0.56919	0	0	1.0852	18.3378	#DIV/0!	#DIV/0!	#DIV/0!	#DIV/0!	#DIV/0!	#DIV/0!
O14980	XPO1	0	7.59752	7.91577	7.26307	7.38968	4.51141	3.40524	5.25276	86.9317	0.0592013	-0.0649488	-0.0400152	-0.751949	-1.15777	-0.532453
Q01167	FOXK2	0	10.7616	11.5711	16.585	18.3824	17.6906	13.4449	13.556	21.6908	0.104634	0.62399	0.772441	0.7171	0.32117	0.333042
P27797	CALR	0	28.9016	31.1069	29.3866	29.0054	17.979	13.4974	21.2516	274.279	0.106087	0.0240114	0.00517636	-0.684834	-1.09847	-0.443579
P32455	GBP1	0	6.37246	8.50683	6.82154	5.22841	4.64348	4.50652	3.87507	102.693	0.416772	0.0982471	-0.285477	-0.456642	-0.499835	-0.717628
O76061	STC2	0	5.64187	8.24063	14.0931	10.8757	14.6912	7.12523	14.9385	13.5995	0.546583	1.32075	0.946868	1.38071	0.336764	1.40479
Q9NUQ9	FAM49B	0	2.96031	3.06848	3.50452	0.780815	0.107627	0	0	33.4527	0.0517762	0.243466	-1.9227	-4.78164	#NUM!	#NUM!
P61513	RPL37A	0	91.8222	82.8485	80.6109	65.0002	50.3357	34.4993	31.672	414.562	-0.148367	-0.187869	-0.4984	-0.867261	-1.41228	-1.53564
P45880-1	VDAC2	0	16.8372	19.1187	15.4966	15.7614	12.4267	5.3314	9.19663	224.627	0.183329	-0.1197	-0.0952626	-0.43821	-1.65907	-0.872479
P21127-1	CDK11B	0	22.5179	9.84823	17.0024	5.31498	18.9598	12.3597	20.7608	63.461	-1.19314	-0.405335	-2.08294	-0.248125	-0.865432	-0.117212
Q8N108-12	MIER1	0	6.8592	6.62814	4.65555	4.40258	4.51642	4.548	5.74492	18.9185	-0.0494348	-0.559087	-0.63969	-0.602859	-0.592807	-0.255752
Q9UM00-1	TMCO1	0	4.64206	1.98408	6.71261	4.66793	4.3	5.5821	0	13.4845	-1.2263	0.53211	0.00801741	-0.110428	0.266044	#NUM!
P42285	SKIV2L2	0	4.96237	7.59142	7.68664	7.42753	5.49943	4.12344	5.29796	71.2342	0.613341	0.631325	0.581855	0.148255	-0.26718	0.0944082
O14757	CHEK1	0	18.5281	18.2897	15.5458	13.559	12.2562	7.44532	3.19317	31.0381	-0.0186805	-0.253189	-0.450465	-0.596207	-1.31531	-2.53666
Q06265-2	EXOSC9	0	7.75305	8.82282	8.23394	5.12576	2.30217	2.43407	9.3819	68.2493	0.186476	0.0868203	-0.596998	-1.75177	-1.67139	0.275116
P07942	LAMB1	0	12.7906	14.3112	17.4621	13.0955	8.16102	8.56755	3.39028	49.6409	0.162066	0.449144	0.0339932	-0.648258	-0.578124	-1.9156
P46821	MAP1B	0	7.52769	5.74664	6.47768	4.28491	4.05367	2.86932	3.42764	52.9186	-0.389487	-0.21673	-0.81294	-0.892977	-1.3915	-1.13499
Q9NYL9	TMOD3	0	7.8915	7.75594	8.74534	5.83371	5.04855	2.65814	2.46546	72.8905	-0.0249973	0.148215	-0.435885	-0.64443	-1.56988	-1.67844
Q9ULG6-5	CCPG1	0	18.8026	17.9721	18.8849	16.7943	11.8893	10.7356	4.63587	61.5652	-0.0651798	0.00629409	-0.162967	-0.661271	-0.808535	-2.02002
Q9Y3D8	AK6; TAF9	0	13.1539	15.4768	10.9597	7.30399	7.36124	6.93953	7.72715	65.8236	0.234617	-0.263282	-0.848736	-0.837472	-0.922583	-0.767484
P52907	CAPZA1	0	7.73931	10.0084	10.5895	8.23532	6.97416	5.77884	6.91779	54.9779	0.370939	0.452354	0.0896192	-0.150185	-0.421426	-0.161894
O95816	BAG2	0	8.89917	8.04899	6.51999	6.0524	5.71689	4.71487	7.00716	88.416	-0.144863	-0.4488	-0.556162	-0.63844	-0.916451	-0.344842
Q6IN85	SMEK1; PPP4R3A	0	3.60404	8.99195	4.39769	2.00054	2.6	0.976244	2.98421	35.836	1.31902	0.287133	-0.849224	-0.471102	-1.8843	-0.272264
Q8WU79-1	SMAP2	0	2.66087	3.75564	2.61253	4.70838	5.70717	7.28362	9.26506	18.3659	0.497165	-0.0264485	0.823335	1.10088	1.45276	1.7999
P21266	GSTM3	0	10.2087	13.1557	11.6949	9.3563	6.25623	4.29394	9.32357	72.4861	0.365896	0.19609	-0.125784	-0.706428	-1.24942	-0.13084
Q96HC4	PDLIM5	0	12.475	14.0244	8.72834	9.48484	7.55	6.31166	7.70844	89.0971	0.168907	-0.515256	-0.395341	-0.724487	-0.982944	-0.694524
Q03252	LMNB2	0	8.1864	10.9816	8.50712	7.91299	6.72026	5.72875	7.03032	118.878	0.423787	0.0554414	-0.0490074	-0.284712	-0.515009	-0.219639
Q8WXX5	DNAJC9	0	13.581	15.5928	13.7325	10.1589	6.80874	4.03722	14.2797	160.552	0.199292	0.0160127	-0.418847	-0.996126	-1.75015	0.0723824
P53992	SEC24C	0	4.69595	2.91821	5.67711	2.81768	2.51068	2.25832	1.29294	36.146	-0.686332	0.273739	-0.736911	-0.903341	-1.05617	-1.86076
Q96I24-1	FUBP3	0	8.62545	9.14284	4.90466	6.17214	5.53574	1.94127	3.72703	62.1849	0.0840426	-0.814446	-0.48283	-0.639823	-2.1516	-1.21058
Q9UBK8-1	MTRR	0	1.61041	0	0	0.453698	0.411412	0	0	10.3827	#NUM!	#NUM!	-1.82762	-1.96877	#NUM!	#NUM!
P52655-1	GTF2A1	0	10.3676	6.99253	9.49614	5.42699	4.13307	5.11333	5.08292	75.9758	-0.568192	-0.126665	-0.933854	-1.32679	-1.01974	-1.02835
P31483	TIA1	0	3.54769	1.56845	2.99736	2.0523	2.25122	0	0.665259	11.6922	-1.17754	-0.243186	-0.789634	-0.656169	#NUM!	-2.41489
Q9BRX2	PELO	0	8.37342	9.96466	6.52836	8.6553	3.37137	3.32878	6.0995	82.3103	0.251004	-0.359096	0.0477679	-1.31248	-1.33082	-0.457125
O75368	SH3BGRL	0	9.87505	9.72056	8.64539	7.34423	2.94543	1.68482	5.37336	66.5303	-0.0227473	-0.191856	-0.427176	-1.74531	-2.5512	-0.877962
Q96I51	WBSCR16; RCC1L	0	17.0406	13.6545	9.36566	8.10308	5.4177	2.26932	2.83703	63.5216	-0.319596	-0.863521	-1.07243	-1.65322	-2.90864	-2.58652
P09874	PARP1	0	11.3753	10.524	9.86575	8.89302	7.36915	4.71223	8.17936	130.463	-0.112215	-0.205399	-0.355154	-0.626329	-1.27142	-0.475841
O00458	IFRD1	0	6.2377	6.00724	6.18741	8.16811	8.79721	7.54612	4.35386	12.423	-0.0543122	-0.0116794	0.388987	0.496031	0.27472	-0.518721
Q9BS26	ERP44	0	11.7937	11.0373	12.8854	7.89058	6.73051	3.1725	9.2956	89.2438	-0.0956212	0.12773	-0.579808	-0.809225	-1.89432	-0.343392
Q8NBK3	SUMF1	0	4.14745	7.5954	8.93393	7.32835	5.22038	2.86318	5.82505	44.6636	0.872903	1.10707	0.821266	0.331931	-0.534604	0.490046
O00165-2	HAX1	0	24.3867	20.1201	10.3539	15.3331	11.9418	11.0972	5.72691	29.2092	-0.277458	-1.23592	-0.669441	-1.03008	-1.13589	-2.09026
O43290	SART1	0	7.33208	3.4296	5.98816	2.01924	2.30751	1.37214	2.13061	38.6889	-1.09618	-0.292109	-1.86041	-1.66788	-2.41779	-1.78295
Q9UI12-1	ATP6V1H	0	13.5872	10.7014	10.6272	8.02891	4.62655	7.01582	0.824794	53.9809	-0.344454	-0.354485	-0.758972	-1.55424	-0.953566	-4.04207
Q14694-2	USP10	0	5.47763	4.82674	3.3183	3.81055	2.5	0.604952	2.48811	45.9087	-0.182502	-0.723108	-0.523551	-1.13162	-3.17866	-1.1385
Q92979	EMG1	0	11.2932	11.2732	11.1726	7.49582	6.18407	5.61956	4.27667	55.6575	-0.00256582	-0.0154995	-0.5913	-0.868831	-1.00693	-1.4009
Q6Y7W6-1	GIGYF2	0	5.06295	4.00153	2.68463	4.38214	2.51013	1.74666	2.22221	30.9621	-0.339428	-0.915257	-0.208345	-1.01222	-1.53538	-1.18798
Q12888-2	TP53BP1	0	2.9543	3.33686	2.46933	2.57212	2.41269	1.55178	1.27011	27.7515	0.175673	-0.258697	-0.199858	-0.292174	-0.928896	-1.21787
Q8NB46	ANKRD52	0	3.36015	1.08803	0.903839	0	0	0.786446	0	4.34812	-1.62681	-1.89439	#NUM!	#NUM!	-2.09511	#NUM!
Q6KC79	NIPBL	0	5.10255	2.18114	2.95716	2.28633	1.77672	0.596383	1.56519	50.4066	-1.22614	-0.787005	-1.15819	-1.522	-3.09691	-1.70488
Q5VW36	FOCAD	0	6.08227	7.89086	6.14503	7.94039	7.76881	3.25453	3.55513	56.3367	0.375572	0.014809	0.384599	0.353084	-0.902162	-0.774707
Q8IV48	ERI1	0	9.32163	8.15613	5.01541	10.3285	7.08452	0	2.52447	48.196	-0.192698	-0.894213	0.147978	-0.395912	#NUM!	-1.8846
Q9H2G2-2	SLK	0	6.36027	7.04336	5.89168	5.12837	6.04459	1.84173	1.95477	51.1162	0.147174	-0.110411	-0.310589	-0.0734434	-1.78803	-1.70209
Q9ULT8	HECTD1	0	5.10626	5.62344	4.78836	4.27121	1.94588	1.84595	1.3487	18.5868	0.139184	-0.0927375	-0.257623	-1.39185	-1.4679	-1.9207
P00558	PGK1	0	42.3517	41.5086	34.2437	30.5742	17.903	13.3553	14.329	346.962	-0.0290075	-0.306579	-0.470102	-1.24222	-1.66501	-1.56349
P23526-1	AHCY	0	23.4535	21.5925	16.3576	17.4239	12.1671	11.2817	10.7649	213.701	-0.119275	-0.519846	-0.428734	-0.946813	-1.05582	-1.12347
Q8IUI8	CRLF3	0	2.90736	4.212	2.14448	3.48387	1.9897	0.660517	0	35.3367	0.534796	-0.439086	0.260981	-0.54716	-2.13804	#NUM!
Q9UDY2-7	TJP2	0	9.05319	7.20661	6.60743	7.27876	4.0942	1.8615	4.40189	61.4847	-0.329105	-0.454337	-0.314733	-1.14484	-2.28196	-1.0403
O95263-1	PDE8B	0	5.50655	2.61538	1.43096	1.61361	1.95	0	0	23.3133	-1.07413	-1.94417	-1.77085	-1.49767	#NUM!	#NUM!
Q14692	BMS1	0	7.9305	7.78363	6.59398	6.36027	3.80757	2.74675	5.2212	24.4676	-0.0269682	-0.266262	-0.318323	-1.05854	-1.52969	-0.603031
P49792	RANBP2	0	10.3908	9.19857	7.74598	6.91554	5.41648	3.63046	4.89286	57.6179	-0.175824	-0.423787	-0.587391	-0.939879	-1.51708	-1.08656
P49759-3	CLK1	0	18.1356	18.1944	18.3565	19.7274	12.6151	7.45389	6.26077	26.5958	0.00466626	0.0174627	0.121378	-0.523669	-1.28276	-1.53441
Q9H1C7	CYSTM1	0	10.7418	13.9636	11.3714	11.0891	13.5034	3.92494	5.20199	56.8098	0.378445	0.0821746	0.0459122	0.330092	-1.45249	-1.0461
Q9NRX1	PNO1	0	30.5547	24.0945	18.9234	21.4613	16.6905	10.2016	9.97819	95.2114	-0.342689	-0.691224	-0.509654	-0.872363	-1.5826	-1.61454
Q9P0W2	HMG20B	0	20.2864	24.1883	19.1929	18.1254	15.8056	13.2985	10.5791	54.0894	0.253794	-0.079944	-0.162507	-0.360085	-0.609248	-0.939299
Q9GZT9-1	EGLN1	0	4.15805	2.97878	2.20276	1.44918	3.47561	3.15055	1.36671	16.5789	-0.481186	-0.916592	-1.52067	-0.25864	-0.400303	-1.6052
Q8N0X7	SPG20; SPART	0	7.37285	6.71579	2.99595	6.68848	2.59092	2.55293	3.58961	49.0038	-0.134666	-1.29921	-0.140546	-1.50876	-1.53007	-1.0384
Q9P2C4	TMEM181	0	6.34337	5.82555	7.26161	3.34511	3.91765	4.43744	0.37688	88.5127	-0.122856	0.195039	-0.923198	-0.695263	-0.515522	-4.07307
Q9Y5J1	UTP18	0	9.22197	5.62329	6.43839	4.68619	2.87678	2.26998	1.60361	52.1754	-0.71366	-0.518375	-0.976658	-1.68062	-2.0224	-2.52376
P62906	RPL10A	0	33.5992	30.8583	31.355	21.7949	13.4539	9.33505	19.9973	314.182	-0.122767	-0.09973	-0.62444	-1.3204	-1.8477	-0.748622
P30626-1	SRI	0	10.1935	9.63715	9.37179	9.30323	6.24331	4.78506	13.8037	150.758	-0.0809763	-0.121258	-0.131851	-0.707271	-1.09105	0.437399
Q96BQ5	CCDC127	0	0	0	0.521467	0	0	0	0	8.31826	#DIV/0!	#DIV/0!	#DIV/0!	#DIV/0!	#DIV/0!	#DIV/0!
Q9H0W8	SMG9	0	11.4124	15.3095	13.3521	9.6845	10.2875	5.87279	1.03682	52.0034	0.423826	0.226463	-0.236854	-0.149708	-0.958486	-3.46037
P49419-2	ALDH7A1	0	6.67247	6.93993	4.96596	3.87874	4.06447	2.67212	8.53076	106.991	0.0567007	-0.426148	-0.782634	-0.715153	-1.32023	0.354453
P48059-3	LIMS1	0	11.4553	13.2818	12.7886	8.09895	4.81648	6.13648	5.12219	67.4601	0.213438	0.158845	-0.500206	-1.24996	-0.900529	-1.16118
Q07817-1	BCL2L1	0	5.06888	3.88137	7.09093	6.97709	1.80356	0.454509	6.22474	59.7974	-0.385104	0.484307	0.460959	-1.49082	-3.47929	0.296346
P27361-1	MAPK3	0	2.72212	4.0279	4.21507	2.7596	5.19192	3.08063	3.34429	38.4836	0.565295	0.630826	0.0197295	0.931536	0.178494	0.29697
O75751	SLC22A3	0	3.75672	4.59451	4.42408	4.01435	2.55874	1.89387	0	29.8127	0.290434	0.235902	0.09569	-0.554043	-0.988135	#NUM!
Q15008	PSMD6	0	6.27047	7.75716	6.50078	7.85774	7.65879	3.98722	6.47603	98.2318	0.306955	0.0520409	0.325542	0.288545	-0.65319	0.0465375
Q9Y3B7-1	MRPL11	0	21.3632	16.9868	18.4296	14.317	11.4818	5.74642	0	164.127	-0.330717	-0.213105	-0.577404	-0.895776	-1.8944	#NUM!
Q5UIP0	RIF1	0	6.97866	4.42562	5.01815	4.46391	4.87348	1.24179	3.99156	30.4758	-0.657069	-0.475795	-0.64464	-0.517996	-2.49052	-0.805998
P62861	FAU	0	44.1529	32.1518	27.1653	22.3909	14.5685	18.2064	37.0553	246.175	-0.457608	-0.700742	-0.979596	-1.59966	-1.27807	-0.252828
Q9UKV8	AGO2; EIF2C2	0	5.52071	6.74698	4.35822	4.80908	5.07416	3.32436	4.20066	76.4598	0.28939	-0.341113	-0.199092	-0.121683	-0.731775	-0.394236
Q9NYU1	UGGT2	0	4.25445	4.12291	4.63659	4.90086	3.53407	2.17802	2.10316	39.3928	-0.0453092	0.124094	0.204065	-0.267642	-0.965955	-1.01641
Q7L2J0-1	MEPCE	0	12.504	11.2156	12.0803	9.10008	8.002	7.56268	8.21125	64.6989	-0.156882	-0.0497357	-0.458442	-0.643962	-0.725424	-0.606721
Q9UPT9-1	USP22	0	33.8244	32.3456	34.0424	23.6985	14.4383	6.43414	0	0.91691	-0.064496	0.00926793	-0.51327	-1.22816	-2.39425	#NUM!
P00390	GSR	0	6.74276	2.765	2.3399	2.54352	0.535574	0.175311	0.513583	48.0447	-1.28606	-1.52689	-1.40651	-3.65418	-5.26535	-3.71467
P51570-2	GALK1	0	4.60512	4.92623	2.95056	3.37925	3.96742	2.96221	4.11883	37.6079	0.0972456	-0.642252	-0.446534	-0.215038	-0.636565	-0.161003
Q08J23	NSUN2	0	7.4617	8.85801	6.59353	6.3557	6.15606	4.03991	3.96821	91.6352	0.24748	-0.178453	-0.231453	-0.277496	-0.885179	-0.911017
Q9H0V9-2	LMAN2L	0	1.57169	4.59511	3.25828	2.51797	3.0716	1.19281	0.506226	21.3801	1.54778	1.05179	0.67994	0.966672	-0.397956	-1.63447
P27105	STOM	0	19.1396	22.6714	20.7914	12.289	9.8609	9.35263	9.7205	190.873	0.244307	0.119421	-0.639193	-0.956773	-1.03312	-0.977462
Q96S52	PIGS	0	1.90353	0.510419	3.88625	0.360174	1.76113	0.349297	0	27.3863	-1.89893	1.0297	-2.40191	-0.112178	-2.44615	#NUM!
P52732	KIF11	0	18.6016	18.0177	14.7891	12.1411	7.18697	6.26524	4.86952	45.6274	-0.0460078	-0.330892	-0.615523	-1.37197	-1.56999	-1.93357
Q7Z5L9-1	IRF2BP2	0	3.64549	6.86522	4.47594	6.79896	2.21898	4.01496	10.354	52.7866	0.913192	0.296078	0.899201	-0.716215	0.139272	1.50601
Q8IZ83	ALDH16A1	0	4.05831	5.94402	0.314649	3.18242	1.76659	0.833575	2.8837	35.1032	0.550558	-3.68907	-0.350756	-1.19991	-2.2835	-0.492958
O60885-1	BRD4	0	6.05847	3.14464	5.59649	4.53068	5.72795	2.68986	6.96909	59.465	-0.946058	-0.114433	-0.419226	-0.0809363	-1.17142	0.202016
Q92542-1	NCSTN	0	10.5189	7.07534	8.73891	7.12608	1.54081	3.9836	3.15801	69.6189	-0.572117	-0.267462	-0.561807	-2.77123	-1.40084	-1.7359
O60942-1	RNGTT	0	3.69139	4.2554	4.27382	4.30601	4.40245	2.60832	2.8336	29.6358	0.20513	0.211361	0.222187	0.254141	-0.501042	-0.381529
O75879	PET112; GATB	0	1.28457	0.811668	1.19237	0	1.05	0.50124	0.0385955	4.70022	-0.662327	-0.107454	#NUM!	-0.290899	-1.35771	-5.05671
P60842	EIF4A1	0	5.47899	5.90425	8.15752	9.0668	5.46299	4.23287	9.45068	143.579	0.107844	0.57422	0.726684	-0.00421779	-0.372274	0.786509
O43929	ORC4	0	5.12398	4.10876	4.8621	2.60844	1.6255	0.690333	1.8455	74.4371	-0.318562	-0.0756851	-0.974074	-1.65638	-2.8919	-1.47325
P09488	GSTM1	0	10.3144	10.4649	2.29642	9.88264	4.25356	1.7721	5.36941	77.9115	0.0208971	-2.1672	-0.0616926	-1.27792	-2.54113	-0.941826
Q9NR28-1	DIABLO	0	12.3906	18.4102	21.1563	14.1347	4.33273	4.71929	9.84196	149.424	0.571262	0.771849	0.190001	-1.51589	-1.3926	-0.332225
P61758	VBP1	0	17.9442	16.6922	14.0721	10.9675	7.2045	6.77973	3.45152	59.3361	-0.104347	-0.350679	-0.710281	-1.31655	-1.40422	-2.37821
P50995	ANXA11	0	7.99939	6.56795	5.64977	2.09363	5.61915	3.18947	2.89896	42.4378	-0.284446	-0.501699	-1.93388	-0.509537	-1.32657	-1.46435
P09382	LGALS1	0	55.6496	50.171	46.4656	38.6999	26.9646	18.9284	29.0762	358.331	-0.149517	-0.260209	-0.524041	-1.0453	-1.55582	-0.936532
P09884	POLA1	0	2.47207	4.9133	3.76716	2.3866	3.35751	3.15855	2.35705	23.2838	0.99097	0.607757	-0.0507665	0.441672	0.353539	-0.0687418
Q13309-1	SKP2	0	23.3995	17.547	20.939	15.7351	12.4049	6.73609	7.03067	57.8538	-0.415256	-0.160289	-0.572497	-0.91557	-1.7965	-1.73474
Q6DKJ4	NXN	0	6.1247	3.68999	5.30982	4.79755	2.82171	2.36649	1.59949	25.7279	-0.731022	-0.205974	-0.352339	-1.11807	-1.37189	-1.93703
Q8IUD2-1	ERC1	0	6.49888	4.91089	5.22879	4.4774	4.93996	4.60931	2.85658	60.0989	-0.404208	-0.313713	-0.53753	-0.395691	-0.495642	-1.1859
Q05519	SRSF11	0	8.1066	6.41504	5.40043	10.8686	6.93746	1.76799	4.80002	68.0389	-0.337638	-0.586023	0.422991	-0.22469	-2.19698	-0.756055
P31321	PRKAR1B	0	2.55951	0.799341	0.0861367	1.0603	0.799887	2.04781	0	8.35543	-1.67898	-4.89309	-1.27139	-1.678	-0.321787	#NUM!
Q5K651	SAMD9	0	4.87837	3.42704	7.31393	5.2282	3.75	0.0402831	5.05066	24.1667	-0.509434	0.584247	0.0999147	-0.379509	-6.92008	0.0500724
Q9H9Q4-1	NHEJ1	0	3.61516	2.92245	4.28704	3.15588	0.810019	1.41043	4.07972	52.7033	-0.306883	0.245919	-0.196016	-2.15803	-1.35792	0.17441
Q9Y3A5	SBDS	0	41.5971	34.3179	27.4473	27.9778	19.2539	11.9004	14.7489	230.305	-0.277524	-0.599822	-0.572203	-1.11133	-1.80547	-1.49588
Q86WX3	RPS19BP1	0	26.886	22.1602	13.0182	17.6869	15.3866	11.8781	11.8985	77.2344	-0.27888	-1.04632	-0.604173	-0.805176	-1.17855	-1.17608
O60566-3	BUB1B	0	6.76999	9.36188	6.19589	7.14435	5.35367	3.45559	2.41092	24.347	0.467645	-0.127842	0.07765	-0.338624	-0.970222	-1.48957
O15355	PPM1G	0	15.2414	18.4791	16.0578	13.5318	11.5534	7.21666	6.60626	109.938	0.2779	0.075279	-0.171637	-0.399669	-1.07859	-1.20609
P17050	NAGA	0	5.78818	5.54097	8.68217	3.41558	6.54075	9.27056	6.80697	73.6517	-0.0629715	0.584946	-0.760981	0.176347	0.679546	0.233904
P49459-1	UBE2A	0	5.08602	6.11762	3.40079	2.58822	1.88714	1.02377	1.283	36.1846	0.266433	-0.580668	-0.974578	-1.43034	-2.31264	-1.98702
P54819	AK2	0	10.8364	13.5619	10.5651	10.3933	8.77527	2.35951	7.68769	96.3344	0.32368	-0.0365701	-0.0602249	-0.304366	-2.19932	-0.495259
Q8NC56-1	LEMD2	0	0.770682	0	0.303482	1.87526	0.39081	0.35495	0	53.0559	#NUM!	-1.34452	1.28288	-0.979669	-1.11852	#NUM!
Q6L8Q7-1	PDE12	0	3.27457	5.35068	3.69424	2.07079	1.94354	1.2232	2.99452	20.9571	0.708417	0.173973	-0.661125	-0.752619	-1.42065	-0.128983
O43324-1	EEF1E1	0	13.5158	13.9971	13.788	9.12749	6.41992	5.66903	9.61312	115.518	0.0504861	0.0287682	-0.566355	-1.07402	-1.25347	-0.491569
Q9Y2P8	RCL1	0	3.95168	7.07823	7.29916	3.44385	6.74776	7.09051	7.02827	16.5794	0.840923	0.885265	-0.198443	0.771942	0.843423	0.830704
P48382	RFX5	0	6.40604	6.49045	6.75664	5.81109	5.5	4.87327	6.46252	46.671	0.0188862	0.076873	-0.140623	-0.220001	-0.394544	0.0126636
P05067-1	APP	0	7.9414	10.2364	8.92012	11.5123	8.58068	7.47426	10.4733	13.9747	0.366246	0.16767	0.535717	0.111699	-0.0874617	0.399248
O43422-1	PRKRIR; THAP12	0	0	3.46549	0.591561	2.0262	0.181959	1.57801	2.77425	7.7725	#DIV/0!	#DIV/0!	#DIV/0!	#DIV/0!	#DIV/0!	#DIV/0!
Q8WTV0-2	SCARB1	0	8.23883	8.50149	8.59982	4.34821	3.12026	4.15785	4.63537	47.8404	0.045276	0.0618666	-0.92202	-1.40077	-0.986603	-0.829757
Q13895	BYSL	0	20.2782	20.5584	13.4411	11.1206	6.81759	7.38693	8.36256	60.1953	0.0197974	-0.593276	-0.866692	-1.5726	-1.45688	-1.27791
Q6UXN9	WDR82	0	26.9818	27.5292	20.0488	15.4586	8.47753	7.43358	13.2424	274.44	0.028975	-0.42847	-0.803577	-1.67027	-1.85986	-1.02683
Q9Y450-1	HBS1L	0	5.62919	4.2027	4.76511	2.78309	3.17416	3.56398	5.32207	31.6481	-0.421614	-0.240418	-1.01624	-0.826553	-0.659439	-0.0809402
Q13098-7	GPS1	0	13.324	13.6121	11.7721	10.0964	5.39716	6.08092	4.08726	85.2591	0.0308642	-0.178652	-0.400176	-1.30375	-1.13166	-1.70482
P63151-2	PPP2R2A	0	3.72387	5.93894	3.88625	3.754	6.46659	6.06126	4.36055	37.6342	0.673403	0.0615756	0.0116268	0.796202	0.702815	0.227706
Q12907	LMAN2	0	2.13102	7.27843	5.18668	4.30993	4.00177	3.93554	6.15509	84.7239	1.77209	1.28327	1.01612	0.909097	0.88502	1.53024
Q6XZF7	DNMBP	0	2.68119	2.54286	1.62269	1.86591	2.48518	1.3122	0.440527	21.0685	-0.0764212	-0.724486	-0.522994	-0.109523	-1.03089	-2.60557
P18124	RPL7	0	44.8018	44.5925	35.4846	29.6986	22.7597	20.0476	18.0878	326.35	-0.00675757	-0.336365	-0.593163	-0.977079	-1.16013	-1.30854
P43304	GPD2	0	9.05126	6.52636	5.61691	6.00923	3.84938	2.71407	5.44798	102.053	-0.471839	-0.688343	-0.590938	-1.23349	-1.73766	-0.732396
P49642	PRIM1	0	8.83666	4.78951	5.41059	4.44499	5.94932	3.02405	4.76108	79.5909	-0.883623	-0.707715	-0.99132	-0.570776	-1.54702	-0.892212
Q96FV2	SCRN2	0	0.518855	1.23528	2.64972	2.22434	2.52299	1.47669	1.86728	4.23911	1.25143	2.35243	2.09998	2.28173	1.50896	1.84754
O94964-2	SOGA1	0	6.66735	6.64145	6.93944	8.80016	5.34226	6.06016	3.6198	17.2446	-0.00561481	0.0577058	0.400416	-0.319663	-0.137758	-0.881204
Q14699	RFTN1	0	6.08191	5.2154	3.19948	3.60958	2.03056	3.76314	3.82223	57.4232	-0.221744	-0.926684	-0.752691	-1.58264	-0.692585	-0.670109
A0AVT1-1	UBA6	0	4.34692	5.20706	4.77013	5.41438	3.99454	3.55488	2.84287	70.2778	0.260476	0.134034	0.316802	-0.121965	-0.290192	-0.612645
Q9Y265	RUVBL1	0	4.176	6.01208	5.51286	3.74574	4.09186	3.16526	3.79134	83.2468	0.525744	0.40068	-0.156871	-0.0293626	-0.399797	-0.139412
P35637-1	FUS	0	15.0136	15.0827	12.0618	10.7083	7.67026	6.53185	0.69785	101.243	0.00663093	-0.315826	-0.487543	-0.968919	-1.2007	-4.42721
Q99447-1	PCYT2	0	3.40108	1.91481	1.51094	1.55684	0.149943	0.603891	0	19.4866	-0.828791	-1.17055	-1.12737	-4.5035	-2.49363	#NUM!
Q92597	NDRG1	0	4.77612	4.83399	2.81037	4.44282	2.43563	2.45267	1.04541	18.0568	0.0173755	-0.765081	-0.104365	-0.971544	-0.961488	-2.19177
Q9H5K3	SGK196; POMK	0	0.105224	0.00834316	0	0.104834	0.0448211	0	0	2.54622	-3.65672	#NUM!	-0.00535931	-1.23121	#NUM!	#NUM!
Q8NDH3	NPEPL1	0	15.4239	12.8937	12.6984	13.6001	10.0035	12.1996	9.55344	67.3275	-0.258493	-0.280517	-0.181546	-0.624659	-0.33833	-0.691071
P61026	RAB10	0	12.0331	16.1235	10.4627	10.1876	7.128	7.67059	4.06326	114.869	0.42215	-0.20176	-0.240204	-0.755444	-0.649605	-1.5663
Q14657	LAGE3	0	18.2416	17.9112	18.3306	20.8075	13.4699	14.1162	8.82675	109.305	-0.0263639	0.00702248	0.189876	-0.437494	-0.369876	-1.04727
P12956	XRCC6	0	15.7296	14.1482	14.0577	13.7872	10.4174	8.4846	16.4491	224.033	-0.152869	-0.16212	-0.190158	-0.594482	-0.890564	0.0645276
Q9BVJ7	DUSP23	0	10.6233	8.64136	15.071	11.0328	5.03318	4.5025	6.73252	152.268	-0.297907	0.50454	0.0545574	-1.07769	-1.23844	-0.658019
Q8N8A6	DDX51	0	3.63452	4.80945	4.31766	3.8708	4.21915	2.46004	2.18413	13.0446	0.404106	0.248485	0.0908664	0.215188	-0.563081	-0.734704
O96000	NDUFB10	0	11.6004	16.8463	13.5341	10.5286	8.98407	6.39342	13.299	119.399	0.538258	0.222421	-0.139859	-0.368733	-0.859514	0.197142
Q9Y6M7-7	SLC4A7	0	8.39426	8.69624	5.57826	6.40834	3.67672	0	0.214426	97.4929	0.0509886	-0.589589	-0.389453	-1.19098	#NUM!	-5.29085
O95801	TTC4	0	13.3818	13.8583	11.459	10.1995	7.00589	7.33075	3.08886	125.769	0.0504821	-0.223786	-0.391769	-0.933631	-0.86824	-2.11513
Q9Y5L4	TIMM13	0	10.0156	9.90324	12.637	2.15888	8.08663	2.36124	0.96922	83.2333	-0.016271	0.335407	-2.21389	-0.308633	-2.08463	-3.36928
Q14CX7-1	NAA25	0	7.01403	6.03833	6.41861	6.26131	4.86819	2.27338	1.70243	64.9988	-0.216094	-0.127982	-0.163779	-0.526857	-1.6254	-2.04265
P07311	ACYP1	0	5.85224	5.37511	7.01915	5.02941	5.88395	0.964409	16.5056	87.0162	-0.122695	0.262309	-0.2186	0.00779817	-2.60127	1.49589
P48739-3	PITPNB	0	10.2763	10.6267	7.52831	8.35233	6.69198	1.68857	6.75894	103.033	0.0483701	-0.448919	-0.299067	-0.618813	-2.60544	-0.604448
Q9NRL2	BAZ1A	0	5.87687	6.3079	4.61292	2.63237	1.09838	1.0874	0	32.6895	0.102113	-0.349368	-1.15869	-2.41967	-2.43417	#NUM!
Q9BZX2-1	UCK2	0	14.0635	10.1092	10.9421	9.02744	7.601	2.7695	5.82298	21.6419	-0.476283	-0.362062	-0.639567	-0.887695	-2.34426	-1.27213
P55210-3	CASP7	0	3.36511	3.4522	5.67132	4.45913	3.47661	1.57236	3.00069	19.4145	0.0368599	0.75303	0.406106	0.0470257	-1.09772	-0.165362
Q9Y3B4	SF3B14; SF3B6	0	17.3464	20.6689	16.4388	15.0449	7.60484	6.21033	11.8595	85.2047	0.252827	-0.0775287	-0.205357	-1.18965	-1.48189	-0.548586
Q9H0E9-2	BRD8	0	13.2935	12.1916	12.686	17.9035	8.80589	7.81966	6.84197	15.0707	-0.124831	-0.0674805	0.429524	-0.594177	-0.76554	-0.958235
Q9UK59	DBR1	0	4.91917	5.72813	6.47996	1.84176	0.364802	2.4774	0.616023	47.9557	0.219649	0.397569	-1.41733	-3.75323	-0.989586	-2.99736
Q8N9N8	EIF1AD	0	9.35486	8.80481	5.91569	3.84296	3.09838	5.5719	5.1373	32.2012	-0.0874236	-0.661168	-1.2835	-1.5942	-0.747546	-0.864704
Q9H147	DNTTIP1	0	4.97753	4.03562	8.57717	6.60757	4.27171	1.79056	2.30868	24.7884	-0.302641	0.785071	0.408689	-0.220615	-1.47502	-1.10836
P50454	SERPINH1	0	13.2067	12.7589	9.51221	14.4512	10.6268	7.5137	9.26214	133.925	-0.0497635	-0.47342	0.129914	-0.313563	-0.813677	-0.511854
Q96GN5-1	CDCA7L	0	22.74	18.1304	16.5403	19.168	8.18606	4.20188	1.46912	22.4681	-0.326817	-0.459248	-0.246528	-1.47399	-2.43612	-3.9522
P51553-1	IDH3G	0	14.1807	11.9571	13.1824	7.17958	5.20038	2.86707	2.86394	144.266	-0.246062	-0.105316	-0.981953	-1.44724	-2.30628	-2.30785
P62487	POLR2G	0	35.8898	34.3548	27.9563	19.9173	14.5342	15.8199	3.49561	103.98	-0.0630594	-0.3604	-0.84955	-1.30412	-1.18183	-3.35996
Q9UBH6	XPR1	0	7.91167	5.69111	4.618	4.3991	5.1922	3.93793	5.99591	63.7685	-0.475271	-0.776714	-0.846773	-0.607635	-1.00655	-0.400004
Q9BZE4	GTPBP4	0	9.48061	6.24348	7.57293	6.73154	6.32104	3.7002	2.9422	50.9598	-0.602631	-0.324129	-0.494044	-0.58482	-1.35738	-1.68809
Q9HA65	TBC1D17	0	1.18706	0.954807	1.26876	1.55424	0.926836	1.78451	1.30598	13.5839	-0.314107	0.0960256	0.388816	-0.357002	0.588139	0.137749
Q7Z7H5	TMED4	0	15.9699	16.5632	14.2788	10.7478	7.91697	10.121	8.54815	203.824	0.0526315	-0.161479	-0.571307	-1.01233	-0.658007	-0.90167
Q9Y2S6	TMA7	0	62.7364	81.5828	52.2082	43.7678	22.7823	17.7159	16.3895	897.378	0.378962	-0.265027	-0.519431	-1.46139	-1.82425	-1.93653
Q9UET6	FTSJ1	0	26.6605	20.0001	21.2421	18.6937	31.1985	13.9795	12.6439	49.8685	-0.414693	-0.327777	-0.512152	0.226775	-0.931392	-1.07626
Q9Y5U2-1	TSSC4	0	0.73249	0	0	2.67739	0.107005	2.86822	0	30.0886	#NUM!	#NUM!	1.86995	-2.77513	1.96927	#NUM!
Q8WVV9	HNRNPLL; HNRPLL	0	0.280567	2.119	0	0	0	2.74675	0	28.0905	2.91697	#NUM!	#NUM!	#NUM!	3.29131	#NUM!
Q9UQ13	SHOC2	0	7.54208	3.53295	4.16508	6.15952	3.59932	1.68508	2.23182	30.7373	-1.09409	-0.856619	-0.292144	-1.06724	-2.16214	-1.75674
Q15022	SUZ12	0	3.57342	2.6647	4.41182	1.30694	0.943314	1.96295	1.19465	16.575	-0.42333	0.304069	-1.45111	-1.92149	-0.864278	-1.58072
Q96J01	THOC3	0	16.5429	17.3395	12.2448	12.9746	7.3	4.55534	5.33545	95.5879	0.0678512	-0.43405	-0.350526	-1.18025	-1.86058	-1.63253
Q8IZT6-1	ASPM	0	14.6091	18.4783	13.8622	12.7225	10.5126	11.2272	5.31212	16.1428	0.338972	-0.0757117	-0.19948	-0.474738	-0.37986	-1.4595
Q14151	SAFB2	0	13.2098	12.6119	9.6129	9.52464	7.3716	6.75208	7.14733	86.4493	-0.0668212	-0.458568	-0.471876	-0.841562	-0.968208	-0.886137
Q9H0P0-4	NT5C3; NT5C3A	0	3.5508	3.17355	3.27619	2.69675	2.12388	1.36706	3.64537	65.6156	-0.162046	-0.116125	-0.396922	-0.741441	-1.37707	0.037921
P56181-2	NDUFV3	0	3.85291	3.53343	4.51113	4.75971	4.26147	0.361753	3.50433	54.8302	-0.124877	0.22754	0.304926	0.145403	-3.41287	-0.136809
Q16537	PPP2R5E	0	8.52514	8.76903	5.16084	6.87705	6.52544	3.17864	0.851898	62.5609	0.0406932	-0.724118	-0.309935	-0.385648	-1.42331	-3.32297
Q96QC0	PPP1R10	0	6.747	6.7951	7.65118	8.0474	7.18452	4.58174	1.95458	41.5677	0.0102482	0.181436	0.254277	0.090646	-0.558349	-1.78739
P09132-1	SRP19	0	10.2632	13.4388	9.27009	6.88422	7.81646	7.86975	11.8806	60.2963	0.388926	-0.146827	-0.576117	-0.392895	-0.383092	0.211125
O95249-1	GOSR1	0	9.16145	11.757	6.21003	13.4187	7.68896	6.66135	6.41825	80.6793	0.359874	-0.560976	0.550599	-0.252786	-0.45976	-0.513395
P50552	VASP	0	11.7746	12.4683	10.0815	9.1351	9.30473	7.09559	8.77393	34.3093	0.0825919	-0.223959	-0.366183	-0.33964	-0.730682	-0.42438
Q99766-1	ATP5S	0	7.53006	5.40537	9.51419	2.21804	0	1.69551	2.5653	24.7822	-0.478269	0.337418	-1.76338	#NUM!	-2.15094	-1.55353
Q08945	SSRP1	0	13.3301	14.0659	15.022	9.29366	6.5638	3.29857	5.83687	98.4356	0.077512	0.172388	-0.520373	-1.02209	-2.01478	-1.19142
O60671-1	RAD1	0	3.56608	4.58473	3.06923	5.96095	3.15635	2.77391	0	49.2013	0.362499	-0.21646	0.741203	-0.176083	-0.362415	#NUM!
P09669	COX6C	0	24.7742	29.0637	14.8382	17.3102	7.82399	9.51606	12.8588	422.034	0.23038	-0.739518	-0.517217	-1.66286	-1.3804	-0.94608
Q8N806	UBR7	0	6.59172	6.85409	9.39943	9.18622	4.8	5.75931	3.23126	29.8538	0.0563093	0.511917	0.478815	-0.457621	-0.194759	-1.02856
P14550	AKR1A1	0	7.09781	4.92177	8.79315	4.61812	2.91508	3.05912	5.14518	80.866	-0.528197	0.309006	-0.620068	-1.28384	-1.21426	-0.464152
Q8WUX9	CHMP7	0	2.22819	4.70633	4.75609	4.76319	1.8	1.6395	0	33.2835	1.07873	1.09391	1.09606	-0.307874	-0.442613	#NUM!
Q99633-1	PRPF18	0	10.2221	7.18621	10.8085	6.80157	8.56008	3.9991	10.6206	15.3713	-0.508395	0.0804637	-0.587757	-0.256003	-1.35395	0.0551716
Q9P2B4	CTTNBP2NL	0	9.97426	8.0427	7.92796	6.60061	5.29209	3.41327	3.25116	39.3677	-0.31053	-0.331261	-0.595611	-0.914372	-1.54705	-1.61726
Q6IBW4-4	NCAPH2	0	0.0523509	0.962061	0	0	1.17427	1.78173	0	3.17318	4.19984	#NUM!	#NUM!	4.48741	5.08892	#NUM!
P12004	PCNA	0	25.5868	24.5007	19.1374	16.8643	9.80695	9.19441	14.5187	310.095	-0.0625798	-0.419009	-0.60143	-1.38353	-1.47657	-0.81749
O60313-2	OPA1	0	10.8181	10.6302	9.17661	8.27033	5.06648	2.3346	5.19768	103.18	-0.0252851	-0.237418	-0.387435	-1.0944	-2.2122	-1.05751
Q9UHR6	ZNHIT2	0	7.72502	5.06405	10.8318	7.19068	1.07032	2.77952	4.02191	27.6228	-0.609247	0.487662	-0.103411	-2.8515	-1.4747	-0.941657
Q9H7H0-3	METTL17	0	8.43815	9.39743	6.71362	7.22091	13.2713	4.57689	4.88015	24.4809	0.155339	-0.329836	-0.224747	0.653307	-0.88256	-0.790002
Q9UJW0-1	DCTN4	0	11.7852	7.96461	8.08496	6.21738	6.19465	5.33687	7.23035	39.1145	-0.565299	-0.543662	-0.922597	-0.927879	-1.14291	-0.704836
P22392-2	NME1-NME2; NME1; NME2	0	12.6692	12.1083	11.4781	10.1628	12.6968	6.35914	9.51431	128.574	-0.0653322	-0.142447	-0.318036	0.0031302	-0.994426	-0.413159
Q5JUR7	TEX30	0	32.8256	34.1624	26.3438	20.0013	13.9792	11.7026	12.8526	162.587	0.0575847	-0.31736	-0.714732	-1.23154	-1.48799	-1.35276
O95835	LATS1	0	4.79645	2.80929	2.66858	2.13234	1.5	2.03791	1.37031	6.7051	-0.771761	-0.845891	-1.16953	-1.677	-1.23487	-1.80746
P08133-1	ANXA6	0	16.5481	15.7121	12.674	9.93441	6.7152	4.66655	7.41131	144.897	-0.0747922	-0.384793	-0.736161	-1.30117	-1.82624	-1.15887
Q9UBV2	SEL1L	0	2.69239	2.70556	3.53295	0	0.987081	2.74675	0.86871	9.57217	0.00703852	0.391986	#NUM!	-1.44765	0.0288361	-1.63194
Q96GD4-5	AURKB	0	30.5036	31.4454	19.9007	21.7414	14.909	9.64861	15.0122	62.5816	0.0438662	-0.616164	-0.488539	-1.0328	-1.66059	-1.02284
Q99729-3	HNRNPAB	0	6.56591	6.24553	7.58172	7.77857	2.76147	3.72273	4.59917	62.4956	-0.072171	0.20753	0.244509	-1.24956	-0.818635	-0.513622
Q9BW19	KIFC1	0	31.644	15.0733	20.3832	16.8743	12.9278	7.33596	4.16995	34.9084	-1.06994	-0.63455	-0.907104	-1.29146	-2.10887	-2.92383
Q9UKF6	CPSF3	0	5.21266	5.19461	1.68481	4.53547	3.67422	3.05859	3.27806	11.456	-0.00500577	-1.62944	-0.200769	-0.504584	-0.769154	-0.669177
Q9UK45	LSM7	0	42.0201	56.5673	53.2373	38.44	19.1792	15.6062	31.4806	469.579	0.428888	0.341358	-0.12847	-1.13154	-1.42896	-0.416618
Q9Y2D4	EXOC6B	0	2.55342	3.19808	1.89536	1.52596	0.22806	0.142934	0	18.352	0.324774	-0.429957	-0.742714	-3.48494	-4.15901	#NUM!
Q13084	MRPL28	0	4.12075	5.06199	4.54572	4.13897	2.49721	1.61441	0.870078	53.7727	0.296799	0.141602	0.00636645	-0.722588	-1.3519	-2.24369
Q13951-2	CBFB	0	9.09843	6.04242	8.74406	4.38214	7.5	5.05048	9.02852	47.8608	-0.590492	-0.0573146	-1.05398	-0.278728	-0.849199	-0.0111291
O94826	TOMM70A; TOMM70	0	11.8521	10.6873	11.5934	9.43046	8.17493	6.63168	8.03197	140.336	-0.149243	-0.031843	-0.329746	-0.535867	-0.837701	-0.561321
P23246-1	SFPQ	0	21.591	23.2547	20.5284	18.3773	11.015	8.77071	10.0068	145.231	0.10709	-0.0728081	-0.232504	-0.970957	-1.29967	-1.10944
Q9Y263	PLAA	0	12.2846	9.77098	8.43498	7.90559	6.92917	5.44571	7.08274	93.9522	-0.330276	-0.542396	-0.635907	-0.826097	-1.17366	-0.794473
Q15024	EXOSC7	0	2.21113	2.63674	1.89896	5.11086	2.63708	0.819595	2.44128	28.3324	0.253973	-0.219572	1.20878	0.254158	-1.4318	0.142851
P46940	IQGAP1	0	8.48413	8.50621	8.98534	7.91494	5.24265	3.12268	6.75773	110.01	0.00375103	0.0828062	-0.100187	-0.694471	-1.44198	-0.328228
Q9UL26	RAB22A	0	0.79508	0	2.12041	1.60404	0.41096	1.08261	0.591641	35.9377	#NUM!	1.41517	1.01254	-0.952102	0.445337	-0.426379
Q96BZ8	LENG1	0	7.90958	8.75477	1.99317	2.52253	0.707118	5.16205	5.32171	31.8022	0.146468	-1.98854	-1.64873	-3.48358	-0.615657	-0.571711
P02794	FTH1	0	27.8481	20.3867	18.5148	19.8812	8.9084	11.3157	17.2619	111.611	-0.449949	-0.588898	-0.486174	-1.64434	-1.29926	-0.689991
P11908-2	PRPS2	0	16.929	13.574	16.1523	10.0549	10.525	3.31875	8.08499	195.855	-0.318647	-0.0677513	-0.751595	-0.685667	-2.35078	-1.06618
Q13423	NNT	0	8.55976	9.15757	6.49436	9.66949	5.96697	1.93115	7.0956	133.184	0.0973948	-0.398383	0.175871	-0.520572	-2.14811	-0.270646
Q8IUH3-3	RBM45	0	0	0.847113	0	3.12391	0	0	0	39.6684	#DIV/0!	#DIV/0!	#DIV/0!	#DIV/0!	#DIV/0!	#DIV/0!
P62256	UBE2H	0	5.34132	12.0169	5.60415	8.60854	3.53797	3.53766	7.6544	164.685	1.1698	0.0692989	0.688572	-0.594276	-0.594401	0.519093
P30048	PRDX3	0	21.8701	17.4916	14.4499	8.91521	8.45879	5.94448	13.9406	243.2	-0.322297	-0.5979	-1.29462	-1.37044	-1.87934	-0.649671
Q63ZY3-1	KANK2	0	8.83919	5.64287	4.92713	4.99678	3.61147	1.27042	2.24246	32.9347	-0.647484	-0.843166	-0.822915	-1.29133	-2.79861	-1.97883
Q9UHB6	LIMA1	0	9.8378	9.09993	6.66285	7.40524	4.05094	2.61022	4.63793	40.5626	-0.11248	-0.562197	-0.409789	-1.28008	-1.91416	-1.08485
Q9HD15	SRA1	0	12.993	8.00813	13.2904	12.5874	10.7612	3.54419	12.7471	81.375	-0.698198	0.0326508	-0.045751	-0.271891	-1.87421	-0.027564
Q9NUP9	LIN7C	0	29.0526	19.6505	14.9425	14.3161	17.0175	11.7931	8.95473	70.0288	-0.5641	-0.959245	-1.02103	-0.77165	-1.30072	-1.69795
P54198	HIRA	0	3.63251	0.560228	4.0268	0.511552	0.807231	1.34215	5.13027	22.4047	-2.69688	0.148668	-2.82801	-2.16991	-1.43642	0.498067
Q9HCC0-1	MCCC2	0	3.42985	2.93102	3.08318	3.14784	1.1652	1.21436	3.83664	37.6731	-0.22674	-0.153727	-0.123783	-1.55757	-1.49794	0.161699
Q8NEZ3-1	WDR19	0	0	0.0955092	0	0	0	1.95947	1.30787	6.75383	#DIV/0!	#DIV/0!	#DIV/0!	#DIV/0!	#DIV/0!	#DIV/0!
P28070	PSMB4	0	11.6041	7.61934	9.86055	4.68228	3.42934	1.54749	6.74316	85.3115	-0.606897	-0.234894	-1.30935	-1.75863	-2.90663	-0.783138
Q8TAP9	MPLKIP	0	11.4684	11.2327	7.09991	12.6533	6.71235	11.7798	3.03465	24.7528	-0.0299601	-0.691791	0.141855	-0.772773	0.0386579	-1.91806
Q92890-1	UFD1L; UFD1	0	8.81558	11.305	10.2325	9.26734	11.1916	5.22406	7.42899	60.6079	0.358832	0.215036	0.0720999	0.344287	-0.754883	-0.24689
Q9H410	DSN1	0	6.26328	3.90822	7.34556	5.79521	5.1726	4.25688	3.21425	40.7589	-0.680408	0.229954	-0.112057	-0.276029	-0.557123	-0.962437
Q08257	CRYZ	0	12.8423	5.96338	10.021	10.078	9.89665	4.86276	6.86358	116.278	-1.1067	-0.357883	-0.349705	-0.375895	-1.40106	-0.903873
P57678	GEMIN4	0	10.0777	8.17532	6.80536	5.94398	2.84861	3.32533	4.05759	73.8498	-0.301821	-0.566424	-0.761666	-1.82284	-1.5996	-1.31247
Q02978	SLC25A11	0	6.59172	6.30476	5.77031	8.96654	4.36659	1.86415	5.56599	115.518	-0.0642145	-0.192006	0.443896	-0.594148	-1.82214	-0.244017
P31431-1	SDC4	0	22.5794	11.676	13.3052	12.1959	10.3587	5.57592	7.07938	58.5177	-0.951459	-0.763017	-0.888604	-1.12416	-2.01772	-1.67331
Q06323-1	PSME1	0	12.5132	12.626	10.6763	8.6068	10.1511	4.17485	12.5517	175.01	0.0129375	-0.229049	-0.539906	-0.301817	-1.58366	0.00443136
Q96AC1-3	FERMT2	0	18.3908	13.4162	10.4377	7.17654	4.28685	3.35223	3.29112	100.836	-0.455001	-0.817175	-1.35762	-2.10099	-2.45579	-2.48233
P16298-4	PPP3CB	0	3.58209	4.45971	6.8786	2.42205	3.57672	3.46628	0	17.2202	0.316147	0.941312	-0.564574	-0.00216389	-0.0474149	#NUM!
Q9NZJ7	MTCH1	0	3.68538	5.50978	4.3543	8.55982	2.14075	4.54491	0.059345	58.6806	0.580179	0.240627	1.21577	-0.783696	0.302436	-5.95655
O75153	CLUH; KIAA0664	0	10.8953	10.3549	9.31457	7.04909	6.79721	5.31708	3.01133	41.0471	-0.0733991	-0.22615	-0.628202	-0.680695	-1.035	-1.85524
O95926	SYF2	0	23.4183	23.9011	19.8211	12.8495	9.2996	3.2244	5.69999	78.209	0.02944	-0.240602	-0.865921	-1.33239	-2.86053	-2.0386
P61224-1	RAP1B	0	10.6389	10.1564	9.37543	7.18473	4.71183	1.45234	9.67294	58.7616	-0.0669557	-0.182393	-0.566343	-1.17499	-2.8729	-0.137323
P55735-3	SEC13	0	10.1774	15.6035	15.1493	9.24864	11.9842	4.88608	6.77678	90.678	0.616508	0.573889	-0.138052	0.235767	-1.05862	-0.586692
Q15058	KIF14	0	6.78629	6.98443	5.79638	6.05338	4.48606	3.81054	4.22211	49.7777	0.0415205	-0.227471	-0.164881	-0.597173	-0.832628	-0.684659
O75718	CRTAP	0	20.3358	15.9681	17.0632	12.4961	10.2943	6.15092	8.44522	149.948	-0.348824	-0.253132	-0.702543	-0.982172	-1.72514	-1.26781
Q9BTT0	ANP32E	0	3.14176	3.45002	4.18048	3.77749	1.61514	3.83404	4.32504	52.9326	0.13503	0.412095	0.265855	-0.959914	0.287291	0.461138
Q8N1G2	FTSJD2; CMTR1	0	0.328576	0	0.318568	0	1.68959	0.0495148	0	14.3861	#NUM!	-0.0446253	#NUM!	2.36237	-2.73029	#NUM!
O15514	POLR2D	0	1.64489	0.234896	1.26169	0.39802	1.1922	0.365639	0	15.0755	-2.80789	-0.38263	-2.04708	-0.464359	-2.1695	#NUM!
Q07960	ARHGAP1	0	6.38718	8.32489	10.2736	6.3818	7.32282	6.62072	3.61141	109.093	0.382251	0.685696	-0.00121583	0.19722	0.0518074	-0.822619
Q9Y696	CLIC4	0	5.92522	5.81345	5.51664	2.85748	2.4794	2.91619	2.08017	32.2536	-0.0274731	-0.103079	-1.05213	-1.25688	-1.02279	-1.51016
Q9Y281-1	CFL2	0	50.0989	46.9714	36.7635	30.6075	19.0403	18.8149	17.4981	97.4442	-0.092998	-0.446505	-0.710893	-1.39572	-1.4129	-1.51758
Q8IV50	LYSMD2	0	3.47828	2.48071	1.57224	1.83785	3.0794	2.82732	1.06599	17.5061	-0.487623	-1.14555	-0.920353	-0.175725	-0.29894	-1.70618
P06865	HEXA	0	5.16959	4.25443	2.94536	4.09656	2.38318	0.993382	2.10488	59.3781	-0.281082	-0.811605	-0.335637	-1.11716	-2.37963	-1.29631
P61421	ATP6V0D1	0	5.46472	5.50131	2.73804	3.62002	2.1	2.03791	3.80148	35.0688	0.00962599	-0.997005	-0.594149	-1.37976	-1.42306	-0.523587
P15289-1	ARSA	0	4.60423	3.4117	2.75787	3.5563	5.6407	1.74409	3.69512	48.5132	-0.432471	-0.739409	-0.372585	0.292913	-1.40048	-0.31734
P31948-2	STIP1	0	35.9759	35.3095	29.2717	28.627	19.0496	17.2611	17.4377	232.029	-0.0269746	-0.297525	-0.329656	-0.917271	-1.05951	-1.04482
P57772	EEFSEC	0	8.71312	8.174	11.4174	7.3227	5.56637	6.6413	2.34023	62.3877	-0.092148	0.389971	-0.250814	-0.646454	-0.391724	-1.89654
O96008	TOMM40	0	2.67719	1.9489	2.47968	5.55967	1.61019	1.43159	2.12941	18.3412	-0.458059	-0.110568	1.05428	-0.73349	-0.9031	-0.330266
Q15819	UBE2V2	0	30.4967	28.8214	20.1466	14.8135	18.2414	11.2084	6.19624	249.783	-0.0815116	-0.598116	-1.04174	-0.741439	-1.44408	-2.29919
P15328	FOLR1	0	0.85958	1.2845	0.139006	0.220758	0	0	0	11.0058	0.5795	-2.62849	-1.96117	#NUM!	#NUM!	#NUM!
Q9HD26-1	GOPC	0	12.2888	9.08371	8.84752	8.2823	8.52277	5.88736	8.18398	64.2373	-0.435995	-0.474004	-0.569246	-0.527954	-1.06165	-0.586474
Q9UNQ2	DIMT1	0	15.616	17.5507	14.0398	12.7836	9.72405	7.25071	6.4836	87.6318	0.168507	-0.153506	-0.288728	-0.683395	-1.10683	-1.26816
Q96K19	RNF170	0	8.601	8.29005	6.44044	5.71496	6.32539	3.20983	7.96183	47.2413	-0.0531236	-0.417345	-0.589762	-0.443351	-1.42201	-0.111405
Q86VM9	ZC3H18	0	10.5581	10.0828	7.39737	7.85448	7.46782	3.30126	2.21793	29.3073	-0.0664583	-0.513263	-0.42676	-0.49959	-1.67726	-2.25106
Q6FI81-1	CIAPIN1	0	14.8958	16.5581	15.9855	6.94469	8.83563	3.88333	4.816	82.202	0.15263	0.10186	-1.10092	-0.753501	-1.93954	-1.629
O43292-1	GPAA1	0	0.691189	1.77325	4.32381	4.72056	1.00629	1.05107	3.51173	17.5263	1.35924	2.64515	2.77181	0.541894	0.604703	2.34503
Q01433-1	AMPD2	0	4.60779	4.98342	3.22906	6.57407	5.13552	0.127918	6.66424	83.217	0.113062	-0.512958	0.512713	0.156436	-5.17079	0.532366
Q9UPT8	ZC3H4	0	4.57309	2.68695	0.755677	3.7303	2.03842	2.70284	2.52997	14.6774	-0.767203	-2.59733	-0.29388	-1.16572	-0.758692	-0.854048
O15397-1	IPO8	0	6.22036	8.36766	4.56586	3.56217	3.80467	2.72263	3.44088	48.5848	0.427827	-0.44611	-0.804242	-0.709226	-1.19199	-0.854219
P18085	ARF4	0	19.8703	21.2215	15.6942	17.384	12.8402	10.5155	16.2482	388.115	0.0949141	-0.340382	-0.192853	-0.629942	-0.918096	-0.290335
Q9HC38-2	GLOD4	0	5.57661	6.05114	5.58441	7.17241	2.70367	0.691924	7.16122	95.5761	0.117818	0.00201682	0.363069	-1.04447	-3.0107	0.360817
Q6IQ22	RAB12	0	14.1098	9.19626	4.97102	4.31558	6.01492	6.10031	14.6268	109.201	-0.617575	-1.50508	-1.70907	-1.23008	-1.20974	0.0519163
P30044-1	PRDX5	0	12.4231	11.5008	15.0239	11.2083	9.39476	9.35033	18.8973	164.058	-0.111284	0.274239	-0.148454	-0.403091	-0.409931	0.605157
P48960-1	CD97; ADGRE5	0	5.42335	2.54842	3.74875	1.01615	2.65746	3.28854	1.87809	9.90391	-1.08958	-0.532773	-2.41608	-1.02914	-0.721737	-1.52992
Q9BUT9-1	FAM195A; MCRIP2	0	7.88134	7.33984	8.49199	6.21672	6.23324	3.40272	2.10779	49.5845	-0.102693	0.107662	-0.342286	-0.338458	-1.21175	-1.90271
Q92878-2	RAD50	0	5.57491	5.78601	5.54335	6.20128	3.19226	1.92947	2.72604	80.3509	0.0536207	-0.00819147	0.153617	-0.804371	-1.53074	-1.03214
Q9HCD5	NCOA5	0	5.13369	4.63186	5.15077	2.55603	1.19331	2.69428	0	32.84	-0.148405	0.00478994	-1.00609	-2.10502	-0.9301	#NUM!
P08579	SNRPB2	0	18.3331	40.1769	15.8139	13.8715	13.8298	7.9422	0	158.326	1.13191	-0.21326	-0.402325	-0.406678	-1.20684	#NUM!
Q8NCA5	FAM98A	0	4.21166	5.84586	5.78225	2.18541	2.88697	4.84862	6.47726	32.5319	0.473028	0.457243	-0.946483	-0.544833	0.203186	0.620996
Q15477	SKIV2L	0	4.62973	5.30547	3.59302	3.88102	4.24361	1.43667	2.25721	52.1875	0.196551	-0.36573	-0.254492	-0.125635	-1.6882	-1.03639
Q9GZU8	FAM192A	0	3.24944	16.2615	1.58983	4.00151	2.97137	0	0	31.9267	2.32319	-1.03132	0.300354	-0.129061	#NUM!	#NUM!
Q13510-2	ASAH1	0	2.87808	3.14622	3.83974	3.97803	2.15	1.86819	4.41922	52.4804	0.128513	0.415904	0.466948	-0.420768	-0.623465	0.618688
P67812-3	SEC11A	0	10.7204	13.8358	8.57343	7.21134	6.33311	7.11648	6.23332	155.154	0.368048	-0.322418	-0.572024	-0.759377	-0.591127	-0.782291
Q12905	ILF2	0	8.90095	10.3494	8.24908	12.0028	6.851	5.82725	6.97057	120.523	0.217523	-0.109726	0.431341	-0.377645	-0.611144	-0.352683
P61201-2	COPS2	0	11.7909	16.4487	8.90202	10.7026	10.3793	4.51575	4.90295	136.838	0.480302	-0.405466	-0.13971	-0.183957	-1.38463	-1.26595
P67809	YBX1	0	7.18953	2.90676	1.03836	4.0946	3.41168	0.189386	3.3263	4.23689	-1.30648	-2.79159	-0.812174	-1.07542	-5.2465	-1.11198
Q14185	DOCK1	0	7.19459	7.72718	5.61818	7.81163	5	1.3274	0.47175	18.6237	0.103029	-0.356809	0.118712	-0.524984	-2.43831	-3.93082
O00303	EIF3F	0	22.9357	24.9013	19.7492	15.5704	12.861	9.89068	9.40778	106.873	0.11863	-0.215799	-0.558786	-0.834595	-1.21345	-1.28567
Q15746-1	MYLK	0	4.28344	5.11591	2.29205	4.02196	7.89977	1.70328	5.70496	53.7712	0.256221	-0.902135	-0.0908722	0.883041	-1.33045	0.413446
P04075-2	ALDOA	0	21.8094	20.7634	15.6978	13.5066	14.2611	10.2004	17.5184	85.5065	-0.0709029	-0.474389	-0.691285	-0.61286	-1.09632	-0.316074
Q9BYD2	MRPL9	0	13.1668	10.462	7.18988	5.28953	4.71269	3.58483	4.80396	109.623	-0.331749	-0.872869	-1.3157	-1.48228	-1.87693	-1.45461
P36952-1	SERPINB5	0	8.87937	9.19505	6.14685	7.2718	4.37544	2.6335	7.23859	118.536	0.0504001	-0.53061	-0.288144	-1.02103	-1.75348	-0.294748
P62244	RPS15A	0	69.9137	64.8355	52.8642	45.3512	36.6395	23.1131	14.4027	295.893	-0.108792	-0.403284	-0.624434	-0.932175	-1.59686	-2.27923
O43169	CYB5B	0	16.9565	22.8383	19.0589	14.4355	10.5343	4.48532	10.9478	202.631	0.42962	0.168626	-0.232214	-0.686742	-1.91855	-0.631199
Q96ME7	ZNF512	0	7.84819	4.90338	4.74971	6.13516	0	3.36884	6.67454	52.3598	-0.678582	-0.72452	-0.355258	#NUM!	-1.22011	-0.233691
Q9NPE3	NOP10	0	2.88756	6.01837	3.59931	3.2418	1.67917	3.64455	1.98874	6.67167	1.05952	0.31787	0.166943	-0.782102	0.335889	-0.537997
P39019	RPS19	0	67.3865	56.5898	44.1731	35.402	25.5931	22.9217	29.0398	545.85	-0.251918	-0.609293	-0.928627	-1.3967	-1.55574	-1.21443
P53007	SLC25A1	0	8.50968	8.42655	7.90063	5.92528	4.09733	1.32673	9.19704	133.837	-0.0141616	-0.107136	-0.522221	-1.05442	-2.68122	0.112066
O60921	HUS1	0	8.63763	0	6.74096	0	0	0	0	23.9386	#NUM!	-0.35768	#NUM!	#NUM!	#NUM!	#NUM!
O76003	GLRX3	0	19.4762	22.9656	24.4589	16.609	9.41759	9.26119	13.5206	164.546	0.237766	0.328648	-0.229748	-1.04828	-1.07244	-0.526546
Q92974	ARHGEF2	0	3.48643	5.10721	3.80221	3.51106	2.14927	0.305392	2.86586	55.6799	0.550785	0.125088	0.0101554	-0.697907	-3.51301	-0.282784
Q9UBP0-1	SPAST	0	0.617394	0.728986	2.04749	0.586372	0.0202636	0	4.56795	18.9972	0.239701	1.72959	-0.0743739	-4.92923	#NUM!	2.88728
Q969Y2-2	GTPBP3	0	0.12176	0.502308	0.267023	0.233592	0.961469	0.142404	0.465061	0.660922	2.04454	1.13293	0.939954	2.9812	0.225954	1.93338
Q9NR56-1	MBNL1	0	27.8667	29.5255	30.9486	25.3402	20.4609	17.1154	15.4402	43.3319	0.0834161	0.151332	-0.137117	-0.445673	-0.703248	-0.851849
Q9Y672	ALG6	0	3.61041	2.36297	2.69784	4.23772	4.89443	1.23711	4.15263	25.582	-0.611561	-0.420356	0.231124	0.438977	-1.54519	0.201861
P42704	LRPPRC	0	13.1144	13.0324	9.90855	10.9199	6.89989	4.45374	8.54732	164.568	-0.00904997	-0.404407	-0.264194	-0.926507	-1.55806	-0.617608
Q14697-1; Q14697-2		0	13.0387	14.2123	10.8224	11.7449	9.25533	6.44271	6.40038	121.308	0.124344	-0.268782	-0.150769	-0.494441	-1.01706	-1.02657
P23528	CFL1	0	129.174	121.498	104.954	77.7405	60.1718	49.7859	44.6531	275.506	-0.0883816	-0.299558	-0.732577	-1.10216	-1.37551	-1.53248
Q13618	CUL3	0	10.5157	12.4512	10.6155	8.1792	5.56904	3.77706	4.0509	56.7081	0.24374	0.0136388	-0.362507	-0.917039	-1.4772	-1.37623
Q9UJX3-1	ANAPC7	0	6.40604	10.19	9.14676	9.56814	5.46403	4.08916	4.1425	32.0197	0.669647	0.513828	0.578806	-0.229467	-0.647627	-0.628931
Q15528-1	MED22	0	5.46101	3.28826	3.75016	1.71431	1.61269	3.33271	0	17.634	-0.731843	-0.542215	-1.67154	-1.7597	-0.712474	#NUM!
P22102-1	GART	0	8.302	10.558	11.6059	8.31883	4.66147	4.66125	5.79072	103.54	0.346803	0.483327	0.00292277	-0.832674	-0.832742	-0.519715
Q14690	PDCD11	0	5.74591	7.64135	5.5377	6.12124	4.8	3.31849	5.90564	56.6753	0.411292	-0.05325	0.0912874	-0.259502	-0.792011	0.0395579
Q68D10-1	SPTY2D1	0	6.40633	7.40174	5.12675	4.18834	4.78429	5.66479	1.87174	30.2828	0.208366	-0.321453	-0.613118	-0.421192	-0.177475	-1.77512
O15235	MRPS12	0	60.4522	23.8983	21.943	14.4725	7.63077	7.35262	17.2874	257.056	-1.33889	-1.46204	-2.06248	-2.9859	-3.03947	-1.80607
Q13492-1	PICALM	0	7.67259	5.32094	7.32368	6.63758	6.28942	4.51399	3.70641	73.8087	-0.528033	-0.0671446	-0.209056	-0.286787	-0.765311	-1.04969
O75880	SCO1	0	13.3685	16.1997	14.061	13.1999	9.44181	7.95686	8.94684	104.309	0.277122	0.0728583	-0.0183126	-0.501706	-0.74857	-0.57939
Q9Y608-4	LRRFIP2	0	17.5025	12.2411	25.6134	15.742	16.3454	11.1532	17.927	93.5978	-0.51583	0.549339	-0.152938	-0.0986717	-0.650105	0.0345736
Q96JC1-1	VPS39	0	6.86393	5.05258	3.74802	7.40817	5.57895	4.92822	4.35933	47.1092	-0.442015	-0.872904	0.110084	-0.299042	-0.477969	-0.654928
Q12931	TRAP1	0	7.64448	9.22426	7.00753	7.91712	5.59036	3.23258	7.05632	124.004	0.271014	-0.125512	0.0505566	-0.451478	-1.24173	-0.115503
Q8NFF5	FLAD1	0	0	1.41928	0.477305	0	0	0.000795383	0.408741	8.70507	#DIV/0!	#DIV/0!	#DIV/0!	#DIV/0!	#DIV/0!	#DIV/0!
Q3V6T2-1	CCDC88A	0	0	1.14558	0.926815	0	0	0	0	11.8369	#DIV/0!	#DIV/0!	#DIV/0!	#DIV/0!	#DIV/0!	#DIV/0!
Q9NPJ3-1	ACOT13	0	12.2809	15.4296	18.3411	15.3905	7.3045	0.524078	8.97636	193.326	0.329282	0.578664	0.325628	-0.749558	-4.55049	-0.452213
P50336	PPOX	0	3.50237	9.71646	12.4131	8.88781	7.84716	7.38777	8.98682	36.9974	1.4721	1.82547	1.3435	1.16384	1.07681	1.35948
Q9UI26-2	IPO11	0	10.9984	9.12964	6.30135	6.90924	3.88913	1.33614	2.85246	80.0397	-0.268665	-0.803563	-0.670697	-1.49977	-3.04115	-1.94701
P31943	HNRNPH1	0	6.08656	10.561	18.5333	3.33576	1.66648	5.04147	5.12426	41.188	0.795044	1.60642	-0.867614	-1.86882	-0.271784	-0.248283
A6NJ78	METTL15	0	3.15289	3.43333	1.34008	0.906964	0	0.498329	0	20.9268	0.122935	-1.23435	-1.79756	#NUM!	-2.6615	#NUM!
Q86VP6-1	CAND1	0	9.28307	9.51216	8.50589	8.57679	6.7354	4.34508	9.38498	90.9275	0.035171	-0.12614	-0.114165	-0.462838	-1.09522	0.0157517
Q8N5K1	CISD2	0	19.6172	24.8393	19.9783	18.621	12.3857	11.0712	13.4462	140.617	0.340504	0.0263106	-0.0751895	-0.663444	-0.825312	-0.544927
P28062-1	PSMB8	0	0.854327	1.57124	1.73726	1.23756	1.79471	2.33487	4.01779	15.4623	0.879043	1.02396	0.534636	1.07089	1.45048	2.23354
O95149	SNUPN	0	22.6635	22.1462	15.4545	20.0437	16.8597	15.3962	19.1465	120.028	-0.0333134	-0.552343	-0.177226	-0.426791	-0.557797	-0.243292
Q9BPW8	NIPSNAP1	0	5.7689	5.65702	2.1154	1.64036	2.89977	1.08305	0	105.893	-0.0282532	-1.44737	-1.81428	-0.992356	-2.4132	#NUM!
Q96JJ3	ELMO2	0	6.02266	9.21588	11.3551	7.02777	5.82271	4.14782	2.16834	59.8264	0.613721	0.914872	0.222666	-0.0487095	-0.538048	-1.47381
Q9NWM3-1	CUEDC1	0	4.03577	4.82045	5.50958	4.32733	3.27672	4.04221	2.87546	15.1988	0.256324	0.449098	0.100632	-0.30059	0.00230023	-0.48905
Q96CV9-1	OPTN	0	3.06376	2.36611	1.16207	0	2.60501	1.0137	1.5741	50.9385	-0.372782	-1.39861	#NUM!	-0.234014	-1.59567	-0.960775
P54136-1	RARS	0	13.4378	14.6843	16.0124	10.8242	7.75316	4.85357	13.5848	154.653	0.127978	0.252896	-0.312036	-0.793438	-1.46918	0.0156976
Q8NFD5-3	ARID1B	0	12.6813	10.3966	13.182	14.1571	9.50339	5.55839	7.20667	76.9777	-0.286595	0.0558621	0.158821	-0.416193	-1.18997	-0.815302
P47985	UQCRFS1	0	16.6271	11.0759	9.27027	14.4379	8.20701	5.10025	10.8623	199.38	-0.586116	-0.842857	-0.203679	-1.01861	-1.7049	-0.614205
O43823	AKAP8	0	3.51966	6.71967	3.15578	3.09586	2.20222	2.99543	0.816206	12.2631	0.932955	-0.157439	-0.185096	-0.676475	-0.232674	-2.10843
P10588	NR2F6	0	2.68498	3.93407	6.50643	3.90973	1.60757	0.780836	3.22542	22.9548	0.551113	1.27696	0.542161	-0.740027	-1.78182	0.264579
Q00059	TFAM	0	17.6186	19.4501	13.8015	15.2396	10.7176	8.3853	6.2594	192.115	0.142676	-0.352271	-0.209275	-0.71712	-1.07117	-1.493
Q9Y6W5	WASF2	0	5.14704	7.9495	6.28658	7.48278	4.02043	2.07175	5.79039	47.0329	0.62712	0.288532	0.53983	-0.356393	-1.3129	0.169916
P32754-1	HPD	0	1.94684	2.58854	1.65774	0.863464	1.70501	1.4099	2.42293	6.32052	0.411003	-0.231922	-1.17293	-0.191357	-0.46554	0.315614
[truncated: 4,040 more rows]
